# Supplementary material for: Collective homeostasis of condensation-prone proteins via their mRNAs
Source: Nature. 2025 Sep 24;647(8090):798–808. doi: 10.1038/s41586-025-09568-w (PMC12629991; doi:10.1038/s41586-025-09568-w)
Supplement: Supplementary file 3 — Supplementary Tables 1–9 and a Supplementary Table guide. [file 41586_2025_9568_MOESM3_ESM.zip]

Archive with 10 entries (10 files):
- supptable_9.xlsx
- SI_Guide.pdf
- supptable_1.txt
- supptable_2.xlsx
- supptable_3.xlsx
- supptable_4.xlsx
- supptable_5.xlsx
- supptable_6.txt
- supptable_7.txt
- supptable_8.xlsx
