# Supplementary material for: Collective homeostasis of condensation-prone proteins via their mRNAs
Source: Nature. 2025 Sep 24;647(8090):798–808. doi: 10.1038/s41586-025-09568-w (PMC12629991; doi:10.1038/s41586-025-09568-w)
Supplement: Supplementary file 3 — Supplementary Tables 1–9 and a Supplementary Table guide. [file 41586_2025_9568_MOESM3_ESM.zip › supptable_9.xlsx]

## Sheet: SourceData_Reporters-CDSBinding
structure	int_pattern	A1CF	BOLL	CELF1	CNOT4	CPEB1	DAZ3	DAZAP1	EIF4G2	ELAVL4	ESRP1	EWSR1	FUBP1	FUBP3	FUS	HNRNPA0	HNRNPA2B1	HNRNPC	HNRNPCL1	HNRNPD	HNRNPDL	HNRNPF	HNRNPH2	HNRNPK	HNRNPL	IGF2BP1	IGF2BP2	ILF2	KHDRBS2	KHDRBS3	KHSRP	MBNL1	MSI1	NOVA1	NUPL2	PABPN1L	PCBP1	PCBP2	PCBP4	PRR3	PTBP3	PUF60	PUM1	RALY	RBFOX2	RBFOX3	RBM15B	RBM22	RBM23
Opt-Opt-Opt-DeO-DeO-Opt-DeO-DeO	Int-NoInt-NoInt-Int-NoInt-Int-Int-Int	150.698	39.312	67.337	257.719	13.879	109.521	195.278	191.944	32.329	199.801	164.435	57.122	109.65	132.365	85.994	89.134	13.429	5.881	107.438	197.698	176.088	120.171	133.397	256.15	225.894	317.523	157.988	289.11	298.437	68.839	144.328	149.895	219.24	819.133	659.545	132.99	98.099	127.994	201.083	109.892	28.916	145.063	18.665	39.708	27.181	42.188	154.199	69.415
Opt-Opt-Opt-Opt-Opt-Opt-DeO-DeO	NoInt-NoInt-Int-Int-Int-Int-Int-NoInt	93.416	35.634	66.48	307.626	12.167	94.016	170.185	146.503	32.329	191.072	139.766	53.516	88.691	107.633	84.263	76.401	13.429	5.881	88.883	136.318	179.187	120.54	118.005	276.176	227.408	320.928	149.208	180.419	179.288	59.604	112.899	150.766	200.64	747.979	513.271	129.006	96.352	116.558	221.191	85.724	28.916	142.166	18.665	47.436	27.181	40.098	159.508	65.427
Opt-Opt-DeO-DeO-Opt-Opt-Opt-DeO	Int-NoInt-NoInt-NoInt-Int-Int-Int-Int	111.176	51.695	70.097	311.07	14.623	147.194	183.586	134.883	41.235	220.601	171.821	64.226	102.879	134.334	82.025	111.366	17.176	9.377	95.257	171.038	217.241	161.683	107.932	250.1	209.431	310.987	179.587	227.344	238.458	71.141	133.275	133.684	183.686	873.857	687.796	129.928	91.333	114.157	168.827	84.492	30.21	116.524	22.974	52.75	25.336	50.802	101.708	72.087
DeO-Opt-DeO-Opt-Opt-DeO-DeO-Opt	NoInt-NoInt-NoInt-NoInt-Int-NoInt-Int-Int	120.817	46.921	84.648	243.598	38.767	110.071	154.159	186	39.031	276.798	245.912	59.295	66.616	175.205	98.019	158.458	24.495	22.118	73.608	97.852	305.489	271.798	127.88	255.803	243.696	329.414	264.664	182.172	153.612	61.468	139.631	160.239	195.469	681.264	487.576	139.385	97.949	152.63	135.724	101.548	33.057	105.674	32.49	79.483	63.209	47.225	144.155	73.156
DeO-Opt-DeO-Opt-Opt-Opt-DeO-Opt	Int-NoInt-Int-Int-Int-Int-Int-Int	89.598	58.699	69.863	245.538	43.564	124.724	162.98	175.676	55.374	273.099	241.769	67.141	75.101	176.507	113.2	157.646	29.535	25.521	81.403	98.884	301.001	271.798	130.61	241.809	224.414	305.349	260.879	148.692	124.258	66.955	149.167	185.834	182.277	646.272	422.89	134.771	93.075	123.502	126.894	87.991	35.895	106.01	38.632	45.259	26.619	62.966	137.936	74.839
Opt-Opt-Opt-Opt-Opt-DeO-DeO-DeO	Int-NoInt-NoInt-NoInt-Int-NoInt-NoInt-Int	127.946	30.47	64.457	305.212	12.167	78.61	163.031	156.827	32.329	196.972	143.909	53.516	95.627	106.331	74.571	77.213	13.429	5.881	91.318	145.778	183.675	120.54	117.158	290.009	242.752	342.545	154.713	218.015	216.948	59.604	112.204	127.371	198.344	782.772	579.928	122.405	90.91	132.148	230.021	101.32	28.916	142.166	18.665	79.633	62.153	40.098	167.425	59.505
Opt-Opt-DeO-Opt-Opt-Opt-Opt-DeO	Int-NoInt-Int-Int-NoInt-NoInt-NoInt-NoInt	87.649	42.708	55.497	341.253	12.911	121.751	159.67	96.954	41.235	221.504	156.23	55.513	85.554	111.697	77.338	102.607	17.176	9.377	80.894	123.877	232.909	168.517	92.54	267.881	217.301	317.06	184.395	160.495	163.895	55.852	114.075	129.429	172.511	839.889	599.055	125.944	89.586	106.906	177.723	77.939	30.21	104.936	22.974	51.01	25.336	48.712	107.017	68.099
Opt-Opt-DeO-Opt-Opt-Opt-Opt-DeO	Int-NoInt-Int-NoInt-Int-NoInt-NoInt-Int	87.649	42.708	55.497	341.253	12.911	121.751	159.67	96.954	41.235	215.083	150.302	55.513	85.554	111.697	77.338	98.458	17.176	9.377	80.894	123.877	224.216	163.768	92.54	267.881	217.301	317.06	176.268	160.495	163.895	55.852	114.075	129.429	172.511	840.729	609.408	125.944	89.586	106.906	177.723	77.939	30.21	104.936	22.974	51.01	25.336	48.712	107.017	68.099
Opt-Opt-DeO-Opt-DeO-Opt-Opt-DeO	Int-NoInt-Int-NoInt-Int-Int-NoInt-Int	121.404	42.708	59.485	321.529	12.911	121.751	160.847	104.466	41.235	213.901	153.452	57.296	94.673	113.792	74.382	98.283	17.176	9.377	85.086	138.096	222.462	163.768	92.54	265.636	223.657	319.728	175.919	202.337	208.481	57.851	126.304	122.613	179.936	872.395	668.411	125.944	89.586	113.144	166.511	95.554	30.21	99.678	22.974	43.282	25.336	48.712	107.017	68.099
Opt-Opt-DeO-Opt-Opt-Opt-Opt-Opt	NoInt-Int-NoInt-NoInt-Int-NoInt-Int-Int	86.779	51.827	76.122	312.968	18.844	143.932	184.986	89.913	44.193	219.477	148.397	72.155	97.267	113.303	117.533	99.027	19.061	9.377	85.539	117.852	226.024	163.768	84.675	244.144	191.651	277.621	180.53	136.083	122.551	75.424	110.594	183.49	149.747	791.096	539.871	125.528	91.581	111.766	165.155	68.78	30.21	106.114	25.096	59.088	27.631	51.672	78.421	70.333
DeO-Opt-Opt-Opt-Opt-DeO-Opt-Opt	Int-NoInt-NoInt-NoInt-Int-Int-Int-NoInt	134.121	41.001	63.561	273.477	39.396	97.731	156.403	137.495	41.934	255.648	202.1	59.842	93.922	138.929	96.689	135.993	25.788	22.025	86.591	110.669	276.63	225.042	98.935	267.181	237.625	330.998	237.574	207.612	184.023	64.465	107.121	145.808	185.266	832.847	622.579	125.821	94.975	134.62	146.667	99.336	34.601	119.338	34.323	84.996	62.918	54.352	77.806	72.516
Opt-DeO-DeO-Opt-DeO-Opt-DeO-DeO	Int-Int-Int-Int-Int-Int-Int-NoInt	131.653	50.961	67.116	293.121	14.623	123.918	165.337	157.901	45.305	187.651	168.312	59.947	88.603	121.87	80.799	89.062	20.817	11.323	85.36	144.582	200.861	154.775	110.558	273.424	239.525	325.169	158.805	219.153	226.841	60.972	147.853	134.296	191.161	749.147	577.075	115.814	89.6	124.733	181.8	101.663	31.961	106.371	23.29	33.572	21.793	49.677	173.392	67.447
DeO-Opt-DeO-Opt-Opt-Opt-DeO-DeO	Int-NoInt-NoInt-Int-Int-Int-NoInt-NoInt	90.468	60.198	78.823	273.349	37.631	122.419	137.664	182.717	52.416	268.705	243.674	64.279	74.358	174.901	73.005	157.077	27.65	25.521	76.758	104.909	299.193	271.798	140.358	267.47	250.064	346.788	256.617	173.104	165.602	63.489	161.489	130.083	205.041	691.728	485.515	123.972	80.764	111.263	139.462	97.15	35.895	111.698	36.51	44.996	28.385	60.006	166.532	68.366
Opt-DeO-DeO-Opt-Opt-Opt-Opt-Opt	Int-Int-Int-NoInt-NoInt-Int-Int-NoInt	99.141	52.041	58.391	316.313	18.844	144.235	184.507	94.321	45.996	199.978	152.547	65.265	90.086	105.275	117.078	93.751	22.702	11.323	83.195	119.28	221.201	157.76	75.488	254.516	201.399	284.144	170.668	153.599	144.267	67.371	116.476	177.879	149.55	812.189	582.998	107.085	86.725	109.524	165.155	68.871	31.961	97.423	25.412	57.348	27.631	52.637	84.527	70.697
Opt-Opt-Opt-Opt-Opt-Opt-Opt-DeO	Int-NoInt-NoInt-NoInt-Int-NoInt-Int-NoInt	95.529	32.904	52.972	339.379	10.455	102.09	165.216	97.476	30.062	193.603	123.128	50.865	93.065	91.527	77.391	76.197	13.429	5.881	86.265	131.26	187.272	118.776	90.8	278.76	221.288	322.01	150.053	181.119	182.644	56.483	97.232	130.092	189.218	862.781	620.301	120.693	91.482	102.727	205.902	79.706	28.916	130.215	18.665	57.146	30.724	40.098	99.239	66.443
Opt-DeO-Opt-Opt-Opt-DeO-Opt-Opt	NoInt-Int-NoInt-NoInt-NoInt-NoInt-Int-Int	141.551	37.073	65.597	312.499	16.388	109.168	182.899	105.167	34.823	182.197	129.516	60.617	104.533	83.803	107.439	72.302	18.955	7.827	91.001	136.123	188.745	112.768	71.018	277.304	220.73	308.711	148.238	211.819	200.676	68.002	90.097	155.147	163.961	849.192	638.557	106.448	93.495	134.473	202.164	86.234	30.667	122.702	21.103	91.346	63.93	44.023	84.666	67.358
Opt-Opt-Opt-Opt-Opt-DeO-DeO-Opt	NoInt-NoInt-NoInt-NoInt-Int-Int-Int-NoInt	127.076	34.28	73.228	277.401	18.1	90.853	188.347	149.786	35.287	201.366	142.004	63.268	101.855	107.937	114.766	77.782	15.314	5.881	95.963	139.753	185.483	120.54	107.41	264.348	217.102	301.106	158.975	193.603	175.604	71.123	99.882	184.812	175.58	757.083	535.853	133.204	103.221	146.44	215.506	92.161	28.916	139.911	20.787	77.665	56.844	43.058	138.829	65.978
Opt-DeO-Opt-Opt-DeO-DeO-DeO-DeO	NoInt-Int-Int-NoInt-Int-NoInt-Int-Int	174.063	35.993	74.322	289.307	12.167	88.851	163.729	168.747	34.132	167.669	145.281	55.299	103.05	100.398	71.16	67.613	17.07	7.827	93.166	161.425	168.405	109.783	106.088	296.212	258.856	349.736	134.655	277.373	283.25	61.603	121.474	113.254	205.572	810.169	661.537	115.177	96.37	149.682	218.809	119.026	30.667	131.65	18.981	67.57	58.092	41.063	173.531	64.108
Opt-Opt-DeO-Opt-DeO-Opt-Opt-Opt	Int-NoInt-NoInt-Int-Int-NoInt-NoInt-NoInt	120.534	51.827	74.233	293.244	18.844	143.932	186.163	97.425	44.193	218.295	151.547	73.938	106.386	115.398	114.577	98.852	19.061	9.377	89.731	132.071	224.27	163.768	84.675	241.899	198.007	280.289	180.181	177.925	167.137	77.423	122.823	180.054	157.172	839.873	615.954	125.528	91.581	115.951	153.943	86.395	30.21	100.856	25.096	51.36	27.631	51.672	78.421	70.333
Opt-Opt-Opt-Opt-Opt-DeO-DeO-Opt	Int-NoInt-NoInt-NoInt-Int-NoInt-Int-NoInt	127.076	34.28	67.351	277.401	18.1	90.853	188.347	149.786	35.287	201.366	142.004	63.268	101.855	107.937	114.766	77.782	15.314	5.881	95.963	139.753	185.483	120.54	107.41	264.348	217.102	301.106	158.975	193.603	175.604	71.123	99.882	184.812	175.58	757.083	535.853	133.204	103.221	144.387	217.453	92.161	28.916	139.911	20.787	81.636	60.387	43.058	138.829	65.978
Opt-DeO-Opt-Opt-Opt-Opt-Opt-Opt	NoInt-Int-Int-NoInt-NoInt-NoInt-NoInt-NoInt	107.021	42.237	61.743	314.439	16.388	124.574	190.053	94.843	34.823	176.297	125.373	60.617	97.597	85.105	117.131	71.49	18.955	7.827	88.566	126.663	184.257	112.768	73.748	265.395	205.386	289.094	142.733	174.223	163.016	68.002	99.633	181.922	166.257	849.343	611.657	101.834	88.621	107.398	193.334	70.638	30.667	122.702	21.103	63.484	33.019	44.023	76.749	69.041
Opt-Opt-DeO-Opt-Opt-Opt-DeO-Opt	Int-NoInt-Int-NoInt-Int-Int-Int-Int	84.666	49.248	66.022	281.215	20.556	125.92	189.955	138.94	46.46	219.147	165.035	67.916	87.408	129.409	124.405	99.231	19.061	9.377	88.157	122.91	217.939	165.532	111.88	241.56	197.771	276.539	181.405	135.383	119.195	70.492	126.261	204.164	161.169	685.31	443.194	133.841	96.451	121.491	180.444	74.798	30.21	114.632	25.096	47.638	24.088	51.672	138.69	69.317
Opt-Opt-Opt-Opt-Opt-DeO-Opt-DeO	Int-NoInt-NoInt-NoInt-Int-Int-Int-NoInt	130.059	27.74	56.826	337.439	10.455	86.684	158.062	107.8	30.062	197.302	127.271	50.865	100.001	90.225	67.699	77.009	13.429	5.881	88.7	140.72	191.76	118.776	88.07	290.669	236.632	341.627	153.838	218.715	220.304	56.483	87.696	106.697	186.922	888.757	674.634	125.307	96.356	129.802	212.785	95.302	28.916	130.215	18.665	81.037	58.092	40.098	107.156	64.76
Opt-Opt-Opt-Opt-DeO-Opt-Opt-DeO	Int-NoInt-Int-Int-NoInt-NoInt-Int-NoInt	129.284	32.904	56.96	319.655	10.455	102.09	166.393	104.988	30.062	192.412	126.278	52.648	102.184	93.622	74.435	76.022	13.429	5.881	90.457	145.479	191.148	120.492	90.8	276.515	227.644	324.678	152.074	222.961	227.23	58.482	109.461	123.276	196.643	885.431	668.951	120.693	91.482	108.965	194.69	97.321	28.916	124.957	18.665	49.418	30.724	40.098	99.239	66.443
Opt-Opt-Opt-Opt-Opt-DeO-DeO-DeO	Int-NoInt-NoInt-NoInt-Int-NoInt-Int-Int	127.946	30.47	64.457	305.686	12.167	78.61	163.031	156.827	32.329	196.972	143.909	53.516	95.627	106.331	74.571	77.213	13.429	5.881	91.318	145.778	183.675	120.54	115.275	288.085	242.752	340.545	154.713	218.015	216.948	59.604	103.363	127.371	198.344	780.589	577.957	133.62	101.226	141.58	230.021	101.32	28.916	142.166	18.665	75.298	58.092	40.098	167.425	63.744
Opt-Opt-DeO-Opt-Opt-Opt-Opt-Opt	Int-NoInt-Int-NoInt-NoInt-NoInt-Int-NoInt	86.779	46.518	58.391	312.968	18.844	133.994	184.986	89.913	44.193	225.898	154.325	65.265	91.782	113.303	117.533	103.176	19.061	9.377	85.539	117.852	234.717	168.517	84.675	244.144	191.651	277.621	188.657	136.083	122.551	67.371	110.594	185.18	149.747	814.275	558.421	125.528	91.581	109.713	165.155	68.78	30.21	102.681	25.096	57.348	27.631	51.672	78.421	70.333
Opt-Opt-DeO-DeO-Opt-Opt-Opt-DeO	Int-NoInt-Int-NoInt-Int-Int-Int-NoInt	111.176	46.386	58.243	311.07	14.623	137.256	183.586	134.883	41.235	220.601	171.821	57.336	97.394	134.334	82.025	111.366	17.176	9.377	95.257	171.038	217.241	161.683	107.932	250.1	209.431	310.987	179.587	227.344	238.458	63.088	133.275	133.684	183.686	876.239	687.796	129.928	91.333	114.157	168.827	84.492	30.21	113.091	22.974	51.01	25.336	50.802	101.708	72.087
Opt-Opt-DeO-Opt-DeO-DeO-Opt-Opt	Int-NoInt-Int-NoInt-NoInt-NoInt-Int-Int	155.064	41.354	66.233	291.304	18.844	118.588	179.009	107.749	44.193	224.186	155.69	67.048	107.837	114.096	104.885	99.664	19.061	9.377	92.166	141.531	234.388	165.484	81.945	253.808	213.351	299.906	188.056	215.521	204.797	69.37	113.287	153.279	154.876	848.738	653.207	130.142	96.455	143.026	162.773	101.991	30.21	97.423	25.096	77.482	58.542	51.672	86.338	68.65
Opt-Opt-DeO-DeO-Opt-DeO-Opt-DeO	Int-NoInt-Int-Int-Int-Int-NoInt-NoInt	145.706	41.222	62.097	309.13	14.623	121.85	176.432	145.207	41.235	224.3	175.964	57.336	104.33	133.032	72.333	112.178	17.176	9.377	97.692	180.498	221.729	161.683	105.202	262.009	224.775	330.604	183.372	264.94	276.118	63.088	123.739	111.979	181.39	901.941	740.659	134.542	96.207	141.232	175.71	100.088	30.21	113.091	22.974	74.901	52.704	50.802	109.625	70.404
Opt-DeO-Opt-Opt-Opt-Opt-Opt-DeO	Int-NoInt-Int-NoInt-NoInt-Int-Int-NoInt	107.891	38.427	52.972	342.724	10.455	112.331	164.737	101.884	31.865	178.976	136.031	50.865	91.369	87.305	76.936	76.048	17.07	7.827	83.921	132.688	191.643	119.197	81.613	289.132	231.036	328.533	146.961	198.635	204.36	56.483	103.114	122.791	189.021	866.489	644.878	102.25	86.626	102.538	205.902	79.797	30.667	124.957	18.981	57.146	30.724	41.063	105.345	66.807
Opt-Opt-DeO-Opt-Opt-Opt-Opt-Opt	NoInt-Int-Int-NoInt-NoInt-NoInt-Int-NoInt	86.779	46.518	64.268	312.968	18.844	133.994	184.986	89.913	44.193	225.898	154.325	65.265	91.782	113.303	117.533	103.176	19.061	9.377	85.539	117.852	234.717	168.517	84.675	244.144	191.651	277.621	188.657	136.083	122.551	67.371	110.594	185.18	149.747	814.275	558.421	125.528	91.581	111.766	165.155	68.78	30.21	102.681	25.096	57.348	27.631	51.672	78.421	70.333
Opt-Opt-Opt-Opt-Opt-Opt-Opt-DeO	Int-Int-Int-Int-Int-NoInt-Int-Int	95.529	32.904	52.972	339.379	10.455	102.09	165.216	97.476	30.062	191.402	123.128	50.865	93.065	91.527	77.391	76.197	13.429	5.881	86.265	131.26	187.272	118.776	90.8	278.76	221.288	322.01	148.333	181.119	182.644	56.483	97.232	130.092	189.218	851.383	609.948	120.693	91.482	102.727	205.902	79.706	28.916	130.215	18.665	57.146	30.724	40.098	99.239	66.443
Opt-Opt-Opt-Opt-Opt-DeO-Opt-Opt	Int-NoInt-NoInt-NoInt-Int-NoInt-Int-NoInt	129.189	31.55	59.72	309.154	16.388	98.927	183.378	100.759	33.02	201.696	125.366	60.617	106.229	91.831	107.894	77.578	15.314	5.881	93.345	134.695	193.568	118.776	80.205	266.932	210.982	302.188	158.1	194.303	178.96	68.002	84.215	164.138	164.158	862.869	632.53	124.891	98.351	132.609	202.164	86.143	28.916	127.96	20.787	91.346	63.93	43.058	78.56	66.994
Opt-Opt-Opt-Opt-DeO-DeO-Opt-Opt	NoInt-NoInt-Int-NoInt-Int-Int-Int-NoInt	162.944	31.55	69.585	289.43	16.388	98.927	184.555	108.271	33.02	198.313	128.516	62.4	115.348	93.926	104.938	77.403	15.314	5.881	97.537	148.914	191.814	118.776	80.205	264.687	217.338	304.856	156.031	236.145	223.546	70.001	96.444	157.322	171.583	894.535	691.533	124.891	98.351	140.9	189.005	103.758	28.916	122.702	20.787	79.647	60.387	43.058	78.56	66.994
Opt-DeO-Opt-Opt-Opt-Opt-DeO-Opt	Int-NoInt-NoInt-NoInt-Int-NoInt-Int-NoInt	104.908	44.967	63.497	282.686	18.1	116.5	195.022	143.87	37.09	178.82	144.836	63.268	93.223	105.017	124.003	72.672	18.955	7.827	91.184	131.721	176.673	116.212	100.953	262.811	211.506	288.012	145.691	173.523	159.66	71.123	115.3	200.906	177.679	729.021	506.097	110.147	93.491	117.123	208.623	76.656	30.667	134.653	21.103	53.774	29.476	44.023	137.018	68.025
Opt-Opt-DeO-DeO-Opt-Opt-Opt-DeO	Int-NoInt-Int-Int-Int-NoInt-Int-Int	111.176	46.386	58.243	311.07	14.623	137.256	183.586	134.883	41.235	220.601	171.821	57.336	97.394	134.334	82.025	111.366	17.176	9.377	95.257	171.038	217.241	161.683	107.932	250.1	209.431	310.987	179.587	227.344	238.458	63.088	133.275	133.684	183.686	864.841	677.443	129.928	91.333	114.157	168.827	84.492	30.21	113.091	22.974	51.01	25.336	50.802	101.708	72.087
Opt-DeO-Opt-DeO-Opt-Opt-Opt-DeO	NoInt-Int-Int-Int-Int-Int-Int-NoInt	131.418	42.105	61.595	312.541	12.167	127.836	188.653	139.813	31.865	171	142.869	52.688	103.209	106.136	81.623	79.68	17.07	7.827	98.284	179.849	166.781	105.934	97.005	271.351	223.166	322.46	133.663	265.484	278.923	63.719	122.314	128.736	200.196	893.549	721.796	106.234	88.373	111.842	197.006	86.35	30.667	133.112	18.981	57.146	30.724	43.153	100.036	70.795
Opt-Opt-Opt-Opt-Opt-Opt-Opt-DeO	Int-NoInt-Int-NoInt-Int-Int-Int-NoInt	95.529	32.904	52.972	339.379	10.455	102.09	165.216	97.476	30.062	191.402	123.128	50.865	93.065	91.527	77.391	76.197	13.429	5.881	86.265	131.26	187.272	118.776	90.8	278.76	221.288	322.01	148.333	181.119	182.644	56.483	97.232	130.092	189.218	862.781	620.301	120.693	91.482	102.727	205.902	79.706	28.916	130.215	18.665	57.146	30.724	40.098	99.239	66.443
Opt-DeO-DeO-DeO-Opt-DeO-Opt-Opt	Int-Int-NoInt-NoInt-Int-Int-NoInt-NoInt	157.198	55.864	76.845	284.19	20.556	154.272	201.269	142.574	45.996	202.774	172.281	73.978	114.347	126.61	112.073	103.322	22.702	11.323	99.993	175.901	210.021	150.926	88.15	248.644	208.873	297.688	169.645	258.044	256.49	82.66	126.14	162.119	158.429	882.983	733.485	115.683	93.346	143.85	163.142	91.02	31.961	109.011	25.412	82.979	54.999	54.727	87.135	73.002
DeO-DeO-DeO-Opt-Opt-Opt-Opt-DeO	Int-Int-NoInt-Int-Int-NoInt-Int-NoInt	104.943	62.991	71.192	308.921	35.919	140.734	132.216	138.098	51.952	243.115	225.258	61.628	77.036	150.767	65.678	147.448	31.291	27.467	71.796	101.279	293.762	259.277	102.083	278.502	253.692	352.393	237.753	191.32	190.674	60.368	142.863	102.108	193.422	793.245	604.798	108.431	81.354	108.728	124.173	91.223	37.646	94.489	36.826	50.371	27.867	60.971	112.369	73.985
Opt-DeO-Opt-DeO-Opt-DeO-Opt-Opt	NoInt-Int-NoInt-NoInt-Int-NoInt-Int-Int	165.078	40.751	68.343	282.316	18.1	124.673	206.815	143.096	34.823	181.294	145.107	62.44	116.373	106.44	112.126	81.061	18.955	7.827	105.364	183.284	173.077	105.934	86.41	259.523	212.86	302.638	143.43	278.668	275.239	75.238	109.297	161.092	175.136	885.268	725.828	110.432	95.242	141.724	193.268	92.787	30.667	130.857	21.103	91.346	63.93	46.113	79.357	71.346
Opt-Opt-Opt-Opt-DeO-DeO-Opt-Opt	Int-Int-Int-NoInt-NoInt-Int-Int-NoInt	162.944	31.55	63.708	289.43	16.388	98.927	184.555	108.271	33.02	200.505	128.516	62.4	115.348	93.926	104.938	77.403	15.314	5.881	97.537	148.914	197.444	120.492	80.205	264.687	217.338	304.856	160.121	236.145	223.546	70.001	96.444	157.322	171.583	894.535	691.533	124.891	98.351	138.847	189.005	103.758	28.916	122.702	20.787	79.647	60.387	43.058	78.56	66.994
DeO-Opt-Opt-Opt-Opt-Opt-Opt-DeO	Int-NoInt-Int-NoInt-Int-Int-NoInt-NoInt	100.461	42.355	56.813	303.702	33.463	100.894	138.241	134.212	38.976	245.354	199.862	50.09	80.758	138.625	66.186	134.612	23.903	22.025	79.511	107.234	270.334	225.042	109.53	279.009	247.931	350.82	227.807	194.428	187.707	52.946	120.138	113.452	210.326	841.501	619.233	121.623	88.106	104.738	152.352	92.899	34.601	121.593	32.201	54.767	33.255	51.392	98.485	71.965
Opt-Opt-Opt-Opt-Opt-Opt-Opt-DeO	Int-Int-Int-Int-NoInt-NoInt-Int-Int	95.529	32.904	52.972	339.379	10.455	102.09	165.216	97.476	30.062	197.823	129.056	50.865	93.065	91.527	77.391	80.346	13.429	5.881	86.265	131.26	195.965	123.525	90.8	278.76	221.288	322.01	156.46	181.119	182.644	56.483	97.232	130.092	189.218	857.177	609.948	120.693	91.482	102.727	205.902	79.706	28.916	130.215	18.665	57.146	30.724	40.098	99.239	66.443
Opt-Opt-Opt-Opt-Opt-DeO-Opt-Opt	Int-NoInt-Int-NoInt-Int-NoInt-NoInt-Int	129.189	31.55	59.72	309.154	16.388	98.927	183.378	100.759	33.02	199.495	125.366	60.617	106.229	91.831	107.894	77.578	15.314	5.881	93.345	134.695	193.568	118.776	80.205	266.932	210.982	302.188	156.38	194.303	178.96	68.002	84.215	164.138	164.158	854.226	622.863	124.891	98.351	132.609	202.164	86.143	28.916	127.96	20.787	91.346	63.93	43.058	78.56	66.994
Opt-Opt-DeO-DeO-Opt-DeO-Opt-DeO	NoInt-NoInt-Int-Int-NoInt-Int-Int-Int	145.706	41.222	67.974	309.13	14.623	121.85	176.432	145.207	41.235	230.721	181.892	57.336	104.33	133.032	72.333	116.327	17.176	9.377	97.692	180.498	230.422	166.432	105.202	262.009	224.775	330.604	191.499	264.94	276.118	63.088	123.739	110.289	181.39	896.611	731.776	134.542	96.207	143.285	175.71	100.088	30.21	113.091	22.974	74.901	52.704	50.802	109.625	70.404
Opt-Opt-Opt-Opt-DeO-DeO-Opt-Opt	NoInt-Int-Int-Int-Int-Int-Int-NoInt	162.944	31.55	69.585	289.43	16.388	98.927	184.555	108.271	33.02	198.313	128.516	62.4	115.348	93.926	104.938	77.403	15.314	5.881	97.537	148.914	191.814	118.776	80.205	264.687	217.338	304.856	156.031	236.145	223.546	70.001	96.444	157.322	171.583	885.519	681.18	124.891	98.351	140.9	189.005	103.758	28.916	122.702	20.787	79.647	60.387	43.058	78.56	66.994
Opt-Opt-DeO-DeO-Opt-DeO-Opt-DeO	Int-NoInt-Int-NoInt-Int-NoInt-NoInt-Int	145.706	41.222	62.097	309.13	14.623	121.85	176.432	145.207	41.235	224.3	175.964	57.336	104.33	133.032	72.333	112.178	17.176	9.377	97.692	180.498	221.729	161.683	105.202	262.009	224.775	330.604	183.372	264.94	276.118	63.088	123.739	111.979	181.39	908.575	751.012	134.542	96.207	141.232	177.657	100.088	30.21	113.091	22.974	78.872	56.247	50.802	109.625	70.404
Opt-Opt-Opt-Opt-DeO-Opt-Opt-Opt	Int-NoInt-NoInt-Int-Int-Int-Int-NoInt	128.414	36.714	59.854	291.37	16.388	114.333	191.709	97.947	33.02	196.815	124.373	62.4	108.412	95.228	114.63	76.591	15.314	5.881	95.102	139.454	187.326	118.776	82.935	252.778	201.994	285.239	153.966	198.549	185.886	70.001	105.98	180.717	173.879	859.543	626.847	120.277	93.477	111.772	182.122	88.162	28.916	122.702	20.787	55.756	33.019	43.058	70.643	68.677
Opt-Opt-DeO-Opt-Opt-Opt-DeO-DeO	Int-Int-Int-Int-Int-Int-Int-NoInt	85.536	45.438	63.128	309.5	14.623	113.677	164.639	145.981	43.502	214.753	166.94	58.164	81.18	127.803	84.21	98.662	17.176	9.377	83.512	128.935	216.131	165.532	119.745	265.297	223.421	315.978	177.143	159.795	160.539	58.973	129.742	148.413	183.933	719.567	493.495	134.257	94.456	118.684	193.012	83.957	30.21	116.887	22.974	41.3	21.793	48.712	167.286	67.083
Opt-Opt-DeO-DeO-Opt-Opt-Opt-Opt	Int-NoInt-NoInt-NoInt-NoInt-NoInt-Int-Int	110.306	55.505	72.991	282.785	20.556	159.437	208.902	127.842	44.193	231.416	175.844	73.978	109.107	135.94	122.22	116.084	19.061	9.377	99.902	165.013	227.742	166.432	100.067	226.363	183.781	271.548	191.976	202.932	197.114	82.66	129.794	189.435	160.922	838.76	627.142	129.512	93.328	116.964	156.259	75.333	30.21	114.269	25.096	59.088	27.631	53.762	73.112	74.321
Opt-Opt-Opt-Opt-Opt-Opt-Opt-Opt	NoInt-Int-NoInt-Int-Int-NoInt-NoInt-Int	94.659	36.714	61.743	311.094	16.388	114.333	190.532	90.435	33.02	197.997	121.223	60.617	99.293	93.133	117.586	76.766	15.314	5.881	90.91	125.235	189.08	118.776	82.935	255.023	195.638	282.571	154.315	156.707	141.3	68.002	93.751	187.533	166.454	819.234	558.177	120.277	93.477	107.587	193.334	70.547	28.916	127.96	20.787	63.484	33.019	43.058	70.643	68.677
Opt-DeO-DeO-Opt-Opt-Opt-Opt-Opt	NoInt-Int-NoInt-Int-Int-NoInt-NoInt-NoInt	99.141	57.35	76.122	316.313	18.844	154.173	184.507	94.321	45.996	193.557	146.619	72.155	95.571	105.275	117.078	89.602	22.702	11.323	83.195	119.28	212.508	153.011	75.488	254.516	201.399	284.144	162.541	153.599	144.267	75.424	116.476	179.569	149.55	806.121	581.528	107.085	86.725	111.577	165.155	68.871	31.961	100.856	25.412	59.088	27.631	52.637	84.527	70.697
Opt-Opt-DeO-Opt-Opt-Opt-DeO-DeO	NoInt-Int-Int-NoInt-Int-NoInt-Int-NoInt	85.536	45.438	69.005	309.5	14.623	113.677	164.639	145.981	43.502	214.753	166.94	58.164	81.18	127.803	84.21	98.662	17.176	9.377	83.512	128.935	216.131	165.532	119.745	265.297	223.421	315.978	177.143	159.795	160.539	58.973	129.742	148.413	183.933	728.583	503.848	134.257	94.456	120.737	193.012	83.957	30.21	116.887	22.974	41.3	21.793	48.712	167.286	67.083
Opt-Opt-Opt-DeO-Opt-Opt-Opt-DeO	NoInt-NoInt-NoInt-NoInt-Int-NoInt-Int-NoInt	119.056	36.582	61.595	309.196	12.167	117.595	189.132	135.405	30.062	199.121	144.647	52.688	104.905	114.164	82.078	89.105	13.429	5.881	100.628	178.421	180.297	116.691	106.192	260.979	213.418	315.937	153.372	247.968	257.207	63.719	116.432	136.037	200.393	904.651	707.572	124.677	93.229	112.031	197.006	86.259	28.916	138.37	18.665	57.146	30.724	42.188	93.93	70.431
Opt-Opt-DeO-DeO-Opt-Opt-Opt-Opt	Int-Int-NoInt-NoInt-Int-Int-Int-NoInt	110.306	55.505	72.991	282.785	20.556	159.437	208.902	127.842	44.193	224.995	169.916	73.978	109.107	135.94	122.22	111.935	19.061	9.377	99.902	165.013	219.049	161.683	100.067	226.363	183.781	271.548	183.849	202.932	197.114	82.66	129.794	191.125	160.922	850.351	645.692	129.512	93.328	116.964	156.259	75.333	30.21	114.269	25.096	59.088	27.631	53.762	73.112	74.321
Opt-Opt-Opt-Opt-DeO-DeO-Opt-Opt	NoInt-Int-Int-Int-NoInt-Int-NoInt-NoInt	162.944	31.55	69.585	289.43	16.388	98.927	184.555	108.271	33.02	200.505	128.516	62.4	115.348	93.926	104.938	77.403	15.314	5.881	97.537	148.914	197.444	120.492	80.205	264.687	217.338	304.856	160.121	236.145	223.546	70.001	96.444	159.012	171.583	894.261	690.063	124.891	98.351	140.9	189.005	103.758	28.916	122.702	20.787	79.647	60.387	43.058	78.56	66.994
DeO-Opt-Opt-Opt-Opt-Opt-Opt-DeO	Int-Int-Int-NoInt-NoInt-NoInt-Int-NoInt	100.461	42.355	56.813	303.702	33.463	100.894	138.241	134.212	38.976	251.775	205.79	50.09	80.758	138.625	66.186	138.761	23.903	22.025	79.511	107.234	279.027	229.791	109.53	279.009	247.931	350.82	235.934	194.428	187.707	52.946	120.138	111.762	210.326	838.553	610.35	121.623	88.106	104.738	152.352	92.899	34.601	121.593	32.201	54.767	33.255	51.392	98.485	71.965
Opt-Opt-Opt-Opt-Opt-Opt-DeO-Opt	NoInt-NoInt-Int-NoInt-Int-NoInt-Int-NoInt	92.546	39.444	69.374	279.341	18.1	106.259	195.501	139.462	35.287	195.466	137.861	63.268	94.919	109.239	124.458	76.97	15.314	5.881	93.528	130.293	180.995	120.54	110.14	252.439	201.758	281.489	153.47	156.007	137.944	71.123	109.418	208.207	177.876	731.107	481.52	128.59	98.347	119.365	208.623	76.565	28.916	139.911	20.787	53.774	29.476	43.058	130.912	67.661
Opt-Opt-Opt-Opt-Opt-Opt-Opt-DeO	NoInt-NoInt-NoInt-NoInt-Int-NoInt-Int-NoInt	95.529	32.904	58.849	339.379	10.455	102.09	165.216	97.476	30.062	193.603	123.128	50.865	93.065	91.527	77.391	76.197	13.429	5.881	86.265	131.26	187.272	118.776	90.8	278.76	221.288	322.01	150.053	181.119	182.644	56.483	97.232	130.092	189.218	862.781	620.301	120.693	91.482	104.78	205.902	79.706	28.916	130.215	18.665	57.146	30.724	40.098	99.239	66.443
Opt-Opt-DeO-DeO-Opt-Opt-Opt-Opt	NoInt-NoInt-NoInt-NoInt-Int-NoInt-Int-NoInt	110.306	55.505	78.868	282.785	20.556	159.437	208.902	127.842	44.193	224.995	169.916	73.978	109.107	135.94	122.22	111.935	19.061	9.377	99.902	165.013	219.049	161.683	100.067	226.363	183.781	271.548	183.849	202.932	197.114	82.66	129.794	191.125	160.922	850.351	645.692	129.512	93.328	119.017	156.259	75.333	30.21	114.269	25.096	59.088	27.631	53.762	73.112	74.321
DeO-DeO-Opt-Opt-Opt-Opt-Opt-Opt	Int-NoInt-Int-Int-NoInt-Int-Int-Int	111.953	51.688	59.707	278.762	39.396	123.378	163.078	131.579	43.737	237.322	210.86	59.842	85.29	136.009	105.926	135.032	29.429	23.971	81.812	102.637	276.513	225.463	92.478	265.644	232.029	317.904	230.697	187.532	168.079	64.465	122.539	160.212	187.365	784.178	563.92	102.764	85.245	107.356	139.784	83.831	36.352	114.08	34.639	61.105	35.55	55.317	75.995	74.563
Opt-Opt-DeO-Opt-Opt-Opt-Opt-Opt	Int-Int-Int-NoInt-NoInt-NoInt-Int-NoInt	86.779	46.518	58.391	312.968	18.844	133.994	184.986	89.913	44.193	225.898	154.325	65.265	91.782	113.303	117.533	103.176	19.061	9.377	85.539	117.852	234.717	168.517	84.675	244.144	191.651	277.621	188.657	136.083	122.551	67.371	110.594	185.18	149.747	814.275	558.421	125.528	91.581	109.713	165.155	68.78	30.21	102.681	25.096	57.348	27.631	51.672	78.421	70.333
Opt-Opt-Opt-DeO-DeO-DeO-Opt-DeO	Int-NoInt-Int-NoInt-Int-NoInt-Int-Int	187.341	31.418	63.56	287.532	12.167	102.189	183.155	153.241	30.062	199.437	151.94	54.471	120.96	114.957	69.43	89.742	13.429	5.881	107.255	202.1	183.031	116.691	103.462	270.643	235.118	338.222	155.088	327.406	339.453	65.718	119.125	105.826	205.522	959.911	820.908	129.291	98.103	143.291	194.624	119.47	28.916	133.112	18.665	77.28	61.635	42.188	101.847	68.748
Opt-Opt-Opt-Opt-Opt-Opt-DeO-DeO	NoInt-NoInt-Int-Int-Int-NoInt-Int-NoInt	93.416	35.634	66.48	307.626	12.167	94.016	170.185	146.503	32.329	191.072	139.766	53.516	88.691	107.633	84.263	76.401	13.429	5.881	88.883	136.318	179.187	120.54	118.005	276.176	227.408	320.928	149.208	180.419	179.288	59.604	112.899	150.766	200.64	747.979	513.271	129.006	96.352	116.558	221.191	85.724	28.916	142.166	18.665	47.436	27.181	40.098	159.508	65.427
Opt-Opt-DeO-Opt-DeO-Opt-DeO-DeO	Int-NoInt-NoInt-Int-Int-Int-NoInt-NoInt	119.291	50.747	78.97	289.302	14.623	123.615	165.816	153.493	43.502	213.571	170.09	66.837	95.784	129.898	81.254	98.487	17.176	9.377	87.704	143.154	214.377	165.532	121.628	264.976	229.777	320.646	176.794	201.637	205.125	69.025	150.812	141.597	191.358	753.416	554.469	123.042	84.14	115.49	181.8	101.572	30.21	115.062	22.974	39.647	25.854	48.712	167.286	62.844
Opt-DeO-Opt-DeO-Opt-Opt-Opt-Opt	NoInt-Int-NoInt-NoInt-NoInt-NoInt-NoInt-Int	130.548	45.915	64.489	284.256	18.1	140.079	213.969	132.772	34.823	184.016	146.892	62.44	109.437	107.742	121.818	84.398	18.955	7.827	102.929	173.824	177.282	110.683	89.14	247.614	197.516	283.021	147.772	241.072	237.579	75.238	118.833	186.177	177.432	873.828	680.378	105.818	90.368	114.649	184.438	77.191	30.667	130.857	21.103	63.484	33.019	46.113	71.44	73.029
Opt-Opt-Opt-DeO-Opt-Opt-Opt-Opt	NoInt-NoInt-Int-NoInt-NoInt-Int-Int-NoInt	118.186	40.392	64.489	280.911	18.1	129.838	214.448	128.364	33.02	207.735	148.67	62.44	111.133	115.77	122.273	93.823	15.314	5.881	105.273	172.396	190.798	121.44	98.327	237.242	187.768	276.498	164.041	223.556	215.863	75.238	112.951	193.478	177.629	884.557	665.468	124.261	95.224	114.838	184.438	77.1	28.916	136.115	20.787	63.484	33.019	45.148	65.334	72.665
Opt-Opt-DeO-DeO-Opt-DeO-DeO-Opt	Int-NoInt-NoInt-NoInt-Int-Int-Int-NoInt	142.723	53.071	84.476	249.092	22.268	135.957	206.717	187.193	46.46	228.364	190.697	76.629	111.669	150.744	119.4	112.951	19.061	9.377	104.955	179.531	215.452	163.447	124.542	235.688	205.245	290.083	188.509	239.828	231.418	85.781	135.925	188.404	170.048	770.541	603.348	142.439	103.072	155.817	178.431	96.947	30.21	126.22	25.096	73.269	51.456	53.762	141.298	71.622
Opt-Opt-Opt-Opt-Opt-DeO-Opt-Opt	Int-NoInt-Int-NoInt-Int-Int-NoInt-NoInt	129.189	31.55	59.72	309.154	16.388	98.927	183.378	100.759	33.02	199.495	125.366	60.617	106.229	91.831	107.894	77.578	15.314	5.881	93.345	134.695	193.568	118.776	80.205	266.932	210.982	302.188	156.38	194.303	178.96	68.002	84.215	165.828	164.158	871.611	641.413	124.891	98.351	132.609	200.217	86.143	28.916	127.96	20.787	87.375	60.387	43.058	78.56	66.994
Opt-DeO-DeO-DeO-DeO-DeO-Opt-DeO	NoInt-Int-Int-NoInt-NoInt-Int-NoInt-NoInt	191.823	46.745	71.962	292.751	14.623	132.091	177.13	157.127	43.038	199.39	177.336	59.119	111.753	127.099	68.922	102.578	20.817	11.323	99.54	196.145	212.089	152.642	96.015	270.136	240.879	339.795	169.124	324.298	342.42	65.087	141.85	97.862	188.618	940.537	834.592	116.099	91.351	149.334	164.498	117.794	31.961	102.575	23.29	67.173	52.704	51.767	115.731	70.768
Opt-Opt-Opt-DeO-Opt-DeO-DeO-Opt	NoInt-NoInt-Int-NoInt-Int-NoInt-Int-NoInt	150.603	37.958	75.974	247.218	19.812	106.358	212.263	187.715	35.287	204.683	163.523	65.091	113.695	130.574	119.453	90.69	15.314	5.881	110.326	186.914	178.508	118.455	122.802	246.567	209.232	295.033	160.574	260.452	250.167	78.359	119.082	190.757	186.755	798.953	623.124	137.188	104.968	153.691	208.557	98.714	28.916	148.066	20.787	81.636	60.387	45.148	133.52	69.966
Opt-Opt-DeO-Opt-Opt-Opt-DeO-DeO	Int-Int-Int-Int-NoInt-Int-Int-NoInt	85.536	45.438	63.128	309.5	14.623	113.677	164.639	145.981	43.502	221.174	172.868	58.164	81.18	127.803	84.21	102.811	17.176	9.377	83.512	128.935	224.824	170.281	119.745	265.297	223.421	315.978	185.27	159.795	160.539	58.973	129.742	148.413	183.933	725.361	493.495	134.257	94.456	118.684	193.012	83.957	30.21	116.887	22.974	41.3	21.793	48.712	167.286	67.083
Opt-Opt-Opt-DeO-Opt-DeO-Opt-Opt	Int-NoInt-NoInt-Int-Int-NoInt-Int-NoInt	152.716	35.228	62.466	278.971	18.1	114.432	207.294	138.688	33.02	207.214	146.885	62.44	118.069	114.468	112.581	90.486	15.314	5.881	107.708	181.856	186.593	116.691	95.597	249.151	203.112	296.115	161.419	261.152	253.523	75.238	103.415	170.083	175.333	895.723	709.448	128.875	100.098	139.86	193.268	92.696	28.916	136.115	20.787	91.346	63.93	45.148	73.251	70.982
Opt-Opt-Opt-Opt-DeO-Opt-DeO-Opt	NoInt-NoInt-Int-NoInt-NoInt-Int-Int-NoInt	126.301	39.444	73.362	259.617	18.1	106.259	196.678	146.974	35.287	196.476	141.011	65.051	104.038	111.334	121.502	76.795	15.314	5.881	97.72	144.512	184.871	122.256	110.14	250.194	208.114	284.157	157.211	197.849	182.53	73.122	121.647	201.391	185.301	762.773	540.523	128.59	98.347	125.603	197.411	94.18	28.916	134.653	20.787	46.046	29.476	43.058	130.912	67.661
Opt-Opt-Opt-DeO-Opt-Opt-Opt-DeO	NoInt-NoInt-Int-NoInt-Int-Int-Int-NoInt	119.056	36.582	61.595	309.196	12.167	117.595	189.132	135.405	30.062	196.92	144.647	52.688	104.905	114.164	82.078	89.105	13.429	5.881	100.628	178.421	180.297	116.691	106.192	260.979	213.418	315.937	151.652	247.968	257.207	63.719	116.432	136.037	200.393	904.651	707.572	124.677	93.229	112.031	197.006	86.259	28.916	138.37	18.665	57.146	30.724	42.188	93.93	70.431
Opt-DeO-Opt-DeO-Opt-Opt-Opt-DeO	Int-Int-Int-NoInt-Int-Int-Int-NoInt	131.418	42.105	55.718	312.541	12.167	127.836	188.653	139.813	31.865	171	142.869	52.688	103.209	106.136	81.623	79.68	17.07	7.827	98.284	179.849	166.781	105.934	97.005	271.351	223.166	322.46	133.663	265.484	278.923	63.719	122.314	128.736	200.196	902.565	732.149	106.234	88.373	109.789	197.006	86.35	30.667	133.112	18.981	57.146	30.724	43.153	100.036	70.795
Opt-DeO-DeO-Opt-Opt-Opt-DeO-DeO	NoInt-Int-NoInt-NoInt-Int-NoInt-Int-NoInt	97.898	56.27	80.859	312.845	14.623	133.856	164.16	150.389	45.305	188.833	165.162	65.054	84.969	119.775	83.755	89.237	20.817	11.323	81.168	130.363	202.615	154.775	110.558	275.669	233.169	322.501	159.154	177.311	182.255	67.026	135.624	141.112	183.736	726.497	528.425	115.814	89.6	120.548	193.012	84.048	31.961	115.062	23.29	43.04	21.793	49.677	173.392	67.447
Opt-Opt-Opt-Opt-DeO-DeO-Opt-DeO	Int-Int-Int-Int-NoInt-Int-Int-NoInt	163.814	27.74	60.814	317.715	10.455	86.684	159.239	115.312	30.062	196.111	130.421	52.648	109.12	92.32	64.743	76.834	13.429	5.881	92.892	154.939	195.636	120.492	88.07	288.424	242.988	344.295	155.859	260.557	264.89	58.482	99.925	99.881	194.347	911.407	723.284	125.307	96.356	136.04	201.573	112.917	28.916	124.957	18.665	73.309	58.092	40.098	107.156	64.76
DeO-Opt-Opt-DeO-Opt-DeO-Opt-DeO	NoInt-Int-Int-NoInt-Int-Int-Int-NoInt	155.207	28.946	62.49	271.579	30.378	91.808	153.336	182.465	22.633	254.571	225.524	37.177	78.628	159.96	55.692	148.332	18.863	18.622	86.079	153.363	267.847	222.957	122.192	275.222	259.343	368.812	234.911	294.757	291.624	46.642	129.802	92.112	234.693	900.605	751.954	130.221	94.727	141.117	150.339	113.009	31.763	125.979	26.059	83.28	66.302	37.741	99.395	74.27
Opt-Opt-Opt-Opt-Opt-DeO-Opt-Opt	NoInt-NoInt-Int-Int-Int-Int-Int-Int	129.189	31.55	65.597	309.154	16.388	98.927	183.378	100.759	33.02	199.495	125.366	60.617	106.229	91.831	107.894	77.578	15.314	5.881	93.345	134.695	193.568	118.776	80.205	266.932	210.982	302.188	156.38	194.303	178.96	68.002	84.215	162.448	164.158	836.468	603.627	124.891	98.351	134.662	200.217	86.143	28.916	127.96	20.787	87.375	60.387	43.058	78.56	66.994
Opt-Opt-DeO-Opt-Opt-DeO-DeO-Opt	NoInt-NoInt-NoInt-NoInt-Int-Int-Int-NoInt	119.196	49.393	87.607	279.275	20.556	120.452	182.801	149.264	46.46	222.846	169.178	74.806	99.829	128.107	114.713	100.043	19.061	9.377	90.592	132.37	222.427	165.532	109.15	253.469	213.115	296.156	185.19	172.979	156.855	78.545	116.725	182.459	158.873	728.671	516.077	138.455	101.325	150.619	187.327	90.394	30.21	118.065	25.096	73.269	51.456	51.672	146.607	67.634
Opt-Opt-DeO-Opt-DeO-Opt-DeO-Opt	NoInt-Int-Int-NoInt-Int-Int-Int-NoInt	118.421	49.248	75.887	261.491	20.556	125.92	191.132	146.452	46.46	217.965	168.185	69.699	96.527	131.504	121.449	99.056	19.061	9.377	92.349	137.129	216.185	165.532	111.88	239.315	204.127	279.207	181.056	177.225	163.781	72.491	138.49	199.038	168.594	734.361	520.747	133.841	96.451	129.782	169.232	92.413	30.21	109.374	25.096	39.91	24.088	51.672	138.69	69.317
Opt-DeO-Opt-Opt-Opt-Opt-Opt-DeO	NoInt-NoInt-Int-NoInt-Int-Int-NoInt-NoInt	107.891	38.427	58.849	342.724	10.455	112.331	164.737	101.884	31.865	172.555	130.103	50.865	91.369	87.305	76.936	71.899	17.07	7.827	83.921	132.688	182.95	114.448	81.613	289.132	231.036	328.533	138.834	198.635	204.36	56.483	103.114	124.481	189.021	869.437	653.761	102.25	86.626	104.591	205.902	79.797	30.667	124.957	18.981	57.146	30.724	41.063	105.345	66.807
Opt-Opt-Opt-Opt-Opt-DeO-Opt-DeO	Int-NoInt-Int-NoInt-NoInt-Int-NoInt-NoInt	130.059	27.74	56.826	337.439	10.455	86.684	158.062	107.8	30.062	201.522	133.199	50.865	100.001	90.225	67.699	81.158	13.429	5.881	88.7	140.72	200.453	123.525	88.07	290.669	236.632	341.627	160.245	218.715	220.304	56.483	87.696	108.387	186.922	903.293	683.517	125.307	96.356	129.802	212.785	95.302	28.916	130.215	18.665	81.037	58.092	40.098	107.156	64.76
DeO-Opt-DeO-Opt-Opt-Opt-Opt-Opt	Int-Int-NoInt-NoInt-Int-Int-Int-Int	91.711	61.278	74.086	277.291	41.852	142.736	158.011	126.649	53.107	273.429	225.131	71.38	84.96	160.401	106.328	157.442	29.535	25.521	78.785	93.826	309.086	270.034	103.405	244.393	218.294	306.431	260.004	149.392	127.614	71.887	133.5	165.16	170.855	761.074	529.92	126.458	88.205	111.724	111.605	81.973	35.895	97.492	38.632	56.709	30.162	62.966	77.667	75.855
Opt-Opt-DeO-Opt-Opt-DeO-Opt-Opt	NoInt-Int-Int-Int-Int-Int-Int-NoInt	121.309	41.354	68.122	311.028	18.844	118.588	177.832	100.237	44.193	223.176	152.54	65.265	98.718	112.001	107.841	99.839	19.061	9.377	87.974	127.312	230.512	163.768	81.945	256.053	206.995	297.238	184.315	173.679	160.211	67.371	101.058	161.785	147.451	825.441	602.401	130.142	96.455	138.841	172.038	84.376	30.21	102.681	25.096	81.239	54.999	51.672	86.338	68.65
Opt-Opt-Opt-Opt-DeO-Opt-DeO-DeO	Int-NoInt-NoInt-NoInt-NoInt-Int-Int-NoInt	127.171	35.634	64.591	287.902	12.167	94.016	171.362	154.015	32.329	194.283	142.916	55.299	97.81	109.728	81.307	76.226	13.429	5.881	93.075	150.537	183.063	122.256	118.005	273.931	233.764	323.596	154.669	222.261	223.874	61.603	125.128	143.95	208.065	788.661	582.627	129.006	96.352	120.743	209.979	103.339	28.916	136.908	18.665	39.708	27.181	40.098	159.508	65.427
DeO-DeO-DeO-Opt-Opt-Opt-DeO-Opt	Int-Int-Int-NoInt-Int-Int-NoInt-NoInt	101.96	64.222	69.863	248.409	43.564	134.965	162.501	180.084	57.177	247.179	239.991	67.141	73.405	168.479	112.745	148.221	33.176	27.467	79.059	100.312	287.485	261.041	123.306	254.105	234.162	313.872	242.89	166.208	145.974	66.955	163.89	180.223	182.08	672.77	478.341	105.113	77.903	113.881	126.894	88.082	37.646	100.752	38.948	49.594	30.68	63.931	144.042	70.964
Opt-DeO-Opt-Opt-Opt-Opt-DeO-Opt	Int-NoInt-Int-NoInt-Int-NoInt-NoInt-NoInt	104.908	44.967	63.497	282.212	18.1	116.5	195.022	143.87	37.09	176.619	144.836	63.268	93.223	105.017	124.003	72.672	18.955	7.827	91.184	131.721	176.673	116.212	102.836	264.735	211.506	290.012	143.971	173.523	159.66	71.123	124.141	200.906	177.679	731.204	508.068	98.932	83.175	107.691	208.623	76.656	30.667	134.653	21.103	58.109	33.537	44.023	137.018	63.786
Opt-Opt-Opt-Opt-DeO-Opt-Opt-Opt	Int-NoInt-NoInt-NoInt-Int-NoInt-Int-NoInt	128.414	36.714	59.854	291.37	16.388	114.333	191.709	97.947	33.02	196.815	124.373	62.4	108.412	95.228	114.63	76.591	15.314	5.881	95.102	139.454	187.326	118.776	82.935	252.778	201.994	285.239	153.966	198.549	185.886	70.001	105.98	180.717	173.879	868.559	637.2	120.277	93.477	111.772	182.122	88.162	28.916	122.702	20.787	55.756	33.019	43.058	70.643	68.677
Opt-Opt-DeO-DeO-Opt-DeO-DeO-Opt	NoInt-NoInt-Int-Int-Int-Int-Int-Int	142.723	47.762	78.499	249.092	22.268	126.019	206.717	187.193	46.46	228.364	190.697	69.739	106.184	150.744	119.4	112.951	19.061	9.377	104.955	179.531	215.452	163.447	124.542	235.688	205.245	290.083	188.509	239.828	231.418	77.728	135.925	186.714	170.048	744.14	574.445	142.439	103.072	157.87	178.431	96.947	30.21	122.787	25.096	71.529	51.456	53.762	141.298	71.622
DeO-Opt-Opt-Opt-DeO-DeO-Opt-Opt	Int-NoInt-NoInt-Int-Int-NoInt-Int-Int	167.876	41.001	67.549	253.753	39.396	97.731	157.58	145.007	41.934	254.466	205.25	61.625	103.041	141.024	93.733	135.818	25.788	22.025	90.783	124.888	274.876	225.042	98.935	264.936	243.981	333.666	237.225	249.454	228.609	66.464	119.35	137.302	192.691	838.112	652.679	125.821	94.975	140.858	137.402	116.951	34.601	114.08	34.323	81.239	66.461	54.352	77.806	72.516
Opt-Opt-DeO-DeO-Opt-DeO-Opt-Opt	Int-NoInt-NoInt-NoInt-Int-NoInt-Int-NoInt	144.836	50.341	76.845	280.845	20.556	144.031	201.748	138.166	44.193	228.694	174.059	73.978	116.043	134.638	112.528	112.747	19.061	9.377	102.337	174.473	223.537	161.683	97.337	238.272	199.125	291.165	187.634	240.528	234.774	82.66	120.258	167.73	158.626	876.327	700.025	134.126	98.202	144.039	165.089	90.929	30.21	114.269	25.096	86.95	58.542	53.762	81.029	72.638
Opt-DeO-DeO-Opt-Opt-Opt-DeO-Opt	Int-Int-NoInt-Int-Int-Int-NoInt-NoInt	97.028	60.08	77.876	284.086	20.556	146.099	189.476	143.348	48.263	193.227	163.257	74.806	91.197	121.381	123.95	89.806	22.702	11.323	85.813	124.338	204.423	154.775	104.576	253.856	207.519	285.062	163.416	152.899	140.911	78.545	140.984	198.553	160.972	693.776	477.939	104.183	81.279	111.87	180.444	74.889	31.961	112.807	25.412	53.713	28.149	52.637	144.796	65.442
Opt-Opt-Opt-Opt-DeO-DeO-DeO-DeO	Int-NoInt-Int-NoInt-Int-NoInt-Int-NoInt	161.701	30.47	68.445	285.962	12.167	78.61	164.208	164.339	32.329	193.589	147.059	55.299	104.746	108.426	71.615	77.038	13.429	5.881	95.51	159.997	181.921	120.54	115.275	285.84	249.108	343.213	152.644	259.857	261.534	61.603	115.592	120.555	205.769	814.637	636.96	133.62	101.226	147.818	218.809	118.935	28.916	136.908	18.665	67.57	58.092	40.098	167.425	63.744
Opt-Opt-DeO-Opt-Opt-Opt-DeO-DeO	Int-NoInt-NoInt-NoInt-NoInt-Int-NoInt-NoInt	85.536	50.747	74.982	309.026	14.623	123.615	164.639	145.981	43.502	221.174	172.868	65.054	86.665	127.803	84.21	102.811	17.176	9.377	83.512	128.935	224.824	170.281	121.628	267.221	223.421	317.978	185.27	159.795	160.539	67.026	138.583	148.413	183.933	736.56	505.819	123.042	84.14	109.252	193.012	83.957	30.21	120.32	22.974	47.375	25.854	48.712	167.286	62.844
Opt-DeO-DeO-Opt-Opt-Opt-Opt-DeO	Int-Int-NoInt-Int-Int-NoInt-NoInt-NoInt	100.011	53.54	67.351	344.598	12.911	141.93	159.191	101.362	43.038	189.163	148.524	62.403	89.343	103.669	76.883	89.033	20.817	11.323	78.55	125.305	210.7	153.011	83.353	278.253	227.049	323.583	158.279	178.011	185.611	63.905	119.957	122.128	172.314	832.009	623.632	107.501	84.73	106.717	177.723	78.03	31.961	103.111	23.29	52.75	25.336	49.677	113.123	68.463
Opt-Opt-DeO-Opt-DeO-DeO-DeO-DeO	Int-Int-Int-NoInt-Int-NoInt-NoInt-NoInt	153.821	40.274	70.97	287.362	14.623	98.271	158.662	163.817	43.502	217.27	174.233	59.947	97.235	128.596	71.562	99.299	17.176	9.377	90.139	152.614	218.865	165.532	118.898	276.885	245.121	340.263	180.579	239.233	242.785	60.972	141.276	118.202	189.062	788.408	619.155	127.656	89.014	142.565	190.63	117.168	30.21	111.629	22.974	65.769	56.765	48.712	175.203	61.161
Opt-Opt-DeO-DeO-DeO-Opt-Opt-Opt	NoInt-NoInt-NoInt-Int-NoInt-NoInt-Int-NoInt	144.061	55.505	82.856	263.061	20.556	159.437	210.079	135.354	44.193	226.005	173.066	75.761	118.226	138.035	119.264	111.76	19.061	9.377	104.094	179.232	222.925	163.399	100.067	224.118	190.137	274.216	187.59	244.774	241.7	84.659	142.023	184.309	168.347	873.001	694.342	129.512	93.328	125.255	145.047	92.948	30.21	109.011	25.096	51.36	27.631	53.762	73.112	74.321
Opt-Opt-DeO-Opt-Opt-Opt-DeO-Opt	Int-NoInt-Int-NoInt-Int-Int-Int-NoInt	84.666	49.248	66.022	281.215	20.556	125.92	189.955	138.94	46.46	219.147	165.035	67.916	87.408	129.409	124.405	99.231	19.061	9.377	88.157	122.91	217.939	165.532	111.88	241.56	197.771	276.539	181.405	135.383	119.195	70.492	126.261	205.854	161.169	702.695	461.744	133.841	96.451	121.491	180.444	74.798	30.21	114.632	25.096	47.638	24.088	51.672	138.69	69.317
Opt-Opt-Opt-Opt-DeO-DeO-Opt-Opt	Int-NoInt-NoInt-Int-Int-NoInt-Int-NoInt	162.944	31.55	63.708	289.43	16.388	98.927	184.555	108.271	33.02	200.514	128.516	62.4	115.348	93.926	104.938	77.403	15.314	5.881	97.537	148.914	191.814	118.776	80.205	264.687	217.338	304.856	157.751	236.145	223.546	70.001	96.444	157.322	171.583	885.519	681.18	124.891	98.351	138.847	190.952	103.758	28.916	122.702	20.787	83.618	63.93	43.058	78.56	66.994
Opt-Opt-DeO-Opt-DeO-Opt-Opt-Opt	Int-NoInt-Int-NoInt-Int-NoInt-Int-NoInt	120.534	46.518	62.379	293.244	18.844	133.994	186.163	97.425	44.193	218.295	151.547	67.048	100.901	115.398	114.577	98.852	19.061	9.377	89.731	132.071	224.27	163.768	84.675	241.899	198.007	280.289	180.181	177.925	167.137	69.37	122.823	178.364	157.172	840.147	617.424	125.528	91.581	115.951	153.943	86.395	30.21	97.423	25.096	49.62	27.631	51.672	78.421	70.333
Opt-DeO-DeO-Opt-Opt-DeO-DeO-DeO	Int-Int-NoInt-NoInt-Int-NoInt-NoInt-Int	132.428	51.106	78.836	310.431	14.623	118.45	157.006	160.713	45.305	192.532	169.305	65.054	91.905	118.473	74.063	90.049	20.817	11.323	83.603	139.823	207.103	154.775	109.711	289.502	248.513	344.118	162.939	214.907	219.915	67.026	134.929	117.717	181.44	752.274	584.729	109.213	84.158	136.138	201.842	99.644	31.961	115.062	23.29	75.237	56.765	49.677	181.309	61.525
Opt-Opt-DeO-DeO-DeO-DeO-DeO-DeO	NoInt-Int-Int-NoInt-NoInt-NoInt-Int-NoInt	177.348	43.952	79.593	257.653	16.335	113.776	182.578	201.746	43.502	224.98	195.752	61.77	109.075	151.233	76.249	112.207	17.176	9.377	104.502	199.775	217.52	165.163	132.407	257.18	237.251	332.19	187.988	306.082	317.348	68.208	151.635	124.147	200.237	828.095	704.455	142.855	101.077	161.301	181.734	123.721	30.21	119.784	22.974	61.434	52.704	50.802	169.894	69.388
Opt-Opt-DeO-Opt-Opt-Opt-Opt-DeO	Int-Int-Int-NoInt-Int-NoInt-NoInt-NoInt	87.649	42.708	55.497	341.253	12.911	121.751	159.67	96.954	41.235	215.083	150.302	55.513	85.554	111.697	77.338	98.458	17.176	9.377	80.894	123.877	224.216	163.768	92.54	267.881	217.301	317.06	176.268	160.495	163.895	55.852	114.075	129.429	172.511	843.111	609.408	125.944	89.586	106.906	177.723	77.939	30.21	104.936	22.974	51.01	25.336	48.712	107.017	68.099
Opt-Opt-Opt-Opt-Opt-Opt-Opt-Opt	Int-NoInt-NoInt-NoInt-Int-NoInt-Int-Int	94.659	36.714	55.866	311.094	16.388	114.333	190.532	90.435	33.02	197.997	121.223	60.617	99.293	93.133	117.586	76.766	15.314	5.881	90.91	125.235	189.08	118.776	82.935	255.023	195.638	282.571	154.315	156.707	141.3	68.002	93.751	185.843	166.454	819.508	559.647	120.277	93.477	105.534	193.334	70.547	28.916	127.96	20.787	63.484	33.019	43.058	70.643	68.677
DeO-Opt-DeO-Opt-Opt-Opt-DeO-Opt	NoInt-Int-Int-Int-NoInt-Int-Int-NoInt	86.287	46.776	68.94	245.538	38.767	115.539	161.313	175.676	39.031	279.52	247.697	52.405	54.195	176.507	107.711	161.795	24.495	22.118	71.173	88.392	309.694	276.547	130.61	243.894	228.352	309.797	269.006	144.576	115.952	53.415	149.167	185.324	197.765	669.451	441.44	134.771	93.075	125.555	126.894	85.952	33.057	102.241	32.49	49.881	32.298	47.225	136.238	74.839
Opt-Opt-DeO-DeO-Opt-Opt-DeO-Opt	Int-NoInt-Int-Int-NoInt-NoInt-Int-NoInt	108.193	52.926	68.768	251.032	22.268	141.425	213.871	176.869	46.46	231.086	192.482	69.739	99.248	152.046	129.092	116.288	19.061	9.377	102.52	170.071	219.657	168.196	127.272	223.779	189.901	270.466	192.851	202.232	193.758	77.728	145.461	211.799	172.344	741.343	538.662	137.825	98.198	128.742	171.548	81.351	30.21	122.787	25.096	47.638	24.088	53.762	133.381	73.305
Opt-Opt-DeO-Opt-Opt-DeO-Opt-DeO	NoInt-NoInt-Int-NoInt-Int-Int-NoInt-Int	122.179	37.544	65.228	339.313	12.911	106.345	152.516	107.278	41.235	218.782	154.445	55.513	92.49	110.395	67.646	99.27	17.176	9.377	83.329	133.337	228.704	163.768	89.81	279.79	232.645	336.677	180.053	198.091	201.555	55.852	104.539	106.034	170.215	866.705	663.741	130.558	94.46	136.034	184.606	93.535	30.21	104.936	22.974	74.901	52.704	48.712	114.934	66.416
DeO-Opt-Opt-Opt-Opt-DeO-Opt-Opt	Int-NoInt-NoInt-NoInt-Int-NoInt-Int-Int	134.121	41.001	63.561	273.477	39.396	97.731	156.403	137.495	41.934	255.648	202.1	59.842	93.922	138.929	96.689	135.993	25.788	22.025	86.591	110.669	276.63	225.042	98.935	267.181	237.625	330.998	237.574	207.612	184.023	64.465	107.121	144.118	185.266	815.462	604.029	125.821	94.975	134.62	148.614	99.336	34.601	119.338	34.323	88.967	66.461	54.352	77.806	72.516
DeO-Opt-Opt-Opt-DeO-DeO-Opt-DeO	Int-NoInt-Int-NoInt-NoInt-Int-Int-NoInt	168.746	37.191	64.655	282.038	33.463	85.488	132.264	152.048	38.976	250.063	207.155	51.873	96.813	139.418	53.538	135.249	23.903	22.025	86.138	130.913	278.698	226.758	106.8	288.673	269.631	373.105	235.333	273.866	269.953	54.945	122.831	81.551	215.455	890.401	723.686	126.237	92.98	138.051	148.023	126.11	34.601	116.335	32.201	70.93	60.623	51.392	106.402	70.282
DeO-Opt-Opt-Opt-Opt-DeO-DeO-DeO	Int-NoInt-Int-NoInt-Int-Int-Int-NoInt	132.878	39.921	68.298	270.009	35.175	77.414	136.056	193.563	41.243	248.723	220.643	52.741	83.32	153.429	63.366	135.628	23.903	22.025	84.564	121.752	266.737	226.806	134.005	288.334	269.395	369.355	232.467	231.324	222.011	56.067	126.269	109.041	219.452	752.949	568.006	134.55	97.85	143.591	174.524	114.513	34.601	133.544	32.201	68.948	57.08	51.392	166.671	69.266
Opt-Opt-DeO-Opt-DeO-Opt-Opt-Opt	Int-NoInt-Int-Int-Int-NoInt-Int-NoInt	120.534	46.518	62.379	293.244	18.844	133.994	186.163	97.425	44.193	218.295	151.547	67.048	100.901	115.398	114.577	98.852	19.061	9.377	89.731	132.071	224.27	163.768	84.675	241.899	198.007	280.289	180.181	177.925	167.137	69.37	122.823	178.364	157.172	831.131	607.071	125.528	91.581	115.951	153.943	86.395	30.21	97.423	25.096	49.62	27.631	51.672	78.421	70.333
Opt-Opt-Opt-Opt-Opt-Opt-Opt-DeO	Int-NoInt-NoInt-NoInt-Int-Int-Int-NoInt	95.529	32.904	52.972	339.379	10.455	102.09	165.216	97.476	30.062	193.603	123.128	50.865	93.065	91.527	77.391	76.197	13.429	5.881	86.265	131.26	187.272	118.776	90.8	278.76	221.288	322.01	150.053	181.119	182.644	56.483	97.232	130.092	189.218	862.781	620.301	120.693	91.482	102.727	205.902	79.706	28.916	130.215	18.665	57.146	30.724	40.098	99.239	66.443
Opt-Opt-DeO-Opt-Opt-Opt-Opt-DeO	Int-NoInt-NoInt-Int-Int-NoInt-NoInt-NoInt	87.649	48.017	67.351	341.253	12.911	131.689	159.67	96.954	41.235	215.083	150.302	62.403	91.039	111.697	77.338	98.458	17.176	9.377	80.894	123.877	224.216	163.768	92.54	267.881	217.301	317.06	176.268	160.495	163.895	63.905	114.075	129.429	172.511	834.095	599.055	125.944	89.586	106.906	177.723	77.939	30.21	108.369	22.974	52.75	25.336	48.712	107.017	68.099
Opt-Opt-Opt-DeO-Opt-Opt-DeO-DeO	NoInt-NoInt-NoInt-Int-NoInt-Int-Int-NoInt	116.943	39.312	69.226	277.443	13.879	109.521	194.101	184.432	32.329	205.212	167.213	55.339	100.531	130.27	88.95	93.458	13.429	5.881	103.246	183.479	180.905	123.204	133.397	258.395	219.538	314.855	162.374	247.268	253.851	66.84	132.099	156.711	211.815	795.643	600.542	132.99	98.099	123.809	212.295	92.277	28.916	150.321	18.665	47.436	27.181	42.188	154.199	69.415
Opt-DeO-Opt-DeO-Opt-Opt-Opt-Opt	Int-NoInt-Int-NoInt-NoInt-NoInt-Int-NoInt	130.548	45.915	58.612	284.256	18.1	140.079	213.969	132.772	34.823	188.888	155.645	62.44	109.437	111.548	121.818	89.525	18.955	7.827	102.929	173.824	186.476	117.112	89.14	247.614	197.516	283.021	154.542	241.072	237.579	75.238	118.833	186.177	177.432	882.471	690.045	105.818	90.368	112.596	184.438	77.191	30.667	130.857	21.103	63.484	33.019	46.113	71.44	73.029
DeO-DeO-Opt-Opt-DeO-Opt-DeO-Opt	Int-Int-NoInt-NoInt-Int-Int-Int-NoInt	143.595	54.418	71.326	227.285	41.108	115.304	169.224	188.118	46.004	224.517	215.967	64.276	90.035	150.404	109.842	125.785	29.429	23.971	88.622	121.914	248.787	216.049	119.683	260.815	244.505	319.49	216.326	228.674	209.309	69.585	150.435	175.76	206.212	730.665	555.149	111.077	90.115	125.372	143.861	107.464	36.352	120.773	34.639	43.667	32.007	55.317	136.264	73.547
DeO-Opt-Opt-Opt-Opt-Opt-Opt-DeO	Int-NoInt-Int-NoInt-Int-NoInt-Int-NoInt	100.461	42.355	56.813	303.702	33.463	100.894	138.241	134.212	38.976	245.354	199.862	50.09	80.758	138.625	66.186	134.612	23.903	22.025	79.511	107.234	270.334	225.042	109.53	279.009	247.931	350.82	227.807	194.428	187.707	52.946	120.138	111.762	210.326	832.759	610.35	121.623	88.106	104.738	152.352	92.899	34.601	121.593	32.201	54.767	33.255	51.392	98.485	71.965
Opt-DeO-Opt-DeO-Opt-DeO-DeO-Opt	NoInt-NoInt-Int-NoInt-Int-Int-Int-NoInt	162.965	43.481	75.974	250.563	19.812	116.599	211.784	192.123	37.09	185.836	170.498	65.091	111.999	126.352	118.998	86.392	18.955	7.827	107.982	188.342	174.186	114.127	113.615	256.939	218.98	301.556	151.075	277.968	271.883	78.359	124.964	183.456	186.558	796.867	647.701	118.745	100.112	153.502	206.61	98.805	30.667	142.808	21.103	77.665	56.844	46.113	139.626	70.33
Opt-DeO-DeO-DeO-Opt-Opt-Opt-DeO	Int-Int-Int-NoInt-NoInt-NoInt-Int-Int	123.538	51.909	58.243	314.415	14.623	147.497	183.107	139.291	43.038	201.102	175.971	57.336	95.698	126.306	81.57	106.09	20.817	11.323	92.913	172.466	212.418	155.675	98.745	260.472	219.179	317.51	169.725	244.86	260.174	63.088	139.157	126.383	183.489	877.565	712.373	111.485	86.477	113.968	168.827	84.583	31.961	107.833	23.29	51.01	25.336	51.767	107.814	72.451
DeO-Opt-DeO-Opt-Opt-Opt-Opt-Opt	Int-NoInt-Int-NoInt-Int-NoInt-Int-NoInt	91.711	55.969	62.232	277.291	41.852	132.798	158.011	126.649	53.107	273.429	225.131	64.49	79.475	160.401	106.328	157.442	29.535	25.521	78.785	93.826	309.086	270.034	103.405	244.393	218.294	306.431	260.004	149.392	127.614	63.834	133.5	166.85	170.855	778.459	548.47	126.458	88.205	111.724	111.605	81.973	35.895	94.059	38.632	54.969	30.162	62.966	77.667	75.855
Opt-Opt-Opt-DeO-DeO-Opt-Opt-DeO	Int-NoInt-NoInt-NoInt-NoInt-Int-Int-Int	152.811	36.582	59.706	289.472	12.167	117.595	190.309	142.917	30.062	200.131	147.797	54.471	114.024	116.259	79.122	88.93	13.429	5.881	104.82	192.64	184.173	118.407	106.192	258.734	219.774	318.605	157.113	289.81	301.793	65.718	128.661	129.221	207.818	933.935	766.575	124.677	93.229	116.216	185.794	103.874	28.916	133.112	18.665	49.418	30.724	42.188	93.93	70.431
Opt-Opt-Opt-Opt-Opt-Opt-Opt-Opt	Int-NoInt-Int-Int-Int-NoInt-Int-NoInt	94.659	36.714	55.866	311.094	16.388	114.333	190.532	90.435	33.02	195.796	121.223	60.617	99.293	93.133	117.586	76.766	15.314	5.881	90.91	125.235	189.08	118.776	82.935	255.023	195.638	282.571	152.595	156.707	141.3	68.002	93.751	187.533	166.454	827.877	567.844	120.277	93.477	105.534	193.334	70.547	28.916	127.96	20.787	63.484	33.019	43.058	70.643	68.677
Opt-Opt-Opt-DeO-Opt-Opt-Opt-Opt	Int-NoInt-NoInt-NoInt-NoInt-NoInt-Int-NoInt	118.186	40.392	58.612	280.911	18.1	129.838	214.448	128.364	33.02	209.936	148.67	62.44	111.133	115.77	122.273	93.823	15.314	5.881	105.273	172.396	190.798	121.44	98.327	237.242	187.768	276.498	165.761	223.556	215.863	75.238	112.951	193.478	177.629	884.557	665.468	124.261	95.224	112.785	184.438	77.1	28.916	136.115	20.787	63.484	33.019	45.148	65.334	72.665
Opt-Opt-DeO-DeO-DeO-Opt-Opt-DeO	Int-Int-Int-Int-Int-NoInt-Int-NoInt	144.931	46.386	62.231	291.346	14.623	137.256	184.763	142.395	41.235	219.419	174.971	59.119	106.513	136.429	79.069	111.191	17.176	9.377	99.449	185.257	215.487	161.683	107.932	247.855	215.787	313.655	179.238	269.186	283.044	65.087	145.504	126.868	191.111	898.889	736.446	129.928	91.333	120.395	157.615	102.107	30.21	107.833	22.974	43.282	25.336	50.802	101.708	72.087
DeO-Opt-Opt-DeO-DeO-Opt-Opt-Opt	Int-Int-NoInt-Int-Int-NoInt-Int-NoInt	156.873	49.843	66.441	225.51	41.108	128.642	188.65	172.612	41.934	256.285	222.626	63.448	107.945	164.963	108.112	147.914	25.788	22.025	102.711	162.589	263.413	222.957	117.057	235.246	220.767	307.976	236.759	278.707	265.512	73.7	148.086	168.332	206.162	871.391	704.167	125.191	91.848	121.034	119.676	107.908	34.601	122.235	34.323	53.377	35.55	56.442	64.58	78.187
DeO-DeO-DeO-Opt-Opt-Opt-DeO-DeO	Int-Int-NoInt-Int-Int-Int-NoInt-Int	102.83	65.721	78.823	276.694	37.631	132.66	137.185	187.125	54.219	242.785	241.896	64.279	72.662	166.873	72.55	147.652	31.291	27.467	74.414	106.337	285.677	261.041	131.171	277.842	259.812	353.311	238.628	190.62	187.318	63.489	167.371	122.782	204.844	687.26	510.092	105.529	75.908	111.074	139.462	97.241	37.646	106.44	36.826	44.996	28.385	60.971	172.638	68.73
Opt-Opt-Opt-Opt-Opt-Opt-Opt-Opt	Int-NoInt-Int-Int-NoInt-NoInt-Int-NoInt	94.659	36.714	55.866	311.094	16.388	114.333	190.532	90.435	33.02	202.217	127.151	60.617	99.293	93.133	117.586	80.915	15.314	5.881	90.91	125.235	197.773	123.525	82.935	255.023	195.638	282.571	160.722	156.707	141.3	68.002	93.751	187.533	166.454	833.671	567.844	120.277	93.477	105.534	193.334	70.547	28.916	127.96	20.787	63.484	33.019	43.058	70.643	68.677
Opt-Opt-Opt-Opt-DeO-DeO-Opt-Opt	Int-Int-Int-NoInt-Int-NoInt-Int-Int	162.944	31.55	63.708	289.43	16.388	98.927	184.555	108.271	33.02	198.313	128.516	62.4	115.348	93.926	104.938	77.403	15.314	5.881	97.537	148.914	191.814	118.776	80.205	264.687	217.338	304.856	156.031	236.145	223.546	70.001	96.444	155.632	171.583	877.15	672.983	124.891	98.351	138.847	190.952	103.758	28.916	122.702	20.787	83.618	63.93	43.058	78.56	66.994
Opt-Opt-DeO-Opt-Opt-Opt-Opt-DeO	Int-NoInt-Int-Int-Int-Int-Int-Int	87.649	42.708	55.497	341.253	12.911	121.751	159.67	96.954	41.235	215.083	150.302	55.513	85.554	111.697	77.338	98.458	17.176	9.377	80.894	123.877	224.216	163.768	92.54	267.881	217.301	317.06	176.268	160.495	163.895	55.852	114.075	127.739	172.511	822.971	590.172	125.944	89.586	106.906	177.723	77.939	30.21	104.936	22.974	51.01	25.336	48.712	107.017	68.099
Opt-Opt-Opt-Opt-DeO-Opt-Opt-Opt	Int-NoInt-Int-Int-NoInt-NoInt-Int-Int	128.414	36.714	59.854	291.37	16.388	114.333	191.709	97.947	33.02	196.806	124.373	62.4	108.412	95.228	114.63	76.591	15.314	5.881	95.102	139.454	192.956	120.492	82.935	252.778	201.994	285.239	156.336	198.549	185.886	70.001	105.98	179.027	173.879	842.158	608.297	120.277	93.477	111.772	182.122	88.162	28.916	122.702	20.787	55.756	33.019	43.058	70.643	68.677
Opt-Opt-DeO-DeO-Opt-Opt-Opt-DeO	Int-Int-Int-Int-NoInt-NoInt-Int-NoInt	111.176	46.386	58.243	311.07	14.623	137.256	183.586	134.883	41.235	227.022	177.749	57.336	97.394	134.334	82.025	115.515	17.176	9.377	95.257	171.038	225.934	166.432	107.932	250.1	209.431	310.987	187.714	227.344	238.458	63.088	133.275	133.684	183.686	873.017	677.443	129.928	91.333	114.157	168.827	84.492	30.21	113.091	22.974	51.01	25.336	50.802	101.708	72.087
Opt-Opt-DeO-Opt-Opt-DeO-Opt-DeO	Int-NoInt-NoInt-NoInt-Int-Int-Int-Int	122.179	42.853	71.205	339.313	12.911	116.283	152.516	107.278	41.235	218.782	154.445	62.403	97.975	110.395	67.646	99.27	17.176	9.377	83.329	133.337	228.704	163.768	89.81	279.79	232.645	336.677	180.053	198.091	201.555	63.905	104.539	104.344	170.215	857.963	654.858	130.558	94.46	133.981	184.606	93.535	30.21	108.369	22.974	76.641	52.704	48.712	114.934	66.416
Opt-Opt-DeO-DeO-Opt-DeO-Opt-Opt	Int-NoInt-Int-Int-Int-Int-Int-NoInt	144.836	45.032	64.991	280.845	20.556	134.093	201.748	138.166	44.193	228.694	174.059	67.088	110.558	134.638	112.528	112.747	19.061	9.377	102.337	174.473	223.537	161.683	97.337	238.272	199.125	291.165	187.634	240.528	234.774	74.607	120.258	167.73	158.626	867.311	689.672	134.126	98.202	144.039	163.142	90.929	30.21	110.836	25.096	81.239	54.999	53.762	81.029	72.638
Opt-Opt-DeO-Opt-Opt-DeO-DeO-Opt	NoInt-NoInt-NoInt-Int-Int-NoInt-Int-NoInt	119.196	49.393	87.607	279.275	20.556	120.452	182.801	149.264	46.46	222.846	169.178	74.806	99.829	128.107	114.713	100.043	19.061	9.377	90.592	132.37	222.427	165.532	109.15	253.469	213.115	296.156	185.19	172.979	156.855	78.545	116.725	182.459	158.873	719.655	505.724	138.455	101.325	150.619	189.274	90.394	30.21	118.065	25.096	77.24	54.999	51.672	146.607	67.634
Opt-Opt-Opt-Opt-Opt-Opt-DeO-Opt	Int-NoInt-NoInt-NoInt-Int-NoInt-NoInt-NoInt	92.546	39.444	63.497	278.867	18.1	106.259	195.501	139.462	35.287	197.667	137.861	63.268	94.919	109.239	124.458	76.97	15.314	5.881	93.528	130.293	180.995	120.54	112.023	254.363	201.758	283.489	155.19	156.007	137.944	71.123	118.259	208.207	177.876	733.29	483.491	117.375	88.031	107.88	208.623	76.565	28.916	139.911	20.787	58.109	33.537	43.058	130.912	63.422
Opt-Opt-DeO-Opt-DeO-Opt-DeO-DeO	Int-Int-NoInt-NoInt-NoInt-Int-NoInt-NoInt	119.291	50.747	78.97	289.302	14.623	123.615	165.816	153.493	43.502	215.763	170.09	66.837	95.784	129.898	81.254	98.487	17.176	9.377	87.704	143.154	220.007	167.248	121.628	264.976	229.777	320.646	180.884	201.637	205.125	69.025	150.812	141.597	191.358	762.432	564.822	123.042	84.14	115.49	181.8	101.572	30.21	115.062	22.974	39.647	25.854	48.712	167.286	62.844
DeO-DeO-Opt-Opt-Opt-Opt-Opt-Opt	Int-NoInt-Int-NoInt-Int-NoInt-NoInt-Int	111.953	51.688	59.707	278.762	39.396	123.378	163.078	131.579	43.737	230.901	204.932	59.842	85.29	136.009	105.926	130.883	29.429	23.971	81.812	102.637	267.82	220.714	92.478	265.644	232.029	317.904	222.57	187.532	168.079	64.465	122.539	161.902	187.365	796.142	583.156	102.764	85.245	107.356	139.784	83.831	36.352	114.08	34.639	61.105	35.55	55.317	75.995	74.563
Opt-Opt-DeO-Opt-Opt-DeO-DeO-DeO	Int-NoInt-Int-NoInt-NoInt-Int-NoInt-NoInt	120.066	40.274	66.982	307.086	14.623	98.271	157.485	156.305	43.502	224.873	177.011	58.164	88.116	126.501	74.518	103.623	17.176	9.377	85.947	138.395	229.312	170.281	118.898	279.13	238.765	337.595	189.055	197.391	198.199	58.973	129.047	125.018	181.637	762.536	560.152	127.656	89.014	136.327	199.895	99.553	30.21	116.887	22.974	69.526	53.222	48.712	175.203	61.161
Opt-Opt-Opt-DeO-Opt-Opt-DeO-DeO	NoInt-NoInt-Int-Int-Int-Int-Int-Int	116.943	39.312	69.226	277.443	13.879	109.521	194.101	184.432	32.329	196.59	161.285	55.339	100.531	130.27	88.95	89.309	13.429	5.881	103.246	183.479	172.212	118.455	133.397	258.395	219.538	314.855	152.527	247.268	253.851	66.84	132.099	156.711	211.815	787.467	600.542	132.99	98.099	123.809	212.295	92.277	28.916	150.321	18.665	47.436	27.181	42.188	154.199	69.415
DeO-Opt-DeO-DeO-Opt-Opt-DeO-DeO	Int-NoInt-Int-Int-Int-Int-Int-NoInt	113.995	58.567	69.715	243.64	39.343	127.986	161.58	220.646	52.416	274.223	265.193	59.212	80.713	197.538	77.692	169.985	27.65	25.521	91.121	152.07	292.218	269.713	153.867	247.765	242.194	338.715	259.936	239.953	240.165	62.672	171.848	136.028	216.216	731.415	570.815	139.171	92.827	127.946	130.566	103.703	35.895	116.42	36.51	38.921	24.324	62.096	161.223	76.593
DeO-Opt-DeO-DeO-Opt-Opt-Opt-DeO	Int-NoInt-Int-NoInt-Int-Int-Int-Int	116.108	55.837	62.084	275.393	37.631	136.06	156.611	171.619	50.149	274.553	248.555	56.561	85.087	181.432	70.82	169.781	27.65	25.521	88.503	147.012	300.303	267.949	126.662	250.349	236.074	339.797	259.061	240.653	243.521	59.551	156.181	115.354	204.794	843.835	677.845	130.858	87.957	116.168	115.277	97.685	35.895	104.469	36.51	48.631	27.867	62.096	100.954	77.609
Opt-Opt-DeO-Opt-Opt-DeO-Opt-Opt	Int-Int-NoInt-NoInt-Int-NoInt-NoInt-NoInt	121.309	46.663	74.099	311.028	18.844	128.526	177.832	100.237	44.193	223.176	152.54	72.155	104.203	112.001	107.841	99.839	19.061	9.377	87.974	127.312	230.512	163.768	81.945	256.053	206.995	297.238	184.315	173.679	160.211	75.424	101.058	163.475	147.451	843.199	621.637	130.142	96.455	136.788	173.985	84.376	30.21	106.114	25.096	86.95	58.542	51.672	86.338	68.65
DeO-Opt-DeO-DeO-Opt-DeO-Opt-DeO	Int-NoInt-NoInt-NoInt-Int-Int-Int-Int	150.638	55.982	77.792	273.453	37.631	130.592	149.457	181.943	50.149	278.252	252.698	63.451	97.508	180.13	61.128	170.593	27.65	25.521	90.938	156.472	304.791	267.949	123.932	262.258	251.418	359.414	262.846	278.249	281.181	67.604	146.645	91.959	202.498	869.811	732.178	135.472	92.831	143.243	122.16	113.281	35.895	107.902	36.51	74.262	55.235	62.096	108.871	75.926
Opt-Opt-DeO-Opt-Opt-Opt-DeO-DeO	Int-NoInt-NoInt-NoInt-NoInt-NoInt-Int-NoInt	85.536	50.747	74.982	309.5	14.623	123.615	164.639	145.981	43.502	221.174	172.868	65.054	86.665	127.803	84.21	102.811	17.176	9.377	83.512	128.935	224.824	170.281	119.745	265.297	223.421	315.978	185.27	159.795	160.539	67.026	129.742	148.413	183.933	734.377	503.848	134.257	94.456	118.684	193.012	83.957	30.21	120.32	22.974	43.04	21.793	48.712	167.286	67.083
Opt-Opt-DeO-DeO-DeO-DeO-DeO-DeO	NoInt-Int-NoInt-NoInt-Int-Int-Int-Int	177.348	49.261	91.447	257.653	16.335	123.714	182.578	201.746	43.502	222.788	195.752	68.66	114.56	151.233	76.249	112.207	17.176	9.377	104.502	199.775	211.89	163.447	132.407	257.18	237.251	332.19	183.898	306.082	317.348	76.261	151.635	124.147	200.237	825.713	704.455	142.855	101.077	161.301	179.787	123.721	30.21	123.217	22.974	59.203	49.161	50.802	169.894	69.388
DeO-Opt-Opt-Opt-DeO-DeO-Opt-DeO	Int-NoInt-NoInt-NoInt-NoInt-NoInt-Int-Int	168.746	37.191	64.655	282.038	33.463	85.488	132.264	152.048	38.976	252.264	207.155	51.873	96.813	139.418	53.538	135.249	23.903	22.025	86.138	130.913	278.698	226.758	106.8	288.673	269.631	373.105	237.053	273.866	269.953	54.945	122.831	81.551	215.455	888.019	723.686	126.237	92.98	138.051	149.97	126.11	34.601	116.335	32.201	74.901	64.166	51.392	106.402	70.282
Opt-Opt-DeO-Opt-DeO-Opt-Opt-DeO	Int-Int-NoInt-NoInt-Int-Int-Int-NoInt	121.404	48.017	71.339	321.529	12.911	131.689	160.847	104.466	41.235	213.901	153.452	64.186	100.158	113.792	74.382	98.283	17.176	9.377	85.086	138.096	222.462	163.768	92.54	265.636	223.657	319.728	175.919	202.337	208.481	65.904	126.304	120.923	179.936	866.035	659.528	125.944	89.586	113.144	166.511	95.554	30.21	103.111	22.974	45.022	25.336	48.712	107.017	68.099
DeO-Opt-DeO-DeO-DeO-Opt-Opt-Opt	Int-NoInt-Int-Int-Int-Int-Int-NoInt	148.993	59.647	68.966	227.384	43.564	148.303	183.104	172.09	53.107	277.765	249.8	68.096	100.434	185.133	108.059	170.175	29.535	25.521	97.34	155.206	300.357	267.949	118.797	224.367	216.78	303.026	262.974	258.083	246.763	73.069	164.929	165.979	189.455	842.979	684.391	130.442	89.952	125.213	91.497	106.141	35.895	96.956	38.632	47.241	30.162	65.056	72.358	79.843
Opt-Opt-Opt-Opt-Opt-Opt-Opt-Opt	Int-NoInt-NoInt-NoInt-Int-Int-Int-NoInt	94.659	36.714	55.866	311.094	16.388	114.333	190.532	90.435	33.02	197.997	121.223	60.617	99.293	93.133	117.586	76.766	15.314	5.881	90.91	125.235	189.08	118.776	82.935	255.023	195.638	282.571	154.315	156.707	141.3	68.002	93.751	187.533	166.454	836.893	578.197	120.277	93.477	105.534	193.334	70.547	28.916	127.96	20.787	63.484	33.019	43.058	70.643	68.677
Opt-Opt-Opt-Opt-Opt-Opt-Opt-DeO	Int-NoInt-NoInt-NoInt-NoInt-Int-Int-Int	95.529	32.904	52.972	339.379	10.455	102.09	165.216	97.476	30.062	200.024	129.056	50.865	93.065	91.527	77.391	80.346	13.429	5.881	86.265	131.26	195.965	123.525	90.8	278.76	221.288	322.01	158.18	181.119	182.644	56.483	97.232	130.092	189.218	866.193	620.301	120.693	91.482	102.727	205.902	79.706	28.916	130.215	18.665	57.146	30.724	40.098	99.239	66.443
DeO-Opt-Opt-DeO-Opt-DeO-Opt-Opt	Int-NoInt-Int-Int-Int-Int-Int-NoInt	157.648	44.679	66.307	243.294	41.108	113.236	180.319	175.424	41.934	258.965	223.619	61.665	105.762	161.566	101.376	148.901	25.788	22.025	100.954	157.83	269.655	222.957	114.327	249.4	229.755	324.925	239.173	274.461	258.586	71.701	126.321	151.753	196.441	865.701	699.497	129.805	96.722	141.871	137.771	105.889	34.601	127.493	34.323	84.996	62.918	56.442	72.497	76.504
Opt-Opt-DeO-DeO-Opt-Opt-DeO-Opt	NoInt-NoInt-Int-NoInt-NoInt-Int-Int-NoInt	108.193	52.926	74.645	251.032	22.268	141.425	213.871	176.869	46.46	231.086	192.482	69.739	99.248	152.046	129.092	116.288	19.061	9.377	102.52	170.071	219.657	168.196	127.272	223.779	189.901	270.466	192.851	202.232	193.758	77.728	145.461	211.799	172.344	750.359	549.015	137.825	98.198	130.795	171.548	81.351	30.21	122.787	25.096	47.638	24.088	53.762	133.381	73.305
Opt-Opt-Opt-Opt-Opt-Opt-Opt-DeO	Int-Int-Int-Int-Int-Int-Int-NoInt	95.529	32.904	52.972	339.379	10.455	102.09	165.216	97.476	30.062	191.402	123.128	50.865	93.065	91.527	77.391	76.197	13.429	5.881	86.265	131.26	187.272	118.776	90.8	278.76	221.288	322.01	148.333	181.119	182.644	56.483	97.232	130.092	189.218	853.765	609.948	120.693	91.482	102.727	205.902	79.706	28.916	130.215	18.665	57.146	30.724	40.098	99.239	66.443
DeO-DeO-Opt-Opt-Opt-Opt-Opt-DeO	NoInt-Int-NoInt-NoInt-NoInt-Int-Int-NoInt	109.512	35.955	55.89	307.047	28.666	101.95	136.095	138.62	24.436	228.056	204.012	35.354	58.156	130.597	60.242	129.336	22.504	20.568	66.937	98.17	265.511	219.034	100.343	291.466	261.617	361.791	219.665	207.828	201.117	39.406	126.02	102.261	225.617	836.467	634.927	103.18	83.25	106.602	152.352	90.951	33.514	112.566	26.375	59.389	38.934	36.616	102.893	72.329
Opt-Opt-DeO-Opt-Opt-Opt-Opt-DeO	Int-NoInt-NoInt-NoInt-NoInt-NoInt-Int-NoInt	87.649	48.017	67.351	341.253	12.911	131.689	159.67	96.954	41.235	221.504	156.23	62.403	91.039	111.697	77.338	102.607	17.176	9.377	80.894	123.877	232.909	168.517	92.54	267.881	217.301	317.06	184.395	160.495	163.895	63.905	114.075	127.739	172.511	840.163	600.525	125.944	89.586	106.906	177.723	77.939	30.21	108.369	22.974	52.75	25.336	48.712	107.017	68.099
Opt-Opt-Opt-DeO-Opt-Opt-DeO-Opt	NoInt-NoInt-Int-Int-Int-Int-NoInt-NoInt	116.073	43.122	72.12	248.684	19.812	121.764	219.417	177.391	35.287	200.984	159.38	65.091	106.759	131.876	129.145	89.878	15.314	5.881	107.891	177.454	174.02	118.455	127.415	236.582	193.888	277.416	156.789	222.856	212.507	78.359	137.459	214.152	189.051	766.144	560.409	121.359	89.778	117.184	199.727	83.118	28.916	148.066	20.787	58.109	33.537	45.148	125.603	67.41
DeO-Opt-Opt-Opt-Opt-Opt-Opt-DeO	Int-NoInt-Int-NoInt-NoInt-NoInt-NoInt-NoInt	100.461	42.355	56.813	303.702	33.463	100.894	138.241	134.212	38.976	251.775	205.79	50.09	80.758	138.625	66.186	138.761	23.903	22.025	79.511	107.234	279.027	229.791	109.53	279.009	247.931	350.82	235.934	194.428	187.707	52.946	120.138	113.452	210.326	847.295	619.233	121.623	88.106	104.738	152.352	92.899	34.601	121.593	32.201	54.767	33.255	51.392	98.485	71.965
Opt-Opt-DeO-DeO-Opt-DeO-DeO-Opt	NoInt-NoInt-Int-NoInt-Int-NoInt-NoInt-Int	142.723	47.762	78.499	248.618	22.268	126.019	206.717	187.193	46.46	228.364	190.697	69.739	106.184	150.744	119.4	112.951	19.061	9.377	104.955	179.531	215.452	163.447	126.425	237.612	205.245	292.083	188.509	239.828	231.418	77.728	144.766	186.714	170.048	755.339	586.769	131.224	92.756	148.438	180.378	96.947	30.21	122.787	25.096	79.835	59.06	53.762	141.298	67.383
Opt-Opt-DeO-DeO-Opt-Opt-Opt-DeO	Int-NoInt-NoInt-Int-NoInt-NoInt-Int-NoInt	111.176	51.695	70.097	311.07	14.623	147.194	183.586	134.883	41.235	227.022	177.749	64.226	102.879	134.334	82.025	115.515	17.176	9.377	95.257	171.038	225.934	166.432	107.932	250.1	209.431	310.987	187.714	227.344	238.458	71.141	133.275	133.684	183.686	873.017	677.443	129.928	91.333	114.157	168.827	84.492	30.21	116.524	22.974	52.75	25.336	50.802	101.708	72.087
DeO-Opt-DeO-Opt-DeO-Opt-Opt-Opt	Int-NoInt-Int-NoInt-Int-Int-NoInt-NoInt	125.466	55.969	66.22	257.567	41.852	132.798	159.188	134.161	53.107	272.247	228.281	66.273	88.594	162.496	103.372	157.267	29.535	25.521	82.977	108.045	307.332	270.034	103.405	242.148	224.65	309.099	259.655	191.234	172.2	65.833	145.729	161.724	178.28	818.867	616.356	126.458	88.205	117.962	100.393	99.588	35.895	88.801	38.632	47.241	30.162	62.966	77.667	75.855
Opt-Opt-DeO-Opt-DeO-DeO-Opt-DeO	NoInt-NoInt-Int-NoInt-Int-Int-NoInt-NoInt	155.934	37.544	69.216	319.589	12.911	106.345	153.693	114.79	41.235	217.6	157.595	57.296	101.609	112.49	64.69	99.095	17.176	9.377	87.521	147.556	226.95	163.768	89.81	277.545	239.001	339.345	179.704	239.933	246.141	57.851	116.768	99.218	177.64	900.753	722.744	130.558	94.46	142.272	173.394	111.15	30.21	99.678	22.974	67.173	52.704	48.712	114.934	66.416
DeO-Opt-Opt-Opt-Opt-DeO-Opt-DeO	Int-Int-Int-NoInt-Int-Int-Int-NoInt	134.991	37.191	60.667	301.762	33.463	85.488	131.087	144.536	38.976	249.053	204.005	50.09	87.694	137.323	56.494	135.424	23.903	22.025	81.946	116.694	274.822	225.042	106.8	290.918	263.275	370.437	231.592	232.024	225.367	52.946	110.602	88.367	208.03	858.735	664.683	126.237	92.98	131.813	159.235	108.495	34.601	121.593	32.201	78.658	60.623	51.392	106.402	70.282
DeO-Opt-DeO-Opt-DeO-DeO-DeO-Opt	Int-NoInt-Int-Int-Int-Int-Int-NoInt	157.883	53.535	77.705	223.874	43.564	109.318	157.003	193.512	55.374	275.616	249.062	68.924	91.156	177.3	100.552	158.283	29.535	25.521	88.03	122.563	303.735	271.798	127.88	251.473	246.114	327.634	264.315	228.13	206.504	68.954	151.86	157.313	187.406	721.299	554.776	139.385	97.949	156.815	122.565	121.202	35.895	100.752	38.632	61.422	53.987	62.966	145.853	73.156
Opt-Opt-DeO-Opt-Opt-DeO-Opt-DeO	NoInt-NoInt-NoInt-Int-Int-Int-Int-NoInt	122.179	42.853	77.082	339.313	12.911	116.283	152.516	107.278	41.235	218.782	154.445	62.403	97.975	110.395	67.646	99.27	17.176	9.377	83.329	133.337	228.704	163.768	89.81	279.79	232.645	336.677	180.053	198.091	201.555	63.905	104.539	104.344	170.215	851.329	644.505	130.558	94.46	136.034	184.606	93.535	30.21	108.369	22.974	76.641	52.704	48.712	114.934	66.416
DeO-Opt-Opt-DeO-Opt-DeO-DeO-DeO	Int-Int-NoInt-Int-Int-NoInt-Int-NoInt	156.405	43.599	71.044	239.826	36.887	92.919	159.972	231.492	41.243	256.442	242.162	54.564	95.16	176.066	68.053	148.536	23.903	22.025	98.927	168.913	259.762	224.721	149.397	270.553	261.525	363.282	237.506	298.173	296.574	63.303	145.469	114.986	230.627	785.803	644.924	138.534	99.597	150.842	167.575	121.066	34.601	141.699	32.201	72.919	60.623	53.482	161.362	73.254
Opt-Opt-DeO-Opt-Opt-DeO-DeO-Opt	NoInt-NoInt-Int-NoInt-Int-Int-Int-NoInt	119.196	44.084	75.753	279.275	20.556	110.514	182.801	149.264	46.46	222.846	169.178	67.916	94.344	128.107	114.713	100.043	19.061	9.377	90.592	132.37	222.427	165.532	109.15	253.469	213.115	296.156	185.19	172.979	156.855	70.492	116.725	182.459	158.873	728.671	516.077	138.455	101.325	150.619	187.327	90.394	30.21	114.632	25.096	71.529	51.456	51.672	146.607	67.634
Opt-Opt-Opt-Opt-DeO-DeO-Opt-Opt	Int-NoInt-NoInt-NoInt-NoInt-NoInt-Int-NoInt	162.944	31.55	63.708	289.43	16.388	98.927	184.555	108.271	33.02	202.706	128.516	62.4	115.348	93.926	104.938	77.403	15.314	5.881	97.537	148.914	197.444	120.492	80.205	264.687	217.338	304.856	161.841	236.145	223.546	70.001	96.444	157.322	171.583	894.535	691.533	124.891	98.351	138.847	190.952	103.758	28.916	122.702	20.787	83.618	63.93	43.058	78.56	66.994
Opt-Opt-DeO-DeO-Opt-DeO-Opt-Opt	NoInt-NoInt-Int-NoInt-NoInt-Int-Int-NoInt	144.836	45.032	70.868	280.845	20.556	134.093	201.748	138.166	44.193	235.115	179.987	67.088	110.558	134.638	112.528	116.896	19.061	9.377	102.337	174.473	232.23	166.432	97.337	238.272	199.125	291.165	195.761	240.528	234.774	74.607	120.258	167.73	158.626	882.121	700.025	134.126	98.202	146.092	163.142	90.929	30.21	110.836	25.096	81.239	54.999	53.762	81.029	72.638
Opt-Opt-Opt-Opt-DeO-DeO-Opt-Opt	Int-NoInt-Int-NoInt-NoInt-Int-Int-Int	162.944	31.55	63.708	289.43	16.388	98.927	184.555	108.271	33.02	200.505	128.516	62.4	115.348	93.926	104.938	77.403	15.314	5.881	97.537	148.914	197.444	120.492	80.205	264.687	217.338	304.856	160.121	236.145	223.546	70.001	96.444	155.632	171.583	877.15	672.983	124.891	98.351	138.847	189.005	103.758	28.916	122.702	20.787	79.647	60.387	43.058	78.56	66.994
Opt-Opt-Opt-Opt-Opt-Opt-Opt-DeO	Int-Int-NoInt-NoInt-Int-NoInt-Int-NoInt	95.529	32.904	52.972	339.379	10.455	102.09	165.216	97.476	30.062	193.603	123.128	50.865	93.065	91.527	77.391	76.197	13.429	5.881	86.265	131.26	187.272	118.776	90.8	278.76	221.288	322.01	150.053	181.119	182.644	56.483	97.232	130.092	189.218	862.781	620.301	120.693	91.482	102.727	205.902	79.706	28.916	130.215	18.665	57.146	30.724	40.098	99.239	66.443
Opt-Opt-DeO-DeO-DeO-Opt-Opt-Opt	Int-NoInt-Int-NoInt-NoInt-NoInt-NoInt-NoInt	144.061	50.196	65.125	263.061	20.556	149.499	210.079	135.354	44.193	226.005	173.066	68.871	112.741	138.035	119.264	111.76	19.061	9.377	104.094	179.232	222.925	163.399	100.067	224.118	190.137	274.216	187.59	244.774	241.7	76.606	142.023	185.999	168.347	890.759	713.578	129.512	93.328	123.202	145.047	92.948	30.21	105.578	25.096	49.62	27.631	53.762	73.112	74.321
Opt-Opt-Opt-Opt-Opt-Opt-Opt-DeO	NoInt-NoInt-NoInt-Int-NoInt-NoInt-NoInt-NoInt	95.529	32.904	58.849	339.379	10.455	102.09	165.216	97.476	30.062	200.024	129.056	50.865	93.065	91.527	77.391	80.346	13.429	5.881	86.265	131.26	195.965	123.525	90.8	278.76	221.288	322.01	158.18	181.119	182.644	56.483	97.232	131.782	189.218	868.301	618.831	120.693	91.482	104.78	205.902	79.706	28.916	130.215	18.665	57.146	30.724	40.098	99.239	66.443
DeO-Opt-DeO-Opt-Opt-Opt-Opt-DeO	Int-NoInt-Int-NoInt-Int-NoInt-Int-NoInt	92.581	52.159	59.338	305.576	35.919	120.555	132.695	133.69	50.149	269.035	227.036	54.738	73.247	158.795	66.133	156.873	27.65	25.521	74.14	99.851	307.278	270.034	111.27	268.13	243.944	345.87	255.742	173.804	168.958	52.315	136.981	109.409	193.619	804.347	590.574	126.874	86.21	108.917	124.173	91.132	35.895	96.314	36.51	48.631	27.867	60.006	106.263	73.621
Opt-Opt-DeO-DeO-Opt-Opt-DeO-DeO	NoInt-NoInt-Int-Int-Int-Int-Int-NoInt	109.063	49.116	71.751	279.317	16.335	129.182	188.555	183.91	43.502	220.271	188.459	59.987	93.02	150.44	88.897	111.57	17.176	9.377	97.875	176.096	209.156	163.447	135.137	247.516	215.551	309.905	180.462	226.644	235.102	66.209	148.942	154.358	195.108	761.437	580.766	138.241	96.203	127.988	184.116	90.51	30.21	125.042	22.974	41.3	21.793	50.802	161.977	71.071
DeO-Opt-DeO-Opt-Opt-Opt-Opt-Opt	NoInt-Int-Int-NoInt-Int-Int-Int-NoInt	88.4	44.046	61.309	277.291	37.055	123.613	156.344	126.649	36.764	273.429	225.131	49.754	58.569	160.401	100.839	157.442	24.495	22.118	68.555	83.334	309.086	270.034	103.405	246.478	222.232	310.879	260.004	145.276	119.308	50.294	133.5	164.65	186.343	778.459	548.47	126.458	88.205	113.777	111.605	79.934	33.057	90.29	32.49	59.591	35.841	47.225	75.969	75.855
DeO-Opt-DeO-DeO-DeO-Opt-Opt-Opt	Int-Int-NoInt-Int-Int-Int-Int-Int	148.993	64.956	80.82	227.384	43.564	158.241	183.104	172.09	53.107	277.765	249.8	74.986	105.919	185.133	108.059	170.175	29.535	25.521	97.34	155.206	300.357	267.949	118.797	224.367	216.78	303.026	262.974	258.083	246.763	81.122	164.929	164.289	189.455	825.594	665.841	130.442	89.952	125.213	91.497	106.141	35.895	100.389	38.632	48.981	30.162	65.056	72.358	79.843
Opt-DeO-Opt-Opt-Opt-Opt-Opt-Opt	Int-NoInt-Int-NoInt-Int-Int-Int-NoInt	107.021	42.237	55.866	314.439	16.388	124.574	190.053	94.843	34.823	176.949	128.198	60.617	97.597	88.911	117.131	72.468	18.955	7.827	88.566	126.663	184.758	114.448	73.748	265.395	205.386	289.094	143.096	174.223	163.016	68.002	99.633	180.232	166.257	834.807	602.774	101.834	88.621	105.345	193.334	70.638	30.667	122.702	21.103	63.484	33.019	44.023	76.749	69.041
Opt-Opt-Opt-DeO-DeO-DeO-Opt-Opt	NoInt-NoInt-Int-NoInt-Int-Int-Int-NoInt	186.471	35.228	72.331	259.247	18.1	114.432	208.471	146.2	33.02	203.831	150.035	64.223	127.188	116.563	109.625	90.311	15.314	5.881	111.9	196.075	184.839	116.691	95.597	246.906	209.468	298.783	159.35	302.994	298.109	77.237	115.644	163.267	182.758	936.405	778.804	128.875	100.098	148.151	180.109	110.311	28.916	130.857	20.787	79.647	60.387	45.148	73.251	70.982
Opt-Opt-DeO-Opt-Opt-Opt-Opt-Opt	Int-NoInt-Int-NoInt-Int-NoInt-Int-NoInt	86.779	46.518	58.391	312.968	18.844	133.994	184.986	89.913	44.193	219.477	148.397	65.265	91.782	113.303	117.533	99.027	19.061	9.377	85.539	117.852	226.024	163.768	84.675	244.144	191.651	277.621	180.53	136.083	122.551	67.371	110.594	185.18	149.747	808.481	558.421	125.528	91.581	109.713	165.155	68.78	30.21	102.681	25.096	57.348	27.631	51.672	78.421	70.333
Opt-DeO-Opt-DeO-DeO-DeO-DeO-Opt	Int-Int-NoInt-NoInt-NoInt-Int-Int-NoInt	196.72	43.481	74.085	230.839	19.812	116.599	212.961	199.635	37.09	181.974	164.895	66.874	121.118	124.641	116.042	81.09	18.955	7.827	112.174	202.561	168.868	109.414	113.615	254.694	225.336	304.224	148.046	319.81	316.469	80.358	137.193	176.64	193.983	828.533	706.704	118.745	100.112	157.687	195.398	116.42	30.667	137.55	21.103	69.937	56.844	46.113	139.626	70.33
Opt-Opt-Opt-Opt-Opt-Opt-Opt-DeO	NoInt-NoInt-NoInt-Int-Int-NoInt-NoInt-NoInt	95.529	32.904	58.849	339.379	10.455	102.09	165.216	97.476	30.062	193.603	123.128	50.865	93.065	91.527	77.391	76.197	13.429	5.881	86.265	131.26	187.272	118.776	90.8	278.76	221.288	322.01	150.053	181.119	182.644	56.483	97.232	131.782	189.218	862.507	618.831	120.693	91.482	104.78	205.902	79.706	28.916	130.215	18.665	57.146	30.724	40.098	99.239	66.443
Opt-DeO-DeO-DeO-Opt-Opt-DeO-Opt	Int-NoInt-Int-Int-Int-NoInt-Int-NoInt	120.555	58.449	68.768	254.377	22.268	151.666	213.392	181.277	48.263	205.818	193.529	69.739	97.552	147.824	128.637	107.841	22.702	11.323	100.176	171.499	206.642	159.119	118.085	234.151	199.649	276.989	175.225	219.748	215.474	77.728	151.343	204.498	172.147	733.463	563.239	119.382	93.342	128.553	171.548	81.442	31.961	117.529	25.412	47.638	24.088	54.727	139.487	73.669
Opt-Opt-Opt-Opt-DeO-DeO-Opt-DeO	Int-Int-NoInt-NoInt-Int-NoInt-Int-Int	163.814	27.74	60.814	317.715	10.455	86.684	159.239	115.312	30.062	196.12	130.421	52.648	109.12	92.32	64.743	76.834	13.429	5.881	92.892	154.939	190.006	118.776	88.07	288.424	242.988	344.295	153.489	260.557	264.89	58.482	99.925	99.881	194.347	918.041	733.637	125.307	96.356	136.04	203.52	112.917	28.916	124.957	18.665	77.28	61.635	40.098	107.156	64.76
Opt-Opt-DeO-Opt-Opt-Opt-Opt-Opt	Int-NoInt-NoInt-NoInt-Int-Int-Int-NoInt	86.779	51.827	70.245	312.968	18.844	143.932	184.986	89.913	44.193	219.477	148.397	72.155	97.267	113.303	117.533	99.027	19.061	9.377	85.539	117.852	226.024	163.768	84.675	244.144	191.651	277.621	180.53	136.083	122.551	75.424	110.594	185.18	149.747	808.481	558.421	125.528	91.581	109.713	165.155	68.78	30.21	106.114	25.096	59.088	27.631	51.672	78.421	70.333
DeO-Opt-DeO-Opt-Opt-DeO-Opt-Opt	Int-NoInt-Int-NoInt-Int-NoInt-NoInt-Int	126.241	50.805	66.086	275.351	41.852	117.392	150.857	136.973	53.107	277.128	229.274	64.49	86.411	159.099	96.636	158.254	29.535	25.521	81.22	103.286	313.574	270.034	100.675	256.302	233.638	326.048	263.789	186.988	165.274	63.834	123.964	143.455	168.559	795.792	593.136	131.072	93.079	138.799	120.435	97.569	35.895	94.059	38.632	82.831	61.073	62.966	85.584	74.172
Opt-Opt-Opt-DeO-Opt-DeO-DeO-Opt	Int-NoInt-NoInt-Int-Int-NoInt-Int-NoInt	150.603	37.958	70.097	247.218	19.812	106.358	212.263	187.715	35.287	206.884	163.523	65.091	113.695	130.574	119.453	90.69	15.314	5.881	110.326	186.914	178.508	118.455	122.802	246.567	209.232	295.033	162.294	260.452	250.167	78.359	119.082	190.757	186.755	789.937	612.771	137.188	104.968	151.638	208.557	98.714	28.916	148.066	20.787	81.636	60.387	45.148	133.52	69.966
Opt-DeO-DeO-DeO-Opt-Opt-DeO-DeO	Int-Int-Int-NoInt-Int-NoInt-NoInt-NoInt	121.425	54.639	65.874	282.188	16.335	139.423	188.076	188.318	45.305	194.351	186.681	59.987	91.324	142.412	88.442	102.145	20.817	11.323	95.531	177.524	195.64	152.69	127.833	259.812	225.299	318.428	162.473	244.16	256.818	66.209	163.665	147.057	194.911	770.55	617.667	108.583	81.031	116.314	184.116	90.601	31.961	119.784	23.29	45.635	25.854	51.767	168.083	67.196
DeO-DeO-Opt-DeO-Opt-Opt-DeO-DeO	Int-Int-NoInt-NoInt-Int-Int-Int-NoInt	134.237	54.286	67.19	245.111	36.887	118.566	166.647	225.576	43.046	226.823	236.241	54.564	86.528	169.34	77.29	138.299	27.544	23.971	94.148	160.881	241.758	213.964	142.94	269.016	255.929	350.188	215.732	278.093	280.63	63.303	160.887	131.08	232.726	766.757	625.521	115.477	89.867	123.578	158.745	105.561	36.352	136.441	32.517	45.057	29.712	54.447	159.551	75.301
DeO-Opt-Opt-Opt-DeO-Opt-Opt-DeO	Int-NoInt-Int-NoInt-NoInt-Int-Int-Int	134.216	42.355	60.801	283.978	33.463	100.894	139.418	141.724	38.976	246.364	203.012	51.873	89.877	140.72	63.23	134.437	23.903	22.025	83.703	121.453	274.21	226.758	109.53	276.764	254.287	353.488	231.548	236.27	232.293	54.945	132.367	104.946	217.751	862.043	669.353	121.623	88.106	110.976	141.14	110.514	34.601	116.335	32.201	47.039	33.255	51.392	98.485	71.965
Opt-Opt-DeO-Opt-Opt-Opt-DeO-Opt	Int-Int-Int-Int-NoInt-Int-Int-NoInt	84.666	49.248	66.022	281.215	20.556	125.92	189.955	138.94	46.46	225.568	170.963	67.916	87.408	129.409	124.405	103.38	19.061	9.377	88.157	122.91	226.632	170.281	111.88	241.56	197.771	276.539	189.532	135.383	119.195	70.492	126.261	205.854	161.169	699.473	451.391	133.841	96.451	121.491	180.444	74.798	30.21	114.632	25.096	47.638	24.088	51.672	138.69	69.317
Opt-Opt-DeO-Opt-Opt-DeO-Opt-Opt	Int-NoInt-Int-Int-Int-Int-Int-NoInt	121.309	41.354	62.245	311.028	18.844	118.588	177.832	100.237	44.193	223.176	152.54	65.265	98.718	112.001	107.841	99.839	19.061	9.377	87.974	127.312	230.512	163.768	81.945	256.053	206.995	297.238	184.315	173.679	160.211	67.371	101.058	161.785	147.451	825.441	602.401	130.142	96.455	136.788	172.038	84.376	30.21	102.681	25.096	81.239	54.999	51.672	86.338	68.65
Opt-Opt-DeO-DeO-DeO-DeO-Opt-Opt	Int-NoInt-Int-Int-Int-Int-Int-NoInt	178.591	45.032	68.979	261.121	20.556	134.093	202.925	145.678	44.193	227.512	177.209	68.871	119.677	136.733	109.572	112.572	19.061	9.377	106.529	188.692	221.783	161.683	97.337	236.027	205.481	293.833	187.285	282.37	279.36	76.606	132.487	160.914	166.051	898.977	748.675	134.126	98.202	150.277	151.93	108.544	30.21	105.578	25.096	73.511	54.999	53.762	81.029	72.638
DeO-Opt-Opt-DeO-Opt-DeO-Opt-Opt	Int-NoInt-NoInt-NoInt-Int-Int-Int-NoInt	157.648	44.679	66.307	243.294	41.108	113.236	180.319	175.424	41.934	261.166	223.619	61.665	105.762	161.566	101.376	148.901	25.788	22.025	100.954	157.83	269.655	222.957	114.327	249.4	229.755	324.925	240.893	274.461	258.586	71.701	126.321	151.753	196.441	874.717	709.85	129.805	96.722	141.871	137.771	105.889	34.601	127.493	34.323	84.996	62.918	56.442	72.497	76.504
Opt-Opt-Opt-DeO-Opt-Opt-Opt-Opt	Int-NoInt-NoInt-NoInt-Int-NoInt-NoInt-NoInt	118.186	40.392	58.612	280.911	18.1	129.838	214.448	128.364	33.02	203.515	142.742	62.44	111.133	115.77	122.273	89.674	15.314	5.881	105.273	172.396	182.105	116.691	98.327	237.242	187.768	276.498	157.634	223.556	215.863	75.238	112.951	195.168	177.629	887.505	674.351	124.261	95.224	112.785	184.438	77.1	28.916	136.115	20.787	63.484	33.019	45.148	65.334	72.665
DeO-Opt-Opt-DeO-Opt-Opt-DeO-DeO	NoInt-Int-NoInt-Int-NoInt-Int-Int-Int	118.564	36.84	66.267	241.766	32.09	99.14	165.459	221.168	24.9	259.164	243.947	39.828	67.318	177.368	72.256	151.873	18.863	18.622	86.262	148.961	263.967	229.47	152.127	260.729	250.119	348.113	241.848	256.461	250.608	49.763	155.005	136.181	248.411	763.239	590.591	133.92	94.723	125.82	158.745	103.431	31.763	137.93	26.059	49.679	35.391	37.741	151.747	74.937
DeO-Opt-Opt-Opt-Opt-Opt-DeO-Opt	Int-NoInt-Int-NoInt-Int-Int-Int-NoInt	97.478	48.895	67.338	243.664	41.108	105.063	168.526	176.198	44.201	249.418	214.595	62.493	82.612	156.337	113.253	135.385	25.788	22.025	86.774	106.267	264.057	226.806	128.87	252.688	228.401	310.299	232.944	169.316	143.007	67.586	132.324	189.877	198.984	701.085	471.569	129.52	94.971	119.323	155.073	89.758	34.601	131.289	34.323	51.395	32.007	54.352	130.158	73.183
DeO-Opt-DeO-DeO-Opt-Opt-Opt-Opt	Int-NoInt-Int-Int-NoInt-NoInt-NoInt-NoInt	115.238	59.647	64.978	247.108	43.564	148.303	181.927	164.578	53.107	285.368	252.578	66.313	91.315	183.038	111.015	174.499	29.535	25.521	93.148	140.987	310.804	272.698	118.797	226.612	210.424	300.358	271.45	216.241	202.177	71.07	152.7	174.485	182.03	825.849	634.271	130.442	89.952	118.975	102.709	88.526	35.895	102.214	38.632	54.969	30.162	65.056	72.358	79.843
DeO-Opt-DeO-Opt-Opt-Opt-DeO-DeO	Int-NoInt-NoInt-Int-NoInt-Int-NoInt-NoInt	90.468	60.198	78.823	273.349	37.631	122.419	137.664	182.717	52.416	275.126	249.602	64.279	74.358	174.901	73.005	161.226	27.65	25.521	76.758	104.909	307.886	276.547	140.358	267.47	250.064	346.788	264.744	173.104	165.602	63.489	161.489	130.083	205.041	697.522	485.515	123.972	80.764	111.263	139.462	97.15	35.895	111.698	36.51	44.996	28.385	60.006	166.532	68.366
DeO-Opt-DeO-Opt-Opt-Opt-DeO-Opt	Int-NoInt-Int-NoInt-Int-Int-NoInt-NoInt	89.598	58.699	69.863	245.064	43.564	124.724	162.98	175.676	55.374	273.099	241.769	67.141	75.101	176.507	113.2	157.646	29.535	25.521	81.403	98.884	301.001	271.798	132.493	243.733	224.414	307.349	260.879	148.692	124.258	66.955	158.008	187.524	182.277	674.856	453.764	123.556	82.759	114.07	126.894	87.991	35.895	106.01	38.632	49.594	30.68	62.966	137.936	70.6
Opt-Opt-DeO-Opt-Opt-Opt-DeO-DeO	Int-NoInt-Int-NoInt-Int-Int-Int-NoInt	85.536	45.438	63.128	309.5	14.623	113.677	164.639	145.981	43.502	214.753	166.94	58.164	81.18	127.803	84.21	98.662	17.176	9.377	83.512	128.935	216.131	165.532	119.745	265.297	223.421	315.978	177.143	159.795	160.539	58.973	129.742	148.413	183.933	728.583	503.848	134.257	94.456	118.684	193.012	83.957	30.21	116.887	22.974	41.3	21.793	48.712	167.286	67.083
Opt-Opt-DeO-Opt-Opt-Opt-DeO-Opt	NoInt-Int-NoInt-NoInt-NoInt-NoInt-Int-NoInt	84.666	54.557	83.753	281.215	20.556	135.858	189.955	138.94	46.46	225.568	170.963	74.806	92.893	129.409	124.405	103.38	19.061	9.377	88.157	122.91	226.632	170.281	111.88	241.56	197.771	276.539	189.532	135.383	119.195	78.545	126.261	205.854	161.169	708.489	461.744	133.841	96.451	123.544	180.444	74.798	30.21	118.065	25.096	49.378	24.088	51.672	138.69	69.317
Opt-Opt-Opt-Opt-Opt-Opt-Opt-DeO	NoInt-Int-NoInt-NoInt-Int-Int-Int-Int	95.529	32.904	58.849	339.379	10.455	102.09	165.216	97.476	30.062	193.603	123.128	50.865	93.065	91.527	77.391	76.197	13.429	5.881	86.265	131.26	187.272	118.776	90.8	278.76	221.288	322.01	150.053	181.119	182.644	56.483	97.232	130.092	189.218	860.399	620.301	120.693	91.482	104.78	205.902	79.706	28.916	130.215	18.665	57.146	30.724	40.098	99.239	66.443
DeO-DeO-DeO-Opt-DeO-Opt-Opt-Opt	Int-NoInt-Int-NoInt-Int-Int-NoInt-NoInt	137.828	61.492	66.22	260.912	41.852	143.039	158.709	138.569	54.91	253.4	235.256	66.273	86.898	158.274	102.917	152.969	33.176	27.467	80.633	109.473	303.01	265.706	94.218	252.52	234.398	315.622	250.156	208.75	193.916	65.833	151.611	154.423	178.083	816.781	640.933	108.015	83.349	117.773	100.393	99.679	37.646	83.543	38.948	47.241	30.162	63.931	83.773	76.219
Opt-DeO-Opt-Opt-Opt-DeO-DeO-DeO	NoInt-Int-Int-NoInt-Int-NoInt-Int-NoInt	140.308	35.993	70.334	309.031	12.167	88.851	162.552	161.235	34.132	168.851	142.131	53.516	93.931	98.303	74.116	67.788	17.07	7.827	88.974	147.206	170.159	109.783	106.088	298.457	252.5	347.068	135.004	235.531	238.664	59.604	109.245	120.07	198.147	780.885	602.534	115.177	96.37	143.444	230.021	101.411	30.667	136.908	18.981	75.298	58.092	41.063	173.531	64.108
Opt-Opt-DeO-Opt-Opt-DeO-Opt-Opt	Int-NoInt-Int-NoInt-Int-Int-NoInt-NoInt	121.309	41.354	62.245	311.028	18.844	118.588	177.832	100.237	44.193	223.176	152.54	65.265	98.718	112.001	107.841	99.839	19.061	9.377	87.974	127.312	230.512	163.768	81.945	256.053	206.995	297.238	184.315	173.679	160.211	67.371	101.058	163.475	147.451	843.199	621.637	130.142	96.455	136.788	172.038	84.376	30.21	102.681	25.096	81.239	54.999	51.672	86.338	68.65
DeO-Opt-Opt-Opt-Opt-Opt-DeO-Opt	Int-NoInt-NoInt-NoInt-Int-Int-NoInt-NoInt	97.478	48.895	67.338	243.19	41.108	105.063	168.526	176.198	44.201	251.619	214.595	62.493	82.612	156.337	113.253	135.385	25.788	22.025	86.774	106.267	264.057	226.806	130.753	254.612	228.401	312.299	234.664	169.316	143.007	67.586	141.165	189.877	198.984	703.268	473.54	118.305	84.655	109.891	155.073	89.758	34.601	131.289	34.323	55.73	36.068	54.352	130.158	68.944
DeO-Opt-Opt-Opt-Opt-Opt-Opt-DeO	Int-NoInt-Int-NoInt-NoInt-Int-NoInt-NoInt	100.461	42.355	56.813	303.702	33.463	100.894	138.241	134.212	38.976	251.775	205.79	50.09	80.758	138.625	66.186	138.761	23.903	22.025	79.511	107.234	279.027	229.791	109.53	279.009	247.931	350.82	235.934	194.428	187.707	52.946	120.138	113.452	210.326	847.295	619.233	121.623	88.106	104.738	152.352	92.899	34.601	121.593	32.201	54.767	33.255	51.392	98.485	71.965
DeO-Opt-DeO-DeO-Opt-Opt-Opt-Opt	NoInt-NoInt-Int-NoInt-Int-Int-Int-NoInt	111.927	47.724	64.055	247.108	38.767	139.118	180.26	164.578	36.764	278.947	246.65	51.577	70.409	183.038	105.526	170.35	24.495	22.118	82.918	130.495	302.111	267.949	118.797	228.697	214.362	304.806	263.323	212.125	193.871	57.53	152.7	170.595	197.518	820.329	635.741	130.442	89.952	121.028	102.709	86.487	33.057	98.445	32.49	59.591	35.841	49.315	70.66	79.843
DeO-Opt-Opt-Opt-DeO-DeO-DeO-Opt	Int-NoInt-Int-NoInt-Int-NoInt-NoInt-Int	165.763	43.731	75.18	221.526	41.108	89.657	162.549	194.034	44.201	251.935	221.888	64.276	98.667	157.13	100.605	136.022	25.788	22.025	93.401	129.946	266.791	226.806	128.023	264.276	250.101	334.584	236.38	248.754	225.253	69.585	143.858	157.976	204.113	743.525	568.326	122.919	89.529	143.204	152.691	122.969	34.601	126.031	34.323	75.864	66.979	54.352	138.075	67.261
Opt-DeO-DeO-DeO-DeO-DeO-Opt-DeO	Int-Int-Int-NoInt-Int-NoInt-Int-NoInt	191.823	46.745	66.085	292.751	14.623	132.091	177.13	157.127	43.038	197.198	177.336	59.119	111.753	127.099	68.922	102.578	20.817	11.323	99.54	196.145	206.459	150.926	96.015	270.136	240.879	339.795	165.034	324.298	342.42	65.087	141.85	96.172	188.618	931.795	825.709	116.099	91.351	147.281	166.445	117.794	31.961	102.575	23.29	71.144	56.247	51.767	115.731	70.768
Opt-DeO-DeO-Opt-Opt-Opt-DeO-DeO	Int-Int-Int-NoInt-NoInt-NoInt-Int-NoInt	97.898	50.961	63.128	312.845	14.623	123.918	164.16	150.389	45.305	195.254	171.09	58.164	79.484	119.775	83.755	93.386	20.817	11.323	81.168	130.363	211.308	159.524	110.558	275.669	233.169	322.501	167.281	177.311	182.255	58.973	135.624	141.112	183.736	732.291	528.425	115.814	89.6	118.495	193.012	84.048	31.961	111.629	23.29	41.3	21.793	49.677	173.392	67.447
Opt-Opt-Opt-DeO-Opt-Opt-DeO-DeO	Int-NoInt-NoInt-Int-NoInt-Int-NoInt-NoInt	116.943	39.312	63.349	276.969	13.879	109.521	194.101	184.432	32.329	205.212	167.213	55.339	100.531	130.27	88.95	93.458	13.429	5.881	103.246	183.479	180.905	123.204	135.28	260.319	219.538	316.855	162.374	247.268	253.851	66.84	140.94	156.711	211.815	797.826	602.513	121.775	87.783	112.324	212.295	92.277	28.916	150.321	18.665	51.771	31.242	42.188	154.199	65.176
Opt-Opt-DeO-DeO-DeO-DeO-Opt-DeO	Int-Int-Int-NoInt-NoInt-Int-NoInt-NoInt	179.461	41.222	66.085	289.406	14.623	121.85	177.609	152.719	41.235	225.31	179.114	59.119	113.449	135.127	69.377	112.003	17.176	9.377	101.884	194.717	225.605	163.399	105.202	259.764	231.131	333.272	187.113	306.782	320.704	65.087	135.968	105.163	188.815	942.623	810.015	134.542	96.207	147.47	164.498	117.703	30.21	107.833	22.974	67.173	52.704	50.802	109.625	70.404
Opt-Opt-Opt-Opt-Opt-Opt-DeO-DeO	NoInt-Int-Int-NoInt-Int-Int-NoInt-NoInt	93.416	35.634	66.48	307.152	12.167	94.016	170.185	146.503	32.329	191.072	139.766	53.516	88.691	107.633	84.263	76.401	13.429	5.881	88.883	136.318	179.187	120.54	119.888	278.1	227.408	322.928	149.208	180.419	179.288	59.604	121.74	150.766	200.64	759.178	525.595	117.791	86.036	107.126	221.191	85.724	28.916	142.166	18.665	51.771	31.242	40.098	159.508	61.188
Opt-Opt-DeO-DeO-DeO-Opt-Opt-DeO	NoInt-NoInt-NoInt-Int-Int-Int-NoInt-NoInt	144.931	51.695	79.962	291.346	14.623	147.194	184.763	142.395	41.235	219.419	174.971	66.009	111.998	136.429	79.069	111.191	17.176	9.377	99.449	185.257	215.487	161.683	107.932	247.855	215.787	313.655	179.238	269.186	283.044	73.14	145.504	128.558	191.111	907.631	745.329	129.928	91.333	122.448	157.615	102.107	30.21	111.266	22.974	45.022	25.336	50.802	101.708	72.087
Opt-Opt-DeO-Opt-DeO-Opt-DeO-DeO	NoInt-NoInt-Int-NoInt-Int-NoInt-Int-NoInt	119.291	45.438	72.993	289.776	14.623	113.677	165.816	153.493	43.502	213.571	170.09	59.947	90.299	129.898	81.254	98.487	17.176	9.377	87.704	143.154	214.377	165.532	119.745	263.052	229.777	318.646	176.794	201.637	205.125	60.972	141.971	141.597	191.358	760.249	562.851	134.257	94.456	126.975	181.8	101.572	30.21	111.629	22.974	33.572	21.793	48.712	167.286	67.083
Opt-Opt-DeO-Opt-DeO-Opt-Opt-DeO	NoInt-NoInt-Int-NoInt-Int-Int-Int-NoInt	121.404	42.708	65.362	321.529	12.911	121.751	160.847	104.466	41.235	213.901	153.452	57.296	94.673	113.792	74.382	98.283	17.176	9.377	85.086	138.096	222.462	163.768	92.54	265.636	223.657	319.728	175.919	202.337	208.481	57.851	126.304	120.923	179.936	866.035	659.528	125.944	89.586	115.197	166.511	95.554	30.21	99.678	22.974	43.282	25.336	48.712	107.017	68.099
Opt-Opt-DeO-Opt-Opt-Opt-Opt-Opt	Int-NoInt-NoInt-Int-NoInt-NoInt-NoInt-NoInt	86.779	51.827	70.245	312.968	18.844	143.932	184.986	89.913	44.193	225.898	154.325	72.155	97.267	113.303	117.533	103.176	19.061	9.377	85.539	117.852	234.717	168.517	84.675	244.144	191.651	277.621	188.657	136.083	122.551	75.424	110.594	186.87	149.747	814.001	556.951	125.528	91.581	109.713	165.155	68.78	30.21	106.114	25.096	59.088	27.631	51.672	78.421	70.333
DeO-Opt-Opt-DeO-Opt-Opt-Opt-Opt	NoInt-NoInt-Int-NoInt-Int-NoInt-Int-Int	119.807	37.92	61.53	245.234	36.311	119.457	185.806	165.1	25.591	255.266	219.476	46.929	77.92	162.868	105.579	148.089	20.748	18.622	88.289	137.878	265.167	222.957	117.057	239.576	218.349	309.756	235.388	232.749	212.62	58.161	135.857	171.258	214.225	831.356	636.967	125.191	91.848	116.849	130.888	88.254	31.763	123.724	28.181	65.727	41.229	40.701	62.882	78.187
Opt-Opt-Opt-Opt-DeO-Opt-Opt-Opt	NoInt-Int-NoInt-NoInt-NoInt-Int-Int-NoInt	128.414	36.714	65.731	291.37	16.388	114.333	191.709	97.947	33.02	199.007	124.373	62.4	108.412	95.228	114.63	76.591	15.314	5.881	95.102	139.454	192.956	120.492	82.935	252.778	201.994	285.239	158.056	198.549	185.886	70.001	105.98	180.717	173.879	868.559	637.2	120.277	93.477	113.825	182.122	88.162	28.916	122.702	20.787	55.756	33.019	43.058	70.643	68.677
DeO-DeO-Opt-DeO-Opt-DeO-Opt-DeO	NoInt-NoInt-Int-NoInt-NoInt-NoInt-Int-NoInt	167.569	34.469	62.49	274.924	30.378	102.049	152.857	186.873	24.436	242.145	238.427	37.177	76.932	155.738	55.237	148.183	22.504	20.568	83.735	154.791	272.218	223.378	113.005	285.594	269.091	375.335	233.539	312.273	313.34	46.642	135.684	84.811	234.496	904.313	776.531	111.778	89.871	140.928	152.286	113.1	33.514	120.721	26.375	87.251	69.845	38.706	105.501	74.634
DeO-DeO-Opt-DeO-Opt-Opt-Opt-Opt	Int-Int-NoInt-NoInt-Int-NoInt-Int-NoInt	135.48	55.366	62.453	248.579	41.108	138.883	186.994	169.508	43.737	231.547	217.698	61.665	97.13	154.84	110.613	138.664	29.429	23.971	96.175	149.798	251.651	212.2	107.87	247.863	224.159	311.831	219.119	254.381	242.642	71.701	141.739	167.847	198.54	846.655	680.094	106.748	86.992	114.607	130.888	90.384	36.352	122.235	34.639	61.105	35.55	57.407	70.686	78.551
Opt-Opt-Opt-DeO-DeO-DeO-DeO-DeO	NoInt-NoInt-Int-Int-Int-Int-NoInt-NoInt	185.228	34.148	77.068	255.305	13.879	94.115	188.124	202.268	32.329	199.107	168.578	57.122	116.586	131.063	76.302	89.946	13.429	5.881	109.873	207.158	174.946	118.455	132.55	269.983	241.238	339.14	155.963	326.706	336.097	68.839	143.633	126.5	216.944	849.674	715.849	126.389	92.657	147.69	207.966	125.488	28.916	145.063	18.665	67.934	58.61	42.188	162.116	63.493
DeO-Opt-DeO-DeO-Opt-DeO-Opt-DeO	NoInt-Int-Int-NoInt-NoInt-Int-Int-Int	147.327	38.75	65.015	273.453	32.834	111.469	147.79	181.943	33.806	284.673	258.626	41.825	71.117	180.13	55.639	174.742	22.61	22.118	80.708	145.98	313.484	272.698	123.932	264.343	255.356	363.862	270.973	274.133	272.875	46.011	146.645	89.759	217.986	875.605	732.178	135.472	92.831	145.296	122.16	111.242	33.057	100.7	30.368	77.144	60.914	46.355	107.173	75.926
DeO-DeO-DeO-DeO-Opt-DeO-DeO-Opt	NoInt-Int-Int-NoInt-Int-NoInt-Int-Int	156.706	50.813	75.54	216.76	40.479	125.879	177.596	228.337	40.834	256.396	265.653	54.228	71.275	189.814	102.251	161.941	28.136	24.064	85.627	146.441	284.998	258.956	134.085	248.394	245.574	329.864	249.994	266.537	249.891	60.651	164.713	158.883	206.447	721.048	599.424	124.926	94.84	159.692	126.828	108.192	34.808	105.138	32.806	77.743	63.209	50.28	144.952	77.508
Opt-Opt-DeO-DeO-Opt-DeO-DeO-DeO	Int-NoInt-Int-Int-Int-Int-Int-Int	143.593	43.952	69.728	277.377	16.335	113.776	181.401	194.234	43.502	223.97	192.602	59.987	99.956	149.138	79.205	112.382	17.176	9.377	100.31	185.556	213.644	163.447	132.407	259.425	230.895	329.522	184.247	264.24	272.762	66.209	139.406	130.963	192.812	785.031	635.099	142.855	101.077	153.01	190.999	106.106	30.21	125.042	22.974	65.191	49.161	50.802	169.894	69.388
Opt-Opt-DeO-Opt-DeO-Opt-Opt-DeO	Int-NoInt-Int-NoInt-Int-Int-NoInt-NoInt	121.404	42.708	59.485	321.529	12.911	121.751	160.847	104.466	41.235	213.901	153.452	57.296	94.673	113.792	74.382	98.283	17.176	9.377	85.086	138.096	222.462	163.768	92.54	265.636	223.657	319.728	175.919	202.337	208.481	57.851	126.304	122.613	179.936	874.777	668.411	125.944	89.586	113.144	166.511	95.554	30.21	99.678	22.974	43.282	25.336	48.712	107.017	68.099
Opt-Opt-Opt-DeO-DeO-Opt-Opt-DeO	NoInt-NoInt-Int-Int-NoInt-NoInt-NoInt-NoInt	152.811	36.582	65.583	289.472	12.167	117.595	190.309	142.917	30.062	197.93	147.797	54.471	114.024	116.259	79.122	88.93	13.429	5.881	104.82	192.64	184.173	118.407	106.192	258.734	219.774	318.605	155.393	289.81	301.793	65.718	128.661	130.911	207.818	936.043	765.105	124.677	93.229	118.269	185.794	103.874	28.916	133.112	18.665	49.418	30.724	42.188	93.93	70.431
DeO-Opt-DeO-Opt-DeO-Opt-Opt-DeO	Int-NoInt-Int-NoInt-Int-NoInt-Int-NoInt	126.336	52.159	63.326	285.852	35.919	120.555	133.872	141.202	50.149	267.853	230.186	56.521	82.366	160.89	63.177	156.698	27.65	25.521	78.332	114.07	305.524	270.034	111.27	265.885	250.3	348.538	255.393	215.646	213.544	54.314	149.21	102.593	201.044	836.013	649.577	126.874	86.21	115.155	112.961	108.747	35.895	91.056	36.51	40.903	27.867	60.006	106.263	73.621
Opt-Opt-Opt-Opt-Opt-DeO-Opt-DeO	Int-NoInt-NoInt-NoInt-Int-Int-NoInt-NoInt	130.059	27.74	56.826	337.439	10.455	86.684	158.062	107.8	30.062	197.302	127.271	50.865	100.001	90.225	67.699	77.009	13.429	5.881	88.7	140.72	191.76	118.776	88.07	290.669	236.632	341.627	153.838	218.715	220.304	56.483	87.696	108.387	186.922	897.499	683.517	125.307	96.356	129.802	212.785	95.302	28.916	130.215	18.665	81.037	58.092	40.098	107.156	64.76
Opt-Opt-DeO-DeO-DeO-DeO-Opt-Opt	Int-Int-Int-Int-Int-NoInt-NoInt-NoInt	178.591	45.032	68.979	261.121	20.556	134.093	202.925	145.678	44.193	227.512	177.209	68.871	119.677	136.733	109.572	112.572	19.061	9.377	106.529	188.692	221.783	161.683	97.337	236.027	205.481	293.833	187.285	282.37	279.36	76.606	132.487	162.604	166.051	907.719	757.558	134.126	98.202	150.277	153.877	108.544	30.21	105.578	25.096	77.482	58.542	53.762	81.029	72.638
DeO-DeO-Opt-Opt-DeO-Opt-Opt-DeO	NoInt-NoInt-Int-Int-Int-NoInt-Int-NoInt	143.267	35.955	59.878	287.323	28.666	101.95	137.272	146.132	24.436	225.325	209.987	37.137	67.275	136.498	57.286	130.139	22.504	20.568	71.129	112.389	264.258	220.714	100.343	289.221	267.973	364.459	217.959	249.67	245.703	41.405	138.249	95.445	233.042	853.323	683.577	103.18	83.25	112.84	141.14	108.566	33.514	107.308	26.375	51.661	38.934	36.616	102.893	72.329
Opt-Opt-Opt-Opt-DeO-DeO-Opt-DeO	Int-NoInt-NoInt-Int-NoInt-Int-Int-NoInt	163.814	27.74	60.814	317.715	10.455	86.684	159.239	115.312	30.062	198.312	130.421	52.648	109.12	92.32	64.743	76.834	13.429	5.881	92.892	154.939	195.636	120.492	88.07	288.424	242.988	344.295	157.579	260.557	264.89	58.482	99.925	99.881	194.347	911.407	723.284	125.307	96.356	136.04	201.573	112.917	28.916	124.957	18.665	73.309	58.092	40.098	107.156	64.76
DeO-Opt-Opt-Opt-Opt-DeO-Opt-DeO	Int-NoInt-Int-NoInt-NoInt-NoInt-Int-NoInt	134.991	37.191	60.667	301.762	33.463	85.488	131.087	144.536	38.976	255.474	209.933	50.09	87.694	137.323	56.494	139.573	23.903	22.025	81.946	116.694	283.515	229.791	106.8	290.918	263.275	370.437	239.719	232.024	225.367	52.946	110.602	88.367	208.03	864.529	664.683	126.237	92.98	131.813	161.182	108.495	34.601	121.593	32.201	82.629	64.166	51.392	106.402	70.282
Opt-Opt-Opt-Opt-Opt-Opt-Opt-Opt	NoInt-NoInt-NoInt-Int-Int-NoInt-Int-Int	94.659	36.714	61.743	311.094	16.388	114.333	190.532	90.435	33.02	197.997	121.223	60.617	99.293	93.133	117.586	76.766	15.314	5.881	90.91	125.235	189.08	118.776	82.935	255.023	195.638	282.571	154.315	156.707	141.3	68.002	93.751	185.843	166.454	810.492	549.294	120.277	93.477	107.587	193.334	70.547	28.916	127.96	20.787	63.484	33.019	43.058	70.643	68.677
Opt-DeO-DeO-DeO-DeO-Opt-DeO-DeO	Int-NoInt-Int-NoInt-Int-NoInt-NoInt-NoInt	155.18	54.639	69.862	262.464	16.335	139.423	189.253	195.83	45.305	200.242	198.584	61.77	100.443	148.313	85.486	107.097	20.817	11.323	99.723	191.743	203.08	159.119	127.833	257.567	231.655	321.096	170.614	286.002	301.404	68.208	175.894	140.241	202.336	802.216	676.67	108.583	81.031	122.552	172.904	108.216	31.961	114.526	23.29	37.907	25.854	51.767	168.083	67.196
Opt-Opt-Opt-DeO-Opt-Opt-DeO-Opt	NoInt-NoInt-Int-Int-Int-NoInt-Int-Int	116.073	43.122	72.12	249.158	19.812	121.764	219.417	177.391	35.287	200.984	159.38	65.091	106.759	131.876	129.145	89.878	15.314	5.881	107.891	177.454	174.02	118.455	125.532	234.658	193.888	275.416	156.789	222.856	212.507	78.359	128.618	212.462	189.051	746.576	539.888	132.574	100.094	126.616	199.727	83.118	28.916	148.066	20.787	53.774	29.476	45.148	125.603	71.649
DeO-Opt-DeO-Opt-Opt-Opt-DeO-DeO	Int-NoInt-NoInt-NoInt-NoInt-Int-Int-NoInt	90.468	60.198	78.823	273.823	37.631	122.419	137.664	182.717	52.416	275.126	249.602	64.279	74.358	174.901	73.005	161.226	27.65	25.521	76.758	104.909	307.886	276.547	138.475	265.546	250.064	344.788	264.744	173.104	165.602	63.489	152.648	130.083	205.041	704.355	493.897	135.187	91.08	120.695	139.462	97.15	35.895	111.698	36.51	40.661	24.324	60.006	166.532	72.605
DeO-DeO-Opt-Opt-Opt-Opt-DeO-DeO	NoInt-Int-NoInt-NoInt-Int-NoInt-Int-NoInt	107.399	38.685	63.521	275.294	30.378	93.876	141.064	187.647	26.703	221.305	214.722	38.005	53.782	146.703	67.114	125.391	22.504	20.568	69.555	103.228	248.733	216.049	127.548	288.882	267.737	360.709	212.413	207.128	197.761	42.527	141.687	122.935	237.039	724.887	538.25	111.493	88.12	118.38	167.641	96.969	33.514	124.517	26.375	49.679	35.391	36.616	163.162	71.313
Opt-Opt-Opt-Opt-Opt-DeO-Opt-Opt	Int-NoInt-NoInt-NoInt-Int-Int-Int-NoInt	129.189	31.55	59.72	309.154	16.388	98.927	183.378	100.759	33.02	201.696	125.366	60.617	106.229	91.831	107.894	77.578	15.314	5.881	93.345	134.695	193.568	118.776	80.205	266.932	210.982	302.188	158.1	194.303	178.96	68.002	84.215	164.138	164.158	862.869	632.53	124.891	98.351	132.609	200.217	86.143	28.916	127.96	20.787	87.375	60.387	43.058	78.56	66.994
DeO-Opt-Opt-Opt-Opt-DeO-DeO-DeO	NoInt-NoInt-Int-NoInt-Int-Int-Int-NoInt	129.567	27.998	67.375	270.009	30.378	68.229	134.389	193.563	24.9	248.723	220.643	38.005	62.414	153.429	57.877	135.628	18.863	18.622	74.334	111.26	266.737	226.806	134.005	290.419	273.333	373.803	232.467	227.208	213.705	42.527	126.269	106.841	234.94	752.949	568.006	134.55	97.85	145.644	174.524	112.474	31.763	129.775	26.059	73.57	62.759	35.651	164.973	69.266
Opt-Opt-Opt-Opt-Opt-Opt-Opt-DeO	NoInt-Int-Int-Int-Int-NoInt-Int-NoInt	95.529	32.904	58.849	339.379	10.455	102.09	165.216	97.476	30.062	191.402	123.128	50.865	93.065	91.527	77.391	76.197	13.429	5.881	86.265	131.26	187.272	118.776	90.8	278.76	221.288	322.01	148.333	181.119	182.644	56.483	97.232	130.092	189.218	853.765	609.948	120.693	91.482	104.78	205.902	79.706	28.916	130.215	18.665	57.146	30.724	40.098	99.239	66.443
Opt-Opt-Opt-Opt-Opt-Opt-Opt-DeO	Int-NoInt-NoInt-NoInt-NoInt-Int-Int-NoInt	95.529	32.904	52.972	339.379	10.455	102.09	165.216	97.476	30.062	200.024	129.056	50.865	93.065	91.527	77.391	80.346	13.429	5.881	86.265	131.26	195.965	123.525	90.8	278.76	221.288	322.01	158.18	181.119	182.644	56.483	97.232	130.092	189.218	868.575	620.301	120.693	91.482	102.727	205.902	79.706	28.916	130.215	18.665	57.146	30.724	40.098	99.239	66.443
Opt-Opt-Opt-Opt-DeO-Opt-DeO-DeO	Int-NoInt-NoInt-NoInt-Int-Int-NoInt-NoInt	127.171	35.634	64.591	287.428	12.167	94.016	171.362	154.015	32.329	192.091	142.916	55.299	97.81	109.728	81.307	76.226	13.429	5.881	93.075	150.537	177.433	120.54	119.888	275.855	233.764	325.596	150.579	222.261	223.874	61.603	133.969	143.95	208.065	790.844	584.598	117.791	86.036	111.311	209.979	103.339	28.916	136.908	18.665	44.043	31.242	40.098	159.508	61.188
Opt-Opt-Opt-DeO-Opt-Opt-Opt-DeO	Int-NoInt-Int-NoInt-Int-NoInt-Int-Int	119.056	36.582	55.718	309.196	12.167	117.595	189.132	135.405	30.062	196.92	144.647	52.688	104.905	114.164	82.078	89.105	13.429	5.881	100.628	178.421	180.297	116.691	106.192	260.979	213.418	315.937	151.652	247.968	257.207	63.719	116.432	136.037	200.393	902.269	707.572	124.677	93.229	109.978	197.006	86.259	28.916	138.37	18.665	57.146	30.724	42.188	93.93	70.431
Opt-Opt-Opt-DeO-DeO-Opt-DeO-DeO	Int-NoInt-Int-NoInt-NoInt-Int-Int-Int	150.698	39.312	67.337	257.719	13.879	109.521	195.278	191.944	32.329	197.6	164.435	57.122	109.65	132.365	85.994	89.134	13.429	5.881	107.438	197.698	176.088	120.171	133.397	256.15	225.894	317.523	156.268	289.11	298.437	68.839	144.328	149.895	219.24	828.149	669.898	132.99	98.099	127.994	201.083	109.892	28.916	145.063	18.665	39.708	27.181	42.188	154.199	69.415
DeO-Opt-Opt-Opt-Opt-Opt-Opt-DeO	NoInt-NoInt-NoInt-Int-Int-NoInt-Int-NoInt	97.15	30.432	55.89	303.702	28.666	91.709	136.574	134.212	22.633	247.555	199.862	35.354	59.852	138.625	60.697	134.612	18.863	18.622	69.281	96.742	270.334	225.042	109.53	281.094	251.869	355.268	229.527	190.312	179.401	39.406	120.138	109.562	225.814	823.743	599.997	121.623	88.106	106.791	152.352	90.86	31.763	117.824	26.059	59.389	38.934	35.651	96.787	71.965
Opt-Opt-DeO-Opt-DeO-Opt-Opt-DeO	Int-NoInt-NoInt-NoInt-Int-Int-NoInt-NoInt	121.404	48.017	71.339	321.529	12.911	131.689	160.847	104.466	41.235	213.901	153.452	64.186	100.158	113.792	74.382	98.283	17.176	9.377	85.086	138.096	222.462	163.768	92.54	265.636	223.657	319.728	175.919	202.337	208.481	65.904	126.304	122.613	179.936	874.777	668.411	125.944	89.586	113.144	166.511	95.554	30.21	103.111	22.974	45.022	25.336	48.712	107.017	68.099
DeO-Opt-Opt-Opt-Opt-DeO-Opt-DeO	Int-NoInt-Int-NoInt-Int-NoInt-NoInt-Int	134.991	37.191	60.667	301.762	33.463	85.488	131.087	144.536	38.976	249.053	204.005	50.09	87.694	137.323	56.494	135.424	23.903	22.025	81.946	116.694	274.822	225.042	106.8	290.918	263.275	370.437	231.592	232.024	225.367	52.946	110.602	90.057	208.03	865.095	673.566	126.237	92.98	131.813	161.182	108.495	34.601	121.593	32.201	82.629	64.166	51.392	106.402	70.282
DeO-Opt-Opt-Opt-Opt-Opt-Opt-DeO	Int-Int-NoInt-NoInt-Int-Int-Int-NoInt	100.461	42.355	56.813	303.702	33.463	100.894	138.241	134.212	38.976	247.555	199.862	50.09	80.758	138.625	66.186	134.612	23.903	22.025	79.511	107.234	270.334	225.042	109.53	279.009	247.931	350.82	229.527	194.428	187.707	52.946	120.138	111.762	210.326	832.759	610.35	121.623	88.106	104.738	152.352	92.899	34.601	121.593	32.201	54.767	33.255	51.392	98.485	71.965
DeO-Opt-Opt-Opt-DeO-DeO-DeO-Opt	Int-NoInt-NoInt-NoInt-Int-NoInt-Int-NoInt	165.763	43.731	75.18	222	41.108	89.657	162.549	194.034	44.201	254.136	221.888	64.276	98.667	157.13	100.605	136.022	25.788	22.025	93.401	129.946	266.791	226.806	126.14	262.352	250.101	332.584	238.1	248.754	225.253	69.585	135.017	159.666	204.113	758.727	584.905	134.134	99.845	152.636	152.691	122.969	34.601	126.031	34.323	71.529	62.918	54.352	138.075	71.5
DeO-Opt-Opt-Opt-DeO-Opt-DeO-DeO	NoInt-NoInt-Int-NoInt-NoInt-Int-Int-NoInt	128.792	33.162	67.509	252.225	30.378	83.635	142.72	190.751	24.9	246.034	219.65	39.788	64.597	156.826	64.613	134.641	18.863	18.622	76.091	116.019	266.125	228.522	136.735	276.265	264.345	356.854	232.423	231.454	220.631	44.526	148.034	123.42	244.661	758.639	572.676	129.936	92.976	124.807	156.429	114.493	31.763	124.517	26.059	41.951	35.391	35.651	157.056	70.949
DeO-Opt-Opt-Opt-DeO-DeO-DeO-Opt	Int-NoInt-Int-NoInt-Int-Int-NoInt-NoInt	165.763	43.731	75.18	221.526	41.108	89.657	162.549	194.034	44.201	251.935	221.888	64.276	98.667	157.13	100.605	136.022	25.788	22.025	93.401	129.946	266.791	226.806	128.023	264.276	250.101	334.584	236.38	248.754	225.253	69.585	143.858	159.666	204.113	760.91	586.876	122.919	89.529	143.204	150.744	122.969	34.601	126.031	34.323	71.893	63.436	54.352	138.075	67.261
DeO-DeO-DeO-Opt-DeO-Opt-DeO-Opt	Int-NoInt-Int-NoInt-Int-NoInt-NoInt-NoInt	135.715	64.222	73.851	228.685	43.564	134.965	163.678	187.596	57.177	253.07	251.894	68.924	82.524	174.38	109.789	153.173	33.176	27.467	83.251	114.531	294.925	267.47	123.306	251.86	240.518	316.54	251.031	208.05	190.56	68.954	176.119	173.407	189.505	704.436	537.344	105.113	77.903	120.119	115.682	105.697	37.646	95.494	38.948	41.866	30.68	63.931	144.042	70.964
Opt-Opt-Opt-Opt-Opt-Opt-Opt-DeO	NoInt-NoInt-Int-Int-Int-NoInt-NoInt-NoInt	95.529	32.904	58.849	339.379	10.455	102.09	165.216	97.476	30.062	191.402	123.128	50.865	93.065	91.527	77.391	76.197	13.429	5.881	86.265	131.26	187.272	118.776	90.8	278.76	221.288	322.01	148.333	181.119	182.644	56.483	97.232	131.782	189.218	862.507	618.831	120.693	91.482	104.78	205.902	79.706	28.916	130.215	18.665	57.146	30.724	40.098	99.239	66.443
Opt-Opt-DeO-Opt-Opt-Opt-Opt-Opt	Int-NoInt-Int-Int-Int-NoInt-Int-NoInt	86.779	46.518	58.391	312.968	18.844	133.994	184.986	89.913	44.193	219.477	148.397	65.265	91.782	113.303	117.533	99.027	19.061	9.377	85.539	117.852	226.024	163.768	84.675	244.144	191.651	277.621	180.53	136.083	122.551	67.371	110.594	185.18	149.747	799.465	548.068	125.528	91.581	109.713	165.155	68.78	30.21	102.681	25.096	57.348	27.631	51.672	78.421	70.333
Opt-Opt-DeO-DeO-DeO-Opt-DeO-Opt	Int-NoInt-Int-Int-Int-Int-Int-NoInt	141.948	52.926	72.756	231.308	22.268	141.425	215.048	184.381	46.46	223.483	189.704	71.522	108.367	154.141	126.136	111.964	19.061	9.377	106.712	184.29	209.21	163.447	127.272	221.534	196.257	273.134	184.375	244.074	238.344	79.727	157.69	204.983	179.769	767.215	597.665	137.825	98.198	134.98	160.336	98.966	30.21	117.529	25.096	39.91	24.088	53.762	133.381	73.305
Opt-Opt-DeO-DeO-Opt-Opt-Opt-Opt	NoInt-NoInt-NoInt-Int-Int-Int-NoInt-NoInt	110.306	55.505	78.868	282.785	20.556	159.437	208.902	127.842	44.193	224.995	169.916	73.978	109.107	135.94	122.22	111.935	19.061	9.377	99.902	165.013	219.049	161.683	100.067	226.363	183.781	271.548	183.849	202.932	197.114	82.66	129.794	192.815	160.922	850.077	644.222	129.512	93.328	119.017	156.259	75.333	30.21	114.269	25.096	59.088	27.631	53.762	73.112	74.321
Opt-Opt-Opt-DeO-Opt-DeO-Opt-Opt	Int-NoInt-NoInt-NoInt-Int-Int-Int-Int	152.716	35.228	62.466	278.971	18.1	114.432	207.294	138.688	33.02	207.214	146.885	62.44	118.069	114.468	112.581	90.486	15.314	5.881	107.708	181.856	186.593	116.691	95.597	249.151	203.112	296.115	161.419	261.152	253.523	75.238	103.415	168.393	175.333	887.354	701.251	128.875	100.098	139.86	191.321	92.696	28.916	136.115	20.787	87.375	60.387	45.148	73.251	70.982
Opt-Opt-Opt-Opt-Opt-Opt-DeO-DeO	Int-NoInt-NoInt-NoInt-NoInt-Int-NoInt-NoInt	93.416	35.634	60.603	307.152	12.167	94.016	170.185	146.503	32.329	199.694	145.694	53.516	88.691	107.633	84.263	80.55	13.429	5.881	88.883	136.318	187.88	125.289	119.888	278.1	227.408	322.928	159.055	180.419	179.288	59.604	121.74	150.766	200.64	764.972	525.595	117.791	86.036	105.073	221.191	85.724	28.916	142.166	18.665	51.771	31.242	40.098	159.508	61.188
Opt-Opt-DeO-Opt-Opt-Opt-Opt-Opt	Int-Int-NoInt-NoInt-NoInt-NoInt-Int-NoInt	86.779	51.827	70.245	312.968	18.844	143.932	184.986	89.913	44.193	225.898	154.325	72.155	97.267	113.303	117.533	103.176	19.061	9.377	85.539	117.852	234.717	168.517	84.675	244.144	191.651	277.621	188.657	136.083	122.551	75.424	110.594	185.18	149.747	814.275	558.421	125.528	91.581	109.713	165.155	68.78	30.21	106.114	25.096	59.088	27.631	51.672	78.421	70.333
DeO-Opt-Opt-Opt-DeO-DeO-Opt-Opt	Int-Int-NoInt-Int-NoInt-Int-NoInt-NoInt	167.876	41.001	67.549	253.753	39.396	97.731	157.58	145.007	41.934	256.658	205.25	61.625	103.041	141.024	93.733	135.818	25.788	22.025	90.783	124.888	280.506	226.758	98.935	264.936	243.981	333.666	241.315	249.454	228.609	66.464	119.35	140.682	192.691	864.239	680.112	125.821	94.975	140.858	135.455	116.951	34.601	114.08	34.323	77.268	62.918	54.352	77.806	72.516
DeO-DeO-DeO-Opt-DeO-DeO-Opt-DeO	NoInt-Int-NoInt-NoInt-Int-Int-Int-NoInt	169.917	45.904	78.111	287.257	31.122	116.143	124.572	155.934	35.609	245.632	232.551	48.675	72.185	151.56	47.541	148.085	26.251	24.064	68.193	114.466	296.496	259.277	99.353	290.251	279.33	379.126	241.189	266.642	264.614	48.827	145.556	69.697	214.039	859.903	728.487	113.045	86.228	144.094	119.844	122.395	34.808	85.462	30.684	71.156	60.914	45.23	118.588	72.302
DeO-Opt-Opt-DeO-Opt-Opt-DeO-Opt	Int-Int-NoInt-NoInt-Int-Int-Int-NoInt	121.005	52.573	70.084	213.481	42.82	120.568	192.442	214.127	44.201	257.137	236.114	64.316	94.452	178.974	117.94	148.293	25.788	22.025	101.137	153.428	257.082	224.721	144.262	234.907	220.531	304.226	237.983	236.165	217.57	74.822	151.524	195.822	210.159	742.955	558.84	133.504	96.718	126.574	146.177	96.311	34.601	139.444	34.323	51.395	32.007	56.442	124.849	77.171
Opt-Opt-Opt-Opt-DeO-Opt-Opt-Opt	Int-Int-Int-NoInt-Int-NoInt-NoInt-NoInt	128.414	36.714	59.854	291.37	16.388	114.333	191.709	97.947	33.02	194.614	124.373	62.4	108.412	95.228	114.63	76.591	15.314	5.881	95.102	139.454	187.326	118.776	82.935	252.778	201.994	285.239	152.246	198.549	185.886	70.001	105.98	182.407	173.879	877.301	646.083	120.277	93.477	111.772	182.122	88.162	28.916	122.702	20.787	55.756	33.019	43.058	70.643	68.677
Opt-Opt-DeO-Opt-DeO-Opt-DeO-DeO	Int-NoInt-Int-NoInt-Int-Int-Int-NoInt	119.291	45.438	67.116	289.776	14.623	113.677	165.816	153.493	43.502	213.571	170.09	59.947	90.299	129.898	81.254	98.487	17.176	9.377	87.704	143.154	214.377	165.532	119.745	263.052	229.777	318.646	176.794	201.637	205.125	60.972	141.971	141.597	191.358	760.249	562.851	134.257	94.456	124.922	181.8	101.572	30.21	111.629	22.974	33.572	21.793	48.712	167.286	67.083
DeO-Opt-DeO-DeO-DeO-Opt-DeO-DeO	Int-NoInt-Int-NoInt-Int-Int-NoInt-NoInt	147.75	58.567	73.703	223.442	39.343	127.986	162.757	228.158	52.416	273.041	268.343	60.995	89.832	199.633	74.736	169.81	27.65	25.521	95.313	166.289	290.464	269.713	155.75	247.444	248.55	343.383	259.587	281.795	284.751	64.671	192.918	129.212	223.641	774.28	642.142	127.956	82.511	124.752	119.354	121.318	35.895	111.162	36.51	35.528	28.385	62.096	161.223	72.354
Opt-Opt-Opt-DeO-Opt-Opt-DeO-Opt	Int-NoInt-NoInt-NoInt-NoInt-NoInt-Int-NoInt	116.073	43.122	66.243	249.158	19.812	121.764	219.417	177.391	35.287	209.606	165.308	65.091	106.759	131.876	129.145	94.027	15.314	5.881	107.891	177.454	182.713	123.204	125.532	234.658	193.888	275.416	166.636	222.856	212.507	78.359	128.618	214.152	189.051	778.771	568.791	132.574	100.094	124.563	199.727	83.118	28.916	148.066	20.787	53.774	29.476	45.148	125.603	71.649
Opt-Opt-DeO-DeO-Opt-Opt-Opt-DeO	Int-NoInt-NoInt-NoInt-NoInt-NoInt-Int-NoInt	111.176	51.695	70.097	311.07	14.623	147.194	183.586	134.883	41.235	227.022	177.749	64.226	102.879	134.334	82.025	115.515	17.176	9.377	95.257	171.038	225.934	166.432	107.932	250.1	209.431	310.987	187.714	227.344	238.458	71.141	133.275	133.684	183.686	882.033	687.796	129.928	91.333	114.157	168.827	84.492	30.21	116.524	22.974	52.75	25.336	50.802	101.708	72.087
Opt-DeO-DeO-Opt-Opt-DeO-DeO-Opt	Int-Int-Int-NoInt-Int-Int-Int-Int	131.558	49.607	69.876	282.62	20.556	120.755	182.322	153.672	48.263	196.926	167.4	67.916	92.648	120.079	114.258	90.618	22.702	11.323	88.248	133.798	208.911	154.775	99.963	263.841	222.863	302.679	167.201	190.495	178.571	70.492	122.607	173.468	158.676	709.2	522.104	120.012	96.469	148.377	187.327	90.485	31.961	109.374	25.412	71.529	51.456	52.637	152.713	67.998
Opt-DeO-DeO-Opt-Opt-Opt-Opt-Opt	NoInt-NoInt-NoInt-NoInt-NoInt-Int-Int-Int	99.141	57.35	76.122	316.313	18.844	154.173	184.507	94.321	45.996	207.051	161.3	72.155	95.571	109.081	117.078	98.878	22.702	11.323	83.195	119.28	230.395	164.189	75.488	254.516	201.399	284.144	179.158	153.599	144.267	75.424	116.476	176.189	149.55	794.804	564.448	107.085	86.725	111.577	165.155	68.871	31.961	100.856	25.412	59.088	27.631	52.637	84.527	70.697
Opt-Opt-Opt-Opt-DeO-DeO-DeO-DeO	Int-NoInt-NoInt-NoInt-NoInt-NoInt-Int-NoInt	161.701	30.47	68.445	285.962	12.167	78.61	164.208	164.339	32.329	197.982	147.059	55.299	104.746	108.426	71.615	77.038	13.429	5.881	95.51	159.997	187.551	122.256	115.275	285.84	249.108	343.213	158.454	259.857	261.534	61.603	115.592	120.555	205.769	814.637	636.96	133.62	101.226	147.818	218.809	118.935	28.916	136.908	18.665	67.57	58.092	40.098	167.425	63.744
Opt-Opt-DeO-Opt-DeO-DeO-DeO-DeO	Int-NoInt-NoInt-NoInt-Int-Int-Int-NoInt	153.821	45.583	82.824	287.836	14.623	108.209	158.662	163.817	43.502	217.27	174.233	66.837	102.72	128.596	71.562	99.299	17.176	9.377	90.139	152.614	218.865	165.532	117.015	274.961	245.121	338.263	180.579	239.233	242.785	69.025	132.435	118.202	189.062	786.225	617.184	138.871	99.33	151.997	188.683	117.168	30.21	115.062	22.974	59.203	49.161	48.712	175.203	65.4
DeO-Opt-Opt-Opt-Opt-Opt-Opt-Opt	NoInt-Int-NoInt-NoInt-NoInt-Int-NoInt-NoInt	96.28	34.242	58.784	275.417	34.599	103.952	161.89	127.171	25.591	258.37	203.885	45.106	66.08	140.231	100.892	139.33	20.748	18.622	73.926	90.717	280.835	229.791	101.665	257.357	226.219	315.829	241.916	165.9	138.057	50.925	116.657	168.693	203.05	821.407	577.129	121.207	90.101	109.598	139.784	81.701	31.763	115.569	28.181	65.727	41.229	38.611	68.191	74.199
DeO-Opt-DeO-Opt-DeO-DeO-Opt-DeO	Int-NoInt-Int-NoInt-Int-Int-Int-NoInt	160.866	46.995	67.18	283.912	35.919	105.149	126.718	151.526	50.149	271.552	234.329	56.521	89.302	159.588	53.485	157.51	27.65	25.521	80.767	123.53	310.012	270.034	108.54	277.794	265.644	368.155	259.178	253.242	251.204	54.314	139.674	79.198	198.748	861.989	703.91	131.488	91.084	142.23	119.844	124.343	35.895	91.056	36.51	64.794	55.235	60.006	114.18	71.938
Opt-Opt-DeO-DeO-Opt-Opt-DeO-Opt	NoInt-NoInt-Int-Int-NoInt-NoInt-NoInt-NoInt	108.193	52.926	74.645	250.558	22.268	141.425	213.871	176.869	46.46	231.086	192.482	69.739	99.248	152.046	129.092	116.288	19.061	9.377	102.52	170.071	219.657	168.196	129.155	225.703	189.901	272.466	192.851	202.232	193.758	77.728	154.302	211.799	172.344	743.526	540.633	126.61	87.882	121.363	171.548	81.351	30.21	122.787	25.096	51.973	28.149	53.762	133.381	69.066
Opt-Opt-Opt-Opt-DeO-DeO-Opt-Opt	NoInt-NoInt-Int-NoInt-NoInt-Int-Int-NoInt	162.944	31.55	69.585	289.43	16.388	98.927	184.555	108.271	33.02	200.505	128.516	62.4	115.348	93.926	104.938	77.403	15.314	5.881	97.537	148.914	197.444	120.492	80.205	264.687	217.338	304.856	160.121	236.145	223.546	70.001	96.444	157.322	171.583	894.535	691.533	124.891	98.351	140.9	189.005	103.758	28.916	122.702	20.787	79.647	60.387	43.058	78.56	66.994
DeO-DeO-DeO-Opt-Opt-DeO-DeO-DeO	NoInt-Int-Int-Int-Int-Int-Int-NoInt	134.049	43.325	69.9	275.228	32.834	98.131	128.364	197.449	37.876	246.484	246.039	42.653	53.207	165.571	57.369	148.464	26.251	24.064	66.619	105.305	290.165	261.041	126.558	289.912	279.094	375.376	242.413	224.1	216.672	41.896	148.994	97.187	218.036	713.435	562.454	121.358	91.098	149.634	146.345	110.798	34.808	99.238	30.684	67.434	57.371	45.23	178.857	71.286
Opt-Opt-Opt-Opt-Opt-Opt-Opt-Opt	Int-NoInt-Int-NoInt-Int-Int-Int-NoInt	94.659	36.714	55.866	311.094	16.388	114.333	190.532	90.435	33.02	195.796	121.223	60.617	99.293	93.133	117.586	76.766	15.314	5.881	90.91	125.235	189.08	118.776	82.935	255.023	195.638	282.571	152.595	156.707	141.3	68.002	93.751	187.533	166.454	836.893	578.197	120.277	93.477	105.534	193.334	70.547	28.916	127.96	20.787	63.484	33.019	43.058	70.643	68.677
Opt-Opt-DeO-Opt-Opt-DeO-Opt-DeO	Int-NoInt-NoInt-NoInt-NoInt-Int-NoInt-NoInt	122.179	42.853	71.205	339.313	12.911	116.283	152.516	107.278	41.235	225.203	160.373	62.403	97.975	110.395	67.646	103.419	17.176	9.377	83.329	133.337	237.397	168.517	89.81	279.79	232.645	336.677	188.18	198.091	201.555	63.905	104.539	106.034	170.215	874.881	663.741	130.558	94.46	133.981	184.606	93.535	30.21	108.369	22.974	76.641	52.704	48.712	114.934	66.416
DeO-DeO-DeO-Opt-Opt-Opt-DeO-Opt	NoInt-Int-Int-NoInt-NoInt-NoInt-Int-Int	98.649	52.299	68.94	248.883	38.767	125.78	160.834	180.084	40.834	253.6	245.919	52.405	52.499	168.479	107.256	152.37	28.136	24.064	68.829	89.82	296.178	265.79	121.423	254.266	238.1	316.32	251.017	162.092	137.668	53.415	155.049	176.333	197.568	658.996	457.82	116.328	88.219	125.366	126.894	86.043	34.808	96.983	32.806	49.881	32.298	48.19	142.344	75.203
DeO-DeO-DeO-DeO-DeO-Opt-Opt-Opt	NoInt-Int-Int-Int-NoInt-NoInt-Int-Int	158.044	53.247	68.043	230.729	38.767	149.359	180.958	176.498	38.567	254.037	248.022	53.36	77.832	177.105	102.115	160.75	28.136	24.064	84.766	146.142	292.471	258.908	109.61	236.824	230.466	313.997	249.075	271.483	260.173	59.529	170.811	154.788	204.746	823.508	690.418	111.999	85.096	127.077	91.497	104.193	34.808	87.929	32.806	51.863	35.841	50.28	76.766	80.207
Opt-Opt-Opt-DeO-Opt-DeO-DeO-DeO	Int-NoInt-Int-Int-Int-Int-NoInt-NoInt	151.473	34.148	67.203	275.029	13.879	94.115	186.947	194.756	32.329	200.289	165.428	55.339	107.467	128.968	79.258	90.121	13.429	5.881	105.681	192.939	176.7	118.455	132.55	272.228	234.882	336.472	156.312	284.864	291.511	66.84	131.404	133.316	209.519	818.008	656.846	126.389	92.657	139.399	219.178	107.873	28.916	150.321	18.665	75.662	58.61	42.188	162.116	63.493
Opt-Opt-Opt-DeO-DeO-DeO-Opt-DeO	Int-NoInt-NoInt-NoInt-Int-NoInt-Int-NoInt	187.341	31.418	63.56	287.532	12.167	102.189	183.155	153.241	30.062	201.638	151.94	54.471	120.96	114.957	69.43	89.742	13.429	5.881	107.255	202.1	183.031	116.691	103.462	270.643	235.118	338.222	156.808	327.406	339.453	65.718	119.125	105.826	205.522	962.293	820.908	129.291	98.103	143.291	194.624	119.47	28.916	133.112	18.665	77.28	61.635	42.188	101.847	68.748
Opt-Opt-Opt-Opt-Opt-Opt-Opt-Opt	Int-NoInt-Int-NoInt-Int-NoInt-Int-NoInt	94.659	36.714	55.866	311.094	16.388	114.333	190.532	90.435	33.02	195.796	121.223	60.617	99.293	93.133	117.586	76.766	15.314	5.881	90.91	125.235	189.08	118.776	82.935	255.023	195.638	282.571	152.595	156.707	141.3	68.002	93.751	187.533	166.454	836.893	578.197	120.277	93.477	105.534	193.334	70.547	28.916	127.96	20.787	63.484	33.019	43.058	70.643	68.677
Opt-Opt-Opt-Opt-Opt-Opt-Opt-DeO	NoInt-Int-Int-NoInt-Int-NoInt-NoInt-NoInt	95.529	32.904	58.849	339.379	10.455	102.09	165.216	97.476	30.062	191.402	123.128	50.865	93.065	91.527	77.391	76.197	13.429	5.881	86.265	131.26	187.272	118.776	90.8	278.76	221.288	322.01	148.333	181.119	182.644	56.483	97.232	131.782	189.218	871.523	629.184	120.693	91.482	104.78	205.902	79.706	28.916	130.215	18.665	57.146	30.724	40.098	99.239	66.443
Opt-Opt-DeO-Opt-Opt-Opt-Opt-Opt	NoInt-NoInt-NoInt-Int-Int-NoInt-NoInt-NoInt	86.779	51.827	76.122	312.968	18.844	143.932	184.986	89.913	44.193	219.477	148.397	72.155	97.267	113.303	117.533	99.027	19.061	9.377	85.539	117.852	226.024	163.768	84.675	244.144	191.651	277.621	180.53	136.083	122.551	75.424	110.594	186.87	149.747	808.207	556.951	125.528	91.581	111.766	165.155	68.78	30.21	106.114	25.096	59.088	27.631	51.672	78.421	70.333
Opt-Opt-DeO-DeO-DeO-DeO-Opt-Opt	Int-NoInt-NoInt-NoInt-NoInt-Int-Int-NoInt	178.591	50.341	80.833	261.121	20.556	144.031	202.925	145.678	44.193	229.704	177.209	75.761	125.162	136.733	109.572	112.572	19.061	9.377	106.529	188.692	227.413	163.399	97.337	236.027	205.481	293.833	191.375	282.37	279.36	84.659	132.487	160.914	166.051	907.993	759.028	134.126	98.202	150.277	151.93	108.544	30.21	109.011	25.096	75.251	54.999	53.762	81.029	72.638
Opt-Opt-Opt-Opt-DeO-Opt-Opt-DeO	Int-NoInt-Int-NoInt-NoInt-NoInt-Int-Int	129.284	32.904	56.96	319.655	10.455	102.09	166.393	104.988	30.062	192.412	126.278	52.648	102.184	93.622	74.435	76.022	13.429	5.881	90.457	145.479	191.148	120.492	90.8	276.515	227.644	324.678	152.074	222.961	227.23	58.482	109.461	123.276	196.643	892.065	679.304	120.693	91.482	108.965	194.69	97.321	28.916	124.957	18.665	49.418	30.724	40.098	99.239	66.443
Opt-Opt-Opt-DeO-Opt-DeO-DeO-Opt	Int-Int-Int-NoInt-NoInt-Int-Int-Int	150.603	37.958	70.097	247.218	19.812	106.358	212.263	187.715	35.287	211.104	169.451	65.091	113.695	130.574	119.453	94.839	15.314	5.881	110.326	186.914	187.201	123.204	122.802	246.567	209.232	295.033	168.701	260.452	250.167	78.359	119.082	189.067	186.755	787.362	604.574	137.188	104.968	151.638	206.61	98.714	28.916	148.066	20.787	77.665	56.844	45.148	133.52	69.966
Opt-DeO-Opt-Opt-Opt-Opt-Opt-Opt	NoInt-Int-Int-NoInt-NoInt-NoInt-Int-Int	107.021	42.237	61.743	314.439	16.388	124.574	190.053	94.843	34.823	176.297	125.373	60.617	97.597	85.105	117.131	71.49	18.955	7.827	88.566	126.663	184.257	112.768	73.748	265.395	205.386	289.094	142.733	174.223	163.016	68.002	99.633	178.542	166.257	823.216	584.224	101.834	88.621	107.398	193.334	70.638	30.667	122.702	21.103	63.484	33.019	44.023	76.749	69.041
Opt-Opt-Opt-DeO-Opt-Opt-Opt-Opt	Int-NoInt-Int-Int-Int-Int-Int-NoInt	118.186	40.392	58.612	280.911	18.1	129.838	214.448	128.364	33.02	201.314	142.742	62.44	111.133	115.77	122.273	89.674	15.314	5.881	105.273	172.396	182.105	116.691	98.327	237.242	187.768	276.498	155.914	223.556	215.863	75.238	112.951	193.478	177.629	869.747	655.115	124.261	95.224	112.785	184.438	77.1	28.916	136.115	20.787	63.484	33.019	45.148	65.334	72.665
Opt-Opt-Opt-Opt-Opt-Opt-DeO-DeO	Int-NoInt-NoInt-NoInt-Int-NoInt-Int-NoInt	93.416	35.634	60.603	307.626	12.167	94.016	170.185	146.503	32.329	193.273	139.766	53.516	88.691	107.633	84.263	76.401	13.429	5.881	88.883	136.318	179.187	120.54	118.005	276.176	227.408	320.928	150.928	180.419	179.288	59.604	112.899	150.766	200.64	756.995	523.624	129.006	96.352	114.505	221.191	85.724	28.916	142.166	18.665	47.436	27.181	40.098	159.508	65.427
Opt-Opt-Opt-Opt-Opt-Opt-DeO-DeO	Int-NoInt-Int-Int-Int-NoInt-NoInt-NoInt	93.416	35.634	60.603	307.152	12.167	94.016	170.185	146.503	32.329	191.072	139.766	53.516	88.691	107.633	84.263	76.401	13.429	5.881	88.883	136.318	179.187	120.54	119.888	278.1	227.408	322.928	149.208	180.419	179.288	59.604	121.74	150.766	200.64	750.162	515.242	117.791	86.036	105.073	221.191	85.724	28.916	142.166	18.665	51.771	31.242	40.098	159.508	61.188
DeO-Opt-Opt-Opt-Opt-Opt-Opt-DeO	NoInt-NoInt-NoInt-NoInt-NoInt-NoInt-Int-Int	97.15	30.432	55.89	303.702	28.666	91.709	136.574	134.212	22.633	253.976	205.79	35.354	59.852	138.625	60.697	138.761	18.863	18.622	69.281	96.742	279.027	229.791	109.53	281.094	251.869	355.268	237.654	190.312	179.401	39.406	120.138	109.562	225.814	836.171	610.35	121.623	88.106	106.791	152.352	90.86	31.763	117.824	26.059	59.389	38.934	35.651	96.787	71.965
Opt-DeO-DeO-Opt-Opt-Opt-DeO-DeO	NoInt-NoInt-Int-NoInt-NoInt-Int-Int-NoInt	97.898	50.961	69.005	312.845	14.623	123.918	164.16	150.389	45.305	202.327	179.843	58.164	79.484	123.581	83.755	98.513	20.817	11.323	81.168	130.363	220.502	165.953	110.558	275.669	233.169	322.501	175.771	177.311	182.255	58.973	135.624	141.112	183.736	732.291	528.425	115.814	89.6	120.548	193.012	84.048	31.961	111.629	23.29	41.3	21.793	49.677	173.392	67.447
Opt-DeO-Opt-DeO-Opt-Opt-Opt-Opt	NoInt-Int-NoInt-NoInt-NoInt-Int-Int-NoInt	130.548	45.915	64.489	284.256	18.1	140.079	213.969	132.772	34.823	184.016	146.892	62.44	109.437	107.742	121.818	84.398	18.955	7.827	102.929	173.824	177.282	110.683	89.14	247.614	197.516	283.021	147.772	241.072	237.579	75.238	118.833	186.177	177.432	882.471	690.045	105.818	90.368	114.649	184.438	77.191	30.667	130.857	21.103	63.484	33.019	46.113	71.44	73.029
Opt-Opt-DeO-Opt-DeO-DeO-DeO-Opt	Int-NoInt-NoInt-Int-Int-NoInt-Int-NoInt	152.951	49.393	85.718	259.551	20.556	120.452	183.978	156.776	46.46	221.664	172.328	76.589	108.948	130.202	111.757	99.868	19.061	9.377	94.784	146.589	220.673	165.532	109.15	251.224	219.471	298.824	184.841	214.821	201.441	80.544	128.954	175.643	166.298	751.321	564.727	138.455	101.325	154.804	178.062	108.009	30.21	112.807	25.096	69.512	54.999	51.672	146.607	67.634
Opt-DeO-DeO-DeO-Opt-Opt-DeO-Opt	Int-NoInt-NoInt-Int-Int-Int-NoInt-NoInt	120.555	63.758	80.622	253.903	22.268	161.604	213.392	181.277	48.263	205.818	193.529	76.629	103.037	147.824	128.637	107.841	22.702	11.323	100.176	171.499	206.642	159.119	119.968	236.075	199.649	278.989	175.225	219.748	215.474	85.781	160.184	204.498	172.147	735.646	565.21	108.167	83.026	119.121	171.548	81.442	31.961	120.962	25.412	53.713	28.149	54.727	139.487	69.43
DeO-DeO-DeO-Opt-Opt-Opt-Opt-Opt	NoInt-Int-NoInt-NoInt-NoInt-NoInt-NoInt-NoInt	100.762	54.878	73.163	280.636	37.055	143.792	155.865	131.057	38.567	253.93	229.281	56.644	62.358	152.373	100.384	152.166	28.136	24.064	66.211	84.762	304.263	264.026	94.218	256.85	231.98	317.402	250.142	162.792	141.024	58.347	139.382	159.039	186.146	790.909	581.93	108.015	83.349	113.588	111.605	80.025	34.808	88.465	32.806	61.331	35.841	48.19	82.075	76.219
Opt-Opt-DeO-Opt-DeO-DeO-DeO-DeO	NoInt-NoInt-NoInt-Int-Int-NoInt-NoInt-NoInt	153.821	45.583	88.701	287.362	14.623	108.209	158.662	163.817	43.502	217.27	174.233	66.837	102.72	128.596	71.562	99.299	17.176	9.377	90.139	152.614	218.865	165.532	118.898	276.885	245.121	340.263	180.579	239.233	242.785	69.025	141.276	118.202	189.062	779.392	608.802	127.656	89.014	144.618	190.63	117.168	30.21	115.062	22.974	67.509	56.765	48.712	175.203	61.161
DeO-Opt-DeO-DeO-Opt-Opt-DeO-DeO	NoInt-NoInt-Int-Int-NoInt-Int-Int-NoInt	110.684	46.644	68.792	243.64	34.546	118.801	159.913	220.646	36.073	280.644	271.121	44.476	59.807	197.538	72.203	174.134	22.61	22.118	80.891	141.578	300.911	274.462	153.867	249.85	246.132	343.163	268.063	235.837	231.859	49.132	171.848	133.828	231.704	737.209	570.815	139.171	92.827	129.999	130.566	101.664	33.057	112.651	30.368	43.543	30.003	46.355	159.525	76.593
DeO-DeO-DeO-DeO-Opt-Opt-Opt-Opt	Int-Int-Int-NoInt-NoInt-NoInt-NoInt-NoInt	127.6	65.17	64.978	250.453	43.564	158.544	181.448	168.986	54.91	259.448	250.8	66.313	89.619	175.01	110.56	165.074	33.176	27.467	90.804	142.415	297.288	261.941	109.61	236.984	220.172	306.881	253.461	233.757	223.893	71.07	158.582	167.184	181.833	832.779	669.201	111.999	85.096	118.786	102.709	88.617	37.646	96.956	38.948	54.969	30.162	66.021	78.464	80.207
Opt-DeO-Opt-Opt-DeO-DeO-DeO-Opt	Int-Int-NoInt-NoInt-Int-Int-Int-NoInt	173.193	39.803	71.339	261.022	18.1	101.094	189.045	161.706	37.09	174.264	143.376	65.051	109.278	102.004	111.355	68.182	18.955	7.827	97.811	155.4	170.213	109.783	98.223	272.475	233.206	310.297	140.637	252.961	241.906	73.122	117.993	170.695	182.808	786.663	619.433	114.761	98.365	150.436	204.294	109.867	30.667	129.395	21.103	69.937	56.844	44.023	144.935	66.342
Opt-Opt-Opt-DeO-Opt-Opt-Opt-DeO	Int-NoInt-NoInt-NoInt-Int-NoInt-Int-NoInt	119.056	36.582	55.718	309.196	12.167	117.595	189.132	135.405	30.062	199.121	144.647	52.688	104.905	114.164	82.078	89.105	13.429	5.881	100.628	178.421	180.297	116.691	106.192	260.979	213.418	315.937	153.372	247.968	257.207	63.719	116.432	136.037	200.393	904.651	707.572	124.677	93.229	109.978	197.006	86.259	28.916	138.37	18.665	57.146	30.724	42.188	93.93	70.431
Opt-Opt-Opt-Opt-DeO-DeO-Opt-DeO	Int-NoInt-NoInt-NoInt-Int-NoInt-Int-NoInt	163.814	27.74	60.814	317.715	10.455	86.684	159.239	115.312	30.062	196.12	130.421	52.648	109.12	92.32	64.743	76.834	13.429	5.881	92.892	154.939	190.006	118.776	88.07	288.424	242.988	344.295	153.489	260.557	264.89	58.482	99.925	99.881	194.347	920.423	733.637	125.307	96.356	136.04	203.52	112.917	28.916	124.957	18.665	77.28	61.635	40.098	107.156	64.76
DeO-Opt-Opt-Opt-Opt-Opt-DeO-Opt	Int-Int-Int-NoInt-Int-Int-NoInt-NoInt	97.478	48.895	67.338	243.19	41.108	105.063	168.526	176.198	44.201	249.418	214.595	62.493	82.612	156.337	113.253	135.385	25.788	22.025	86.774	106.267	264.057	226.806	130.753	254.612	228.401	312.299	232.944	169.316	143.007	67.586	141.165	189.877	198.984	703.268	473.54	118.305	84.655	109.891	155.073	89.758	34.601	131.289	34.323	55.73	36.068	54.352	130.158	68.944
DeO-Opt-DeO-Opt-DeO-Opt-Opt-Opt	NoInt-NoInt-Int-Int-Int-NoInt-Int-NoInt	122.155	44.046	65.297	257.567	37.055	123.613	157.521	134.161	36.764	272.247	228.281	51.537	67.688	162.496	97.883	157.267	24.495	22.118	72.747	97.553	307.332	270.034	103.405	244.233	228.588	313.547	259.655	187.118	163.894	52.293	145.729	157.834	193.768	801.109	597.12	126.458	88.205	120.015	100.393	97.549	33.057	85.032	32.49	51.863	35.841	47.225	75.969	75.855
DeO-DeO-DeO-Opt-Opt-Opt-Opt-DeO	Int-Int-NoInt-NoInt-NoInt-Int-Int-NoInt	104.943	62.991	71.192	308.921	35.919	140.734	132.216	138.098	51.952	249.536	231.186	61.628	77.036	150.767	65.678	151.597	31.291	27.467	71.796	101.279	302.455	264.026	102.083	278.502	253.692	352.393	245.88	191.32	190.674	60.368	142.863	102.108	193.422	808.055	615.151	108.431	81.354	108.728	124.173	91.223	37.646	94.489	36.826	50.371	27.867	60.971	112.369	73.985
Opt-DeO-Opt-DeO-Opt-Opt-Opt-Opt	NoInt-Int-Int-Int-Int-NoInt-Int-NoInt	130.548	45.915	64.489	284.256	18.1	140.079	213.969	132.772	34.823	175.394	140.964	62.44	109.437	107.742	121.818	80.249	18.955	7.827	102.929	173.824	168.589	105.934	89.14	247.614	197.516	283.021	137.925	241.072	237.579	75.238	118.833	186.177	177.432	867.661	679.692	105.818	90.368	114.649	184.438	77.191	30.667	130.857	21.103	63.484	33.019	46.113	71.44	73.029
Opt-Opt-Opt-Opt-DeO-Opt-Opt-DeO	Int-NoInt-NoInt-NoInt-NoInt-NoInt-Int-NoInt	129.284	32.904	56.96	319.655	10.455	102.09	166.393	104.988	30.062	194.613	126.278	52.648	102.184	93.622	74.435	76.022	13.429	5.881	90.457	145.479	191.148	120.492	90.8	276.515	227.644	324.678	153.794	222.961	227.23	58.482	109.461	123.276	196.643	894.447	679.304	120.693	91.482	108.965	194.69	97.321	28.916	124.957	18.665	49.418	30.724	40.098	99.239	66.443
Opt-DeO-Opt-Opt-Opt-Opt-DeO-Opt	NoInt-Int-NoInt-Int-NoInt-Int-Int-NoInt	104.908	44.967	69.374	282.686	18.1	116.5	195.022	143.87	37.09	178.168	142.011	63.268	93.223	101.211	124.003	71.694	18.955	7.827	91.184	131.721	176.172	114.532	100.953	262.811	211.506	288.012	145.328	173.523	159.66	71.123	115.3	200.906	177.679	725.799	495.744	110.147	93.491	119.176	208.623	76.656	30.667	134.653	21.103	53.774	29.476	44.023	137.018	68.025
DeO-Opt-Opt-DeO-Opt-Opt-Opt-DeO	Int-NoInt-NoInt-Int-Int-Int-NoInt-NoInt	123.988	46.033	59.559	273.519	35.175	116.399	162.157	172.141	38.976	253.073	221.381	51.913	92.598	161.262	70.873	147.52	23.903	22.025	93.874	154.395	263.359	222.957	124.922	261.228	240.061	344.747	232.846	261.277	262.27	60.182	139.338	119.397	221.501	874.355	696.151	125.607	89.853	111.989	143.456	99.452	34.601	129.748	32.201	54.767	33.255	53.482	93.176	75.953
Opt-Opt-DeO-Opt-Opt-Opt-DeO-Opt	Int-Int-Int-NoInt-Int-Int-Int-NoInt	84.666	49.248	66.022	281.215	20.556	125.92	189.955	138.94	46.46	219.147	165.035	67.916	87.408	129.409	124.405	99.231	19.061	9.377	88.157	122.91	217.939	165.532	111.88	241.56	197.771	276.539	181.405	135.383	119.195	70.492	126.261	205.854	161.169	702.695	461.744	133.841	96.451	121.491	180.444	74.798	30.21	114.632	25.096	47.638	24.088	51.672	138.69	69.317
Opt-Opt-Opt-Opt-Opt-DeO-Opt-DeO	Int-NoInt-NoInt-NoInt-NoInt-Int-NoInt-NoInt	130.059	27.74	56.826	337.439	10.455	86.684	158.062	107.8	30.062	203.723	133.199	50.865	100.001	90.225	67.699	81.158	13.429	5.881	88.7	140.72	200.453	123.525	88.07	290.669	236.632	341.627	161.965	218.715	220.304	56.483	87.696	108.387	186.922	903.293	683.517	125.307	96.356	129.802	212.785	95.302	28.916	130.215	18.665	81.037	58.092	40.098	107.156	64.76
Opt-Opt-DeO-DeO-DeO-DeO-Opt-Opt	Int-Int-NoInt-NoInt-NoInt-NoInt-NoInt-NoInt	178.591	50.341	80.833	261.121	20.556	144.031	202.925	145.678	44.193	229.704	177.209	75.761	125.162	136.733	109.572	112.572	19.061	9.377	106.529	188.692	227.413	163.399	97.337	236.027	205.481	293.833	191.375	282.37	279.36	84.659	132.487	162.604	166.051	916.735	767.911	134.126	98.202	150.277	153.877	108.544	30.21	109.011	25.096	79.222	58.542	53.762	81.029	72.638
Opt-Opt-Opt-DeO-Opt-Opt-Opt-Opt	Int-NoInt-NoInt-NoInt-NoInt-Int-NoInt-Int	118.186	40.392	58.612	280.911	18.1	129.838	214.448	128.364	33.02	209.936	148.67	62.44	111.133	115.77	122.273	93.823	15.314	5.881	105.273	172.396	190.798	121.44	98.327	237.242	187.768	276.498	165.761	223.556	215.863	75.238	112.951	193.478	177.629	875.914	655.801	124.261	95.224	112.785	184.438	77.1	28.916	136.115	20.787	63.484	33.019	45.148	65.334	72.665
Opt-Opt-DeO-Opt-Opt-DeO-Opt-Opt	Int-NoInt-Int-NoInt-Int-Int-Int-Int	121.309	41.354	62.245	311.028	18.844	118.588	177.832	100.237	44.193	223.176	152.54	65.265	98.718	112.001	107.841	99.839	19.061	9.377	87.974	127.312	230.512	163.768	81.945	256.053	206.995	297.238	184.315	173.679	160.211	67.371	101.058	160.095	147.451	817.072	594.204	130.142	96.455	136.788	172.038	84.376	30.21	102.681	25.096	81.239	54.999	51.672	86.338	68.65
Opt-Opt-Opt-Opt-Opt-DeO-DeO-Opt	Int-NoInt-NoInt-NoInt-NoInt-Int-Int-NoInt	127.076	34.28	67.351	277.401	18.1	90.853	188.347	149.786	35.287	207.787	147.932	63.268	101.855	107.937	114.766	81.931	15.314	5.881	95.963	139.753	194.176	125.289	107.41	264.348	217.102	301.106	167.102	193.603	175.604	71.123	99.882	184.812	175.58	762.877	535.853	133.204	103.221	144.387	215.506	92.161	28.916	139.911	20.787	77.665	56.844	43.058	138.829	65.978
DeO-Opt-Opt-DeO-Opt-Opt-DeO-DeO	NoInt-NoInt-Int-Int-NoInt-Int-Int-NoInt	118.564	36.84	66.267	241.766	32.09	99.14	165.459	221.168	24.9	256.963	243.947	39.828	67.318	177.368	72.256	151.873	18.863	18.622	86.262	148.961	263.967	229.47	152.127	260.729	250.119	348.113	240.128	256.461	250.608	49.763	155.005	136.181	248.411	765.621	590.591	133.92	94.723	125.82	158.745	103.431	31.763	137.93	26.059	49.679	35.391	37.741	151.747	74.937
Opt-Opt-Opt-Opt-DeO-Opt-DeO-Opt	Int-NoInt-Int-NoInt-Int-Int-Int-NoInt	126.301	39.444	67.485	259.617	18.1	106.259	196.678	146.974	35.287	194.284	141.011	65.051	104.038	111.334	121.502	76.795	15.314	5.881	97.72	144.512	179.241	120.54	110.14	250.194	208.114	284.157	153.121	197.849	182.53	73.122	121.647	201.391	185.301	762.773	540.523	128.59	98.347	123.55	197.411	94.18	28.916	134.653	20.787	46.046	29.476	43.058	130.912	67.661
Opt-Opt-DeO-Opt-DeO-DeO-DeO-DeO	Int-NoInt-Int-Int-Int-NoInt-Int-NoInt	153.821	40.274	70.97	287.836	14.623	98.271	158.662	163.817	43.502	217.27	174.233	59.947	97.235	128.596	71.562	99.299	17.176	9.377	90.139	152.614	218.865	165.532	117.015	274.961	245.121	338.263	180.579	239.233	242.785	60.972	132.435	118.202	189.062	777.209	606.831	138.871	99.33	151.997	190.63	117.168	30.21	111.629	22.974	61.434	52.704	48.712	175.203	65.4
Opt-Opt-Opt-DeO-Opt-DeO-DeO-DeO	Int-NoInt-Int-NoInt-Int-Int-NoInt-Int	151.473	34.148	67.203	275.029	13.879	94.115	186.947	194.756	32.329	200.289	165.428	55.339	107.467	128.968	79.258	90.121	13.429	5.881	105.681	192.939	176.7	118.455	132.55	272.228	234.882	336.472	156.312	284.864	291.511	66.84	131.404	133.316	209.519	824.642	667.199	126.389	92.657	139.399	219.178	107.873	28.916	150.321	18.665	75.662	58.61	42.188	162.116	63.493
Opt-DeO-Opt-DeO-Opt-Opt-DeO-Opt	Int-Int-Int-NoInt-Int-Int-NoInt-NoInt	128.435	48.645	66.243	252.029	19.812	132.005	218.938	181.799	37.09	175.064	157.602	65.091	105.063	123.848	128.69	80.453	18.955	7.827	105.547	178.882	160.504	107.698	118.228	246.954	203.636	283.939	138.8	240.372	234.223	78.359	143.341	206.851	188.854	773.074	595.339	102.916	84.922	114.942	199.727	83.209	30.667	142.808	21.103	58.109	33.537	46.113	131.709	67.774
DeO-Opt-DeO-Opt-Opt-DeO-Opt-DeO	NoInt-NoInt-Int-NoInt-Int-NoInt-Int-Int	123.8	35.072	62.269	303.636	31.122	95.964	123.874	144.014	33.806	272.734	231.179	40.002	59.277	157.493	50.952	157.685	22.61	22.118	66.345	98.819	311.766	270.034	108.54	282.124	263.226	369.935	259.527	207.284	198.312	38.775	127.445	83.814	206.811	827.941	644.907	131.488	91.084	138.045	133.003	104.689	33.057	92.545	30.368	81.115	64.457	44.265	112.482	71.938
Opt-Opt-Opt-Opt-DeO-DeO-DeO-Opt	NoInt-Int-NoInt-NoInt-Int-Int-Int-NoInt	160.831	34.28	77.216	257.677	18.1	90.853	189.524	157.298	35.287	200.184	145.154	65.051	110.974	110.032	111.81	77.607	15.314	5.881	100.155	153.972	183.729	120.54	107.41	262.103	223.458	303.774	158.626	235.445	220.19	73.122	112.111	177.996	183.005	788.749	594.856	133.204	103.221	152.678	204.294	109.776	28.916	134.653	20.787	69.937	56.844	43.058	138.829	65.978
Opt-Opt-DeO-Opt-DeO-Opt-DeO-Opt	NoInt-NoInt-Int-NoInt-Int-Int-NoInt-NoInt	118.421	49.248	75.887	261.017	20.556	125.92	191.132	146.452	46.46	217.965	168.185	69.699	96.527	131.504	121.449	99.056	19.061	9.377	92.349	137.129	216.185	165.532	113.763	241.239	204.127	281.207	181.056	177.225	163.781	72.491	147.331	199.038	168.594	736.544	522.718	122.626	86.135	120.35	169.232	92.413	30.21	109.374	25.096	44.245	28.149	51.672	138.69	65.078
Opt-Opt-DeO-Opt-Opt-DeO-Opt-DeO	NoInt-NoInt-NoInt-Int-Int-Int-NoInt-NoInt	122.179	42.853	77.082	339.313	12.911	116.283	152.516	107.278	41.235	218.782	154.445	62.403	97.975	110.395	67.646	99.27	17.176	9.377	83.329	133.337	228.704	163.768	89.81	279.79	232.645	336.677	180.053	198.091	201.555	63.905	104.539	106.034	170.215	860.071	653.388	130.558	94.46	136.034	184.606	93.535	30.21	108.369	22.974	76.641	52.704	48.712	114.934	66.416
Opt-Opt-Opt-Opt-Opt-Opt-DeO-DeO	NoInt-NoInt-Int-NoInt-Int-Int-Int-NoInt	93.416	35.634	66.48	307.626	12.167	94.016	170.185	146.503	32.329	191.072	139.766	53.516	88.691	107.633	84.263	76.401	13.429	5.881	88.883	136.318	179.187	120.54	118.005	276.176	227.408	320.928	149.208	180.419	179.288	59.604	112.899	150.766	200.64	756.995	523.624	129.006	96.352	116.558	221.191	85.724	28.916	142.166	18.665	47.436	27.181	40.098	159.508	65.427
Opt-Opt-Opt-Opt-Opt-DeO-Opt-DeO	Int-Int-Int-NoInt-Int-NoInt-Int-NoInt	130.059	27.74	56.826	337.439	10.455	86.684	158.062	107.8	30.062	195.101	127.271	50.865	100.001	90.225	67.699	77.009	13.429	5.881	88.7	140.72	191.76	118.776	88.07	290.669	236.632	341.627	152.118	218.715	220.304	56.483	87.696	106.697	186.922	888.757	674.634	125.307	96.356	129.802	214.732	95.302	28.916	130.215	18.665	85.008	61.635	40.098	107.156	64.76
Opt-DeO-Opt-DeO-Opt-DeO-DeO-Opt	Int-NoInt-NoInt-NoInt-NoInt-Int-Int-NoInt	162.965	43.481	70.097	250.563	19.812	116.599	211.784	192.123	37.09	194.458	176.426	65.091	111.999	126.352	118.998	90.541	18.955	7.827	107.982	188.342	182.879	118.876	113.615	256.939	218.98	301.556	160.922	277.968	271.883	78.359	124.964	183.456	186.558	802.661	647.701	118.745	100.112	151.449	206.61	98.805	30.667	142.808	21.103	77.665	56.844	46.113	139.626	70.33
Opt-DeO-Opt-Opt-Opt-DeO-Opt-Opt	Int-NoInt-Int-NoInt-Int-Int-NoInt-NoInt	141.551	37.073	59.72	312.499	16.388	109.168	182.899	105.167	34.823	180.648	132.341	60.617	104.533	87.609	107.439	73.28	18.955	7.827	91.001	136.123	189.246	114.448	71.018	277.304	220.73	308.711	146.881	211.819	200.676	68.002	90.097	158.527	163.961	869.525	665.99	106.448	93.495	132.42	200.217	86.234	30.667	122.702	21.103	87.375	60.387	44.023	84.666	67.358
DeO-Opt-Opt-DeO-DeO-DeO-Opt-DeO	NoInt-Int-NoInt-NoInt-Int-NoInt-Int-Int	188.962	28.946	66.478	251.855	30.378	91.808	154.513	189.977	22.633	255.59	228.674	38.96	87.747	162.055	52.736	148.157	18.863	18.622	90.271	167.582	266.093	222.957	122.192	272.977	265.699	371.48	236.282	336.599	336.21	48.641	142.031	85.296	242.118	929.889	810.957	130.221	94.727	147.355	141.074	130.624	31.763	120.721	26.059	79.523	69.845	37.741	99.395	74.27
DeO-Opt-DeO-Opt-DeO-Opt-Opt-Opt	Int-NoInt-Int-NoInt-Int-NoInt-Int-NoInt	125.466	55.969	66.22	257.567	41.852	132.798	159.188	134.161	53.107	272.247	228.281	66.273	88.594	162.496	103.372	157.267	29.535	25.521	82.977	108.045	307.332	270.034	103.405	242.148	224.65	309.099	259.655	191.234	172.2	65.833	145.729	160.034	178.28	810.125	607.473	126.458	88.205	117.962	100.393	99.588	35.895	88.801	38.632	47.241	30.162	62.966	77.667	75.855
Opt-DeO-Opt-Opt-DeO-Opt-Opt-Opt	Int-Int-Int-NoInt-NoInt-NoInt-Int-NoInt	140.776	42.237	59.854	294.715	16.388	124.574	191.23	102.355	34.823	170.886	122.595	62.4	106.716	87.2	114.175	67.166	18.955	7.827	92.758	140.882	179.44	109.735	73.748	263.15	211.742	291.762	138.347	216.065	207.602	70.001	111.862	173.416	173.682	866.473	661.777	101.834	88.621	111.583	182.122	88.253	30.667	117.444	21.103	55.756	33.019	44.023	76.749	69.041
Opt-Opt-DeO-DeO-Opt-Opt-Opt-Opt	Int-Int-Int-NoInt-NoInt-NoInt-Int-Int	110.306	50.196	61.137	282.785	20.556	149.499	208.902	127.842	44.193	231.416	175.844	67.088	103.622	135.94	122.22	116.084	19.061	9.377	99.902	165.013	227.742	166.432	100.067	226.363	183.781	271.548	191.976	202.932	197.114	74.607	129.794	189.435	160.922	838.76	627.142	129.512	93.328	116.964	156.259	75.333	30.21	110.836	25.096	57.348	27.631	53.762	73.112	74.321
Opt-DeO-DeO-Opt-Opt-Opt-DeO-Opt	Int-NoInt-Int-NoInt-Int-Int-Int-NoInt	97.028	54.771	66.022	284.56	20.556	136.161	189.476	143.348	48.263	200.3	172.01	67.916	85.712	125.187	123.95	94.933	22.702	11.323	85.813	124.338	213.617	161.204	102.693	251.932	207.519	283.062	171.906	152.899	140.911	70.492	132.143	198.553	160.972	700.609	486.321	115.398	91.595	121.302	180.444	74.889	31.961	109.374	25.412	47.638	24.088	52.637	144.796	69.681
Opt-Opt-Opt-DeO-DeO-Opt-Opt-DeO	Int-NoInt-Int-NoInt-Int-NoInt-Int-NoInt	152.811	36.582	59.706	289.472	12.167	117.595	190.309	142.917	30.062	195.738	147.797	54.471	114.024	116.259	79.122	88.93	13.429	5.881	104.82	192.64	178.543	116.691	106.192	258.734	219.774	318.605	151.303	289.81	301.793	65.718	128.661	129.221	207.818	936.317	766.575	124.677	93.229	116.216	185.794	103.874	28.916	133.112	18.665	49.418	30.724	42.188	93.93	70.431
DeO-Opt-Opt-Opt-DeO-DeO-DeO-DeO	Int-NoInt-Int-NoInt-NoInt-NoInt-Int-NoInt	166.633	39.921	72.286	250.285	35.175	77.414	137.233	201.075	41.243	249.733	223.793	54.524	92.439	155.524	60.41	135.453	23.903	22.025	88.756	135.971	270.613	228.522	134.005	286.089	275.751	372.023	236.208	273.166	266.597	58.066	138.498	102.225	226.877	784.615	627.009	134.55	97.85	149.829	165.259	132.128	34.601	128.286	32.201	65.191	60.623	51.392	166.671	69.266
Opt-Opt-DeO-DeO-Opt-Opt-DeO-DeO	Int-NoInt-Int-NoInt-NoInt-NoInt-NoInt-NoInt	109.063	49.116	65.874	278.843	16.335	129.182	188.555	183.91	43.502	226.692	194.387	59.987	93.02	150.44	88.897	115.719	17.176	9.377	97.875	176.096	217.849	168.196	137.02	249.44	215.551	311.905	188.589	226.644	235.102	66.209	157.783	154.358	195.108	778.43	593.09	127.026	85.887	116.503	184.116	90.51	30.21	125.042	22.974	45.635	25.854	50.802	161.977	66.832
Opt-Opt-DeO-Opt-DeO-Opt-DeO-DeO	Int-NoInt-Int-NoInt-NoInt-Int-Int-Int	119.291	45.438	67.116	289.776	14.623	113.677	165.816	153.493	43.502	215.763	170.09	59.947	90.299	129.898	81.254	98.487	17.176	9.377	87.704	143.154	220.007	167.248	119.745	263.052	229.777	318.646	180.884	201.637	205.125	60.972	141.971	141.597	191.358	757.867	562.851	134.257	94.456	124.922	181.8	101.572	30.21	111.629	22.974	33.572	21.793	48.712	167.286	67.083
DeO-Opt-Opt-Opt-DeO-Opt-DeO-DeO	Int-NoInt-Int-NoInt-NoInt-NoInt-Int-NoInt	132.103	45.085	68.432	252.225	35.175	92.82	144.387	190.751	41.243	246.034	219.65	54.524	85.503	156.826	70.102	134.641	23.903	22.025	86.321	126.511	266.125	228.522	136.735	274.18	260.407	352.406	232.423	235.57	228.937	58.066	148.034	125.62	229.173	758.639	572.676	129.936	92.976	122.754	156.429	116.532	34.601	128.286	32.201	37.329	29.712	51.392	158.754	70.949
DeO-Opt-Opt-DeO-DeO-Opt-DeO-Opt	Int-NoInt-NoInt-Int-Int-Int-NoInt-NoInt	154.76	52.573	74.072	193.283	42.82	120.568	193.619	221.639	44.201	255.955	239.264	66.099	103.571	181.069	114.984	148.118	25.788	22.025	105.329	167.647	255.328	224.721	146.145	234.586	226.887	308.894	237.634	278.007	262.156	76.821	172.594	189.006	217.584	767.788	609.461	122.289	86.402	123.38	134.965	113.926	34.601	134.186	34.323	48.002	36.068	56.442	124.849	72.932
DeO-Opt-DeO-DeO-Opt-DeO-Opt-Opt	NoInt-NoInt-Int-NoInt-Int-Int-Int-NoInt	146.457	42.56	67.909	245.168	38.767	123.712	173.106	174.902	36.764	282.646	250.793	51.577	77.345	181.736	95.834	171.162	24.495	22.118	85.353	139.955	306.599	267.949	116.067	240.606	229.706	324.423	267.108	249.721	231.531	57.53	143.164	147.2	195.222	846.305	690.074	135.056	94.826	148.103	109.592	102.083	33.057	98.445	32.49	83.482	63.209	49.315	78.577	78.16
Opt-Opt-Opt-DeO-Opt-DeO-Opt-Opt	Int-Int-NoInt-NoInt-Int-NoInt-Int-NoInt	152.716	35.228	62.466	278.971	18.1	114.432	207.294	138.688	33.02	207.214	146.885	62.44	118.069	114.468	112.581	90.486	15.314	5.881	107.708	181.856	186.593	116.691	95.597	249.151	203.112	296.115	161.419	261.152	253.523	75.238	103.415	170.083	175.333	904.739	719.801	128.875	100.098	139.86	193.268	92.696	28.916	136.115	20.787	91.346	63.93	45.148	73.251	70.982
Opt-DeO-Opt-DeO-Opt-Opt-Opt-DeO	Int-NoInt-Int-Int-Int-NoInt-Int-NoInt	131.418	42.105	55.718	312.541	12.167	127.836	188.653	139.813	31.865	178.073	151.622	52.688	103.209	109.942	81.623	84.807	17.07	7.827	98.284	179.849	175.975	112.363	97.005	271.351	223.166	322.46	142.153	265.484	278.923	63.719	122.314	128.736	200.196	893.549	721.796	106.234	88.373	109.789	197.006	86.35	30.667	133.112	18.981	57.146	30.724	43.153	100.036	70.795
Opt-Opt-Opt-DeO-Opt-DeO-DeO-DeO	Int-Int-NoInt-Int-Int-NoInt-Int-NoInt	151.473	34.148	67.203	275.503	13.879	94.115	186.947	194.756	32.329	202.49	165.428	55.339	107.467	128.968	79.258	90.121	13.429	5.881	105.681	192.939	176.7	118.455	130.667	270.304	234.882	334.472	158.032	284.864	291.511	66.84	122.563	133.316	209.519	815.825	654.875	137.604	102.973	148.831	221.125	107.873	28.916	150.321	18.665	75.298	58.092	42.188	162.116	67.732
Opt-Opt-Opt-Opt-DeO-Opt-Opt-Opt	Int-NoInt-Int-NoInt-Int-Int-Int-NoInt	128.414	36.714	59.854	291.37	16.388	114.333	191.709	97.947	33.02	194.614	124.373	62.4	108.412	95.228	114.63	76.591	15.314	5.881	95.102	139.454	187.326	118.776	82.935	252.778	201.994	285.239	152.246	198.549	185.886	70.001	105.98	180.717	173.879	868.559	637.2	120.277	93.477	111.772	182.122	88.162	28.916	122.702	20.787	55.756	33.019	43.058	70.643	68.677
Opt-Opt-DeO-Opt-DeO-Opt-DeO-DeO	Int-NoInt-Int-NoInt-Int-Int-Int-Int	119.291	45.438	67.116	289.776	14.623	113.677	165.816	153.493	43.502	213.571	170.09	59.947	90.299	129.898	81.254	98.487	17.176	9.377	87.704	143.154	214.377	165.532	119.745	263.052	229.777	318.646	176.794	201.637	205.125	60.972	141.971	141.597	191.358	757.867	562.851	134.257	94.456	124.922	181.8	101.572	30.21	111.629	22.974	33.572	21.793	48.712	167.286	67.083
Opt-Opt-DeO-Opt-Opt-DeO-Opt-Opt	NoInt-NoInt-NoInt-NoInt-Int-Int-NoInt-NoInt	121.309	46.663	79.976	311.028	18.844	128.526	177.832	100.237	44.193	223.176	152.54	72.155	104.203	112.001	107.841	99.839	19.061	9.377	87.974	127.312	230.512	163.768	81.945	256.053	206.995	297.238	184.315	173.679	160.211	75.424	101.058	163.475	147.451	843.199	621.637	130.142	96.455	138.841	172.038	84.376	30.21	106.114	25.096	82.979	54.999	51.672	86.338	68.65
Opt-Opt-Opt-DeO-Opt-Opt-Opt-DeO	NoInt-NoInt-Int-NoInt-NoInt-NoInt-Int-NoInt	119.056	36.582	61.595	309.196	12.167	117.595	189.132	135.405	30.062	203.341	150.575	52.688	104.905	114.164	82.078	93.254	13.429	5.881	100.628	178.421	188.99	121.44	106.192	260.979	213.418	315.937	159.779	247.968	257.207	63.719	116.432	136.037	200.393	910.445	707.572	124.677	93.229	112.031	197.006	86.259	28.916	138.37	18.665	57.146	30.724	42.188	93.93	70.431
DeO-DeO-Opt-Opt-Opt-Opt-Opt-Opt	NoInt-Int-NoInt-NoInt-NoInt-Int-Int-NoInt	108.642	39.765	58.784	278.762	34.599	114.193	161.411	131.579	27.394	232.45	202.107	45.106	64.384	132.203	100.437	129.905	24.389	20.568	71.582	92.145	267.319	219.034	92.478	267.729	235.967	322.352	223.927	183.416	159.773	50.925	122.539	159.702	202.853	810.579	592.823	102.764	85.245	109.409	139.784	81.792	33.514	110.311	28.497	65.727	41.229	39.576	74.297	74.563
Opt-Opt-Opt-DeO-Opt-Opt-DeO-DeO	Int-NoInt-NoInt-NoInt-Int-NoInt-Int-NoInt	116.943	39.312	63.349	277.443	13.879	109.521	194.101	184.432	32.329	198.791	161.285	55.339	100.531	130.27	88.95	89.309	13.429	5.881	103.246	183.479	172.212	118.455	133.397	258.395	219.538	314.855	154.247	247.268	253.851	66.84	132.099	156.711	211.815	798.865	610.895	132.99	98.099	121.756	212.295	92.277	28.916	150.321	18.665	47.436	27.181	42.188	154.199	69.415
Opt-Opt-Opt-Opt-Opt-Opt-Opt-DeO	Int-NoInt-NoInt-Int-NoInt-Int-Int-NoInt	95.529	32.904	52.972	339.379	10.455	102.09	165.216	97.476	30.062	200.024	129.056	50.865	93.065	91.527	77.391	80.346	13.429	5.881	86.265	131.26	195.965	123.525	90.8	278.76	221.288	322.01	158.18	181.119	182.644	56.483	97.232	130.092	189.218	859.559	609.948	120.693	91.482	102.727	205.902	79.706	28.916	130.215	18.665	57.146	30.724	40.098	99.239	66.443
DeO-Opt-DeO-Opt-Opt-Opt-DeO-Opt	NoInt-NoInt-NoInt-NoInt-NoInt-Int-Int-NoInt	86.287	52.085	80.794	245.538	38.767	125.477	161.313	175.676	39.031	279.52	247.697	59.295	59.68	176.507	107.711	161.795	24.495	22.118	71.173	88.392	309.694	276.547	130.61	243.894	228.352	309.797	269.006	144.576	115.952	61.468	149.167	185.324	197.765	678.467	451.793	134.771	93.075	125.555	126.894	85.952	33.057	105.674	32.49	51.621	32.298	47.225	136.238	74.839
DeO-Opt-Opt-Opt-DeO-Opt-DeO-Opt	Int-NoInt-NoInt-NoInt-NoInt-Int-Int-Int	131.233	48.895	71.326	223.94	41.108	105.063	169.703	183.71	44.201	252.629	217.745	64.276	91.731	158.432	110.297	135.21	25.788	22.025	90.966	120.486	267.933	228.522	128.87	250.443	234.757	312.967	238.405	211.158	187.593	69.585	144.553	181.371	206.409	715.366	512.022	129.52	94.971	125.561	143.861	107.373	34.601	126.031	34.323	43.667	32.007	54.352	130.158	73.183
Opt-Opt-DeO-DeO-Opt-Opt-DeO-Opt	NoInt-NoInt-Int-NoInt-Int-NoInt-NoInt-NoInt	108.193	52.926	74.645	250.558	22.268	141.425	213.871	176.869	46.46	224.665	186.554	69.739	99.248	152.046	129.092	112.139	19.061	9.377	102.52	170.071	210.964	163.447	129.155	225.703	189.901	272.466	184.724	202.232	193.758	77.728	154.302	211.799	172.344	746.748	550.986	126.61	87.882	121.363	171.548	81.351	30.21	122.787	25.096	51.973	28.149	53.762	133.381	69.066
DeO-Opt-Opt-DeO-DeO-DeO-DeO-Opt	NoInt-NoInt-NoInt-Int-Int-NoInt-Int-Int	185.979	35.486	77.003	191.817	38.023	95.977	184.798	231.963	27.858	259.654	243.407	51.363	89.601	179.767	99.803	148.93	20.748	18.622	97.534	166.615	259.816	224.721	141.532	246.656	246.169	330.959	241.419	311.487	291.51	63.281	154.217	161.721	230.776	774.196	643.273	138.118	101.592	161.94	143.795	127.483	31.763	130.417	28.181	76.151	68.597	40.701	131.068	75.488
Opt-Opt-Opt-DeO-Opt-Opt-DeO-Opt	Int-NoInt-Int-NoInt-NoInt-Int-NoInt-NoInt	116.073	43.122	66.243	248.684	19.812	121.764	219.417	177.391	35.287	207.405	165.308	65.091	106.759	131.876	129.145	94.027	15.314	5.881	107.891	177.454	182.713	123.204	127.415	236.582	193.888	277.416	164.916	222.856	212.507	78.359	137.459	214.152	189.051	780.954	570.762	121.359	89.778	115.131	199.727	83.118	28.916	148.066	20.787	58.109	33.537	45.148	125.603	67.41
DeO-Opt-Opt-Opt-Opt-Opt-DeO-DeO	Int-NoInt-NoInt-NoInt-NoInt-NoInt-Int-NoInt	98.348	45.085	64.444	271.949	35.175	92.82	143.21	183.239	41.243	253.646	222.428	52.741	76.384	154.731	73.058	138.965	23.903	22.025	82.129	112.292	270.942	231.555	136.735	276.425	254.051	349.738	238.529	193.728	184.351	56.067	135.805	132.436	221.748	732.767	513.673	129.936	92.976	116.516	167.641	98.917	34.601	133.544	32.201	45.057	29.712	51.392	158.754	70.949
DeO-Opt-Opt-DeO-Opt-Opt-Opt-Opt	Int-NoInt-NoInt-Int-Int-Int-Int-NoInt	123.118	49.843	62.453	245.234	41.108	128.642	187.473	165.1	41.934	257.467	219.476	61.665	98.826	162.868	111.068	148.089	25.788	22.025	98.519	148.37	265.167	222.957	117.057	237.491	214.411	305.308	237.108	236.865	220.926	71.701	135.857	175.148	198.737	839.725	645.164	125.191	91.848	114.796	130.888	90.293	34.601	127.493	34.323	61.105	35.55	56.442	64.58	78.187
Opt-DeO-Opt-Opt-Opt-DeO-Opt-DeO	NoInt-Int-NoInt-NoInt-Int-Int-Int-NoInt	142.421	33.263	62.703	340.784	10.455	96.925	157.583	112.208	31.865	171.382	125.493	50.865	98.305	82.197	67.244	67.584	17.07	7.827	86.356	142.148	178.244	108.019	78.883	301.041	246.38	348.15	135.849	236.231	242.02	56.483	93.578	99.396	186.725	886.671	699.211	106.864	91.5	131.666	212.785	95.393	30.667	124.957	18.981	81.037	58.092	41.063	113.262	65.124
Opt-Opt-Opt-Opt-DeO-Opt-DeO-DeO	Int-NoInt-NoInt-NoInt-Int-Int-Int-NoInt	127.171	35.634	64.591	287.902	12.167	94.016	171.362	154.015	32.329	192.091	142.916	55.299	97.81	109.728	81.307	76.226	13.429	5.881	93.075	150.537	177.433	120.54	118.005	273.931	233.764	323.596	150.579	222.261	223.874	61.603	125.128	143.95	208.065	788.661	582.627	129.006	96.352	120.743	209.979	103.339	28.916	136.908	18.665	39.708	27.181	40.098	159.508	65.427
Opt-DeO-Opt-Opt-Opt-DeO-Opt-Opt	Int-Int-Int-Int-Int-Int-Int-Int	141.551	37.073	59.72	312.499	16.388	109.168	182.899	105.167	34.823	173.575	123.588	60.617	104.533	83.803	107.439	68.153	18.955	7.827	91.001	136.123	180.052	108.019	71.018	277.304	220.73	308.711	138.391	211.819	200.676	68.002	90.097	155.147	163.961	834.382	628.204	106.448	93.495	132.42	200.217	86.234	30.667	122.702	21.103	87.375	60.387	44.023	84.666	67.358
DeO-Opt-Opt-Opt-Opt-DeO-Opt-Opt	Int-NoInt-NoInt-NoInt-Int-Int-NoInt-NoInt	134.121	41.001	63.561	273.477	39.396	97.731	156.403	137.495	41.934	255.648	202.1	59.842	93.922	138.929	96.689	135.993	25.788	22.025	86.591	110.669	276.63	225.042	98.935	267.181	237.625	330.998	237.574	207.612	184.023	64.465	107.121	147.498	185.266	841.589	631.462	125.821	94.975	134.62	146.667	99.336	34.601	119.338	34.323	84.996	62.918	54.352	77.806	72.516
Opt-Opt-Opt-DeO-Opt-Opt-Opt-DeO	Int-NoInt-Int-NoInt-Int-Int-NoInt-Int	119.056	36.582	55.718	309.196	12.167	117.595	189.132	135.405	30.062	196.92	144.647	52.688	104.905	114.164	82.078	89.105	13.429	5.881	100.628	178.421	180.297	116.691	106.192	260.979	213.418	315.937	151.652	247.968	257.207	63.719	116.432	137.727	200.393	911.011	716.455	124.677	93.229	109.978	197.006	86.259	28.916	138.37	18.665	57.146	30.724	42.188	93.93	70.431
Opt-DeO-DeO-DeO-Opt-Opt-Opt-DeO	Int-Int-NoInt-NoInt-Int-NoInt-NoInt-NoInt	123.538	57.218	70.097	314.415	14.623	157.435	183.107	139.291	43.038	194.681	170.043	64.226	101.183	126.306	81.57	101.941	20.817	11.323	92.913	172.466	203.725	150.926	98.745	260.472	219.179	317.51	161.598	244.86	260.174	71.141	139.157	128.073	183.489	882.895	721.256	111.485	86.477	113.968	168.827	84.583	31.961	111.266	23.29	52.75	25.336	51.767	107.814	72.451
DeO-Opt-DeO-Opt-Opt-Opt-Opt-DeO	Int-NoInt-NoInt-NoInt-Int-Int-Int-NoInt	92.581	57.468	71.192	305.576	35.919	130.493	132.695	133.69	50.149	269.035	227.036	61.628	78.732	158.795	66.133	156.873	27.65	25.521	74.14	99.851	307.278	270.034	111.27	268.13	243.944	345.87	255.742	173.804	168.958	60.368	136.981	109.409	193.619	804.347	590.574	126.874	86.21	108.917	124.173	91.132	35.895	99.747	36.51	50.371	27.867	60.006	106.263	73.621
Opt-Opt-Opt-DeO-DeO-Opt-DeO-Opt	Int-Int-NoInt-NoInt-Int-NoInt-NoInt-NoInt	149.828	43.122	70.231	228.96	19.812	121.764	220.594	184.903	35.287	202.003	162.53	66.874	115.878	133.971	126.189	89.703	15.314	5.881	112.083	191.673	172.266	118.455	127.415	234.337	200.244	280.084	158.16	264.698	257.093	80.358	149.688	207.336	196.476	806.826	629.765	121.359	89.778	121.369	188.515	100.733	28.916	142.808	20.787	50.381	33.537	45.148	125.603	67.41
Opt-DeO-Opt-DeO-DeO-Opt-Opt-Opt	Int-Int-NoInt-NoInt-NoInt-NoInt-Int-NoInt	164.303	45.915	62.6	264.532	18.1	140.079	215.146	140.284	34.823	178.605	144.114	64.223	118.556	109.837	118.862	80.074	18.955	7.827	107.121	188.043	172.465	107.65	89.14	245.369	203.872	285.689	143.386	282.914	282.165	77.237	131.062	179.361	184.857	908.343	749.048	105.818	90.368	118.834	173.226	94.806	30.667	125.599	21.103	55.756	33.019	46.113	71.44	73.029
Opt-Opt-Opt-Opt-DeO-Opt-DeO-Opt	Int-NoInt-NoInt-Int-Int-Int-Int-Int	126.301	39.444	67.485	259.617	18.1	106.259	196.678	146.974	35.287	196.485	141.011	65.051	104.038	111.334	121.502	76.795	15.314	5.881	97.72	144.512	179.241	120.54	110.14	250.194	208.114	284.157	154.841	197.849	182.53	73.122	121.647	199.701	185.301	736.372	511.62	128.59	98.347	123.55	197.411	94.18	28.916	134.653	20.787	46.046	29.476	43.058	130.912	67.661
Opt-Opt-DeO-DeO-DeO-Opt-Opt-Opt	Int-NoInt-Int-Int-Int-NoInt-NoInt-NoInt	144.061	50.196	65.125	263.061	20.556	149.499	210.079	135.354	44.193	223.813	173.066	68.871	112.741	138.035	119.264	111.76	19.061	9.377	104.094	179.232	217.295	161.683	100.067	224.118	190.137	274.216	183.5	244.774	241.7	76.606	142.023	185.999	168.347	881.743	703.225	129.512	93.328	123.202	145.047	92.948	30.21	105.578	25.096	49.62	27.631	53.762	73.112	74.321
DeO-Opt-Opt-DeO-Opt-Opt-Opt-Opt	Int-NoInt-Int-NoInt-Int-Int-Int-Int	123.118	49.843	62.453	245.234	41.108	128.642	187.473	165.1	41.934	255.266	219.476	61.665	98.826	162.868	111.068	148.089	25.788	22.025	98.519	148.37	265.167	222.957	117.057	237.491	214.411	305.308	235.388	236.865	220.926	71.701	135.857	173.458	198.737	831.356	636.967	125.191	91.848	114.796	130.888	90.293	34.601	127.493	34.323	61.105	35.55	56.442	64.58	78.187
DeO-DeO-DeO-Opt-Opt-DeO-Opt-DeO	NoInt-Int-NoInt-NoInt-NoInt-NoInt-Int-NoInt	136.162	45.904	74.123	306.981	31.122	116.143	123.395	148.422	35.609	253.235	235.329	46.892	63.066	149.465	50.497	152.409	26.251	24.064	64.001	100.247	306.943	264.026	99.353	292.496	272.974	376.458	249.665	224.8	220.028	46.828	133.327	76.513	206.614	834.031	669.484	113.045	86.228	137.856	133.003	104.78	34.808	90.72	30.684	82.855	64.457	45.23	118.588	72.302
DeO-Opt-Opt-Opt-DeO-Opt-Opt-DeO	Int-NoInt-Int-NoInt-Int-Int-NoInt-NoInt	134.216	42.355	60.801	283.978	33.463	100.894	139.418	141.724	38.976	244.172	203.012	51.873	89.877	140.72	63.23	134.437	23.903	22.025	83.703	121.453	268.58	225.042	109.53	276.764	254.287	353.488	227.458	236.27	232.293	54.945	132.367	106.636	217.751	873.167	678.236	121.623	88.106	110.976	141.14	110.514	34.601	116.335	32.201	47.039	33.255	51.392	98.485	71.965
DeO-DeO-Opt-Opt-Opt-Opt-Opt-DeO	NoInt-Int-NoInt-Int-Int-NoInt-NoInt-NoInt	109.512	35.955	55.89	307.047	28.666	101.95	136.095	138.62	24.436	221.635	198.084	35.354	58.156	130.597	60.242	125.187	22.504	20.568	66.937	98.17	256.818	214.285	100.343	291.466	261.617	361.791	211.538	207.828	201.117	39.406	126.02	103.951	225.617	830.399	633.457	103.18	83.25	106.602	152.352	90.951	33.514	112.566	26.375	59.389	38.934	36.616	102.893	72.329
DeO-Opt-DeO-Opt-DeO-DeO-Opt-DeO	NoInt-NoInt-NoInt-Int-NoInt-Int-Int-NoInt	157.555	40.381	78.111	283.912	31.122	105.902	125.051	151.526	33.806	273.744	234.329	48.675	73.881	159.588	47.996	157.51	22.61	22.118	70.537	113.038	315.642	271.75	108.54	279.879	269.582	372.603	263.268	249.126	242.898	48.827	139.674	76.998	214.236	852.973	693.557	131.488	91.084	144.283	119.844	122.304	33.057	90.72	30.368	71.156	60.914	44.265	112.482	71.938
DeO-DeO-Opt-DeO-DeO-Opt-DeO-DeO	Int-NoInt-Int-NoInt-Int-Int-Int-NoInt	167.992	54.286	71.178	225.387	36.887	118.566	167.824	233.088	43.046	230.513	248.144	56.347	95.647	175.241	74.334	143.251	27.544	23.971	98.34	175.1	249.198	220.393	142.94	266.771	262.285	352.856	222.153	319.935	325.216	65.302	173.116	124.264	240.151	798.423	684.524	115.477	89.867	129.816	147.533	123.176	36.352	131.183	32.517	37.329	29.712	54.447	159.551	75.301
Opt-DeO-DeO-Opt-DeO-DeO-Opt-DeO	NoInt-Int-NoInt-NoInt-NoInt-Int-Int-NoInt	168.296	48.376	81.07	322.934	12.911	126.524	153.214	119.198	43.038	193.872	155.817	64.186	105.398	104.462	64.235	89.67	20.817	11.323	85.177	148.984	219.064	154.727	80.623	287.917	248.749	345.868	165.805	257.449	267.857	65.904	122.65	90.227	177.443	889.925	738.438	112.115	89.604	142.083	173.394	111.241	31.961	97.853	23.29	68.913	52.704	49.677	121.04	66.78
DeO-Opt-DeO-DeO-Opt-DeO-Opt-DeO	NoInt-Int-Int-NoInt-NoInt-Int-Int-NoInt	147.327	38.75	65.015	273.453	32.834	111.469	147.79	181.943	33.806	284.673	258.626	41.825	71.117	180.13	55.639	174.742	22.61	22.118	80.708	145.98	313.484	272.698	123.932	264.343	255.356	363.862	270.973	274.133	272.875	46.011	146.645	89.759	217.986	877.987	732.178	135.472	92.831	145.296	122.16	111.242	33.057	100.7	30.368	77.144	60.914	46.355	107.173	75.926
Opt-Opt-DeO-DeO-Opt-DeO-DeO-DeO	Int-NoInt-Int-NoInt-Int-NoInt-NoInt-NoInt	143.593	43.952	69.728	276.903	16.335	113.776	181.401	194.234	43.502	223.97	192.602	59.987	99.956	149.138	79.205	112.382	17.176	9.377	100.31	185.556	213.644	163.447	134.29	261.349	230.895	331.522	184.247	264.24	272.762	66.209	148.247	130.963	192.812	798.612	647.423	131.64	90.761	143.578	192.946	106.106	30.21	125.042	22.974	73.497	56.765	50.802	169.894	65.149
DeO-Opt-Opt-DeO-Opt-Opt-Opt-DeO	Int-Int-Int-Int-NoInt-Int-Int-Int	123.988	46.033	59.559	273.519	35.175	116.399	162.157	172.141	38.976	257.293	227.309	51.913	92.598	161.262	70.873	151.669	23.903	22.025	93.874	154.395	272.052	227.706	124.922	261.228	240.061	344.747	239.253	261.277	262.27	60.182	139.338	117.707	221.501	869.025	687.268	125.607	89.853	111.989	143.456	99.452	34.601	129.748	32.201	54.767	33.255	53.482	93.176	75.953
DeO-Opt-DeO-Opt-Opt-DeO-Opt-DeO	NoInt-NoInt-NoInt-NoInt-NoInt-NoInt-Int-NoInt	123.8	40.381	74.123	303.636	31.122	105.902	123.874	144.014	33.806	279.155	237.107	46.892	64.762	157.493	50.952	161.834	22.61	22.118	66.345	98.819	320.459	274.783	108.54	282.124	263.226	369.935	267.654	207.284	198.312	46.828	127.445	83.814	206.811	836.117	644.907	131.488	91.084	138.045	133.003	104.689	33.057	95.978	30.368	82.855	64.457	44.265	112.482	71.938
Opt-Opt-Opt-Opt-DeO-Opt-DeO-DeO	Int-NoInt-NoInt-Int-Int-NoInt-Int-NoInt	127.171	35.634	64.591	287.902	12.167	94.016	171.362	154.015	32.329	192.091	142.916	55.299	97.81	109.728	81.307	76.226	13.429	5.881	93.075	150.537	177.433	120.54	118.005	273.931	233.764	323.596	150.579	222.261	223.874	61.603	125.128	143.95	208.065	779.645	572.274	129.006	96.352	120.743	209.979	103.339	28.916	136.908	18.665	39.708	27.181	40.098	159.508	65.427
Opt-DeO-Opt-Opt-Opt-Opt-Opt-DeO	Int-Int-Int-Int-Int-Int-Int-NoInt	107.891	38.427	52.972	342.724	10.455	112.331	164.737	101.884	31.865	165.482	121.35	50.865	91.369	83.499	76.936	66.772	17.07	7.827	83.921	132.688	173.756	108.019	81.613	289.132	231.036	328.533	130.344	198.635	204.36	56.483	103.114	122.791	189.021	851.679	634.525	102.25	86.626	102.538	205.902	79.797	30.667	124.957	18.981	57.146	30.724	41.063	105.345	66.807
DeO-DeO-DeO-Opt-Opt-Opt-Opt-DeO	NoInt-Int-NoInt-NoInt-NoInt-NoInt-Int-NoInt	101.632	51.068	70.269	308.921	31.122	131.549	130.549	138.098	35.609	249.536	231.186	46.892	56.13	150.767	60.189	151.597	26.251	24.064	61.566	90.787	302.455	264.026	102.083	280.587	257.63	356.841	245.88	187.204	182.368	46.828	142.863	99.908	208.91	808.055	615.151	108.431	81.354	110.781	124.173	89.184	34.808	90.72	30.684	54.993	33.546	45.23	110.671	73.985
DeO-DeO-DeO-Opt-Opt-Opt-Opt-DeO	Int-NoInt-Int-Int-Int-NoInt-NoInt-NoInt	104.943	57.682	59.338	308.921	35.919	130.796	132.216	138.098	51.952	250.188	234.011	54.738	71.551	154.573	65.678	152.575	31.291	27.467	71.796	101.279	302.956	265.706	102.083	278.502	253.692	352.393	246.243	191.32	190.674	52.315	142.863	103.798	193.422	801.987	613.681	108.431	81.354	108.728	124.173	91.223	37.646	91.056	36.826	48.631	27.867	60.971	112.369	73.985
Opt-Opt-DeO-Opt-Opt-Opt-Opt-Opt	NoInt-NoInt-NoInt-NoInt-NoInt-Int-Int-NoInt	86.779	51.827	76.122	312.968	18.844	143.932	184.986	89.913	44.193	225.898	154.325	72.155	97.267	113.303	117.533	103.176	19.061	9.377	85.539	117.852	234.717	168.517	84.675	244.144	191.651	277.621	188.657	136.083	122.551	75.424	110.594	185.18	149.747	814.275	558.421	125.528	91.581	111.766	165.155	68.78	30.21	106.114	25.096	59.088	27.631	51.672	78.421	70.333
Opt-Opt-DeO-DeO-Opt-Opt-Opt-Opt	NoInt-NoInt-NoInt-NoInt-NoInt-Int-Int-Int	110.306	55.505	78.868	282.785	20.556	159.437	208.902	127.842	44.193	231.416	175.844	73.978	109.107	135.94	122.22	116.084	19.061	9.377	99.902	165.013	227.742	166.432	100.067	226.363	183.781	271.548	191.976	202.932	197.114	82.66	129.794	189.435	160.922	838.76	627.142	129.512	93.328	119.017	156.259	75.333	30.21	114.269	25.096	59.088	27.631	53.762	73.112	74.321
DeO-Opt-DeO-Opt-Opt-DeO-DeO-DeO	Int-NoInt-NoInt-Int-Int-Int-NoInt-NoInt	124.998	55.034	82.677	271.409	37.631	107.013	130.51	193.041	52.416	272.404	247.817	64.279	81.294	173.599	63.313	157.889	27.65	25.521	79.193	114.369	303.681	271.798	137.628	279.379	265.408	366.405	260.402	210.7	203.262	63.489	151.953	106.688	202.745	717.704	539.848	128.586	85.638	138.338	146.345	112.746	35.895	111.698	36.51	68.887	55.753	60.006	174.449	66.683
Opt-Opt-DeO-DeO-Opt-Opt-DeO-DeO	Int-NoInt-Int-Int-NoInt-NoInt-Int-NoInt	109.063	49.116	65.874	279.317	16.335	129.182	188.555	183.91	43.502	226.692	194.387	59.987	93.02	150.44	88.897	115.719	17.176	9.377	97.875	176.096	217.849	168.196	135.137	247.516	215.551	309.905	188.589	226.644	235.102	66.209	148.942	154.358	195.108	767.231	580.766	138.241	96.203	125.935	184.116	90.51	30.21	125.042	22.974	41.3	21.793	50.802	161.977	71.071
DeO-Opt-Opt-Opt-Opt-Opt-Opt-Opt	NoInt-NoInt-NoInt-Int-NoInt-Int-Int-NoInt	96.28	34.242	58.784	275.417	34.599	103.952	161.89	127.171	25.591	258.37	203.885	45.106	66.08	140.231	100.892	139.33	20.748	18.622	73.926	90.717	280.835	229.791	101.665	257.357	226.219	315.829	241.916	165.9	138.057	50.925	116.657	167.003	203.05	803.649	557.893	121.207	90.101	109.598	139.784	81.701	31.763	115.569	28.181	65.727	41.229	38.611	68.191	74.199
Opt-Opt-Opt-Opt-DeO-Opt-DeO-Opt	NoInt-NoInt-NoInt-NoInt-Int-Int-Int-NoInt	126.301	39.444	73.362	259.617	18.1	106.259	196.678	146.974	35.287	196.485	141.011	65.051	104.038	111.334	121.502	76.795	15.314	5.881	97.72	144.512	179.241	120.54	110.14	250.194	208.114	284.157	154.841	197.849	182.53	73.122	121.647	201.391	185.301	762.773	540.523	128.59	98.347	125.603	197.411	94.18	28.916	134.653	20.787	46.046	29.476	43.058	130.912	67.661
Opt-DeO-DeO-DeO-Opt-DeO-DeO-Opt	Int-Int-NoInt-Int-Int-NoInt-Int-NoInt	155.085	58.594	84.476	252.437	22.268	146.198	206.238	191.601	48.263	202.444	188.919	76.629	109.973	142.716	118.945	103.526	22.702	11.323	102.611	180.959	201.936	152.69	115.355	246.06	214.993	296.606	170.52	257.344	253.134	85.781	141.807	181.103	169.851	759.439	617.572	123.996	98.216	155.628	180.378	97.038	31.961	120.962	25.412	77.24	54.999	54.727	147.404	71.986
Opt-Opt-Opt-DeO-Opt-Opt-Opt-Opt	NoInt-NoInt-Int-NoInt-Int-NoInt-Int-NoInt	118.186	40.392	64.489	280.911	18.1	129.838	214.448	128.364	33.02	201.314	142.742	62.44	111.133	115.77	122.273	89.674	15.314	5.881	105.273	172.396	182.105	116.691	98.327	237.242	187.768	276.498	155.914	223.556	215.863	75.238	112.951	193.478	177.629	878.763	665.468	124.261	95.224	114.838	184.438	77.1	28.916	136.115	20.787	63.484	33.019	45.148	65.334	72.665
DeO-Opt-Opt-Opt-Opt-Opt-DeO-DeO	NoInt-NoInt-Int-NoInt-NoInt-NoInt-NoInt-Int	95.037	33.162	63.521	271.475	30.378	83.635	141.543	183.239	24.9	251.445	222.428	38.005	55.478	154.731	67.569	138.965	18.863	18.622	71.899	101.8	270.942	231.555	138.618	280.434	257.989	356.186	236.809	189.612	176.045	42.527	144.646	130.236	237.236	732.568	515.644	118.721	82.66	109.137	167.641	96.878	31.763	129.775	26.059	54.014	39.452	35.651	157.056	66.71
DeO-Opt-Opt-Opt-Opt-Opt-Opt-Opt	NoInt-NoInt-Int-NoInt-NoInt-NoInt-Int-NoInt	96.28	34.242	58.784	275.417	34.599	103.952	161.89	127.171	25.591	256.169	203.885	45.106	66.08	140.231	100.892	139.33	20.748	18.622	73.926	90.717	280.835	229.791	101.665	257.357	226.219	315.829	240.196	165.9	138.057	50.925	116.657	167.003	203.05	812.665	568.246	121.207	90.101	109.598	139.784	81.701	31.763	115.569	28.181	65.727	41.229	38.611	68.191	74.199
Opt-DeO-Opt-Opt-DeO-Opt-Opt-Opt	NoInt-Int-NoInt-NoInt-Int-Int-Int-NoInt	140.776	42.237	65.731	294.715	16.388	124.574	191.23	102.355	34.823	170.895	122.595	62.4	106.716	87.2	114.175	67.166	18.955	7.827	92.758	140.882	173.81	108.019	73.748	263.15	211.742	291.762	135.977	216.065	207.602	70.001	111.862	173.416	173.682	866.473	661.777	101.834	88.621	113.636	182.122	88.253	30.667	117.444	21.103	55.756	33.019	44.023	76.749	69.041
DeO-DeO-DeO-DeO-DeO-DeO-DeO-DeO	Int-Int-NoInt-NoInt-NoInt-Int-Int-NoInt	194.642	64.235	89.411	225.321	39.343	132.759	155.124	242.89	54.219	253.012	270.708	67.885	100.557	190.303	64.589	161.197	31.291	27.467	95.404	177.177	287.066	260.672	141.95	267.801	273.642	367.523	249.473	336.907	344.127	72.724	180.423	98.516	221.148	795.987	719.081	125.342	92.845	161.07	126.237	137.005	37.646	109.337	36.826	56.824	51.692	63.061	175.246	75.274
DeO-Opt-DeO-Opt-DeO-Opt-DeO-DeO	NoInt-NoInt-Int-NoInt-Int-Int-Int-NoInt	120.912	42.966	70.034	254.099	32.834	103.296	137.174	190.229	36.073	267.523	246.824	44.436	57.086	176.996	64.56	156.902	22.61	22.118	70.72	108.636	297.439	271.798	138.475	265.386	260.358	351.904	256.268	210.83	201.882	43.895	164.877	121.067	227.954	730.227	552.9	135.187	91.08	128.986	128.25	112.726	33.057	99.238	30.368	35.815	30.003	44.265	164.834	72.605
Opt-Opt-Opt-DeO-Opt-DeO-Opt-DeO	Int-NoInt-NoInt-NoInt-NoInt-Int-NoInt-Int	153.586	31.418	59.572	307.256	12.167	102.189	181.978	145.729	30.062	209.241	154.718	52.688	111.841	112.862	72.386	94.066	13.429	5.881	103.063	187.881	193.478	121.44	103.462	272.888	228.762	335.554	165.284	285.564	294.867	63.719	106.896	114.332	198.097	942.781	770.788	129.291	98.103	137.053	203.889	101.855	28.916	138.37	18.665	81.037	58.092	42.188	101.847	68.748
Opt-Opt-DeO-DeO-Opt-Opt-DeO-DeO	Int-NoInt-NoInt-Int-Int-Int-Int-NoInt	109.063	54.425	77.728	279.317	16.335	139.12	188.555	183.91	43.502	220.271	188.459	66.877	98.505	150.44	88.897	111.57	17.176	9.377	97.875	176.096	209.156	163.447	135.137	247.516	215.551	309.905	180.462	226.644	235.102	74.262	148.942	154.358	195.108	761.437	580.766	138.241	96.203	125.935	184.116	90.51	30.21	128.475	22.974	43.04	21.793	50.802	161.977	71.071
Opt-Opt-Opt-DeO-Opt-Opt-DeO-DeO	Int-NoInt-NoInt-Int-Int-NoInt-Int-NoInt	116.943	39.312	63.349	277.443	13.879	109.521	194.101	184.432	32.329	198.791	161.285	55.339	100.531	130.27	88.95	89.309	13.429	5.881	103.246	183.479	172.212	118.455	133.397	258.395	219.538	314.855	154.247	247.268	253.851	66.84	132.099	156.711	211.815	789.849	600.542	132.99	98.099	121.756	212.295	92.277	28.916	150.321	18.665	47.436	27.181	42.188	154.199	69.415
Opt-DeO-Opt-DeO-DeO-DeO-DeO-Opt	Int-Int-NoInt-NoInt-NoInt-NoInt-Int-Int	196.72	43.481	74.085	230.839	19.812	116.599	212.961	199.635	37.09	181.974	164.895	66.874	121.118	124.641	116.042	81.09	18.955	7.827	112.174	202.561	168.868	109.414	113.615	254.694	225.336	304.224	148.046	319.81	316.469	80.358	137.193	174.95	193.983	811.148	688.154	118.745	100.112	157.687	197.345	116.42	30.667	137.55	21.103	73.908	60.387	46.113	139.626	70.33
DeO-DeO-Opt-DeO-Opt-DeO-Opt-Opt	Int-Int-Int-NoInt-NoInt-Int-Int-NoInt	170.01	50.202	66.307	246.639	41.108	123.477	179.84	179.832	43.737	239.466	227.769	61.665	104.066	153.538	100.921	143.625	29.429	23.971	98.61	159.258	264.832	216.949	105.14	259.772	239.503	331.448	229.311	291.977	280.302	71.701	132.203	144.452	196.244	878.425	734.427	111.362	91.866	141.682	137.771	105.98	36.352	122.235	34.639	84.996	62.918	57.407	78.603	76.868
Opt-Opt-DeO-DeO-Opt-Opt-Opt-DeO	NoInt-NoInt-NoInt-NoInt-Int-NoInt-NoInt-Int	111.176	51.695	75.974	311.07	14.623	147.194	183.586	134.883	41.235	220.601	171.821	64.226	102.879	134.334	82.025	111.366	17.176	9.377	95.257	171.038	217.241	161.683	107.932	250.1	209.431	310.987	179.587	227.344	238.458	71.141	133.275	135.374	183.686	882.599	696.679	129.928	91.333	116.21	168.827	84.492	30.21	116.524	22.974	52.75	25.336	50.802	101.708	72.087
Opt-DeO-Opt-Opt-Opt-Opt-Opt-Opt	Int-Int-Int-NoInt-Int-Int-Int-NoInt	107.021	42.237	55.866	314.439	16.388	124.574	190.053	94.843	34.823	169.876	119.445	60.617	97.597	85.105	117.131	67.341	18.955	7.827	88.566	126.663	175.564	108.019	73.748	265.395	205.386	289.094	134.606	174.223	163.016	68.002	99.633	180.232	166.257	834.807	602.774	101.834	88.621	105.345	193.334	70.638	30.667	122.702	21.103	63.484	33.019	44.023	76.749	69.041
Opt-Opt-Opt-Opt-Opt-Opt-DeO-Opt	Int-NoInt-Int-NoInt-NoInt-Int-NoInt-NoInt	92.546	39.444	63.497	278.867	18.1	106.259	195.501	139.462	35.287	201.887	143.789	63.268	94.919	109.239	124.458	81.119	15.314	5.881	93.528	130.293	189.688	125.289	112.023	254.363	201.758	283.489	161.597	156.007	137.944	71.123	118.259	208.207	177.876	739.084	483.491	117.375	88.031	107.88	208.623	76.565	28.916	139.911	20.787	58.109	33.537	43.058	130.912	63.422
Opt-Opt-Opt-Opt-Opt-DeO-DeO-DeO	Int-NoInt-NoInt-NoInt-NoInt-Int-Int-NoInt	127.946	30.47	64.457	305.686	12.167	78.61	163.031	156.827	32.329	203.393	149.837	53.516	95.627	106.331	74.571	81.362	13.429	5.881	91.318	145.778	192.368	125.289	115.275	288.085	242.752	340.545	162.84	218.015	216.948	59.604	103.363	127.371	198.344	788.765	577.957	133.62	101.226	141.58	228.074	101.32	28.916	142.166	18.665	71.327	54.549	40.098	167.425	63.744
Opt-DeO-Opt-DeO-Opt-Opt-DeO-DeO	Int-NoInt-Int-NoInt-NoInt-Int-NoInt-NoInt	129.305	44.835	63.349	280.314	13.879	119.762	193.622	188.84	34.132	184.164	174.188	55.339	98.835	126.048	88.495	89.16	17.07	7.827	100.902	184.907	176.583	118.876	126.093	270.691	229.286	323.378	151.155	264.784	275.567	66.84	146.822	149.41	211.618	804.756	637.443	103.332	82.927	112.135	212.295	92.368	30.667	145.063	18.981	51.771	31.242	43.153	160.305	65.54
Opt-Opt-DeO-Opt-DeO-DeO-DeO-Opt	NoInt-NoInt-NoInt-Int-Int-Int-Int-Int	152.951	49.393	91.595	259.551	20.556	120.452	183.978	156.776	46.46	221.664	172.328	76.589	108.948	130.202	111.757	99.868	19.061	9.377	94.784	146.589	220.673	165.532	109.15	251.224	219.471	298.824	184.841	214.821	201.441	80.544	128.954	173.953	166.298	733.936	546.177	138.455	101.325	156.857	176.115	108.009	30.21	112.807	25.096	65.541	51.456	51.672	146.607	67.634
DeO-Opt-DeO-DeO-DeO-Opt-Opt-Opt	Int-NoInt-NoInt-Int-Int-NoInt-Int-NoInt	148.993	64.956	80.82	227.384	43.564	158.241	183.104	172.09	53.107	277.765	249.8	74.986	105.919	185.133	108.059	170.175	29.535	25.521	97.34	155.206	300.357	267.949	118.797	224.367	216.78	303.026	262.974	258.083	246.763	81.122	164.929	165.979	189.455	842.979	684.391	130.442	89.952	125.213	91.497	106.141	35.895	100.389	38.632	48.981	30.162	65.056	72.358	79.843
Opt-Opt-DeO-Opt-Opt-DeO-DeO-DeO	Int-NoInt-Int-NoInt-Int-Int-Int-NoInt	120.066	40.274	66.982	307.56	14.623	98.271	157.485	156.305	43.502	218.452	171.083	58.164	88.116	126.501	74.518	99.474	17.176	9.377	85.947	138.395	220.619	165.532	117.015	277.206	238.765	335.595	180.928	197.391	198.199	58.973	120.206	125.018	181.637	754.559	558.181	138.871	99.33	145.759	199.895	99.553	30.21	116.887	22.974	65.191	49.161	48.712	175.203	65.4
Opt-Opt-DeO-Opt-Opt-Opt-Opt-DeO	Int-Int-Int-NoInt-NoInt-NoInt-NoInt-NoInt	87.649	42.708	55.497	341.253	12.911	121.751	159.67	96.954	41.235	221.504	156.23	55.513	85.554	111.697	77.338	102.607	17.176	9.377	80.894	123.877	232.909	168.517	92.54	267.881	217.301	317.06	184.395	160.495	163.895	55.852	114.075	129.429	172.511	848.905	609.408	125.944	89.586	106.906	177.723	77.939	30.21	104.936	22.974	51.01	25.336	48.712	107.017	68.099
Opt-Opt-DeO-DeO-DeO-Opt-Opt-Opt	Int-NoInt-Int-NoInt-Int-Int-NoInt-NoInt	144.061	50.196	65.125	263.061	20.556	149.499	210.079	135.354	44.193	223.813	173.066	68.871	112.741	138.035	119.264	111.76	19.061	9.377	104.094	179.232	217.295	161.683	100.067	224.118	190.137	274.216	183.5	244.774	241.7	76.606	142.023	185.999	168.347	890.759	713.578	129.512	93.328	123.202	145.047	92.948	30.21	105.578	25.096	49.62	27.631	53.762	73.112	74.321
Opt-Opt-Opt-DeO-DeO-Opt-Opt-DeO	NoInt-NoInt-NoInt-NoInt-Int-NoInt-NoInt-NoInt	152.811	36.582	65.583	289.472	12.167	117.595	190.309	142.917	30.062	197.939	147.797	54.471	114.024	116.259	79.122	88.93	13.429	5.881	104.82	192.64	178.543	116.691	106.192	258.734	219.774	318.605	153.023	289.81	301.793	65.718	128.661	130.911	207.818	945.059	775.458	124.677	93.229	118.269	185.794	103.874	28.916	133.112	18.665	49.418	30.724	42.188	93.93	70.431
DeO-Opt-Opt-DeO-Opt-Opt-Opt-Opt	Int-NoInt-Int-NoInt-Int-Int-NoInt-NoInt	123.118	49.843	62.453	245.234	41.108	128.642	187.473	165.1	41.934	255.266	219.476	61.665	98.826	162.868	111.068	148.089	25.788	22.025	98.519	148.37	265.167	222.957	117.057	237.491	214.411	305.308	235.388	236.865	220.926	71.701	135.857	176.838	198.737	857.483	664.4	125.191	91.848	114.796	130.888	90.293	34.601	127.493	34.323	61.105	35.55	56.442	64.58	78.187
Opt-Opt-Opt-Opt-Opt-Opt-Opt-Opt	Int-NoInt-NoInt-NoInt-Int-NoInt-NoInt-NoInt	94.659	36.714	55.866	311.094	16.388	114.333	190.532	90.435	33.02	197.997	121.223	60.617	99.293	93.133	117.586	76.766	15.314	5.881	90.91	125.235	189.08	118.776	82.935	255.023	195.638	282.571	154.315	156.707	141.3	68.002	93.751	189.223	166.454	845.635	587.08	120.277	93.477	105.534	193.334	70.547	28.916	127.96	20.787	63.484	33.019	43.058	70.643	68.677
Opt-DeO-Opt-DeO-Opt-DeO-DeO-DeO	NoInt-Int-NoInt-NoInt-Int-Int-NoInt-NoInt	163.835	39.671	73.08	278.374	13.879	104.356	186.468	199.164	34.132	176.57	163.65	55.339	105.771	120.94	78.803	80.696	17.07	7.827	103.337	194.367	163.184	107.698	123.363	282.6	244.63	342.995	140.043	302.38	313.227	66.84	137.286	126.015	209.322	824.938	691.776	107.946	87.801	141.263	219.178	107.964	30.667	145.063	18.981	75.662	58.61	43.153	168.222	63.857
DeO-DeO-DeO-Opt-Opt-DeO-DeO-DeO	NoInt-Int-NoInt-Int-Int-Int-NoInt-NoInt	134.049	48.634	81.754	274.754	32.834	108.069	128.364	197.449	37.876	246.484	246.039	49.543	58.692	165.571	57.369	148.464	26.251	24.064	66.619	105.305	290.165	261.041	128.441	291.836	279.094	377.376	242.413	224.1	216.672	49.949	157.835	97.187	218.036	715.618	564.425	110.143	80.782	140.202	146.345	110.798	34.808	102.671	30.684	73.509	61.432	45.23	178.857	67.047
DeO-Opt-Opt-Opt-DeO-Opt-DeO-Opt	Int-NoInt-Int-NoInt-Int-Int-NoInt-NoInt	131.233	48.895	71.326	223.466	41.108	105.063	169.703	183.71	44.201	248.236	217.745	64.276	91.731	158.432	110.297	135.21	25.788	22.025	90.966	120.486	262.303	226.806	130.753	252.367	234.757	314.967	232.595	211.158	187.593	69.585	153.394	183.061	206.409	734.934	532.543	118.305	84.655	116.129	143.861	107.373	34.601	126.031	34.323	48.002	36.068	54.352	130.158	68.944
Opt-Opt-Opt-Opt-Opt-Opt-Opt-DeO	NoInt-NoInt-NoInt-NoInt-Int-NoInt-NoInt-NoInt	95.529	32.904	58.849	339.379	10.455	102.09	165.216	97.476	30.062	193.603	123.128	50.865	93.065	91.527	77.391	76.197	13.429	5.881	86.265	131.26	187.272	118.776	90.8	278.76	221.288	322.01	150.053	181.119	182.644	56.483	97.232	131.782	189.218	871.523	629.184	120.693	91.482	104.78	205.902	79.706	28.916	130.215	18.665	57.146	30.724	40.098	99.239	66.443
Opt-Opt-DeO-DeO-Opt-Opt-Opt-DeO	Int-NoInt-Int-NoInt-NoInt-Int-NoInt-NoInt	111.176	46.386	58.243	311.07	14.623	137.256	183.586	134.883	41.235	227.022	177.749	57.336	97.394	134.334	82.025	115.515	17.176	9.377	95.257	171.038	225.934	166.432	107.932	250.1	209.431	310.987	187.714	227.344	238.458	63.088	133.275	135.374	183.686	890.775	696.679	129.928	91.333	114.157	168.827	84.492	30.21	113.091	22.974	51.01	25.336	50.802	101.708	72.087
Opt-Opt-Opt-Opt-Opt-Opt-DeO-Opt	NoInt-NoInt-NoInt-NoInt-NoInt-Int-Int-NoInt	92.546	39.444	69.374	279.341	18.1	106.259	195.501	139.462	35.287	204.088	143.789	63.268	94.919	109.239	124.458	81.119	15.314	5.881	93.528	130.293	189.688	125.289	110.14	252.439	201.758	281.489	163.317	156.007	137.944	71.123	109.418	208.207	177.876	736.901	481.52	128.59	98.347	119.365	208.623	76.565	28.916	139.911	20.787	53.774	29.476	43.058	130.912	67.661
DeO-Opt-Opt-DeO-Opt-DeO-DeO-Opt	NoInt-NoInt-Int-Int-Int-Int-Int-NoInt	152.224	35.486	73.015	211.541	38.023	95.977	183.621	224.451	27.858	258.635	240.257	49.58	80.482	177.672	102.759	149.105	20.748	18.622	93.342	152.396	261.57	224.721	141.532	248.901	239.813	328.291	240.048	269.645	246.924	61.282	141.988	170.227	223.351	759.915	602.82	138.118	101.592	155.702	153.06	109.868	31.763	135.675	28.181	79.908	65.054	40.701	131.068	75.488
DeO-DeO-DeO-Opt-Opt-Opt-Opt-DeO	NoInt-Int-Int-NoInt-Int-NoInt-Int-NoInt	101.632	45.759	58.415	308.921	31.122	121.611	130.549	138.098	35.609	243.115	225.258	40.002	50.645	150.767	60.189	147.448	26.251	24.064	61.566	90.787	293.762	259.277	102.083	280.587	257.63	356.841	237.753	187.204	182.368	38.775	142.863	99.908	208.91	802.261	615.151	108.431	81.354	110.781	124.173	89.184	34.808	87.287	30.684	53.253	33.546	45.23	110.671	73.985
Opt-DeO-DeO-Opt-Opt-DeO-Opt-Opt	NoInt-Int-NoInt-NoInt-NoInt-NoInt-Int-NoInt	133.671	52.186	79.976	314.373	18.844	138.767	177.353	104.645	45.996	203.677	156.69	72.155	102.507	103.973	107.386	94.563	22.702	11.323	85.63	128.74	225.689	157.76	72.758	266.425	216.743	303.761	174.453	191.195	181.927	75.424	106.94	154.484	147.254	838.165	637.331	111.699	91.599	138.652	173.985	84.467	31.961	100.856	25.412	86.95	58.542	52.637	92.444	69.014
Opt-Opt-Opt-Opt-Opt-Opt-Opt-DeO	NoInt-NoInt-Int-Int-NoInt-Int-NoInt-Int	95.529	32.904	58.849	339.379	10.455	102.09	165.216	97.476	30.062	197.823	129.056	50.865	93.065	91.527	77.391	80.346	13.429	5.881	86.265	131.26	195.965	123.525	90.8	278.76	221.288	322.01	156.46	181.119	182.644	56.483	97.232	131.782	189.218	865.919	618.831	120.693	91.482	104.78	205.902	79.706	28.916	130.215	18.665	57.146	30.724	40.098	99.239	66.443
DeO-Opt-DeO-DeO-Opt-Opt-DeO-DeO	Int-NoInt-Int-NoInt-NoInt-Int-Int-NoInt	113.995	58.567	69.715	243.64	39.343	127.986	161.58	220.646	52.416	280.644	271.121	59.212	80.713	197.538	77.692	174.134	27.65	25.521	91.121	152.07	300.911	274.462	153.867	247.765	242.194	338.715	268.063	239.953	240.165	62.672	171.848	136.028	216.216	746.225	581.168	139.171	92.827	127.946	130.566	103.703	35.895	116.42	36.51	38.921	24.324	62.096	161.223	76.593
Opt-Opt-Opt-DeO-Opt-Opt-DeO-Opt	Int-Int-Int-Int-NoInt-Int-Int-NoInt	116.073	43.122	66.243	249.158	19.812	121.764	219.417	177.391	35.287	207.405	165.308	65.091	106.759	131.876	129.145	94.027	15.314	5.881	107.891	177.454	182.713	123.204	125.532	234.658	193.888	275.416	164.916	222.856	212.507	78.359	128.618	214.152	189.051	769.755	558.438	132.574	100.094	124.563	199.727	83.118	28.916	148.066	20.787	53.774	29.476	45.148	125.603	71.649
Opt-Opt-Opt-DeO-Opt-Opt-DeO-DeO	NoInt-NoInt-Int-NoInt-Int-NoInt-NoInt-NoInt	116.943	39.312	69.226	276.969	13.879	109.521	194.101	184.432	32.329	196.59	161.285	55.339	100.531	130.27	88.95	89.309	13.429	5.881	103.246	183.479	172.212	118.455	135.28	260.319	219.538	316.855	152.527	247.268	253.851	66.84	140.94	156.711	211.815	801.048	612.866	121.775	87.783	114.377	212.295	92.277	28.916	150.321	18.665	51.771	31.242	42.188	154.199	65.176
DeO-Opt-DeO-DeO-Opt-DeO-DeO-DeO	Int-NoInt-Int-NoInt-Int-NoInt-Int-NoInt	148.525	53.403	73.569	241.7	39.343	112.58	154.426	230.97	52.416	277.922	269.336	59.212	87.649	196.236	68	170.797	27.65	25.521	93.556	161.53	296.706	269.713	151.137	259.674	257.538	358.332	263.721	277.549	277.825	62.672	162.312	112.633	213.92	766.407	635.501	143.785	97.701	155.021	139.396	119.299	35.895	116.42	36.51	66.783	55.235	62.096	169.14	74.91
DeO-Opt-DeO-DeO-Opt-Opt-DeO-DeO	NoInt-NoInt-NoInt-NoInt-Int-NoInt-Int-Int	110.684	51.953	80.646	243.64	34.546	128.739	159.913	220.646	36.073	274.223	265.193	51.366	65.292	197.538	72.203	169.985	22.61	22.118	80.891	141.578	292.218	269.713	153.867	249.85	246.132	343.163	259.936	235.837	231.859	57.185	171.848	133.828	231.704	738.049	581.168	139.171	92.827	129.999	130.566	101.664	33.057	116.084	30.368	45.283	30.003	46.355	159.525	76.593
Opt-DeO-Opt-Opt-Opt-DeO-DeO-Opt	Int-Int-Int-NoInt-Int-NoInt-Int-NoInt	139.438	39.803	67.351	280.746	18.1	101.094	187.868	154.194	37.09	173.245	140.226	63.268	100.159	99.909	114.311	68.357	18.955	7.827	93.619	141.181	171.967	109.783	98.223	274.72	226.85	307.629	139.266	211.119	197.32	71.123	105.764	177.511	175.383	754.997	560.43	114.761	98.365	144.198	217.453	92.252	30.667	134.653	21.103	81.636	60.387	44.023	144.935	66.342
DeO-DeO-Opt-DeO-Opt-Opt-Opt-DeO	Int-Int-NoInt-NoInt-NoInt-Int-Int-NoInt	136.35	51.556	59.559	276.864	35.175	126.64	161.678	176.549	40.779	233.574	225.531	51.913	90.902	153.234	70.418	142.244	27.544	23.971	91.53	155.823	258.536	216.949	115.735	271.6	249.809	351.27	222.984	278.793	283.986	60.182	145.22	110.406	221.304	878.337	722.198	107.164	84.997	111.8	143.456	99.543	36.352	124.49	32.517	54.767	33.255	54.447	99.282	76.317
Opt-Opt-Opt-DeO-Opt-Opt-Opt-Opt	NoInt-Int-Int-Int-Int-NoInt-Int-Int	118.186	40.392	64.489	280.911	18.1	129.838	214.448	128.364	33.02	201.314	142.742	62.44	111.133	115.77	122.273	89.674	15.314	5.881	105.273	172.396	182.105	116.691	98.327	237.242	187.768	276.498	155.914	223.556	215.863	75.238	112.951	191.788	177.629	852.362	636.565	124.261	95.224	114.838	184.438	77.1	28.916	136.115	20.787	63.484	33.019	45.148	65.334	72.665
DeO-Opt-DeO-DeO-Opt-DeO-Opt-DeO	Int-NoInt-NoInt-NoInt-NoInt-NoInt-NoInt-Int	150.638	55.982	77.792	273.453	37.631	130.592	149.457	181.943	50.149	284.673	258.626	63.451	97.508	180.13	61.128	174.742	27.65	25.521	90.938	156.472	313.484	272.698	123.932	262.258	251.418	359.414	270.973	278.249	281.181	67.604	146.645	93.649	202.498	884.347	741.061	135.472	92.831	143.243	124.107	113.281	35.895	107.902	36.51	78.233	58.778	62.096	108.871	75.926
Opt-Opt-Opt-DeO-Opt-DeO-Opt-DeO	NoInt-NoInt-Int-Int-NoInt-NoInt-Int-NoInt	153.586	31.418	65.449	307.256	12.167	102.189	181.978	145.729	30.062	207.04	154.718	52.688	111.841	112.862	72.386	94.066	13.429	5.881	103.063	187.881	193.478	121.44	103.462	272.888	228.762	335.554	163.564	285.564	294.867	63.719	106.896	112.642	198.097	927.405	751.552	129.291	98.103	139.106	205.836	101.855	28.916	138.37	18.665	85.008	61.635	42.188	101.847	68.748
DeO-Opt-Opt-Opt-DeO-Opt-DeO-Opt	Int-Int-NoInt-Int-NoInt-NoInt-NoInt-NoInt	131.233	48.895	71.326	223.466	41.108	105.063	169.703	183.71	44.201	252.629	217.745	64.276	91.731	158.432	110.297	135.21	25.788	22.025	90.966	120.486	267.933	228.522	130.753	252.367	234.757	314.967	238.405	211.158	187.593	69.585	153.394	183.061	206.409	725.918	522.19	118.305	84.655	116.129	143.861	107.373	34.601	126.031	34.323	48.002	36.068	54.352	130.158	68.944
DeO-Opt-DeO-DeO-Opt-Opt-Opt-DeO	NoInt-NoInt-NoInt-Int-Int-NoInt-Int-Int	112.797	49.223	73.015	275.393	32.834	136.813	154.944	171.619	33.806	274.553	248.555	48.715	69.666	181.432	65.331	169.781	22.61	22.118	78.273	136.52	300.303	267.949	126.662	252.434	240.012	344.245	259.061	236.537	235.215	54.064	156.181	113.154	220.282	834.819	667.492	130.858	87.957	118.221	115.277	95.646	33.057	104.133	30.368	54.993	33.546	46.355	99.256	77.609
DeO-DeO-Opt-Opt-DeO-Opt-Opt-DeO	Int-Int-Int-NoInt-Int-Int-Int-NoInt	146.578	47.878	60.801	287.323	33.463	111.135	138.939	146.132	40.779	218.252	201.234	51.873	88.181	132.692	62.775	125.012	27.544	23.971	81.359	122.881	255.064	214.285	100.343	287.136	264.035	360.011	209.469	253.786	254.009	54.945	138.249	97.645	217.554	862.339	693.93	103.18	83.25	110.787	141.14	110.605	36.352	111.077	32.517	47.039	33.255	52.357	104.591	72.329
DeO-Opt-DeO-DeO-Opt-Opt-Opt-Opt	Int-Int-Int-NoInt-Int-Int-Int-NoInt	115.238	59.647	64.978	247.108	43.564	148.303	181.927	164.578	53.107	278.947	246.65	66.313	91.315	183.038	111.015	170.35	29.535	25.521	93.148	140.987	302.111	267.949	118.797	226.612	210.424	300.358	263.323	216.241	202.177	71.07	152.7	172.795	182.03	820.329	635.741	130.442	89.952	118.975	102.709	88.526	35.895	102.214	38.632	54.969	30.162	65.056	72.358	79.843
Opt-DeO-DeO-Opt-DeO-DeO-Opt-DeO	Int-Int-Int-NoInt-Int-Int-Int-NoInt	168.296	43.067	63.339	322.934	12.911	116.586	153.214	119.198	43.038	191.68	155.817	57.296	99.913	104.462	64.235	89.67	20.817	11.323	85.177	148.984	213.434	153.011	80.623	287.917	248.749	345.868	161.715	257.449	267.857	57.851	122.65	90.227	177.443	889.925	738.438	112.115	89.604	140.03	173.394	111.241	31.961	94.42	23.29	67.173	52.704	49.677	121.04	66.78
DeO-Opt-Opt-Opt-Opt-DeO-DeO-DeO	Int-NoInt-NoInt-NoInt-Int-NoInt-NoInt-NoInt	132.878	39.921	68.298	269.535	35.175	77.414	136.056	193.563	41.243	250.924	220.643	52.741	83.32	153.429	63.366	135.628	23.903	22.025	84.564	121.752	266.737	226.806	135.888	290.258	269.395	371.355	234.187	231.324	222.011	56.067	135.11	109.041	219.452	755.132	569.977	123.335	87.534	134.159	176.471	114.513	34.601	133.544	32.201	77.254	64.684	51.392	166.671	65.027
DeO-DeO-DeO-DeO-DeO-DeO-DeO-DeO	NoInt-Int-NoInt-Int-NoInt-NoInt-NoInt-NoInt	191.331	52.312	88.488	224.847	34.546	123.574	153.457	242.89	37.876	253.012	270.708	53.149	79.651	190.303	59.1	161.197	26.251	24.064	85.174	166.685	287.066	260.672	143.833	271.81	277.58	373.971	249.473	332.791	335.821	59.184	189.264	96.316	236.636	789.154	710.699	114.127	82.529	153.691	128.184	134.966	34.808	105.568	30.684	69.752	64.975	47.32	173.548	71.035
DeO-Opt-Opt-Opt-DeO-DeO-Opt-DeO	Int-NoInt-NoInt-Int-Int-NoInt-Int-Int	168.746	37.191	64.655	282.038	33.463	85.488	132.264	152.048	38.976	250.072	207.155	51.873	96.813	139.418	53.538	135.249	23.903	22.025	86.138	130.913	273.068	225.042	106.8	288.673	269.631	373.105	232.963	273.866	269.953	54.945	122.831	81.551	215.455	879.003	713.333	126.237	92.98	138.051	149.97	126.11	34.601	116.335	32.201	74.901	64.166	51.392	106.402	70.282
Opt-DeO-DeO-DeO-Opt-DeO-Opt-DeO	NoInt-NoInt-NoInt-NoInt-Int-Int-NoInt-Int	158.068	52.054	79.828	312.475	14.623	142.029	175.953	149.615	43.038	205.453	182.939	64.226	108.119	128.81	71.878	107.88	20.817	11.323	95.348	181.926	217.407	157.355	96.015	272.381	234.523	337.127	173.873	282.456	297.834	71.141	129.621	104.678	181.193	906.489	775.589	116.099	91.351	143.096	175.71	100.179	31.961	111.266	23.29	76.641	52.704	51.767	115.731	70.768
Opt-Opt-DeO-Opt-Opt-Opt-Opt-Opt	NoInt-NoInt-Int-NoInt-Int-NoInt-Int-NoInt	86.779	46.518	64.268	312.968	18.844	133.994	184.986	89.913	44.193	219.477	148.397	65.265	91.782	113.303	117.533	99.027	19.061	9.377	85.539	117.852	226.024	163.768	84.675	244.144	191.651	277.621	180.53	136.083	122.551	67.371	110.594	185.18	149.747	808.481	558.421	125.528	91.581	111.766	165.155	68.78	30.21	102.681	25.096	57.348	27.631	51.672	78.421	70.333
DeO-DeO-Opt-DeO-Opt-Opt-Opt-DeO	NoInt-NoInt-Int-NoInt-Int-NoInt-NoInt-NoInt	133.039	39.633	58.636	276.864	30.378	117.455	160.011	176.549	24.436	232.025	228.356	37.177	69.996	157.04	64.929	143.222	22.504	20.568	81.3	145.331	259.037	218.629	115.735	273.685	253.747	355.718	221.627	274.677	275.68	46.642	145.22	109.896	236.792	881.285	731.081	107.164	84.997	113.853	143.456	97.504	33.514	120.721	26.375	59.389	38.934	38.706	97.584	76.317
Opt-Opt-Opt-DeO-Opt-DeO-Opt-Opt	NoInt-NoInt-Int-NoInt-Int-NoInt-Int-Int	152.716	35.228	68.343	278.971	18.1	114.432	207.294	138.688	33.02	205.013	146.885	62.44	118.069	114.468	112.581	90.486	15.314	5.881	107.708	181.856	186.593	116.691	95.597	249.151	203.112	296.115	159.699	261.152	253.523	75.238	103.415	168.393	175.333	887.354	701.251	128.875	100.098	141.913	193.268	92.696	28.916	136.115	20.787	91.346	63.93	45.148	73.251	70.982
DeO-Opt-Opt-Opt-DeO-Opt-Opt-DeO	Int-NoInt-NoInt-Int-Int-Int-Int-NoInt	134.216	42.355	60.801	283.978	33.463	100.894	139.418	141.724	38.976	246.373	203.012	51.873	89.877	140.72	63.23	134.437	23.903	22.025	83.703	121.453	268.58	225.042	109.53	276.764	254.287	353.488	229.178	236.27	232.293	54.945	132.367	104.946	217.751	855.409	659	121.623	88.106	110.976	141.14	110.514	34.601	116.335	32.201	47.039	33.255	51.392	98.485	71.965
Opt-Opt-Opt-Opt-Opt-Opt-DeO-DeO	NoInt-NoInt-NoInt-Int-NoInt-Int-NoInt-NoInt	93.416	35.634	66.48	307.152	12.167	94.016	170.185	146.503	32.329	199.694	145.694	53.516	88.691	107.633	84.263	80.55	13.429	5.881	88.883	136.318	187.88	125.289	119.888	278.1	227.408	322.928	159.055	180.419	179.288	59.604	121.74	150.766	200.64	755.956	515.242	117.791	86.036	107.126	221.191	85.724	28.916	142.166	18.665	51.771	31.242	40.098	159.508	61.188
Opt-Opt-Opt-Opt-Opt-DeO-DeO-Opt	NoInt-NoInt-NoInt-NoInt-NoInt-NoInt-Int-NoInt	127.076	34.28	73.228	277.401	18.1	90.853	188.347	149.786	35.287	207.787	147.932	63.268	101.855	107.937	114.766	81.931	15.314	5.881	95.963	139.753	194.176	125.289	107.41	264.348	217.102	301.106	167.102	193.603	175.604	71.123	99.882	184.812	175.58	762.877	535.853	133.204	103.221	146.44	217.453	92.161	28.916	139.911	20.787	81.636	60.387	43.058	138.829	65.978
DeO-Opt-Opt-Opt-Opt-DeO-DeO-DeO	Int-NoInt-Int-NoInt-NoInt-Int-Int-NoInt	132.878	39.921	68.298	270.009	35.175	77.414	136.056	193.563	41.243	255.144	226.571	52.741	83.32	153.429	63.366	139.777	23.903	22.025	84.564	121.752	275.43	231.555	134.005	288.334	269.395	369.355	240.594	231.324	222.011	56.067	126.269	109.041	219.452	758.743	568.006	134.55	97.85	143.591	174.524	114.513	34.601	133.544	32.201	68.948	57.08	51.392	166.671	69.266
Opt-DeO-Opt-Opt-Opt-Opt-DeO-Opt	NoInt-NoInt-NoInt-NoInt-Int-NoInt-NoInt-NoInt	104.908	44.967	69.374	282.212	18.1	116.5	195.022	143.87	37.09	178.82	144.836	63.268	93.223	105.017	124.003	72.672	18.955	7.827	91.184	131.721	176.673	116.212	102.836	264.735	211.506	290.012	145.691	173.523	159.66	71.123	124.141	200.906	177.679	731.204	508.068	98.932	83.175	109.744	208.623	76.656	30.667	134.653	21.103	58.109	33.537	44.023	137.018	63.786
Opt-Opt-DeO-DeO-DeO-Opt-Opt-DeO	NoInt-NoInt-NoInt-Int-Int-NoInt-NoInt-NoInt	144.931	51.695	79.962	291.346	14.623	147.194	184.763	142.395	41.235	219.419	174.971	66.009	111.998	136.429	79.069	111.191	17.176	9.377	99.449	185.257	215.487	161.683	107.932	247.855	215.787	313.655	179.238	269.186	283.044	73.14	145.504	128.558	191.111	907.631	745.329	129.928	91.333	122.448	157.615	102.107	30.21	111.266	22.974	45.022	25.336	50.802	101.708	72.087
DeO-DeO-DeO-Opt-DeO-Opt-Opt-Opt	Int-Int-Int-Int-NoInt-Int-Int-NoInt	137.828	61.492	66.22	260.912	41.852	143.039	158.709	138.569	54.91	248.519	226.503	66.273	86.898	154.468	102.917	147.842	33.176	27.467	80.633	109.473	299.446	260.993	94.218	252.52	234.398	315.622	245.756	208.75	193.916	65.833	151.611	152.733	178.083	799.023	621.697	108.015	83.349	117.773	100.393	99.679	37.646	83.543	38.948	47.241	30.162	63.931	83.773	76.219
DeO-Opt-Opt-Opt-Opt-DeO-DeO-Opt	NoInt-NoInt-NoInt-NoInt-Int-NoInt-Int-Int	128.697	31.808	70.269	241.724	36.311	80.472	159.705	186.522	27.858	255.318	218.738	47.757	68.642	155.035	98.072	136.197	20.748	18.622	78.979	105.235	268.545	226.806	126.14	266.682	247.683	334.364	238.449	202.796	172.361	54.046	122.788	162.592	212.176	709.676	507.352	134.134	99.845	148.451	163.903	103.315	31.763	127.52	28.181	83.879	68.597	38.611	136.377	71.5
Opt-Opt-DeO-DeO-DeO-Opt-Opt-DeO	NoInt-NoInt-NoInt-NoInt-Int-Int-Int-NoInt	144.931	51.695	79.962	291.346	14.623	147.194	184.763	142.395	41.235	219.419	174.971	66.009	111.998	136.429	79.069	111.191	17.176	9.377	99.449	185.257	215.487	161.683	107.932	247.855	215.787	313.655	179.238	269.186	283.044	73.14	145.504	126.868	191.111	907.905	746.799	129.928	91.333	122.448	157.615	102.107	30.21	111.266	22.974	45.022	25.336	50.802	101.708	72.087
DeO-Opt-DeO-Opt-DeO-DeO-DeO-DeO	Int-NoInt-Int-NoInt-Int-NoInt-NoInt-NoInt	158.753	49.725	74.811	251.685	37.631	97.075	131.687	200.553	52.416	271.222	250.967	59.172	84.928	175.694	60.357	157.714	27.65	25.521	83.385	128.588	301.927	271.798	137.628	277.134	271.764	369.073	260.053	252.542	247.848	57.435	164.182	99.872	210.17	758.386	609.204	128.586	85.638	144.576	137.08	130.361	35.895	103.007	36.51	63.39	59.296	60.006	174.449	66.683
DeO-Opt-DeO-DeO-Opt-DeO-DeO-Opt	NoInt-NoInt-Int-NoInt-Int-NoInt-NoInt-NoInt	144.344	45.29	75.54	212.941	40.479	115.638	178.075	223.929	39.031	282.316	267.431	54.228	72.971	197.842	102.706	171.366	24.495	22.118	87.971	145.013	298.514	269.713	145.155	239.946	235.826	325.341	267.983	249.021	228.175	60.651	167.672	167.874	206.644	742.702	595.368	132.154	89.38	150.449	126.828	108.101	33.057	110.396	32.49	82.078	67.27	49.315	138.846	72.905
DeO-Opt-Opt-Opt-DeO-Opt-DeO-DeO	Int-Int-Int-Int-Int-Int-Int-NoInt	132.103	45.085	68.432	252.225	35.175	92.82	144.387	190.751	41.243	243.842	219.65	54.524	85.503	156.826	70.102	134.641	23.903	22.025	86.321	126.511	260.495	226.806	136.735	274.18	260.407	352.406	228.333	235.57	228.937	58.066	148.034	125.62	229.173	749.623	562.323	129.936	92.976	122.754	156.429	116.532	34.601	128.286	32.201	37.329	29.712	51.392	158.754	70.949
Opt-Opt-DeO-Opt-Opt-Opt-Opt-DeO	Int-Int-Int-Int-Int-NoInt-Int-NoInt	87.649	42.708	55.497	341.253	12.911	121.751	159.67	96.954	41.235	215.083	150.302	55.513	85.554	111.697	77.338	98.458	17.176	9.377	80.894	123.877	224.216	163.768	92.54	267.881	217.301	317.06	176.268	160.495	163.895	55.852	114.075	127.739	172.511	825.353	590.172	125.944	89.586	106.906	177.723	77.939	30.21	104.936	22.974	51.01	25.336	48.712	107.017	68.099
DeO-Opt-Opt-DeO-Opt-DeO-DeO-Opt	Int-NoInt-NoInt-NoInt-Int-Int-Int-NoInt	155.535	47.409	73.938	211.541	42.82	105.162	185.288	224.451	44.201	260.836	240.257	64.316	101.388	177.672	108.248	149.105	25.788	22.025	103.572	162.888	261.57	224.721	141.532	246.816	235.875	323.843	241.768	273.761	255.23	74.822	141.988	172.427	207.863	768.931	613.173	138.118	101.592	153.649	153.06	111.907	34.601	139.444	34.323	75.286	59.375	56.442	132.766	75.488
Opt-Opt-Opt-Opt-DeO-DeO-Opt-DeO	Int-NoInt-NoInt-NoInt-NoInt-NoInt-NoInt-NoInt	163.814	27.74	60.814	317.715	10.455	86.684	159.239	115.312	30.062	198.312	130.421	52.648	109.12	92.32	64.743	76.834	13.429	5.881	92.892	154.939	195.636	120.492	88.07	288.424	242.988	344.295	157.579	260.557	264.89	58.482	99.925	101.571	194.347	929.165	742.52	125.307	96.356	136.04	203.52	112.917	28.916	124.957	18.665	77.28	61.635	40.098	107.156	64.76
DeO-Opt-DeO-DeO-Opt-Opt-Opt-Opt	Int-NoInt-NoInt-Int-Int-Int-Int-NoInt	115.238	64.956	76.832	247.108	43.564	158.241	181.927	164.578	53.107	278.947	246.65	73.203	96.8	183.038	111.015	170.35	29.535	25.521	93.148	140.987	302.111	267.949	118.797	226.612	210.424	300.358	263.323	216.241	202.177	79.123	152.7	172.795	182.03	811.313	625.388	130.442	89.952	118.975	102.709	88.526	35.895	105.647	38.632	56.709	30.162	65.056	72.358	79.843
Opt-Opt-Opt-DeO-DeO-DeO-Opt-Opt	Int-NoInt-NoInt-NoInt-NoInt-NoInt-Int-NoInt	186.471	35.228	66.454	259.247	18.1	114.432	208.471	146.2	33.02	208.224	150.035	64.223	127.188	116.563	109.625	90.311	15.314	5.881	111.9	196.075	190.469	118.407	95.597	246.906	209.468	298.783	165.16	302.994	298.109	77.237	115.644	163.267	182.758	936.405	778.804	128.875	100.098	146.098	182.056	110.311	28.916	130.857	20.787	83.618	63.93	45.148	73.251	70.982
DeO-Opt-DeO-DeO-Opt-Opt-Opt-Opt	Int-NoInt-Int-NoInt-Int-Int-Int-NoInt	115.238	59.647	64.978	247.108	43.564	148.303	181.927	164.578	53.107	278.947	246.65	66.313	91.315	183.038	111.015	170.35	29.535	25.521	93.148	140.987	302.111	267.949	118.797	226.612	210.424	300.358	263.323	216.241	202.177	71.07	152.7	172.795	182.03	820.329	635.741	130.442	89.952	118.975	102.709	88.526	35.895	102.214	38.632	54.969	30.162	65.056	72.358	79.843
Opt-Opt-Opt-DeO-DeO-DeO-Opt-Opt	NoInt-NoInt-NoInt-NoInt-Int-Int-NoInt-NoInt	186.471	35.228	72.331	259.247	18.1	114.432	208.471	146.2	33.02	206.032	150.035	64.223	127.188	116.563	109.625	90.311	15.314	5.881	111.9	196.075	184.839	116.691	95.597	246.906	209.468	298.783	161.07	302.994	298.109	77.237	115.644	164.957	182.758	945.147	787.687	128.875	100.098	148.151	180.109	110.311	28.916	130.857	20.787	79.647	60.387	45.148	73.251	70.982
DeO-Opt-DeO-DeO-Opt-DeO-Opt-DeO	NoInt-Int-NoInt-NoInt-Int-NoInt-NoInt-NoInt	147.327	44.059	76.869	273.453	32.834	121.407	147.79	181.943	33.806	278.252	252.698	48.715	76.602	180.13	55.639	170.593	22.61	22.118	80.708	145.98	304.791	267.949	123.932	264.343	255.356	363.862	262.846	274.133	272.875	54.064	146.645	91.449	217.986	880.935	741.061	135.472	92.831	145.296	124.107	111.242	33.057	104.133	30.368	82.855	64.457	46.355	107.173	75.926
DeO-Opt-DeO-Opt-DeO-DeO-DeO-Opt	Int-NoInt-Int-NoInt-Int-Int-Int-NoInt	157.883	53.535	77.705	223.874	43.564	109.318	157.003	193.512	55.374	275.616	249.062	68.924	91.156	177.3	100.552	158.283	29.535	25.521	88.03	122.563	303.735	271.798	127.88	251.473	246.114	327.634	264.315	228.13	206.504	68.954	151.86	157.313	187.406	730.315	565.129	139.385	97.949	156.815	122.565	121.202	35.895	100.752	38.632	61.422	53.987	62.966	145.853	73.156
DeO-Opt-DeO-DeO-Opt-Opt-Opt-DeO	Int-Int-Int-NoInt-Int-Int-Int-Int	116.108	55.837	62.084	275.393	37.631	136.06	156.611	171.619	50.149	274.553	248.555	56.561	85.087	181.432	70.82	169.781	27.65	25.521	88.503	147.012	300.303	267.949	126.662	250.349	236.074	339.797	259.061	240.653	243.521	59.551	156.181	115.354	204.794	843.835	677.845	130.858	87.957	116.168	115.277	97.685	35.895	104.469	36.51	48.631	27.867	62.096	100.954	77.609
DeO-Opt-Opt-Opt-DeO-Opt-DeO-DeO	Int-Int-NoInt-NoInt-Int-NoInt-NoInt-NoInt	132.103	45.085	68.432	251.751	35.175	92.82	144.387	190.751	41.243	246.043	219.65	54.524	85.503	156.826	70.102	134.641	23.903	22.025	86.321	126.511	260.495	226.806	138.618	276.104	260.407	354.406	230.053	235.57	228.937	58.066	156.875	125.62	229.173	760.822	574.647	118.721	82.66	113.322	156.429	116.532	34.601	128.286	32.201	41.664	33.773	51.392	158.754	66.71
Opt-Opt-Opt-Opt-Opt-Opt-Opt-Opt	Int-Int-NoInt-NoInt-Int-NoInt-Int-Int	94.659	36.714	55.866	311.094	16.388	114.333	190.532	90.435	33.02	197.997	121.223	60.617	99.293	93.133	117.586	76.766	15.314	5.881	90.91	125.235	189.08	118.776	82.935	255.023	195.638	282.571	154.315	156.707	141.3	68.002	93.751	185.843	166.454	819.508	559.647	120.277	93.477	105.534	193.334	70.547	28.916	127.96	20.787	63.484	33.019	43.058	70.643	68.677
DeO-Opt-Opt-Opt-DeO-DeO-DeO-Opt	NoInt-Int-NoInt-NoInt-Int-NoInt-NoInt-NoInt	162.452	31.808	74.257	221.526	36.311	80.472	160.882	194.034	27.858	254.136	221.888	49.54	77.761	157.13	95.116	136.022	20.748	18.622	83.171	119.454	266.791	226.806	128.023	266.361	254.039	339.032	238.1	244.638	216.947	56.045	143.858	157.466	219.601	760.91	586.876	122.919	89.529	145.257	152.691	120.93	31.763	122.262	28.181	80.486	72.658	38.611	136.377	67.261
Opt-Opt-Opt-DeO-Opt-DeO-Opt-Opt	Int-NoInt-NoInt-NoInt-NoInt-Int-NoInt-NoInt	152.716	35.228	62.466	278.971	18.1	114.432	207.294	138.688	33.02	213.635	152.813	62.44	118.069	114.468	112.581	94.635	15.314	5.881	107.708	181.856	195.286	121.44	95.597	249.151	203.112	296.115	169.546	261.152	253.523	75.238	103.415	171.773	175.333	919.275	728.684	128.875	100.098	139.86	191.321	92.696	28.916	136.115	20.787	87.375	60.387	45.148	73.251	70.982
DeO-Opt-Opt-Opt-Opt-Opt-DeO-DeO	Int-Int-Int-NoInt-Int-NoInt-Int-NoInt	98.348	45.085	64.444	271.949	35.175	92.82	143.21	183.239	41.243	245.024	216.5	52.741	76.384	154.731	73.058	134.816	23.903	22.025	82.129	112.292	262.249	226.806	136.735	276.425	254.051	349.738	228.682	193.728	184.351	56.067	135.805	132.436	221.748	726.973	513.673	129.936	92.976	116.516	167.641	98.917	34.601	133.544	32.201	45.057	29.712	51.392	158.754	70.949
DeO-Opt-DeO-DeO-Opt-DeO-Opt-Opt	Int-NoInt-NoInt-NoInt-Int-NoInt-Int-NoInt	149.768	59.792	80.686	245.168	43.564	142.835	174.773	174.902	53.107	282.646	250.793	73.203	103.736	181.736	101.323	171.162	29.535	25.521	95.583	150.447	306.599	267.949	116.067	238.521	225.768	319.975	267.108	253.837	239.837	79.123	143.164	149.4	179.734	846.305	690.074	135.056	94.826	146.05	111.539	104.122	35.895	105.647	38.632	84.571	61.073	65.056	80.275	78.16
DeO-Opt-Opt-Opt-Opt-Opt-Opt-DeO	NoInt-Int-Int-NoInt-NoInt-NoInt-NoInt-NoInt	97.15	30.432	55.89	303.702	28.666	91.709	136.574	134.212	22.633	251.775	205.79	35.354	59.852	138.625	60.697	138.761	18.863	18.622	69.281	96.742	279.027	229.791	109.53	281.094	251.869	355.268	235.934	190.312	179.401	39.406	120.138	111.252	225.814	847.295	619.233	121.623	88.106	106.791	152.352	90.86	31.763	117.824	26.059	59.389	38.934	35.651	96.787	71.965
Opt-DeO-Opt-DeO-Opt-Opt-DeO-DeO	Int-Int-Int-NoInt-NoInt-Int-NoInt-Int	129.305	44.835	63.349	280.314	13.879	119.762	193.622	188.84	34.132	177.091	165.435	55.339	98.835	122.242	88.495	84.033	17.07	7.827	100.902	184.907	167.389	112.447	126.093	270.691	229.286	323.378	142.665	264.784	275.567	66.84	146.822	149.41	211.618	802.374	637.443	103.332	82.927	112.135	212.295	92.368	30.667	145.063	18.981	51.771	31.242	43.153	160.305	65.54
Opt-Opt-DeO-Opt-Opt-DeO-Opt-DeO	Int-NoInt-Int-NoInt-Int-Int-Int-NoInt	122.179	37.544	59.351	339.313	12.911	106.345	152.516	107.278	41.235	218.782	154.445	55.513	92.49	110.395	67.646	99.27	17.176	9.377	83.329	133.337	228.704	163.768	89.81	279.79	232.645	336.677	180.053	198.091	201.555	55.852	104.539	104.344	170.215	860.345	654.858	130.558	94.46	133.981	184.606	93.535	30.21	104.936	22.974	74.901	52.704	48.712	114.934	66.416
Opt-Opt-DeO-Opt-Opt-Opt-Opt-Opt	NoInt-NoInt-Int-NoInt-NoInt-NoInt-Int-NoInt	86.779	46.518	64.268	312.968	18.844	133.994	184.986	89.913	44.193	225.898	154.325	65.265	91.782	113.303	117.533	103.176	19.061	9.377	85.539	117.852	234.717	168.517	84.675	244.144	191.651	277.621	188.657	136.083	122.551	67.371	110.594	185.18	149.747	814.275	558.421	125.528	91.581	111.766	165.155	68.78	30.21	102.681	25.096	57.348	27.631	51.672	78.421	70.333
DeO-Opt-Opt-DeO-DeO-DeO-Opt-Opt	Int-NoInt-Int-NoInt-Int-Int-Int-Int	191.403	44.679	70.295	223.57	41.108	113.236	181.496	182.936	41.934	257.783	226.769	63.448	114.881	163.661	98.42	148.726	25.788	22.025	105.146	172.049	267.901	222.957	114.327	247.155	236.111	327.593	238.824	316.303	303.172	73.7	138.55	143.247	203.866	888.998	750.303	129.805	96.722	148.109	126.559	123.504	34.601	122.235	34.323	77.268	62.918	56.442	72.497	76.504
DeO-Opt-DeO-DeO-DeO-DeO-Opt-DeO	NoInt-Int-Int-NoInt-Int-Int-NoInt-NoInt	181.082	38.75	69.003	253.729	32.834	111.469	148.967	189.455	33.806	277.07	255.848	43.608	80.236	182.225	52.683	170.418	22.61	22.118	84.9	160.199	303.037	267.949	123.932	262.098	261.712	366.53	262.497	315.975	317.461	48.01	158.874	84.633	225.411	912.601	800.064	135.472	92.831	151.534	110.948	128.857	33.057	95.442	30.368	69.416	60.914	46.355	107.173	75.926
Opt-Opt-DeO-DeO-DeO-DeO-DeO-Opt	NoInt-NoInt-NoInt-NoInt-Int-NoInt-Int-NoInt	176.478	53.071	94.341	229.368	22.268	135.957	207.894	194.705	46.46	227.182	193.847	78.412	120.788	152.839	116.444	112.776	19.061	9.377	109.147	193.75	213.698	163.447	124.542	233.443	211.601	292.751	188.16	281.67	276.004	87.78	148.154	181.588	177.473	802.207	662.351	142.439	103.072	164.108	169.166	114.562	30.21	120.962	25.096	69.512	54.999	53.762	141.298	71.622
DeO-Opt-DeO-DeO-Opt-DeO-DeO-DeO	NoInt-NoInt-Int-NoInt-Int-NoInt-Int-NoInt	145.214	41.48	72.646	241.7	34.546	103.395	152.759	230.97	36.073	277.922	269.336	44.476	66.743	196.236	62.511	170.797	22.61	22.118	83.326	151.038	296.706	269.713	151.137	261.759	261.476	362.78	263.721	273.433	269.519	49.132	162.312	110.433	229.408	766.407	635.501	143.785	97.701	157.074	139.396	117.26	33.057	112.651	30.368	71.405	60.914	46.355	167.442	74.91
Opt-Opt-Opt-Opt-Opt-Opt-DeO-DeO	NoInt-Int-NoInt-Int-Int-NoInt-NoInt-NoInt	93.416	35.634	66.48	307.152	12.167	94.016	170.185	146.503	32.329	193.273	139.766	53.516	88.691	107.633	84.263	76.401	13.429	5.881	88.883	136.318	179.187	120.54	119.888	278.1	227.408	322.928	150.928	180.419	179.288	59.604	121.74	150.766	200.64	750.162	515.242	117.791	86.036	107.126	221.191	85.724	28.916	142.166	18.665	51.771	31.242	40.098	159.508	61.188
Opt-Opt-DeO-DeO-Opt-DeO-Opt-Opt	NoInt-Int-Int-NoInt-NoInt-Int-Int-NoInt	144.836	45.032	70.868	280.845	20.556	134.093	201.748	138.166	44.193	235.115	179.987	67.088	110.558	134.638	112.528	116.896	19.061	9.377	102.337	174.473	232.23	166.432	97.337	238.272	199.125	291.165	195.761	240.528	234.774	74.607	120.258	167.73	158.626	882.121	700.025	134.126	98.202	146.092	163.142	90.929	30.21	110.836	25.096	81.239	54.999	53.762	81.029	72.638
Opt-Opt-Opt-Opt-DeO-DeO-DeO-DeO	NoInt-NoInt-Int-NoInt-Int-NoInt-NoInt-Int	161.701	30.47	74.322	285.488	12.167	78.61	164.208	164.339	32.329	193.589	147.059	55.299	104.746	108.426	71.615	77.038	13.429	5.881	95.51	159.997	181.921	120.54	117.158	287.764	249.108	345.213	152.644	259.857	261.534	61.603	124.433	120.555	205.769	814.438	638.931	122.405	90.91	140.439	218.809	118.935	28.916	136.908	18.665	71.905	62.153	40.098	167.425	59.505
Opt-Opt-Opt-Opt-Opt-Opt-Opt-DeO	Int-NoInt-Int-NoInt-Int-NoInt-Int-NoInt	95.529	32.904	52.972	339.379	10.455	102.09	165.216	97.476	30.062	191.402	123.128	50.865	93.065	91.527	77.391	76.197	13.429	5.881	86.265	131.26	187.272	118.776	90.8	278.76	221.288	322.01	148.333	181.119	182.644	56.483	97.232	130.092	189.218	862.781	620.301	120.693	91.482	102.727	205.902	79.706	28.916	130.215	18.665	57.146	30.724	40.098	99.239	66.443
DeO-Opt-DeO-Opt-DeO-DeO-Opt-Opt	Int-NoInt-Int-NoInt-Int-Int-NoInt-NoInt	159.996	50.805	70.074	255.627	41.852	117.392	152.034	144.485	53.107	275.946	232.424	66.273	95.53	161.194	93.68	158.079	29.535	25.521	85.412	117.505	311.82	270.034	100.675	254.057	239.994	328.716	263.44	228.83	209.86	65.833	136.193	138.329	175.984	844.843	670.689	131.072	93.079	145.037	107.276	115.184	35.895	88.801	38.632	71.132	57.53	62.966	85.584	74.172
DeO-DeO-Opt-Opt-Opt-Opt-DeO-Opt	NoInt-NoInt-Int-NoInt-Int-Int-NoInt-NoInt	106.529	42.495	66.415	246.535	36.311	106.119	166.38	180.606	29.661	230.571	221.57	47.757	60.01	152.115	107.309	131.087	24.389	20.568	74.2	97.203	259.735	222.478	121.566	267.069	242.087	323.27	223.445	182.716	156.417	54.046	147.047	180.376	214.275	701.182	498.117	99.862	79.799	111.755	155.073	87.81	33.514	122.262	28.497	60.352	41.747	39.576	134.566	69.308
DeO-Opt-Opt-Opt-DeO-DeO-DeO-Opt	Int-NoInt-NoInt-NoInt-Int-Int-Int-Int	165.763	43.731	75.18	222	41.108	89.657	162.549	194.034	44.201	254.136	221.888	64.276	98.667	157.13	100.605	136.022	25.788	22.025	93.401	129.946	266.791	226.806	126.14	262.352	250.101	332.584	238.1	248.754	225.253	69.585	135.017	157.976	204.113	741.342	566.355	134.134	99.845	152.636	150.744	122.969	34.601	126.031	34.323	67.558	59.375	54.352	138.075	71.5
DeO-Opt-DeO-Opt-Opt-Opt-Opt-DeO	NoInt-NoInt-NoInt-NoInt-NoInt-Int-Int-NoInt	89.27	45.545	70.269	305.576	31.122	121.308	131.028	133.69	33.806	275.456	232.964	46.892	57.826	158.795	60.644	161.022	22.61	22.118	63.91	89.359	315.971	274.783	111.27	270.215	247.882	350.318	263.869	169.688	160.652	46.828	136.981	107.209	209.107	810.141	590.574	126.874	86.21	110.97	124.173	89.093	33.057	95.978	30.368	54.993	33.546	44.265	104.565	73.621
Opt-Opt-Opt-Opt-DeO-Opt-DeO-Opt	Int-NoInt-Int-Int-Int-NoInt-NoInt-NoInt	126.301	39.444	67.485	259.143	18.1	106.259	196.678	146.974	35.287	194.284	141.011	65.051	104.038	111.334	121.502	76.795	15.314	5.881	97.72	144.512	179.241	120.54	112.023	252.118	208.114	286.157	153.121	197.849	182.53	73.122	130.488	201.391	185.301	755.94	532.141	117.375	88.031	114.118	197.411	94.18	28.916	134.653	20.787	50.381	33.537	43.058	130.912	63.422
DeO-Opt-Opt-DeO-DeO-DeO-DeO-DeO	Int-NoInt-Int-NoInt-Int-NoInt-Int-NoInt	190.16	43.599	75.032	220.102	36.887	92.919	161.149	239.004	41.243	253.059	245.312	56.347	104.279	178.161	65.097	148.361	23.903	22.025	103.119	183.132	258.008	224.721	149.397	268.308	267.881	365.95	235.437	340.015	341.16	65.302	157.698	108.17	238.052	826.485	714.28	138.534	99.597	157.08	156.363	138.681	34.601	136.441	32.201	65.191	60.623	53.482	161.362	73.254
DeO-Opt-DeO-Opt-DeO-Opt-DeO-DeO	NoInt-NoInt-NoInt-NoInt-Int-Int-Int-NoInt	120.912	48.275	81.888	254.099	32.834	113.234	137.174	190.229	36.073	267.523	246.824	51.326	62.571	176.996	64.56	156.902	22.61	22.118	70.72	108.636	297.439	271.798	138.475	265.386	260.358	351.904	256.268	210.83	201.882	51.948	164.877	121.067	227.954	730.227	552.9	135.187	91.08	128.986	128.25	112.726	33.057	102.671	30.368	37.555	30.003	44.265	164.834	72.605
Opt-Opt-DeO-DeO-Opt-DeO-DeO-DeO	Int-NoInt-Int-NoInt-NoInt-NoInt-Int-NoInt	143.593	43.952	69.728	277.377	16.335	113.776	181.401	194.234	43.502	230.391	198.53	59.987	99.956	149.138	79.205	116.531	17.176	9.377	100.31	185.556	222.337	168.196	132.407	259.425	230.895	329.522	192.374	264.24	272.762	66.209	139.406	130.963	192.812	802.223	645.452	142.855	101.077	153.01	192.946	106.106	30.21	125.042	22.974	69.162	52.704	50.802	169.894	69.388
DeO-Opt-Opt-DeO-Opt-Opt-Opt-Opt	Int-Int-NoInt-NoInt-NoInt-NoInt-NoInt-NoInt	123.118	49.843	62.453	245.234	41.108	128.642	187.473	165.1	41.934	263.888	225.404	61.665	98.826	162.868	111.068	152.238	25.788	22.025	98.519	148.37	273.86	227.706	117.057	237.491	214.411	305.308	245.235	236.865	220.926	71.701	135.857	176.838	198.737	863.277	664.4	125.191	91.848	114.796	130.888	90.293	34.601	127.493	34.323	61.105	35.55	56.442	64.58	78.187
DeO-Opt-Opt-DeO-DeO-Opt-DeO-Opt	NoInt-NoInt-Int-NoInt-Int-NoInt-Int-NoInt	151.449	40.65	73.149	193.757	38.023	111.383	191.952	221.639	27.858	253.754	239.264	51.363	82.665	181.069	109.495	148.118	20.748	18.622	95.099	157.155	255.328	224.721	144.262	234.747	230.825	311.342	235.914	273.891	253.85	63.281	163.753	186.806	233.072	774.621	617.843	133.504	96.718	134.865	134.965	111.887	31.763	130.417	28.181	48.289	37.686	40.701	123.151	77.171
Opt-Opt-DeO-DeO-Opt-Opt-Opt-DeO	NoInt-NoInt-NoInt-Int-Int-NoInt-Int-Int	111.176	51.695	75.974	311.07	14.623	147.194	183.586	134.883	41.235	220.601	171.821	64.226	102.879	134.334	82.025	111.366	17.176	9.377	95.257	171.038	217.241	161.683	107.932	250.1	209.431	310.987	179.587	227.344	238.458	71.141	133.275	133.684	183.686	864.841	677.443	129.928	91.333	116.21	168.827	84.492	30.21	116.524	22.974	52.75	25.336	50.802	101.708	72.087
Opt-Opt-DeO-DeO-Opt-Opt-DeO-Opt	Int-NoInt-Int-Int-NoInt-NoInt-NoInt-NoInt	108.193	52.926	68.768	250.558	22.268	141.425	213.871	176.869	46.46	231.086	192.482	69.739	99.248	152.046	129.092	116.288	19.061	9.377	102.52	170.071	219.657	168.196	129.155	225.703	189.901	272.466	192.851	202.232	193.758	77.728	154.302	211.799	172.344	743.526	540.633	126.61	87.882	119.31	171.548	81.351	30.21	122.787	25.096	51.973	28.149	53.762	133.381	69.066
Opt-Opt-Opt-Opt-Opt-Opt-DeO-DeO	NoInt-NoInt-Int-Int-NoInt-Int-NoInt-NoInt	93.416	35.634	66.48	307.152	12.167	94.016	170.185	146.503	32.329	197.493	145.694	53.516	88.691	107.633	84.263	80.55	13.429	5.881	88.883	136.318	187.88	125.289	119.888	278.1	227.408	322.928	157.335	180.419	179.288	59.604	121.74	150.766	200.64	755.956	515.242	117.791	86.036	107.126	221.191	85.724	28.916	142.166	18.665	51.771	31.242	40.098	159.508	61.188
Opt-Opt-Opt-DeO-Opt-Opt-Opt-Opt	NoInt-NoInt-NoInt-NoInt-NoInt-Int-Int-NoInt	118.186	40.392	64.489	280.911	18.1	129.838	214.448	128.364	33.02	209.936	148.67	62.44	111.133	115.77	122.273	93.823	15.314	5.881	105.273	172.396	190.798	121.44	98.327	237.242	187.768	276.498	165.761	223.556	215.863	75.238	112.951	193.478	177.629	884.557	665.468	124.261	95.224	114.838	184.438	77.1	28.916	136.115	20.787	63.484	33.019	45.148	65.334	72.665
DeO-Opt-Opt-Opt-DeO-DeO-DeO-DeO	NoInt-NoInt-NoInt-NoInt-Int-NoInt-NoInt-Int	163.322	27.998	71.363	249.811	30.378	68.229	135.566	201.075	24.9	249.742	223.793	39.788	71.533	155.524	54.921	135.453	18.863	18.622	78.526	125.479	264.983	226.806	135.888	290.098	279.689	378.471	233.838	269.05	258.291	44.526	147.339	100.025	242.365	784.416	628.98	123.335	87.534	142.45	165.259	130.089	31.763	124.517	26.059	74.148	70.363	35.651	164.973	65.027
Opt-Opt-Opt-DeO-Opt-DeO-Opt-DeO	Int-NoInt-Int-NoInt-Int-NoInt-Int-NoInt	153.586	31.418	59.572	307.256	12.167	102.189	181.978	145.729	30.062	200.619	148.79	52.688	111.841	112.862	72.386	89.917	13.429	5.881	103.063	187.881	184.785	116.691	103.462	272.888	228.762	335.554	155.437	285.564	294.867	63.719	106.896	112.642	198.097	930.627	761.905	129.291	98.103	137.053	205.836	101.855	28.916	138.37	18.665	85.008	61.635	42.188	101.847	68.748
DeO-Opt-Opt-DeO-Opt-Opt-Opt-DeO	Int-NoInt-NoInt-Int-NoInt-Int-NoInt-NoInt	123.988	46.033	59.559	273.519	35.175	116.399	162.157	172.141	38.976	259.494	227.309	51.913	92.598	161.262	70.873	151.669	23.903	22.025	93.874	154.395	272.052	227.706	124.922	261.228	240.061	344.747	240.973	261.277	262.27	60.182	139.338	119.397	221.501	880.149	696.151	125.607	89.853	111.989	143.456	99.452	34.601	129.748	32.201	54.767	33.255	53.482	93.176	75.953
Opt-Opt-Opt-DeO-Opt-Opt-DeO-DeO	NoInt-Int-NoInt-NoInt-Int-Int-Int-Int	116.943	39.312	69.226	277.443	13.879	109.521	194.101	184.432	32.329	198.791	161.285	55.339	100.531	130.27	88.95	89.309	13.429	5.881	103.246	183.479	172.212	118.455	133.397	258.395	219.538	314.855	154.247	247.268	253.851	66.84	132.099	156.711	211.815	796.483	610.895	132.99	98.099	123.809	212.295	92.277	28.916	150.321	18.665	47.436	27.181	42.188	154.199	69.415
DeO-Opt-DeO-DeO-Opt-Opt-DeO-DeO	NoInt-NoInt-NoInt-Int-Int-NoInt-Int-NoInt	110.684	51.953	80.646	243.64	34.546	128.739	159.913	220.646	36.073	274.223	265.193	51.366	65.292	197.538	72.203	169.985	22.61	22.118	80.891	141.578	292.218	269.713	153.867	249.85	246.132	343.163	259.936	235.837	231.859	57.185	171.848	133.828	231.704	731.415	570.815	139.171	92.827	129.999	130.566	101.664	33.057	116.084	30.368	45.283	30.003	46.355	159.525	76.593
DeO-Opt-DeO-DeO-DeO-Opt-DeO-DeO	Int-NoInt-NoInt-NoInt-Int-Int-Int-NoInt	147.75	63.876	85.557	223.916	39.343	137.924	162.757	228.158	52.416	273.041	268.343	67.885	95.317	199.633	74.736	169.81	27.65	25.521	95.313	166.289	290.464	269.713	153.867	245.52	248.55	341.383	259.587	281.795	284.751	72.724	184.077	129.212	223.641	772.097	640.171	139.171	92.827	134.184	119.354	121.318	35.895	114.595	36.51	32.933	24.324	62.096	161.223	76.593
Opt-Opt-Opt-DeO-DeO-Opt-DeO-Opt	NoInt-NoInt-NoInt-NoInt-NoInt-Int-Int-NoInt	149.828	43.122	76.108	229.434	19.812	121.764	220.594	184.903	35.287	204.195	162.53	66.874	115.878	133.971	126.189	89.703	15.314	5.881	112.083	191.673	177.896	120.171	125.532	232.413	200.244	278.084	162.25	264.698	257.093	80.358	140.847	207.336	196.476	804.643	627.794	132.574	100.094	132.854	188.515	100.733	28.916	142.808	20.787	46.046	29.476	45.148	125.603	71.649
Opt-Opt-Opt-Opt-Opt-Opt-DeO-Opt	NoInt-Int-Int-NoInt-Int-NoInt-Int-Int	92.546	39.444	69.374	279.341	18.1	106.259	195.501	139.462	35.287	195.466	137.861	63.268	94.919	109.239	124.458	76.97	15.314	5.881	93.528	130.293	180.995	120.54	110.14	252.439	201.758	281.489	153.47	156.007	137.944	71.123	109.418	206.517	177.876	713.722	462.97	128.59	98.347	119.365	208.623	76.565	28.916	139.911	20.787	53.774	29.476	43.058	130.912	67.661
DeO-DeO-Opt-DeO-Opt-DeO-DeO-DeO	Int-Int-Int-NoInt-Int-NoInt-Int-NoInt	168.767	49.122	71.044	243.171	36.887	103.16	159.493	235.9	43.046	228.321	240.384	54.564	93.464	168.038	67.598	139.111	27.544	23.971	96.583	170.341	246.246	213.964	140.21	280.925	271.273	369.805	217.797	315.689	318.29	63.303	151.351	107.685	230.43	792.733	679.854	120.091	94.741	150.653	167.575	121.157	36.352	136.441	32.517	72.919	60.623	54.447	167.468	73.618
Opt-DeO-Opt-DeO-Opt-Opt-DeO-DeO	Int-Int-Int-NoInt-Int-Int-Int-NoInt	129.305	44.835	63.349	280.788	13.879	119.762	193.622	188.84	34.132	170.67	159.507	55.339	98.835	122.242	88.495	79.884	17.07	7.827	100.902	184.907	158.696	107.698	124.21	268.767	229.286	321.378	134.538	264.784	275.567	66.84	137.981	149.41	211.618	796.779	635.472	114.547	93.243	121.567	212.295	92.368	30.667	145.063	18.981	47.436	27.181	43.153	160.305	69.779
DeO-Opt-DeO-Opt-DeO-Opt-DeO-DeO	NoInt-NoInt-NoInt-Int-Int-Int-Int-NoInt	120.912	48.275	81.888	254.099	32.834	113.234	137.174	190.229	36.073	267.523	246.824	51.326	62.571	176.996	64.56	156.902	22.61	22.118	70.72	108.636	297.439	271.798	138.475	265.386	260.358	351.904	256.268	210.83	201.882	51.948	164.877	121.067	227.954	721.211	542.547	135.187	91.08	128.986	128.25	112.726	33.057	102.671	30.368	37.555	30.003	44.265	164.834	72.605
DeO-Opt-DeO-DeO-Opt-Opt-DeO-DeO	Int-NoInt-NoInt-NoInt-Int-Int-Int-NoInt	113.995	63.876	81.569	243.64	39.343	137.924	161.58	220.646	52.416	274.223	265.193	66.102	86.198	197.538	77.692	169.985	27.65	25.521	91.121	152.07	292.218	269.713	153.867	247.765	242.194	338.715	259.936	239.953	240.165	70.725	171.848	136.028	216.216	740.431	581.168	139.171	92.827	127.946	130.566	103.703	35.895	119.853	36.51	40.661	24.324	62.096	161.223	76.593
Opt-Opt-Opt-Opt-Opt-Opt-DeO-DeO	Int-NoInt-NoInt-NoInt-NoInt-Int-NoInt-Int	93.416	35.634	60.603	307.152	12.167	94.016	170.185	146.503	32.329	199.694	145.694	53.516	88.691	107.633	84.263	80.55	13.429	5.881	88.883	136.318	187.88	125.289	119.888	278.1	227.408	322.928	159.055	180.419	179.288	59.604	121.74	150.766	200.64	762.59	525.595	117.791	86.036	105.073	221.191	85.724	28.916	142.166	18.665	51.771	31.242	40.098	159.508	61.188
DeO-DeO-Opt-DeO-DeO-DeO-Opt-DeO	NoInt-Int-NoInt-NoInt-Int-NoInt-NoInt-NoInt	201.324	34.469	66.478	255.2	30.378	102.049	154.034	194.385	24.436	229.67	226.896	38.96	86.051	154.027	52.281	138.732	22.504	20.568	87.927	169.01	252.577	212.2	113.005	283.349	275.447	378.003	218.293	354.115	357.926	48.641	147.913	79.685	241.921	938.927	844.417	111.778	89.871	147.166	141.074	130.715	33.514	115.463	26.375	79.523	69.845	38.706	105.501	74.634
Opt-Opt-Opt-Opt-Opt-DeO-Opt-Opt	Int-NoInt-Int-NoInt-Int-NoInt-Int-Int	129.189	31.55	59.72	309.154	16.388	98.927	183.378	100.759	33.02	199.495	125.366	60.617	106.229	91.831	107.894	77.578	15.314	5.881	93.345	134.695	193.568	118.776	80.205	266.932	210.982	302.188	156.38	194.303	178.96	68.002	84.215	162.448	164.158	845.484	613.98	124.891	98.351	132.609	202.164	86.143	28.916	127.96	20.787	91.346	63.93	43.058	78.56	66.994
Opt-Opt-Opt-DeO-DeO-DeO-Opt-DeO	Int-Int-NoInt-Int-Int-Int-Int-NoInt	187.341	31.418	63.56	287.532	12.167	102.189	183.155	153.241	30.062	201.638	151.94	54.471	120.96	114.957	69.43	89.742	13.429	5.881	107.255	202.1	183.031	116.691	103.462	270.643	235.118	338.222	156.808	327.406	339.453	65.718	119.125	105.826	205.522	953.277	810.555	129.291	98.103	143.291	192.677	119.47	28.916	133.112	18.665	73.309	58.092	42.188	101.847	68.748
DeO-Opt-Opt-Opt-DeO-Opt-Opt-DeO	NoInt-NoInt-NoInt-NoInt-NoInt-NoInt-Int-NoInt	130.905	30.432	59.878	283.978	28.666	91.709	137.751	141.724	22.633	248.565	203.012	37.137	68.971	140.72	57.741	134.437	18.863	18.622	73.473	110.961	274.21	226.758	109.53	278.849	258.225	357.936	233.268	232.154	223.987	41.405	132.367	102.746	233.239	864.425	669.353	121.623	88.106	113.029	141.14	108.475	31.763	112.566	26.059	51.661	38.934	35.651	96.787	71.965
DeO-Opt-DeO-DeO-DeO-DeO-Opt-DeO	NoInt-Int-Int-NoInt-NoInt-NoInt-NoInt-NoInt	181.082	38.75	69.003	253.729	32.834	111.469	148.967	189.455	33.806	279.262	255.848	43.608	80.236	182.225	52.683	170.418	22.61	22.118	84.9	160.199	308.667	269.665	123.932	262.098	261.712	366.53	266.587	315.975	317.461	48.01	158.874	84.633	225.411	912.601	800.064	135.472	92.831	151.534	112.895	128.857	33.057	95.442	30.368	73.387	64.457	46.355	107.173	75.926
Opt-DeO-Opt-Opt-DeO-Opt-Opt-DeO	Int-Int-NoInt-NoInt-NoInt-Int-Int-NoInt	141.646	38.427	56.96	323	10.455	112.331	165.914	109.396	31.865	168.693	124.5	52.648	100.488	85.594	73.98	66.597	17.07	7.827	88.113	146.907	177.632	109.735	81.613	286.887	237.392	331.201	135.805	240.477	248.946	58.482	115.343	115.975	196.446	892.361	703.881	102.25	86.626	108.776	194.69	97.412	30.667	119.699	18.981	49.418	30.724	41.063	105.345	66.807
DeO-Opt-Opt-DeO-Opt-DeO-Opt-Opt	Int-Int-Int-Int-Int-Int-NoInt-NoInt	157.648	44.679	66.307	243.294	41.108	113.236	180.319	175.424	41.934	258.965	223.619	61.665	105.762	161.566	101.376	148.901	25.788	22.025	100.954	157.83	269.655	222.957	114.327	249.4	229.755	324.925	239.173	274.461	258.586	71.701	126.321	153.443	196.441	874.443	708.38	129.805	96.722	141.871	137.771	105.889	34.601	127.493	34.323	84.996	62.918	56.442	72.497	76.504
Opt-DeO-Opt-Opt-Opt-Opt-DeO-DeO	Int-Int-NoInt-Int-Int-Int-Int-Int	105.778	41.157	60.603	310.971	12.167	104.257	169.706	150.911	34.132	167.353	137.988	53.516	86.995	99.605	83.808	66.976	17.07	7.827	86.539	137.746	165.671	109.783	108.818	286.548	237.156	327.451	132.939	197.935	201.004	59.604	118.781	143.465	200.443	743.511	537.848	110.563	91.496	114.316	221.191	85.815	30.667	136.908	18.981	47.436	27.181	41.063	165.614	65.791
Opt-Opt-DeO-DeO-Opt-Opt-Opt-Opt	Int-Int-NoInt-Int-Int-NoInt-Int-NoInt	110.306	55.505	72.991	282.785	20.556	159.437	208.902	127.842	44.193	224.995	169.916	73.978	109.107	135.94	122.22	111.935	19.061	9.377	99.902	165.013	219.049	161.683	100.067	226.363	183.781	271.548	183.849	202.932	197.114	82.66	129.794	191.125	160.922	841.335	635.339	129.512	93.328	116.964	156.259	75.333	30.21	114.269	25.096	59.088	27.631	53.762	73.112	74.321
DeO-Opt-DeO-DeO-DeO-DeO-DeO-DeO	NoInt-NoInt-NoInt-Int-Int-NoInt-Int-NoInt	178.969	46.789	88.488	221.976	34.546	113.333	153.936	238.482	36.073	276.74	272.486	53.149	81.347	198.331	59.555	170.622	22.61	22.118	87.518	165.257	294.952	269.713	151.137	259.514	267.832	365.448	263.372	315.275	314.105	59.184	174.541	103.617	236.833	789.057	684.151	143.785	97.701	163.312	128.184	134.875	33.057	110.826	30.368	65.417	60.914	46.355	167.442	74.91
DeO-Opt-DeO-Opt-DeO-Opt-Opt-Opt	NoInt-NoInt-NoInt-Int-Int-Int-Int-NoInt	122.155	49.355	77.151	257.567	37.055	133.551	157.521	134.161	36.764	272.247	228.281	58.427	73.173	162.496	97.883	157.267	24.495	22.118	72.747	97.553	307.332	270.034	103.405	244.233	228.588	313.547	259.655	187.118	163.894	60.346	145.729	157.834	193.768	801.109	597.12	126.458	88.205	120.015	100.393	97.549	33.057	88.465	32.49	53.603	35.841	47.225	75.969	75.855
Opt-Opt-Opt-Opt-DeO-DeO-DeO-DeO	NoInt-NoInt-Int-NoInt-Int-Int-NoInt-NoInt	161.701	30.47	74.322	285.488	12.167	78.61	164.208	164.339	32.329	193.589	147.059	55.299	104.746	108.426	71.615	77.038	13.429	5.881	95.51	159.997	181.921	120.54	117.158	287.764	249.108	345.213	152.644	259.857	261.534	61.603	124.433	120.555	205.769	816.82	638.931	122.405	90.91	140.439	216.862	118.935	28.916	136.908	18.665	67.934	58.61	40.098	167.425	59.505
DeO-Opt-Opt-Opt-Opt-Opt-DeO-Opt	Int-NoInt-NoInt-NoInt-Int-NoInt-Int-NoInt	97.478	48.895	67.338	243.664	41.108	105.063	168.526	176.198	44.201	251.619	214.595	62.493	82.612	156.337	113.253	135.385	25.788	22.025	86.774	106.267	264.057	226.806	128.87	252.688	228.401	310.299	234.664	169.316	143.007	67.586	132.324	189.877	198.984	701.085	471.569	129.52	94.971	119.323	155.073	89.758	34.601	131.289	34.323	51.395	32.007	54.352	130.158	73.183
DeO-Opt-Opt-Opt-DeO-DeO-DeO-DeO	Int-NoInt-NoInt-Int-NoInt-NoInt-NoInt-NoInt	166.633	39.921	72.286	249.811	35.175	77.414	137.233	201.075	41.243	251.934	223.793	54.524	92.439	155.524	60.41	135.453	23.903	22.025	88.756	135.971	270.613	228.522	135.888	288.013	275.751	374.023	237.928	273.166	266.597	58.066	147.339	102.225	226.877	777.782	618.627	123.335	87.534	140.397	165.259	132.128	34.601	128.286	32.201	69.526	64.684	51.392	166.671	65.027
Opt-Opt-Opt-DeO-Opt-Opt-Opt-DeO	NoInt-NoInt-Int-NoInt-NoInt-Int-Int-NoInt	119.056	36.582	61.595	309.196	12.167	117.595	189.132	135.405	30.062	203.341	150.575	52.688	104.905	114.164	82.078	93.254	13.429	5.881	100.628	178.421	188.99	121.44	106.192	260.979	213.418	315.937	159.779	247.968	257.207	63.719	116.432	136.037	200.393	910.445	707.572	124.677	93.229	112.031	197.006	86.259	28.916	138.37	18.665	57.146	30.724	42.188	93.93	70.431
DeO-Opt-Opt-DeO-DeO-Opt-DeO-DeO	Int-Int-NoInt-NoInt-Int-NoInt-NoInt-NoInt	155.63	48.763	71.178	221.568	36.887	108.325	168.303	228.68	41.243	251.561	241.169	56.347	97.343	179.463	74.789	147.549	23.903	22.025	100.684	173.672	253.52	224.721	154.01	258.323	252.537	348.333	233.372	302.419	303.5	65.302	176.075	131.565	240.348	802.692	661.918	122.705	84.407	120.573	147.533	123.085	34.601	136.441	32.201	41.664	33.773	53.482	153.445	70.698
Opt-Opt-Opt-DeO-Opt-DeO-DeO-DeO	NoInt-NoInt-Int-NoInt-Int-Int-NoInt-NoInt	151.473	34.148	73.08	275.029	13.879	94.115	186.947	194.756	32.329	200.289	165.428	55.339	107.467	128.968	79.258	90.121	13.429	5.881	105.681	192.939	176.7	118.455	132.55	272.228	234.882	336.472	156.312	284.864	291.511	66.84	131.404	133.316	209.519	827.024	667.199	126.389	92.657	141.452	219.178	107.873	28.916	150.321	18.665	75.662	58.61	42.188	162.116	63.493
DeO-Opt-Opt-DeO-Opt-Opt-Opt-DeO	NoInt-NoInt-NoInt-NoInt-NoInt-Int-NoInt-NoInt	120.677	34.11	58.636	273.519	30.378	107.214	160.49	172.141	22.633	259.494	227.309	37.177	71.692	161.262	65.384	151.669	18.863	18.622	83.644	143.903	272.052	227.706	124.922	263.313	243.999	349.195	240.973	257.161	253.964	46.642	139.338	117.197	236.989	889.165	706.504	125.607	89.853	114.042	143.456	97.413	31.763	125.979	26.059	59.389	38.934	37.741	91.478	75.953
Opt-Opt-DeO-DeO-Opt-Opt-Opt-DeO	NoInt-NoInt-Int-Int-NoInt-NoInt-NoInt-NoInt	111.176	46.386	64.12	311.07	14.623	137.256	183.586	134.883	41.235	227.022	177.749	57.336	97.394	134.334	82.025	115.515	17.176	9.377	95.257	171.038	225.934	166.432	107.932	250.1	209.431	310.987	187.714	227.344	238.458	63.088	133.275	135.374	183.686	881.759	686.326	129.928	91.333	116.21	168.827	84.492	30.21	113.091	22.974	51.01	25.336	50.802	101.708	72.087
Opt-DeO-Opt-Opt-Opt-DeO-DeO-Opt	NoInt-Int-Int-NoInt-Int-NoInt-Int-Int	139.438	39.803	73.228	280.746	18.1	101.094	187.868	154.194	37.09	173.245	140.226	63.268	100.159	99.909	114.311	68.357	18.955	7.827	93.619	141.181	171.967	109.783	98.223	274.72	226.85	307.629	139.266	211.119	197.32	71.123	105.764	175.821	175.383	737.612	541.88	114.761	98.365	146.251	217.453	92.252	30.667	134.653	21.103	81.636	60.387	44.023	144.935	66.342
Opt-Opt-Opt-DeO-Opt-Opt-DeO-DeO	Int-Int-NoInt-NoInt-Int-NoInt-Int-NoInt	116.943	39.312	63.349	277.443	13.879	109.521	194.101	184.432	32.329	198.791	161.285	55.339	100.531	130.27	88.95	89.309	13.429	5.881	103.246	183.479	172.212	118.455	133.397	258.395	219.538	314.855	154.247	247.268	253.851	66.84	132.099	156.711	211.815	798.865	610.895	132.99	98.099	121.756	212.295	92.277	28.916	150.321	18.665	47.436	27.181	42.188	154.199	69.415
Opt-Opt-Opt-Opt-DeO-DeO-Opt-Opt	Int-NoInt-Int-NoInt-Int-NoInt-Int-NoInt	162.944	31.55	63.708	289.43	16.388	98.927	184.555	108.271	33.02	198.313	128.516	62.4	115.348	93.926	104.938	77.403	15.314	5.881	97.537	148.914	191.814	118.776	80.205	264.687	217.338	304.856	156.031	236.145	223.546	70.001	96.444	157.322	171.583	894.535	691.533	124.891	98.351	138.847	190.952	103.758	28.916	122.702	20.787	83.618	63.93	43.058	78.56	66.994
DeO-DeO-DeO-Opt-Opt-Opt-Opt-Opt	Int-NoInt-NoInt-NoInt-NoInt-NoInt-Int-NoInt	104.073	66.801	74.086	280.636	41.852	152.977	157.532	131.057	54.91	261.003	238.034	71.38	83.264	156.179	105.873	157.293	33.176	27.467	76.441	95.254	313.457	270.455	94.218	254.765	228.042	312.954	258.632	166.908	149.33	71.887	139.382	159.549	170.658	782.167	573.047	108.015	83.349	111.535	111.605	82.064	37.646	92.234	38.948	56.709	30.162	63.931	83.773	76.219
DeO-Opt-DeO-DeO-DeO-Opt-DeO-Opt	Int-NoInt-Int-NoInt-Int-NoInt-NoInt-NoInt	146.88	62.377	76.597	195.157	45.276	140.229	188.073	221.117	55.374	277.435	266.438	70.747	96.06	201.239	114.931	170.379	29.535	25.521	99.958	160.264	292.272	269.713	147.885	223.707	222.9	303.944	263.849	257.383	243.407	76.19	189.437	186.653	200.877	748.392	600.038	127.54	84.506	127.559	106.786	112.159	35.895	108.907	38.632	41.866	30.68	65.056	132.627	74.588
DeO-Opt-Opt-Opt-Opt-DeO-DeO-DeO	Int-Int-NoInt-NoInt-Int-Int-NoInt-NoInt	132.878	39.921	68.298	269.535	35.175	77.414	136.056	193.563	41.243	250.924	220.643	52.741	83.32	153.429	63.366	135.628	23.903	22.025	84.564	121.752	266.737	226.806	135.888	290.258	269.395	371.355	234.187	231.324	222.011	56.067	135.11	109.041	219.452	755.132	569.977	123.335	87.534	134.159	174.524	114.513	34.601	133.544	32.201	73.283	61.141	51.392	166.671	65.027
DeO-Opt-DeO-Opt-Opt-DeO-DeO-Opt	NoInt-NoInt-NoInt-NoInt-Int-Int-NoInt-NoInt	120.817	46.921	84.648	243.124	38.767	110.071	154.159	186	39.031	276.798	245.912	59.295	66.616	175.205	98.019	158.458	24.495	22.118	73.608	97.852	305.489	271.798	129.763	257.727	243.696	331.414	264.664	182.172	153.612	61.468	148.472	161.929	195.469	700.832	508.097	128.17	87.633	143.198	133.777	101.548	33.057	105.674	32.49	79.847	63.727	47.225	144.155	68.917
Opt-DeO-Opt-Opt-Opt-Opt-DeO-Opt	Int-NoInt-Int-NoInt-NoInt-Int-Int-NoInt	104.908	44.967	63.497	282.686	18.1	116.5	195.022	143.87	37.09	183.04	150.764	63.268	93.223	105.017	124.003	76.821	18.955	7.827	91.184	131.721	185.366	120.961	100.953	262.811	211.506	288.012	152.098	173.523	159.66	71.123	115.3	200.906	177.679	734.815	506.097	110.147	93.491	117.123	208.623	76.656	30.667	134.653	21.103	53.774	29.476	44.023	137.018	68.025
DeO-Opt-DeO-Opt-Opt-Opt-DeO-DeO	Int-NoInt-Int-NoInt-Int-NoInt-NoInt-NoInt	90.468	54.889	66.969	273.349	37.631	112.481	137.664	182.717	52.416	268.705	243.674	57.389	68.873	174.901	73.005	157.077	27.65	25.521	76.758	104.909	299.193	271.798	140.358	267.47	250.064	346.788	256.617	173.104	165.602	55.436	161.489	130.083	205.041	700.744	495.868	123.972	80.764	111.263	139.462	97.15	35.895	108.265	36.51	43.256	28.385	60.006	166.532	68.366
[truncated: 31 more columns]
