# Supplementary material for: Collective homeostasis of condensation-prone proteins via their mRNAs
Source: Nature. 2025 Sep 24;647(8090):798–808. doi: 10.1038/s41586-025-09568-w (PMC12629991; doi:10.1038/s41586-025-09568-w)
Supplement: Supplementary file 3 — Supplementary Tables 1–9 and a Supplementary Table guide. [file 41586_2025_9568_MOESM3_ESM.zip › supptable_3.xlsx]

## Sheet: Contents
Sheet	Description
transfection_1	HeLa cells were transfected with the reporter pool for 16 hours.
transfection_2	HeLa cells were transfected with the reporter pool for either 8 or 24 hours.
dox_timepoints	HeLa cells expressing the reporter pool from dox inducible promoters (integrated randomly via PiggyBac) for 4, 8, or 12 hours.
clk_vs_dmso	PiggyBac Helas pre-treated for 2 hours with DMSO or 1 uM CLK-IN-T3 before 6 hours of doxycycline induction.
halflife_regression	PiggyBac Helas expressing the reporter pool for 16 hours, then sampled at 0, 2, 4 or 8 hours after withdrawal of doxycycline.
Column	Description
bc_number	Index of unique barcoded reporter gene (arbitrary, varies between experiments)
n_introns	Number of introns in the reporter transcript
n_opt	Number of GA-rich segments in the reporter chunk
cytoplasm/nucleus	Counts per million 'mapped' reads from the targeted sequencing library for a given fraction
nc_ratio	Nuclear cytoplasmic ratio of CPMs
structure	Order of GA-rich (Opt) or GA-poor (DeOpt) chunks
int_pattern	Order of intron containing and intronless segments
multivalency	Raw GeRM score of reporter transcript CDS
purine_multivalnecy	Only GeRM derived from purine-rich 5-mers
mv_class	Percentile bins of reporter transcripts based on raw GeRM scores
For the halflife regression data, a linear model was fit to each unique reporter barcode predicting relative abundance given each timepoint and each replicate.
The estimated slope of the fit (abundance ~ time) is given by the column 'estimate', and the std.error, F statistic and p value of the model is also given.
Other columns are as described above.

## Sheet: transfection_1
bc_number	n_introns	n_opt	replicate	cytoplasm	nucleus	nc_ratio	structure	int_pattern	multivalency	purine_multivalency	mv_class
1	6	4	1	573.797	595.532	1.03788	Opt-DeO-Opt-DeO-Opt-DeO-Opt-DeO	Int-NoInt-Int-Int-Int-NoInt-Int-Int	3386.18	1020.25	30th - 60th
1	6	4	2	560.939	614.032	1.09465	Opt-DeO-Opt-DeO-Opt-DeO-Opt-DeO	Int-NoInt-Int-Int-Int-NoInt-Int-Int	3386.18	1020.25	30th - 60th
1	6	4	3	578.492	618.639	1.0694	Opt-DeO-Opt-DeO-Opt-DeO-Opt-DeO	Int-NoInt-Int-Int-Int-NoInt-Int-Int	3386.18	1020.25	30th - 60th
2	5	5	1	459.038	470.467	1.0249	Opt-DeO-Opt-Opt-DeO-Opt-Opt-DeO	Int-Int-NoInt-NoInt-Int-Int-Int-NoInt	3535.17	1189.6	60th - 90th
2	5	5	2	458.414	474.628	1.03537	Opt-DeO-Opt-Opt-DeO-Opt-Opt-DeO	Int-Int-NoInt-NoInt-Int-Int-Int-NoInt	3535.17	1189.6	60th - 90th
2	5	5	3	461.501	476.169	1.03178	Opt-DeO-Opt-Opt-DeO-Opt-Opt-DeO	Int-Int-NoInt-NoInt-Int-Int-Int-NoInt	3535.17	1189.6	60th - 90th
3	5	5	1	458.491	432.817	0.944001	Opt-DeO-DeO-Opt-Opt-Opt-Opt-DeO	Int-Int-Int-NoInt-NoInt-NoInt-Int-Int	3638.53	1325.97	90th <
3	5	5	2	425.418	449.514	1.05664	Opt-DeO-DeO-Opt-Opt-Opt-Opt-DeO	Int-Int-Int-NoInt-NoInt-NoInt-Int-Int	3638.53	1325.97	90th <
3	5	5	3	414.317	484.814	1.17015	Opt-DeO-DeO-Opt-Opt-Opt-Opt-DeO	Int-Int-Int-NoInt-NoInt-NoInt-Int-Int	3638.53	1325.97	90th <
4	4	6	1	421.331	456.716	1.08398	Opt-Opt-Opt-Opt-Opt-DeO-Opt-DeO	Int-NoInt-NoInt-NoInt-Int-Int-Int-NoInt	3556.8	1239.24	60th - 90th
4	4	6	2	388.886	441.87	1.13624	Opt-Opt-Opt-Opt-Opt-DeO-Opt-DeO	Int-NoInt-NoInt-NoInt-Int-Int-Int-NoInt	3556.8	1239.24	60th - 90th
4	4	6	3	363.254	468.215	1.28895	Opt-Opt-Opt-Opt-Opt-DeO-Opt-DeO	Int-NoInt-NoInt-NoInt-Int-Int-Int-NoInt	3556.8	1239.24	60th - 90th
5	6	3	1	469.967	420.048	0.893781	Opt-DeO-DeO-Opt-DeO-DeO-Opt-DeO	Int-Int-Int-NoInt-Int-Int-Int-NoInt	3351.91	1008.02	30th - 60th
5	6	3	2	456.647	428.039	0.937352	Opt-DeO-DeO-Opt-DeO-DeO-Opt-DeO	Int-Int-Int-NoInt-Int-Int-Int-NoInt	3351.91	1008.02	30th - 60th
5	6	3	3	453.098	396.98	0.876146	Opt-DeO-DeO-Opt-DeO-DeO-Opt-DeO	Int-Int-Int-NoInt-Int-Int-Int-NoInt	3351.91	1008.02	30th - 60th
6	5	7	1	410.948	438.055	1.06596	Opt-Opt-Opt-Opt-Opt-Opt-Opt-DeO	Int-Int-NoInt-NoInt-Int-Int-Int-NoInt	3696.24	1377.33	90th <
6	5	7	2	400.671	430.587	1.07466	Opt-Opt-Opt-Opt-Opt-Opt-Opt-DeO	Int-Int-NoInt-NoInt-Int-Int-Int-NoInt	3696.24	1377.33	90th <
6	5	7	3	390.402	450.234	1.15326	Opt-Opt-Opt-Opt-Opt-Opt-Opt-DeO	Int-Int-NoInt-NoInt-Int-Int-Int-NoInt	3696.24	1377.33	90th <
7	6	5	1	400.565	419.393	1.047	Opt-DeO-Opt-Opt-Opt-DeO-Opt-DeO	Int-Int-Int-NoInt-Int-Int-Int-NoInt	3545.79	1233.23	60th - 90th
7	6	5	2	370.031	399.285	1.07906	Opt-DeO-Opt-Opt-Opt-DeO-Opt-DeO	Int-Int-Int-NoInt-Int-Int-Int-NoInt	3545.79	1233.23	60th - 90th
7	6	5	3	415.61	428.794	1.03172	Opt-DeO-Opt-Opt-Opt-DeO-Opt-DeO	Int-Int-Int-NoInt-Int-Int-Int-NoInt	3545.79	1233.23	60th - 90th
8	5	5	1	401.112	391.565	0.976199	DeO-Opt-DeO-Opt-Opt-DeO-Opt-Opt	Int-Int-NoInt-NoInt-Int-NoInt-Int-Int	3460.16	1177.16	60th - 90th
8	5	5	2	411.277	402.924	0.979692	DeO-Opt-DeO-Opt-Opt-DeO-Opt-Opt	Int-Int-NoInt-NoInt-Int-NoInt-Int-Int	3460.16	1177.16	60th - 90th
8	5	5	3	393.633	397.672	1.01026	DeO-Opt-DeO-Opt-Opt-DeO-Opt-Opt	Int-Int-NoInt-NoInt-Int-NoInt-Int-Int	3460.16	1177.16	60th - 90th
9	5	4	1	401.658	416.447	1.03682	Opt-DeO-Opt-DeO-Opt-DeO-Opt-DeO	Int-Int-NoInt-NoInt-Int-Int-Int-NoInt	3386.18	1020.25	30th - 60th
9	5	4	2	359.425	417.483	1.16153	Opt-DeO-Opt-DeO-Opt-DeO-Opt-DeO	Int-Int-NoInt-NoInt-Int-Int-Int-NoInt	3386.18	1020.25	30th - 60th
9	5	4	3	359.376	390.41	1.08635	Opt-DeO-Opt-DeO-Opt-DeO-Opt-DeO	Int-Int-NoInt-NoInt-Int-Int-Int-NoInt	3386.18	1020.25	30th - 60th
10	6	4	1	390.729	383.052	0.980354	Opt-Opt-Opt-DeO-DeO-DeO-Opt-DeO	Int-Int-Int-NoInt-Int-NoInt-Int-Int	3255.25	851.474	10th - 30th
10	6	4	2	377.691	399.285	1.05717	Opt-Opt-Opt-DeO-DeO-DeO-Opt-DeO	Int-Int-Int-NoInt-Int-NoInt-Int-Int	3255.25	851.474	10th - 30th
10	6	4	3	379.413	398.709	1.05086	Opt-Opt-Opt-DeO-DeO-DeO-Opt-DeO	Int-Int-Int-NoInt-Int-NoInt-Int-Int	3255.25	851.474	10th - 30th
11	5	7	1	348.104	399.095	1.14648	Opt-Opt-Opt-Opt-DeO-Opt-Opt-Opt	Int-NoInt-Int-Int-Int-NoInt-Int-NoInt	3567.36	1277.25	60th - 90th
11	5	7	2	367.674	390.913	1.0632	Opt-Opt-Opt-Opt-DeO-Opt-Opt-Opt	Int-NoInt-Int-Int-Int-NoInt-Int-NoInt	3567.36	1277.25	60th - 90th
11	5	7	3	342.571	378.653	1.10533	Opt-Opt-Opt-Opt-DeO-Opt-Opt-Opt	Int-NoInt-Int-Int-Int-NoInt-Int-NoInt	3567.36	1277.25	60th - 90th
12	6	4	1	384.718	358.825	0.932698	Opt-DeO-DeO-Opt-Opt-DeO-Opt-DeO	Int-Int-Int-NoInt-Int-NoInt-Int-Int	3499.09	1187.88	60th - 90th
12	6	4	2	349.408	362.887	1.03857	Opt-DeO-DeO-Opt-Opt-DeO-Opt-DeO	Int-Int-Int-NoInt-Int-NoInt-Int-Int	3499.09	1187.88	60th - 90th
12	6	4	3	389.109	386.26	0.99268	Opt-DeO-DeO-Opt-Opt-DeO-Opt-DeO	Int-Int-Int-NoInt-Int-NoInt-Int-Int	3499.09	1187.88	60th - 90th
13	5	5	1	373.242	361.772	0.96927	Opt-DeO-DeO-Opt-Opt-Opt-Opt-DeO	Int-Int-Int-NoInt-NoInt-NoInt-Int-Int	3638.53	1325.97	90th <
13	5	5	2	376.513	378.902	1.00635	Opt-DeO-DeO-Opt-Opt-Opt-Opt-DeO	Int-Int-Int-NoInt-NoInt-NoInt-Int-Int	3638.53	1325.97	90th <
13	5	5	3	374.889	363.092	0.968532	Opt-DeO-DeO-Opt-Opt-Opt-Opt-DeO	Int-Int-Int-NoInt-NoInt-NoInt-Int-Int	3638.53	1325.97	90th <
14	4	8	1	325.698	386.654	1.18715	Opt-Opt-Opt-Opt-Opt-Opt-Opt-Opt	Int-NoInt-Int-NoInt-Int-NoInt-NoInt-Int	3717.42	1458.96	90th <
14	4	8	2	329.964	371.986	1.12735	Opt-Opt-Opt-Opt-Opt-Opt-Opt-Opt	Int-NoInt-Int-NoInt-Int-NoInt-NoInt-Int	3717.42	1458.96	90th <
14	4	8	3	340.632	384.186	1.12786	Opt-Opt-Opt-Opt-Opt-Opt-Opt-Opt	Int-NoInt-Int-NoInt-Int-NoInt-NoInt-Int	3717.42	1458.96	90th <
15	5	6	1	369.416	367.01	0.993487	Opt-Opt-Opt-Opt-DeO-DeO-Opt-Opt	Int-Int-Int-NoInt-NoInt-Int-Int-NoInt	3430.8	1141	60th - 90th
15	5	6	2	376.513	364.707	0.968644	Opt-Opt-Opt-Opt-DeO-DeO-Opt-Opt	Int-Int-Int-NoInt-NoInt-Int-Int-NoInt	3430.8	1141	60th - 90th
15	5	6	3	348.388	352.026	1.01044	Opt-Opt-Opt-Opt-DeO-DeO-Opt-Opt	Int-Int-Int-NoInt-NoInt-Int-Int-NoInt	3430.8	1141	60th - 90th
16	4	7	1	393.461	355.224	0.902818	Opt-Opt-Opt-Opt-DeO-Opt-Opt-Opt	Int-NoInt-Int-NoInt-Int-NoInt-Int-NoInt	3567.36	1277.25	60th - 90th
16	4	7	2	332.91	336.68	1.01132	Opt-Opt-Opt-Opt-DeO-Opt-Opt-Opt	Int-NoInt-Int-NoInt-Int-NoInt-Int-NoInt	3567.36	1277.25	60th - 90th
16	4	7	3	352.266	349.951	0.993428	Opt-Opt-Opt-Opt-DeO-Opt-Opt-Opt	Int-NoInt-Int-NoInt-Int-NoInt-Int-NoInt	3567.36	1277.25	60th - 90th
17	6	7	1	345.918	354.569	1.02501	DeO-Opt-Opt-Opt-Opt-Opt-Opt-Opt	Int-Int-Int-NoInt-Int-NoInt-Int-Int	3646.39	1360.26	90th <
17	6	7	2	357.658	364.707	1.01971	DeO-Opt-Opt-Opt-Opt-Opt-Opt-Opt	Int-Int-Int-NoInt-Int-NoInt-Int-Int	3646.39	1360.26	90th <
17	6	7	3	343.217	342.689	0.998462	DeO-Opt-Opt-Opt-Opt-Opt-Opt-Opt	Int-Int-Int-NoInt-Int-NoInt-Int-Int	3646.39	1360.26	90th <
18	7	5	1	334.442	352.277	1.05333	Opt-Opt-Opt-DeO-Opt-DeO-Opt-DeO	Int-Int-Int-NoInt-Int-Int-Int-Int	3397.19	1026.27	30th - 60th
18	7	5	2	334.678	359.247	1.07341	Opt-Opt-Opt-DeO-Opt-DeO-Opt-DeO	Int-Int-Int-NoInt-Int-Int-Int-Int	3397.19	1026.27	30th - 60th
18	7	5	3	325.119	373.12	1.14764	Opt-Opt-Opt-DeO-Opt-DeO-Opt-DeO	Int-Int-Int-NoInt-Int-Int-Int-Int	3397.19	1026.27	30th - 60th
19	6	5	1	330.07	375.195	1.13671	DeO-Opt-Opt-Opt-Opt-DeO-Opt-DeO	Int-NoInt-Int-NoInt-Int-Int-Int-Int	3485.77	1140.54	60th - 90th
19	6	5	2	333.499	353.787	1.06083	DeO-Opt-Opt-Opt-Opt-DeO-Opt-DeO	Int-NoInt-Int-NoInt-Int-Int-Int-Int	3485.77	1140.54	60th - 90th
19	6	5	3	339.339	346.147	1.02006	DeO-Opt-Opt-Opt-Opt-DeO-Opt-DeO	Int-NoInt-Int-NoInt-Int-Int-Int-Int	3485.77	1140.54	60th - 90th
20	5	6	1	301.107	350.64	1.1645	Opt-Opt-Opt-DeO-Opt-Opt-Opt-DeO	Int-Int-Int-NoInt-Int-NoInt-Int-NoInt	3536.64	1164.36	60th - 90th
20	5	6	2	320.537	349.783	1.09124	Opt-Opt-Opt-DeO-Opt-Opt-Opt-DeO	Int-Int-Int-NoInt-Int-NoInt-Int-NoInt	3536.64	1164.36	60th - 90th
20	5	6	3	314.131	370.354	1.17898	Opt-Opt-Opt-DeO-Opt-Opt-Opt-DeO	Int-Int-Int-NoInt-Int-NoInt-Int-NoInt	3536.64	1164.36	60th - 90th
21	4	6	1	345.918	327.395	0.946454	Opt-Opt-DeO-Opt-Opt-Opt-Opt-DeO	Int-NoInt-Int-NoInt-Int-NoInt-NoInt-Int	3649.46	1332.32	90th <
21	4	6	2	344.105	318.845	0.926592	Opt-Opt-DeO-Opt-Opt-Opt-Opt-DeO	Int-NoInt-Int-NoInt-Int-NoInt-NoInt-Int	3649.46	1332.32	90th <
21	4	6	3	360.023	352.718	0.97971	Opt-Opt-DeO-Opt-Opt-Opt-Opt-DeO	Int-NoInt-Int-NoInt-Int-NoInt-NoInt-Int	3649.46	1332.32	90th <
22	6	6	1	321.327	337.217	1.04945	Opt-DeO-Opt-DeO-Opt-Opt-Opt-Opt	Int-Int-Int-NoInt-Int-Int-Int-NoInt	3546.8	1239.97	60th - 90th
22	6	6	2	339.981	354.151	1.04168	Opt-DeO-Opt-DeO-Opt-Opt-Opt-Opt	Int-Int-Int-NoInt-Int-Int-Int-NoInt	3546.8	1239.97	60th - 90th
22	6	6	3	323.18	344.764	1.06679	Opt-DeO-Opt-DeO-Opt-Opt-Opt-Opt	Int-Int-Int-NoInt-Int-Int-Int-NoInt	3546.8	1239.97	60th - 90th
23	5	4	1	373.788	317.573	0.849608	Opt-Opt-DeO-DeO-Opt-DeO-Opt-DeO	Int-NoInt-Int-NoInt-Int-Int-Int-NoInt	3350.92	982.678	30th - 60th
23	5	4	2	366.496	314.114	0.857072	Opt-Opt-DeO-DeO-Opt-DeO-Opt-DeO	Int-NoInt-Int-NoInt-Int-Int-Int-NoInt	3350.92	982.678	30th - 60th
23	5	4	3	321.887	352.718	1.09578	Opt-Opt-DeO-DeO-Opt-DeO-Opt-DeO	Int-NoInt-Int-NoInt-Int-Int-Int-NoInt	3350.92	982.678	30th - 60th
24	6	6	1	353.022	336.235	0.952447	Opt-DeO-Opt-Opt-Opt-DeO-Opt-Opt	Int-NoInt-Int-NoInt-Int-Int-Int-Int	3566.96	1314.86	60th - 90th
24	6	6	2	321.715	334.496	1.03973	Opt-DeO-Opt-Opt-Opt-DeO-Opt-Opt	Int-NoInt-Int-NoInt-Int-Int-Int-Int	3566.96	1314.86	60th - 90th
24	6	6	3	328.351	348.914	1.06262	Opt-DeO-Opt-Opt-Opt-DeO-Opt-Opt	Int-NoInt-Int-NoInt-Int-Int-Int-Int	3566.96	1314.86	60th - 90th
25	5	8	1	306.025	355.879	1.16291	Opt-Opt-Opt-Opt-Opt-Opt-Opt-Opt	Int-NoInt-Int-NoInt-Int-Int-Int-NoInt	3717.42	1458.96	90th <
25	5	8	2	322.894	350.875	1.08666	Opt-Opt-Opt-Opt-Opt-Opt-Opt-Opt	Int-NoInt-Int-NoInt-Int-Int-Int-NoInt	3717.42	1458.96	90th <
25	5	8	3	295.387	349.605	1.18355	Opt-Opt-Opt-Opt-Opt-Opt-Opt-Opt	Int-NoInt-Int-NoInt-Int-Int-Int-NoInt	3717.42	1458.96	90th <
26	6	4	1	346.464	346.384	0.999769	Opt-DeO-Opt-DeO-DeO-Opt-Opt-DeO	Int-Int-Int-NoInt-Int-NoInt-Int-Int	3380.79	981.702	30th - 60th
26	6	4	2	325.84	325.397	0.998641	Opt-DeO-Opt-DeO-DeO-Opt-Opt-DeO	Int-Int-Int-NoInt-Int-NoInt-Int-Int	3380.79	981.702	30th - 60th
26	6	4	3	333.522	333.353	0.999493	Opt-DeO-Opt-DeO-DeO-Opt-Opt-DeO	Int-Int-Int-NoInt-Int-NoInt-Int-Int	3380.79	981.702	30th - 60th
27	5	6	1	339.36	327.723	0.965707	Opt-Opt-DeO-Opt-Opt-Opt-Opt-DeO	Int-NoInt-NoInt-Int-Int-NoInt-Int-Int	3649.46	1332.32	90th <
27	5	6	2	317.001	342.868	1.0816	Opt-Opt-DeO-Opt-Opt-Opt-Opt-DeO	Int-NoInt-NoInt-Int-Int-NoInt-Int-Int	3649.46	1332.32	90th <
27	5	6	3	322.534	339.231	1.05177	Opt-Opt-DeO-Opt-Opt-Opt-Opt-DeO	Int-NoInt-NoInt-Int-Int-NoInt-Int-Int	3649.46	1332.32	90th <
28	4	7	1	369.963	327.723	0.885826	Opt-Opt-Opt-Opt-DeO-Opt-Opt-Opt	Int-NoInt-Int-NoInt-NoInt-NoInt-Int-Int	3567.36	1277.25	60th - 90th
28	4	7	2	314.644	322.849	1.02608	Opt-Opt-Opt-Opt-DeO-Opt-Opt-Opt	Int-NoInt-Int-NoInt-NoInt-NoInt-Int-Int	3567.36	1277.25	60th - 90th
28	4	7	3	332.875	330.932	0.994162	Opt-Opt-Opt-Opt-DeO-Opt-Opt-Opt	Int-NoInt-Int-NoInt-NoInt-NoInt-Int-Int	3567.36	1277.25	60th - 90th
29	6	7	1	293.456	350.313	1.19375	Opt-Opt-Opt-Opt-Opt-Opt-Opt-DeO	Int-Int-Int-NoInt-Int-NoInt-Int-Int	3696.24	1377.33	90th <
29	6	7	2	285.183	348.328	1.22142	Opt-Opt-Opt-Opt-Opt-Opt-Opt-DeO	Int-Int-Int-NoInt-Int-NoInt-Int-Int	3696.24	1377.33	90th <
29	6	7	3	302.497	360.325	1.19117	Opt-Opt-Opt-Opt-Opt-Opt-Opt-DeO	Int-Int-Int-NoInt-Int-NoInt-Int-Int	3696.24	1377.33	90th <
30	5	5	1	347.011	323.467	0.932151	Opt-Opt-DeO-DeO-Opt-Opt-Opt-DeO	Int-NoInt-Int-NoInt-Int-Int-Int-NoInt	3490.36	1120.77	60th - 90th
30	5	5	2	329.375	315.205	0.956981	Opt-Opt-DeO-DeO-Opt-Opt-Opt-DeO	Int-NoInt-Int-NoInt-Int-Int-Int-NoInt	3490.36	1120.77	60th - 90th
30	5	5	3	349.681	330.586	0.945395	Opt-Opt-DeO-DeO-Opt-Opt-Opt-DeO	Int-NoInt-Int-NoInt-Int-Int-Int-NoInt	3490.36	1120.77	60th - 90th
31	5	6	1	308.211	336.89	1.09305	Opt-Opt-Opt-DeO-Opt-Opt-Opt-DeO	Int-NoInt-Int-NoInt-Int-NoInt-Int-Int	3536.64	1164.36	60th - 90th
31	5	6	2	315.234	337.772	1.0715	Opt-Opt-Opt-DeO-Opt-Opt-Opt-DeO	Int-NoInt-Int-NoInt-Int-NoInt-Int-Int	3536.64	1164.36	60th - 90th
31	5	6	3	325.766	338.54	1.03921	Opt-Opt-Opt-DeO-Opt-Opt-Opt-DeO	Int-NoInt-Int-NoInt-Int-NoInt-Int-Int	3536.64	1164.36	60th - 90th
32	5	6	1	333.895	333.288	0.998182	Opt-Opt-Opt-DeO-Opt-DeO-Opt-Opt	Int-NoInt-Int-NoInt-Int-Int-Int-NoInt	3418.37	1107.9	60th - 90th
32	5	6	2	300.503	345.78	1.15067	Opt-Opt-Opt-DeO-Opt-DeO-Opt-Opt	Int-NoInt-Int-NoInt-Int-Int-Int-NoInt	3418.37	1107.9	60th - 90th
32	5	6	3	319.302	330.241	1.03426	Opt-Opt-Opt-DeO-Opt-DeO-Opt-Opt	Int-NoInt-Int-NoInt-Int-Int-Int-NoInt	3418.37	1107.9	60th - 90th
33	6	4	1	336.081	334.598	0.995586	Opt-Opt-DeO-DeO-Opt-DeO-Opt-DeO	Int-NoInt-Int-Int-Int-NoInt-Int-Int	3350.92	982.678	30th - 60th
33	6	4	2	333.499	301.738	0.904764	Opt-Opt-DeO-DeO-Opt-DeO-Opt-DeO	Int-NoInt-Int-Int-Int-NoInt-Int-Int	3350.92	982.678	30th - 60th
33	6	4	3	323.18	330.586	1.02292	Opt-Opt-DeO-DeO-Opt-DeO-Opt-DeO	Int-NoInt-Int-Int-Int-NoInt-Int-Int	3350.92	982.678	30th - 60th
34	7	3	1	354.115	294.328	0.831166	Opt-DeO-DeO-Opt-DeO-Opt-DeO-DeO	Int-Int-Int-Int-Int-Int-Int-NoInt	3244.4	841.155	10th - 30th
34	7	3	2	347.641	308.654	0.887853	Opt-DeO-DeO-Opt-DeO-Opt-DeO-DeO	Int-Int-Int-Int-Int-Int-Int-NoInt	3244.4	841.155	10th - 30th
34	7	3	3	352.266	322.979	0.91686	Opt-DeO-DeO-Opt-DeO-Opt-DeO-DeO	Int-Int-Int-Int-Int-Int-Int-NoInt	3244.4	841.155	10th - 30th
35	4	4	1	319.141	332.634	1.04228	Opt-DeO-DeO-Opt-Opt-DeO-Opt-DeO	Int-Int-NoInt-NoInt-NoInt-Int-Int-NoInt	3499.09	1187.88	60th - 90th
35	4	4	2	317.001	328.673	1.03682	Opt-DeO-DeO-Opt-Opt-DeO-Opt-DeO	Int-Int-NoInt-NoInt-NoInt-Int-Int-NoInt	3499.09	1187.88	60th - 90th
35	4	4	3	314.777	316.754	1.00628	Opt-DeO-DeO-Opt-Opt-DeO-Opt-DeO	Int-Int-NoInt-NoInt-NoInt-Int-Int-NoInt	3499.09	1187.88	60th - 90th
36	4	6	1	330.07	304.805	0.923455	Opt-Opt-Opt-Opt-DeO-Opt-DeO-Opt	Int-NoInt-Int-NoInt-Int-NoInt-NoInt-Int	3321.59	973.686	30th - 60th
36	4	6	2	298.735	335.224	1.12214	Opt-Opt-Opt-Opt-DeO-Opt-DeO-Opt	Int-NoInt-Int-NoInt-Int-NoInt-NoInt-Int	3321.59	973.686	30th - 60th
36	4	6	3	336.754	309.147	0.91802	Opt-Opt-Opt-Opt-DeO-Opt-DeO-Opt	Int-NoInt-Int-NoInt-Int-NoInt-NoInt-Int	3321.59	973.686	30th - 60th
37	7	2	1	333.349	304.805	0.914372	Opt-DeO-DeO-Opt-DeO-DeO-DeO-DeO	Int-Int-Int-Int-Int-NoInt-Int-Int	3113.67	708.155	< 10th
37	7	2	2	339.392	288.999	0.851521	Opt-DeO-DeO-Opt-DeO-DeO-DeO-DeO	Int-Int-Int-Int-Int-NoInt-Int-Int	3113.67	708.155	< 10th
37	7	2	3	352.266	303.96	0.862869	Opt-DeO-DeO-Opt-DeO-DeO-DeO-DeO	Int-Int-Int-Int-Int-NoInt-Int-Int	3113.67	708.155	< 10th
38	7	3	1	346.464	310.698	0.896768	Opt-Opt-DeO-Opt-DeO-DeO-DeO-DeO	Int-NoInt-Int-Int-Int-Int-Int-Int	3124.6	714.507	< 10th
38	7	3	2	345.873	282.083	0.815569	Opt-Opt-DeO-Opt-DeO-DeO-DeO-DeO	Int-NoInt-Int-Int-Int-Int-Int-Int	3124.6	714.507	< 10th
38	7	3	3	327.705	305.343	0.931763	Opt-Opt-DeO-Opt-DeO-DeO-DeO-DeO	Int-NoInt-Int-Int-Int-Int-Int-Int	3124.6	714.507	< 10th
39	6	5	1	299.468	330.669	1.10419	Opt-DeO-DeO-Opt-Opt-Opt-Opt-DeO	NoInt-Int-Int-NoInt-Int-Int-Int-Int	3638.53	1325.97	90th <
39	6	5	2	299.325	323.941	1.08224	Opt-DeO-DeO-Opt-Opt-Opt-Opt-DeO	NoInt-Int-Int-NoInt-Int-Int-Int-Int	3638.53	1325.97	90th <
39	6	5	3	296.033	309.838	1.04663	Opt-DeO-DeO-Opt-Opt-Opt-Opt-DeO	NoInt-Int-Int-NoInt-Int-Int-Int-Int	3638.53	1325.97	90th <
40	6	7	1	270.505	316.264	1.16916	Opt-Opt-Opt-Opt-Opt-Opt-Opt-DeO	Int-NoInt-Int-NoInt-Int-Int-Int-Int	3696.24	1377.33	90th <
40	6	7	2	278.702	333.04	1.19497	Opt-Opt-Opt-Opt-Opt-Opt-Opt-DeO	Int-NoInt-Int-NoInt-Int-Int-Int-Int	3696.24	1377.33	90th <
40	6	7	3	275.349	344.073	1.24959	Opt-Opt-Opt-Opt-Opt-Opt-Opt-DeO	Int-NoInt-Int-NoInt-Int-Int-Int-Int	3696.24	1377.33	90th <
41	6	4	1	359.58	288.435	0.802145	Opt-DeO-DeO-DeO-DeO-Opt-Opt-Opt	Int-Int-Int-NoInt-Int-Int-Int-NoInt	3355.78	1019.4	30th - 60th
41	6	4	2	333.499	300.282	0.900398	Opt-DeO-DeO-DeO-DeO-Opt-Opt-Opt	Int-Int-Int-NoInt-Int-Int-Int-NoInt	3355.78	1019.4	30th - 60th
41	6	4	3	307.021	297.044	0.967502	Opt-DeO-DeO-DeO-DeO-Opt-Opt-Opt	Int-Int-Int-NoInt-Int-Int-Int-NoInt	3355.78	1019.4	30th - 60th
42	5	6	1	284.166	335.908	1.18208	Opt-Opt-Opt-Opt-Opt-DeO-Opt-DeO	Int-NoInt-Int-NoInt-Int-Int-NoInt-Int	3556.8	1239.24	60th - 90th
42	5	6	2	262.204	315.933	1.20492	Opt-Opt-Opt-Opt-Opt-DeO-Opt-DeO	Int-NoInt-Int-NoInt-Int-Int-NoInt-Int	3556.8	1239.24	60th - 90th
42	5	6	3	279.874	335.773	1.19973	Opt-Opt-Opt-Opt-Opt-DeO-Opt-DeO	Int-NoInt-Int-NoInt-Int-Int-NoInt-Int	3556.8	1239.24	60th - 90th
43	5	5	1	312.583	306.442	0.980354	Opt-Opt-DeO-DeO-Opt-Opt-Opt-DeO	NoInt-Int-Int-Int-NoInt-Int-Int-NoInt	3490.36	1120.77	60th - 90th
43	5	5	2	314.055	303.194	0.965417	Opt-Opt-DeO-DeO-Opt-Opt-Opt-DeO	NoInt-Int-Int-Int-NoInt-Int-Int-NoInt	3490.36	1120.77	60th - 90th
43	5	5	3	322.534	302.576	0.938123	Opt-Opt-DeO-DeO-Opt-Opt-Opt-DeO	NoInt-Int-Int-Int-NoInt-Int-Int-NoInt	3490.36	1120.77	60th - 90th
44	3	4	1	313.676	316.264	1.00825	Opt-DeO-Opt-Opt-DeO-DeO-Opt-DeO	Int-NoInt-NoInt-Int-NoInt-NoInt-Int-NoInt	3398.61	1053.36	30th - 60th
44	3	4	2	294.022	291.183	0.990345	Opt-DeO-Opt-Opt-DeO-DeO-Opt-DeO	Int-NoInt-NoInt-Int-NoInt-NoInt-Int-NoInt	3398.61	1053.36	30th - 60th
44	3	4	3	299.265	297.044	0.992578	Opt-DeO-Opt-Opt-DeO-DeO-Opt-DeO	Int-NoInt-NoInt-Int-NoInt-NoInt-Int-NoInt	3398.61	1053.36	30th - 60th
45	5	6	1	286.899	320.193	1.11605	Opt-Opt-Opt-Opt-Opt-DeO-Opt-DeO	Int-NoInt-Int-NoInt-Int-Int-NoInt-Int	3556.8	1239.24	60th - 90th
45	5	6	2	252.187	330.493	1.31051	Opt-Opt-Opt-Opt-Opt-DeO-Opt-DeO	Int-NoInt-Int-NoInt-Int-Int-NoInt-Int	3556.8	1239.24	60th - 90th
45	5	6	3	269.532	307.418	1.14056	Opt-Opt-Opt-Opt-Opt-DeO-Opt-DeO	Int-NoInt-Int-NoInt-Int-Int-NoInt-Int	3556.8	1239.24	60th - 90th
46	5	7	1	292.91	308.734	1.05402	DeO-Opt-Opt-Opt-Opt-Opt-Opt-Opt	Int-Int-Int-NoInt-Int-NoInt-NoInt-Int	3646.39	1360.26	90th <
46	5	7	2	279.88	295.915	1.05729	DeO-Opt-Opt-Opt-Opt-Opt-Opt-Opt	Int-Int-Int-NoInt-Int-NoInt-NoInt-Int	3646.39	1360.26	90th <
46	5	7	3	291.508	318.483	1.09254	DeO-Opt-Opt-Opt-Opt-Opt-Opt-Opt	Int-Int-Int-NoInt-Int-NoInt-NoInt-Int	3646.39	1360.26	90th <
47	7	6	1	286.899	298.584	1.04073	Opt-Opt-Opt-DeO-Opt-Opt-Opt-DeO	Int-Int-Int-Int-Int-NoInt-Int-Int	3536.64	1164.36	60th - 90th
47	7	6	2	269.864	310.838	1.15183	Opt-Opt-Opt-DeO-Opt-Opt-Opt-DeO	Int-Int-Int-Int-Int-NoInt-Int-Int	3536.64	1164.36	60th - 90th
47	7	6	3	295.387	317.1	1.07351	Opt-Opt-Opt-DeO-Opt-Opt-Opt-DeO	Int-Int-Int-Int-Int-NoInt-Int-Int	3536.64	1164.36	60th - 90th
48	2	6	1	268.865	303.823	1.13002	Opt-Opt-Opt-Opt-Opt-Opt-DeO-DeO	Int-NoInt-NoInt-NoInt-NoInt-Int-NoInt-NoInt	3452.18	1074.23	30th - 60th
48	2	6	2	274.577	313.75	1.14266	Opt-Opt-Opt-Opt-Opt-Opt-DeO-DeO	Int-NoInt-NoInt-NoInt-NoInt-Int-NoInt-NoInt	3452.18	1074.23	30th - 60th
48	2	6	3	307.021	302.231	0.984397	Opt-Opt-Opt-Opt-Opt-Opt-DeO-DeO	Int-NoInt-NoInt-NoInt-NoInt-Int-NoInt-NoInt	3452.18	1074.23	30th - 60th
49	7	5	1	289.085	293.346	1.01474	Opt-Opt-Opt-Opt-Opt-DeO-DeO-DeO	Int-Int-Int-NoInt-Int-Int-Int-Int	3318.56	939.379	30th - 60th
49	7	5	2	289.308	303.922	1.05051	Opt-Opt-Opt-Opt-Opt-DeO-DeO-DeO	Int-Int-Int-NoInt-Int-Int-Int-Int	3318.56	939.379	30th - 60th
49	7	5	3	279.874	303.614	1.08482	Opt-Opt-Opt-Opt-Opt-DeO-DeO-DeO	Int-Int-Int-NoInt-Int-Int-Int-Int	3318.56	939.379	30th - 60th
50	4	5	1	299.468	291.382	0.972999	Opt-Opt-DeO-Opt-Opt-DeO-Opt-DeO	Int-NoInt-Int-NoInt-Int-Int-NoInt-NoInt	3510.02	1194.24	60th - 90th
50	4	5	2	293.432	298.826	1.01838	Opt-Opt-DeO-Opt-Opt-DeO-Opt-DeO	Int-NoInt-Int-NoInt-Int-Int-NoInt-NoInt	3510.02	1194.24	60th - 90th
50	4	5	3	263.715	300.847	1.14081	Opt-Opt-DeO-Opt-Opt-DeO-Opt-DeO	Int-NoInt-Int-NoInt-Int-Int-NoInt-NoInt	3510.02	1194.24	60th - 90th
51	5	6	1	284.713	294.656	1.03492	Opt-Opt-Opt-Opt-Opt-DeO-Opt-DeO	Int-Int-Int-NoInt-NoInt-NoInt-Int-Int	3556.8	1239.24	60th - 90th
51	5	6	2	280.47	296.643	1.05766	Opt-Opt-Opt-Opt-Opt-DeO-Opt-DeO	Int-Int-Int-NoInt-NoInt-NoInt-Int-Int	3556.8	1239.24	60th - 90th
51	5	6	3	281.813	288.744	1.0246	Opt-Opt-Opt-Opt-Opt-DeO-Opt-DeO	Int-Int-Int-NoInt-NoInt-NoInt-Int-Int	3556.8	1239.24	60th - 90th
52	5	4	1	325.698	262.898	0.807184	Opt-DeO-DeO-Opt-Opt-Opt-DeO-DeO	Int-Int-Int-NoInt-NoInt-Int-Int-NoInt	3394.47	1022.87	30th - 60th
52	5	4	2	292.254	270.8	0.926592	Opt-DeO-DeO-Opt-Opt-Opt-DeO-DeO	Int-Int-Int-NoInt-NoInt-Int-Int-NoInt	3394.47	1022.87	30th - 60th
52	5	4	3	305.728	293.24	0.959151	Opt-DeO-DeO-Opt-Opt-Opt-DeO-DeO	Int-Int-Int-NoInt-NoInt-Int-Int-NoInt	3394.47	1022.87	30th - 60th
53	6	7	1	263.4	310.698	1.17957	Opt-Opt-Opt-Opt-Opt-Opt-Opt-DeO	Int-Int-Int-NoInt-Int-Int-Int-NoInt	3696.24	1377.33	90th <
53	6	7	2	277.523	289.363	1.04266	Opt-Opt-Opt-Opt-Opt-Opt-Opt-DeO	Int-Int-Int-NoInt-Int-Int-Int-NoInt	3696.24	1377.33	90th <
53	6	7	3	253.373	297.389	1.17372	Opt-Opt-Opt-Opt-Opt-Opt-Opt-DeO	Int-Int-Int-NoInt-Int-Int-Int-NoInt	3696.24	1377.33	90th <
54	6	5	1	250.285	297.275	1.18775	Opt-Opt-Opt-DeO-DeO-Opt-Opt-DeO	Int-Int-NoInt-Int-Int-NoInt-Int-Int	3391.81	987.715	30th - 60th
54	6	5	2	286.951	301.738	1.05153	Opt-Opt-Opt-DeO-DeO-Opt-Opt-DeO	Int-Int-NoInt-Int-Int-NoInt-Int-Int	3391.81	987.715	30th - 60th
54	6	5	3	257.251	296.698	1.15334	Opt-Opt-Opt-DeO-DeO-Opt-Opt-DeO	Int-Int-NoInt-Int-Int-NoInt-Int-Int	3391.81	987.715	30th - 60th
55	6	6	1	290.178	291.382	1.00415	Opt-DeO-Opt-DeO-Opt-Opt-Opt-Opt	Int-Int-Int-NoInt-Int-Int-Int-NoInt	3546.8	1239.97	60th - 90th
55	6	6	2	265.15	283.539	1.06936	Opt-DeO-Opt-DeO-Opt-Opt-Opt-Opt	Int-Int-Int-NoInt-Int-Int-Int-NoInt	3546.8	1239.97	60th - 90th
55	6	6	3	265.008	289.436	1.09218	Opt-DeO-Opt-DeO-Opt-Opt-Opt-Opt	Int-Int-Int-NoInt-Int-Int-Int-NoInt	3546.8	1239.97	60th - 90th
56	4	5	1	283.073	286.143	1.01085	Opt-Opt-Opt-DeO-DeO-Opt-Opt-DeO	Int-Int-NoInt-NoInt-NoInt-NoInt-Int-Int	3391.81	987.715	30th - 60th
56	4	5	2	260.436	303.558	1.16558	Opt-Opt-Opt-DeO-DeO-Opt-Opt-DeO	Int-Int-NoInt-NoInt-NoInt-NoInt-Int-Int	3391.81	987.715	30th - 60th
56	4	5	3	259.19	284.249	1.09668	Opt-Opt-Opt-DeO-DeO-Opt-Opt-DeO	Int-Int-NoInt-NoInt-NoInt-NoInt-Int-Int	3391.81	987.715	30th - 60th
57	3	4	1	264.493	294.656	1.11404	Opt-DeO-Opt-Opt-Opt-DeO-DeO-DeO	NoInt-Int-NoInt-NoInt-Int-Int-NoInt-NoInt	3307.55	933.366	30th - 60th
57	3	4	2	262.204	296.279	1.12996	Opt-DeO-Opt-Opt-Opt-DeO-DeO-DeO	NoInt-Int-NoInt-NoInt-Int-Int-NoInt-NoInt	3307.55	933.366	30th - 60th
57	3	4	3	263.715	283.557	1.07524	Opt-DeO-Opt-Opt-Opt-DeO-DeO-DeO	NoInt-Int-NoInt-NoInt-Int-Int-NoInt-NoInt	3307.55	933.366	30th - 60th
58	5	3	1	294.003	273.375	0.929838	Opt-Opt-DeO-DeO-DeO-DeO-Opt-DeO	Int-NoInt-NoInt-Int-Int-NoInt-Int-Int	3208.97	807.885	10th - 30th
58	5	3	2	299.325	278.808	0.931456	Opt-Opt-DeO-DeO-DeO-DeO-Opt-DeO	Int-NoInt-NoInt-Int-Int-NoInt-Int-Int	3208.97	807.885	10th - 30th
58	5	3	3	283.106	271.454	0.958844	Opt-Opt-DeO-DeO-DeO-DeO-Opt-DeO	Int-NoInt-NoInt-Int-Int-NoInt-Int-Int	3208.97	807.885	10th - 30th
59	4	6	1	291.817	276.649	0.948022	Opt-Opt-DeO-DeO-Opt-Opt-Opt-Opt	Int-NoInt-Int-NoInt-NoInt-NoInt-Int-Int	3511.54	1202.4	60th - 90th
59	4	6	2	282.826	262.429	0.927879	Opt-Opt-DeO-DeO-Opt-Opt-Opt-Opt	Int-NoInt-Int-NoInt-NoInt-NoInt-Int-Int	3511.54	1202.4	60th - 90th
59	4	6	3	302.497	283.557	0.93739	Opt-Opt-DeO-DeO-Opt-Opt-Opt-Opt	Int-NoInt-Int-NoInt-NoInt-NoInt-Int-Int	3511.54	1202.4	60th - 90th
60	3	5	1	291.817	265.19	0.908755	Opt-Opt-Opt-Opt-Opt-DeO-DeO-DeO	NoInt-NoInt-Int-NoInt-Int-NoInt-Int-NoInt	3318.56	939.379	30th - 60th
60	3	5	2	265.15	286.451	1.08034	Opt-Opt-Opt-Opt-Opt-DeO-DeO-DeO	NoInt-NoInt-Int-NoInt-Int-NoInt-Int-NoInt	3318.56	939.379	30th - 60th
60	3	5	3	270.179	297.735	1.10199	Opt-Opt-Opt-Opt-Opt-DeO-DeO-DeO	NoInt-NoInt-Int-NoInt-Int-NoInt-Int-NoInt	3318.56	939.379	30th - 60th
61	4	3	1	280.341	267.155	0.952963	Opt-DeO-Opt-Opt-DeO-DeO-DeO-DeO	Int-NoInt-Int-NoInt-Int-NoInt-Int-NoInt	3160.37	753.499	10th - 30th
61	4	3	2	286.362	269.708	0.941844	Opt-DeO-Opt-Opt-DeO-DeO-DeO-DeO	Int-NoInt-Int-NoInt-Int-NoInt-Int-NoInt	3160.37	753.499	10th - 30th
61	4	3	3	310.899	272.146	0.875351	Opt-DeO-Opt-Opt-DeO-DeO-DeO-DeO	Int-NoInt-Int-NoInt-Int-NoInt-Int-NoInt	3160.37	753.499	10th - 30th
62	5	6	1	277.609	270.428	0.974136	Opt-Opt-DeO-Opt-Opt-Opt-Opt-DeO	Int-Int-NoInt-Int-Int-NoInt-Int-NoInt	3649.46	1332.32	90th <
62	5	6	2	268.096	283.903	1.05896	Opt-Opt-DeO-Opt-Opt-Opt-Opt-DeO	Int-Int-NoInt-Int-Int-NoInt-Int-NoInt	3649.46	1332.32	90th <
62	5	6	3	272.764	286.324	1.04971	Opt-Opt-DeO-Opt-Opt-Opt-Opt-DeO	Int-Int-NoInt-Int-Int-NoInt-Int-NoInt	3649.46	1332.32	90th <
63	5	6	1	254.11	289.745	1.14023	Opt-Opt-Opt-Opt-DeO-Opt-Opt-DeO	Int-NoInt-NoInt-Int-Int-Int-Int-NoInt	3546.18	1195.62	60th - 90th
63	5	6	2	248.652	277.352	1.11542	Opt-Opt-Opt-Opt-DeO-Opt-Opt-DeO	Int-NoInt-NoInt-Int-Int-Int-Int-NoInt	3546.18	1195.62	60th - 90th
63	5	6	3	276.642	294.277	1.06375	Opt-Opt-Opt-Opt-DeO-Opt-Opt-DeO	Int-NoInt-NoInt-Int-Int-Int-Int-NoInt	3546.18	1195.62	60th - 90th
64	4	5	1	269.958	291.382	1.07936	Opt-Opt-Opt-Opt-Opt-DeO-DeO-DeO	NoInt-NoInt-Int-NoInt-Int-NoInt-Int-Int	3318.56	939.379	30th - 60th
64	4	5	2	263.971	281.355	1.06586	Opt-Opt-Opt-Opt-Opt-DeO-DeO-DeO	NoInt-NoInt-Int-NoInt-Int-NoInt-Int-Int	3318.56	939.379	30th - 60th
64	4	5	3	285.045	264.884	0.929272	Opt-Opt-Opt-Opt-Opt-DeO-DeO-DeO	NoInt-NoInt-Int-NoInt-Int-NoInt-Int-Int	3318.56	939.379	30th - 60th
65	4	7	1	302.2	271.738	0.899199	Opt-Opt-DeO-Opt-Opt-Opt-Opt-Opt	Int-NoInt-Int-NoInt-Int-NoInt-Int-NoInt	3670.64	1413.96	90th <
65	4	7	2	275.756	271.528	0.984669	Opt-Opt-DeO-Opt-Opt-Opt-Opt-Opt	Int-NoInt-Int-NoInt-Int-NoInt-Int-NoInt	3670.64	1413.96	90th <
65	4	7	3	283.106	265.921	0.939301	Opt-Opt-DeO-Opt-Opt-Opt-Opt-Opt	Int-NoInt-Int-NoInt-Int-NoInt-Int-NoInt	3670.64	1413.96	90th <
66	5	6	1	276.516	274.685	0.993378	Opt-DeO-Opt-Opt-Opt-Opt-Opt-DeO	Int-Int-NoInt-NoInt-Int-NoInt-Int-Int	3685.23	1371.32	90th <
66	5	6	2	249.241	283.539	1.13761	Opt-DeO-Opt-Opt-Opt-Opt-Opt-DeO	Int-Int-NoInt-NoInt-Int-NoInt-Int-Int	3685.23	1371.32	90th <
66	5	6	3	237.861	306.726	1.28952	Opt-DeO-Opt-Opt-Opt-Opt-Opt-DeO	Int-Int-NoInt-NoInt-Int-NoInt-Int-Int	3685.23	1371.32	90th <
67	5	5	1	243.181	286.471	1.17802	Opt-DeO-Opt-Opt-DeO-Opt-Opt-DeO	Int-Int-Int-NoInt-Int-NoInt-NoInt-Int	3535.17	1189.6	60th - 90th
67	5	5	2	251.598	291.183	1.15734	Opt-DeO-Opt-Opt-DeO-Opt-Opt-DeO	Int-Int-Int-NoInt-Int-NoInt-NoInt-Int	3535.17	1189.6	60th - 90th
67	5	5	3	263.069	286.324	1.0884	Opt-DeO-Opt-Opt-DeO-Opt-Opt-DeO	Int-Int-Int-NoInt-Int-NoInt-NoInt-Int	3535.17	1189.6	60th - 90th
68	6	5	1	268.865	286.143	1.06426	DeO-DeO-Opt-Opt-Opt-Opt-Opt-DeO	Int-Int-Int-NoInt-Int-Int-Int-NoInt	3613.19	1272.76	60th - 90th
68	6	5	2	275.167	274.44	0.997359	DeO-DeO-Opt-Opt-Opt-Opt-Opt-DeO	Int-Int-Int-NoInt-Int-Int-Int-NoInt	3613.19	1272.76	60th - 90th
68	6	5	3	258.544	272.838	1.05528	DeO-DeO-Opt-Opt-Opt-Opt-Opt-DeO	Int-Int-Int-NoInt-Int-Int-Int-NoInt	3613.19	1272.76	60th - 90th
69	4	7	1	240.995	280.905	1.16561	Opt-Opt-Opt-Opt-Opt-Opt-Opt-DeO	Int-NoInt-NoInt-NoInt-Int-NoInt-Int-Int	3696.24	1377.33	90th <
69	4	7	2	259.258	288.635	1.11331	Opt-Opt-Opt-Opt-Opt-Opt-Opt-DeO	Int-NoInt-NoInt-NoInt-Int-NoInt-Int-Int	3696.24	1377.33	90th <
69	4	7	3	236.568	298.773	1.26295	Opt-Opt-Opt-Opt-Opt-Opt-Opt-DeO	Int-NoInt-NoInt-NoInt-Int-NoInt-Int-Int	3696.24	1377.33	90th <
70	6	5	1	272.144	278.286	1.02257	Opt-DeO-Opt-DeO-Opt-Opt-Opt-DeO	Int-Int-Int-NoInt-Int-Int-Int-NoInt	3525.63	1158.34	60th - 90th
70	6	5	2	254.544	280.264	1.10104	Opt-DeO-Opt-DeO-Opt-Opt-Opt-DeO	Int-Int-Int-NoInt-Int-Int-Int-NoInt	3525.63	1158.34	60th - 90th
70	6	5	3	250.141	284.941	1.13912	Opt-DeO-Opt-DeO-Opt-Opt-Opt-DeO	Int-Int-Int-NoInt-Int-Int-Int-NoInt	3525.63	1158.34	60th - 90th
71	6	5	1	269.412	258.97	0.961242	Opt-Opt-Opt-Opt-DeO-DeO-Opt-DeO	Int-NoInt-Int-NoInt-Int-Int-Int-Int	3409.62	1059.37	30th - 60th
71	6	5	2	280.47	287.179	1.02392	Opt-Opt-Opt-Opt-DeO-DeO-Opt-DeO	Int-NoInt-Int-NoInt-Int-Int-Int-Int	3409.62	1059.37	30th - 60th
71	6	5	3	271.471	272.146	1.00249	Opt-Opt-Opt-Opt-DeO-DeO-Opt-DeO	Int-NoInt-Int-NoInt-Int-Int-Int-Int	3409.62	1059.37	30th - 60th
72	5	5	1	251.378	285.161	1.13439	Opt-DeO-Opt-Opt-Opt-DeO-Opt-DeO	Int-Int-Int-NoInt-Int-NoInt-Int-NoInt	3545.79	1233.23	60th - 90th
72	5	5	2	221.547	299.19	1.35046	Opt-DeO-Opt-Opt-Opt-DeO-Opt-DeO	Int-Int-Int-NoInt-Int-NoInt-Int-NoInt	3545.79	1233.23	60th - 90th
72	5	5	3	260.483	279.062	1.07132	Opt-DeO-Opt-Opt-Opt-DeO-Opt-DeO	Int-Int-Int-NoInt-Int-NoInt-Int-NoInt	3545.79	1233.23	60th - 90th
73	6	4	1	320.78	248.493	0.774652	Opt-Opt-DeO-Opt-DeO-DeO-Opt-DeO	Int-Int-Int-Int-Int-Int-NoInt-NoInt	3362.84	1014.37	30th - 60th
73	6	4	2	265.15	257.697	0.971892	Opt-Opt-DeO-Opt-DeO-DeO-Opt-DeO	Int-Int-Int-Int-Int-Int-NoInt-NoInt	3362.84	1014.37	30th - 60th
73	6	4	3	280.52	276.296	0.984939	Opt-Opt-DeO-Opt-DeO-DeO-Opt-DeO	Int-Int-Int-Int-Int-Int-NoInt-NoInt	3362.84	1014.37	30th - 60th
74	5	4	1	280.341	272.393	0.971648	Opt-Opt-Opt-DeO-DeO-DeO-Opt-DeO	Int-Int-Int-NoInt-NoInt-NoInt-Int-Int	3255.25	851.474	10th - 30th
74	5	4	2	242.759	263.157	1.08402	Opt-Opt-Opt-DeO-DeO-DeO-Opt-DeO	Int-Int-Int-NoInt-NoInt-NoInt-Int-Int	3255.25	851.474	10th - 30th
74	5	4	3	287.63	280.445	0.97502	Opt-Opt-Opt-DeO-DeO-DeO-Opt-DeO	Int-Int-Int-NoInt-NoInt-NoInt-Int-Int	3255.25	851.474	10th - 30th
75	6	6	1	298.921	251.767	0.842252	Opt-Opt-DeO-Opt-Opt-Opt-DeO-Opt	Int-Int-Int-NoInt-Int-NoInt-Int-Int	3424.87	1110.4	60th - 90th
75	6	6	2	309.341	229.671	0.74245	Opt-Opt-DeO-Opt-Opt-Opt-DeO-Opt	Int-Int-Int-NoInt-Int-NoInt-Int-Int	3424.87	1110.4	60th - 90th
75	6	6	3	319.302	265.576	0.831738	Opt-Opt-DeO-Opt-Opt-Opt-DeO-Opt	Int-Int-Int-NoInt-Int-NoInt-Int-Int	3424.87	1110.4	60th - 90th
76	6	6	1	269.958	290.4	1.07572	Opt-Opt-Opt-Opt-Opt-DeO-Opt-DeO	Int-NoInt-Int-Int-Int-Int-Int-NoInt	3556.8	1239.24	60th - 90th
76	6	6	2	251.008	251.873	1.00345	Opt-Opt-Opt-Opt-Opt-DeO-Opt-DeO	Int-NoInt-Int-Int-Int-Int-Int-NoInt	3556.8	1239.24	60th - 90th
76	6	6	3	284.398	269.725	0.948406	Opt-Opt-Opt-Opt-Opt-DeO-Opt-DeO	Int-NoInt-Int-Int-Int-Int-Int-NoInt	3556.8	1239.24	60th - 90th
77	5	6	1	266.679	262.898	0.985823	Opt-Opt-Opt-Opt-DeO-Opt-Opt-DeO	Int-NoInt-Int-Int-NoInt-Int-Int-NoInt	3546.18	1195.62	60th - 90th
77	5	6	2	288.129	276.26	0.958804	Opt-Opt-Opt-Opt-DeO-Opt-Opt-DeO	Int-NoInt-Int-Int-NoInt-Int-Int-NoInt	3546.18	1195.62	60th - 90th
77	5	6	3	266.3	264.192	0.992084	Opt-Opt-Opt-Opt-DeO-Opt-Opt-DeO	Int-NoInt-Int-Int-NoInt-Int-Int-NoInt	3546.18	1195.62	60th - 90th
78	5	2	1	279.795	278.613	0.995778	Opt-DeO-Opt-DeO-DeO-DeO-DeO-DeO	Int-Int-Int-NoInt-Int-Int-NoInt-NoInt	3006	545.599	< 10th
78	5	2	2	249.83	262.429	1.05043	Opt-DeO-Opt-DeO-DeO-DeO-DeO-DeO	Int-Int-Int-NoInt-Int-Int-NoInt-NoInt	3006	545.599	< 10th
78	5	2	3	276.642	268.342	0.969997	Opt-DeO-Opt-DeO-DeO-DeO-DeO-DeO	Int-Int-Int-NoInt-Int-Int-NoInt-NoInt	3006	545.599	< 10th
79	4	5	1	276.516	266.172	0.962594	Opt-DeO-Opt-Opt-Opt-DeO-DeO-Opt	Int-Int-NoInt-NoInt-Int-NoInt-Int-NoInt	3327.02	1014.54	30th - 60th
79	4	5	2	239.813	282.447	1.17778	Opt-DeO-Opt-Opt-Opt-DeO-DeO-Opt	Int-Int-NoInt-NoInt-Int-NoInt-Int-NoInt	3327.02	1014.54	30th - 60th
79	4	5	3	282.459	265.23	0.939002	Opt-DeO-Opt-Opt-Opt-DeO-DeO-Opt	Int-Int-NoInt-NoInt-Int-NoInt-Int-NoInt	3327.02	1014.54	30th - 60th
80	5	5	1	251.924	268.137	1.06435	Opt-Opt-Opt-DeO-Opt-DeO-Opt-DeO	Int-NoInt-Int-NoInt-Int-NoInt-Int-Int	3397.19	1026.27	30th - 60th
80	5	5	2	243.349	293.731	1.20704	Opt-Opt-Opt-DeO-Opt-DeO-Opt-DeO	Int-NoInt-Int-NoInt-Int-NoInt-Int-Int	3397.19	1026.27	30th - 60th
80	5	5	3	263.069	271.8	1.03319	Opt-Opt-Opt-DeO-Opt-DeO-Opt-DeO	Int-NoInt-Int-NoInt-Int-NoInt-Int-Int	3397.19	1026.27	30th - 60th
81	6	3	1	250.831	260.934	1.04028	Opt-DeO-Opt-DeO-Opt-DeO-DeO-DeO	Int-Int-NoInt-NoInt-Int-Int-Int-Int	3147.94	720.392	< 10th
81	6	3	2	268.685	267.524	0.99568	Opt-DeO-Opt-DeO-Opt-DeO-DeO-DeO	Int-Int-NoInt-NoInt-Int-Int-Int-Int	3147.94	720.392	< 10th
81	6	3	3	275.996	279.062	1.01111	Opt-DeO-Opt-DeO-Opt-DeO-DeO-DeO	Int-Int-NoInt-NoInt-Int-Int-Int-Int	3147.94	720.392	< 10th
82	6	6	1	249.192	273.702	1.09836	Opt-Opt-Opt-DeO-Opt-Opt-Opt-DeO	Int-Int-Int-NoInt-Int-NoInt-Int-Int	3536.64	1164.36	60th - 90th
82	6	6	2	257.49	289.363	1.12378	Opt-Opt-Opt-DeO-Opt-Opt-Opt-DeO	Int-Int-Int-NoInt-Int-NoInt-Int-Int	3536.64	1164.36	60th - 90th
82	6	6	3	232.69	273.875	1.177	Opt-Opt-Opt-DeO-Opt-Opt-Opt-DeO	Int-Int-Int-NoInt-Int-NoInt-Int-Int	3536.64	1164.36	60th - 90th
83	4	7	1	241.541	264.863	1.09655	Opt-Opt-Opt-Opt-Opt-Opt-Opt-DeO	Int-Int-NoInt-NoInt-Int-NoInt-Int-NoInt	3696.24	1377.33	90th <
83	4	7	2	225.083	298.826	1.32763	Opt-Opt-Opt-Opt-Opt-Opt-Opt-DeO	Int-Int-NoInt-NoInt-Int-NoInt-Int-NoInt	3696.24	1377.33	90th <
83	4	7	3	250.788	286.324	1.1417	Opt-Opt-Opt-Opt-Opt-Opt-Opt-DeO	Int-Int-NoInt-NoInt-Int-NoInt-Int-NoInt	3696.24	1377.33	90th <
84	7	5	1	274.876	261.916	0.952851	Opt-Opt-Opt-Opt-DeO-DeO-Opt-DeO	Int-Int-Int-Int-Int-Int-Int-NoInt	3409.62	1059.37	30th - 60th
84	7	5	2	275.167	267.524	0.972227	Opt-Opt-Opt-Opt-DeO-DeO-Opt-DeO	Int-Int-Int-Int-Int-Int-Int-NoInt	3409.62	1059.37	30th - 60th
84	7	5	3	241.739	272.838	1.12865	Opt-Opt-Opt-Opt-DeO-DeO-Opt-DeO	Int-Int-Int-Int-Int-Int-Int-NoInt	3409.62	1059.37	30th - 60th
85	7	6	1	254.11	269.446	1.06035	Opt-Opt-Opt-Opt-DeO-Opt-Opt-DeO	Int-Int-Int-NoInt-Int-Int-Int-Int	3546.18	1195.62	60th - 90th
85	7	6	2	265.739	266.432	1.00261	Opt-Opt-Opt-Opt-DeO-Opt-Opt-DeO	Int-Int-Int-NoInt-Int-Int-Int-Int	3546.18	1195.62	60th - 90th
85	7	6	3	242.385	281.483	1.1613	Opt-Opt-Opt-Opt-DeO-Opt-Opt-DeO	Int-Int-Int-NoInt-Int-Int-Int-Int	3546.18	1195.62	60th - 90th
86	4	5	1	248.099	275.994	1.11244	Opt-DeO-DeO-Opt-Opt-Opt-Opt-DeO	Int-NoInt-Int-NoInt-NoInt-Int-Int-NoInt	3638.53	1325.97	90th <
86	4	5	2	250.419	264.248	1.05522	Opt-DeO-DeO-Opt-Opt-Opt-Opt-DeO	Int-NoInt-Int-NoInt-NoInt-Int-Int-NoInt	3638.53	1325.97	90th <
86	4	5	3	279.228	267.996	0.959777	Opt-DeO-DeO-Opt-Opt-Opt-Opt-DeO	Int-NoInt-Int-NoInt-NoInt-Int-Int-NoInt	3638.53	1325.97	90th <
87	5	5	1	274.876	259.952	0.945705	Opt-Opt-DeO-DeO-DeO-Opt-Opt-Opt	Int-NoInt-Int-NoInt-Int-NoInt-Int-Int	3366.71	1025.76	30th - 60th
87	5	5	2	299.914	255.877	0.853168	Opt-Opt-DeO-DeO-DeO-Opt-Opt-Opt	Int-NoInt-Int-NoInt-Int-NoInt-Int-Int	3366.71	1025.76	30th - 60th
87	5	5	3	266.3	253.818	0.953128	Opt-Opt-DeO-DeO-DeO-Opt-Opt-Opt	Int-NoInt-Int-NoInt-Int-NoInt-Int-Int	3366.71	1025.76	30th - 60th
88	4	6	1	259.029	261.916	1.01115	Opt-Opt-Opt-DeO-Opt-Opt-Opt-DeO	Int-Int-Int-NoInt-Int-NoInt-NoInt-NoInt	3536.64	1164.36	60th - 90th
88	4	6	2	247.473	274.076	1.1075	Opt-Opt-Opt-DeO-Opt-Opt-Opt-DeO	Int-Int-Int-NoInt-Int-NoInt-NoInt-NoInt	3536.64	1164.36	60th - 90th
88	4	6	3	265.008	275.258	1.03868	Opt-Opt-Opt-DeO-Opt-Opt-Opt-DeO	Int-Int-Int-NoInt-Int-NoInt-NoInt-NoInt	3536.64	1164.36	60th - 90th
89	6	4	1	256.843	256.35	0.998084	Opt-Opt-Opt-DeO-DeO-DeO-DeO-Opt	Int-NoInt-Int-Int-Int-Int-Int-NoInt	3036.48	632.785	< 10th
89	6	4	2	270.453	258.061	0.954181	Opt-Opt-Opt-DeO-DeO-DeO-DeO-Opt	Int-NoInt-Int-Int-Int-Int-Int-NoInt	3036.48	632.785	< 10th
89	6	4	3	276.642	272.492	0.984997	Opt-Opt-Opt-DeO-DeO-DeO-DeO-Opt	Int-NoInt-Int-Int-Int-Int-Int-NoInt	3036.48	632.785	< 10th
90	5	7	1	251.924	274.357	1.08905	Opt-Opt-Opt-Opt-Opt-Opt-Opt-DeO	Int-NoInt-Int-Int-Int-NoInt-Int-NoInt	3696.24	1377.33	90th <
90	5	7	2	214.477	272.62	1.27109	Opt-Opt-Opt-Opt-Opt-Opt-Opt-DeO	Int-NoInt-Int-Int-Int-NoInt-Int-NoInt	3696.24	1377.33	90th <
90	5	7	3	263.069	280.791	1.06737	Opt-Opt-Opt-Opt-Opt-Opt-Opt-DeO	Int-NoInt-Int-Int-Int-NoInt-Int-NoInt	3696.24	1377.33	90th <
91	6	7	1	251.924	272.393	1.08125	Opt-Opt-Opt-Opt-DeO-Opt-Opt-Opt	Int-Int-NoInt-Int-Int-Int-Int-NoInt	3567.36	1277.25	60th - 90th
91	6	7	2	252.187	265.704	1.0536	Opt-Opt-Opt-Opt-DeO-Opt-Opt-Opt	Int-Int-NoInt-Int-Int-Int-Int-NoInt	3567.36	1277.25	60th - 90th
91	6	7	3	283.752	254.856	0.898164	Opt-Opt-Opt-Opt-DeO-Opt-Opt-Opt	Int-Int-NoInt-Int-Int-Int-Int-NoInt	3567.36	1277.25	60th - 90th
92	4	6	1	301.654	239.981	0.795551	Opt-Opt-Opt-Opt-DeO-DeO-Opt-Opt	Int-NoInt-Int-NoInt-Int-NoInt-Int-NoInt	3430.8	1141	60th - 90th
92	4	6	2	277.523	246.05	0.88659	Opt-Opt-Opt-Opt-DeO-DeO-Opt-Opt	Int-NoInt-Int-NoInt-Int-NoInt-Int-NoInt	3430.8	1141	60th - 90th
92	4	6	3	288.923	256.585	0.888073	Opt-Opt-Opt-Opt-DeO-DeO-Opt-Opt	Int-NoInt-Int-NoInt-Int-NoInt-Int-NoInt	3430.8	1141	60th - 90th
93	6	4	1	275.423	263.553	0.956904	Opt-DeO-Opt-Opt-DeO-Opt-DeO-DeO	Int-Int-Int-NoInt-Int-NoInt-Int-Int	3291.1	886.5	10th - 30th
93	6	4	2	266.328	267.524	1.00449	Opt-DeO-Opt-Opt-DeO-Opt-DeO-DeO	Int-Int-Int-NoInt-Int-NoInt-Int-Int	3291.1	886.5	10th - 30th
93	6	4	3	252.727	253.127	1.00158	Opt-DeO-Opt-Opt-DeO-Opt-DeO-DeO	Int-Int-Int-NoInt-Int-NoInt-Int-Int	3291.1	886.5	10th - 30th
94	4	7	1	246.46	275.339	1.11718	Opt-DeO-Opt-Opt-Opt-Opt-Opt-Opt	Int-NoInt-Int-NoInt-Int-NoInt-Int-NoInt	3706.41	1452.95	90th <
94	4	7	2	253.365	262.065	1.03433	Opt-DeO-Opt-Opt-Opt-Opt-Opt-Opt	Int-NoInt-Int-NoInt-Int-NoInt-Int-NoInt	3706.41	1452.95	90th <
94	4	7	3	235.921	277.679	1.177	Opt-DeO-Opt-Opt-Opt-Opt-Opt-Opt	Int-NoInt-Int-NoInt-Int-NoInt-Int-NoInt	3706.41	1452.95	90th <
95	5	7	1	265.586	264.208	0.99481	Opt-Opt-Opt-Opt-Opt-Opt-DeO-Opt	Int-Int-Int-NoInt-Int-Int-NoInt-NoInt	3471.65	1155.4	60th - 90th
95	5	7	2	268.096	266.796	0.995153	Opt-Opt-Opt-Opt-Opt-Opt-DeO-Opt	Int-Int-Int-NoInt-Int-Int-NoInt-NoInt	3471.65	1155.4	60th - 90th
95	5	7	3	248.202	255.893	1.03099	Opt-Opt-Opt-Opt-Opt-Opt-DeO-Opt	Int-Int-Int-NoInt-Int-Int-NoInt-NoInt	3471.65	1155.4	60th - 90th
96	5	5	1	249.739	265.19	1.06187	Opt-Opt-Opt-Opt-DeO-DeO-Opt-DeO	Int-Int-Int-NoInt-NoInt-NoInt-Int-Int	3409.62	1059.37	30th - 60th
96	5	5	2	265.15	266.432	1.00484	Opt-Opt-Opt-Opt-DeO-DeO-Opt-DeO	Int-Int-Int-NoInt-NoInt-NoInt-Int-Int	3409.62	1059.37	30th - 60th
96	5	5	3	248.849	265.921	1.06861	Opt-Opt-Opt-Opt-DeO-DeO-Opt-DeO	Int-Int-Int-NoInt-NoInt-NoInt-Int-Int	3409.62	1059.37	30th - 60th
97	5	8	1	221.322	288.435	1.30324	Opt-Opt-Opt-Opt-Opt-Opt-Opt-Opt	Int-Int-NoInt-NoInt-Int-NoInt-Int-Int	3717.42	1458.96	90th <
97	5	8	2	242.759	276.988	1.141	Opt-Opt-Opt-Opt-Opt-Opt-Opt-Opt	Int-Int-NoInt-NoInt-Int-NoInt-Int-Int	3717.42	1458.96	90th <
97	5	8	3	237.214	268.342	1.13122	Opt-Opt-Opt-Opt-Opt-Opt-Opt-Opt	Int-Int-NoInt-NoInt-Int-NoInt-Int-Int	3717.42	1458.96	90th <
98	4	5	1	270.505	266.827	0.986405	Opt-Opt-Opt-DeO-Opt-DeO-DeO-Opt	Int-NoInt-NoInt-NoInt-Int-NoInt-Int-Int	3178.43	807.578	10th - 30th
98	4	5	2	271.631	254.421	0.936641	Opt-Opt-Opt-DeO-Opt-DeO-DeO-Opt	Int-NoInt-NoInt-NoInt-Int-NoInt-Int-Int	3178.43	807.578	10th - 30th
98	4	5	3	245.617	257.968	1.05029	Opt-Opt-Opt-DeO-Opt-DeO-DeO-Opt	Int-NoInt-NoInt-NoInt-Int-NoInt-Int-Int	3178.43	807.578	10th - 30th
99	4	7	1	227.333	261.916	1.15213	Opt-Opt-Opt-Opt-Opt-Opt-Opt-DeO	NoInt-NoInt-Int-Int-Int-NoInt-Int-NoInt	3696.24	1377.33	90th <
99	4	7	2	242.17	270.072	1.11522	Opt-Opt-Opt-Opt-Opt-Opt-Opt-DeO	NoInt-NoInt-Int-Int-Int-NoInt-Int-NoInt	3696.24	1377.33	90th <
99	4	7	3	255.312	286.324	1.12147	Opt-Opt-Opt-Opt-Opt-Opt-Opt-DeO	NoInt-NoInt-Int-Int-Int-NoInt-Int-NoInt	3696.24	1377.33	90th <
100	5	5	1	255.75	268.792	1.05099	Opt-Opt-Opt-Opt-DeO-DeO-Opt-DeO	Int-NoInt-Int-NoInt-Int-NoInt-Int-Int	3409.62	1059.37	30th - 60th
100	5	5	2	241.581	256.969	1.0637	Opt-Opt-Opt-Opt-DeO-DeO-Opt-DeO	Int-NoInt-Int-NoInt-Int-NoInt-Int-Int	3409.62	1059.37	30th - 60th
100	5	5	3	241.739	278.37	1.15153	Opt-Opt-Opt-Opt-DeO-DeO-Opt-DeO	Int-NoInt-Int-NoInt-Int-NoInt-Int-Int	3409.62	1059.37	30th - 60th
101	2	5	1	266.679	266.5	0.999327	Opt-DeO-DeO-Opt-Opt-DeO-Opt-Opt	NoInt-Int-NoInt-NoInt-NoInt-NoInt-Int-NoInt	3520.27	1269.51	60th - 90th
101	2	5	2	270.453	257.697	0.952835	Opt-DeO-DeO-Opt-Opt-DeO-Opt-Opt	NoInt-Int-NoInt-NoInt-NoInt-NoInt-Int-NoInt	3520.27	1269.51	60th - 90th
101	2	5	3	249.495	251.398	1.00763	Opt-DeO-DeO-Opt-Opt-DeO-Opt-Opt	NoInt-Int-NoInt-NoInt-NoInt-NoInt-Int-NoInt	3520.27	1269.51	60th - 90th
102	5	5	1	215.857	274.685	1.27253	DeO-DeO-Opt-Opt-Opt-Opt-Opt-DeO	Int-Int-NoInt-NoInt-Int-Int-Int-NoInt	3613.19	1272.76	60th - 90th
102	5	5	2	240.992	274.076	1.13728	DeO-DeO-Opt-Opt-Opt-Opt-Opt-DeO	Int-Int-NoInt-NoInt-Int-Int-Int-NoInt	3613.19	1272.76	60th - 90th
102	5	5	3	238.507	281.828	1.18164	DeO-DeO-Opt-Opt-Opt-Opt-Opt-DeO	Int-Int-NoInt-NoInt-Int-Int-Int-NoInt	3613.19	1272.76	60th - 90th
103	5	5	1	282.527	263.226	0.931684	Opt-DeO-Opt-Opt-Opt-DeO-DeO-Opt	NoInt-Int-Int-NoInt-Int-NoInt-Int-Int	3327.02	1014.54	30th - 60th
103	5	5	2	242.17	260.609	1.07614	Opt-DeO-Opt-Opt-Opt-DeO-DeO-Opt	NoInt-Int-Int-NoInt-Int-NoInt-Int-Int	3327.02	1014.54	30th - 60th
103	5	5	3	248.849	257.968	1.03665	Opt-DeO-Opt-Opt-Opt-DeO-DeO-Opt	NoInt-Int-Int-NoInt-Int-NoInt-Int-Int	3327.02	1014.54	30th - 60th
104	5	7	1	225.694	275.339	1.21997	Opt-Opt-Opt-Opt-Opt-Opt-Opt-DeO	Int-NoInt-Int-NoInt-Int-Int-Int-NoInt	3696.24	1377.33	90th <
104	5	7	2	245.116	271.892	1.10924	Opt-Opt-Opt-Opt-Opt-Opt-Opt-DeO	Int-NoInt-Int-NoInt-Int-Int-Int-NoInt	3696.24	1377.33	90th <
104	5	7	3	222.994	280.099	1.25608	Opt-Opt-Opt-Opt-Opt-Opt-Opt-DeO	Int-NoInt-Int-NoInt-Int-Int-Int-NoInt	3696.24	1377.33	90th <
105	4	4	1	275.969	264.863	0.959755	Opt-Opt-DeO-DeO-DeO-Opt-Opt-DeO	Int-Int-NoInt-NoInt-Int-Int-NoInt-NoInt	3345.53	944.126	30th - 60th
105	4	4	2	263.382	239.862	0.910699	Opt-Opt-DeO-DeO-DeO-Opt-Opt-DeO	Int-Int-NoInt-NoInt-Int-Int-NoInt-NoInt	3345.53	944.126	30th - 60th
105	4	4	3	243.678	264.192	1.08419	Opt-Opt-DeO-DeO-DeO-Opt-Opt-DeO	Int-Int-NoInt-NoInt-Int-Int-NoInt-NoInt	3345.53	944.126	30th - 60th
106	4	3	1	284.166	238.344	0.838747	Opt-DeO-DeO-DeO-Opt-DeO-DeO-Opt	Int-NoInt-Int-NoInt-NoInt-NoInt-Int-Int	3121.22	757.637	10th - 30th
106	4	3	2	268.685	236.586	0.880533	Opt-DeO-DeO-DeO-Opt-DeO-DeO-Opt	Int-NoInt-Int-NoInt-NoInt-NoInt-Int-Int	3121.22	757.637	10th - 30th
106	4	3	3	290.216	261.08	0.899608	Opt-DeO-DeO-DeO-Opt-DeO-DeO-Opt	Int-NoInt-Int-NoInt-NoInt-NoInt-Int-Int	3121.22	757.637	10th - 30th
107	5	6	1	253.017	258.97	1.02353	Opt-Opt-DeO-DeO-Opt-Opt-Opt-Opt	Int-NoInt-Int-NoInt-Int-Int-Int-NoInt	3511.54	1202.4	60th - 90th
107	5	6	2	266.917	255.877	0.958637	Opt-Opt-DeO-DeO-Opt-Opt-Opt-Opt	Int-NoInt-Int-NoInt-Int-Int-Int-NoInt	3511.54	1202.4	60th - 90th
107	5	6	3	279.228	245.865	0.880518	Opt-Opt-DeO-DeO-Opt-Opt-Opt-Opt	Int-NoInt-Int-NoInt-Int-Int-Int-NoInt	3511.54	1202.4	60th - 90th
108	6	4	1	314.222	245.219	0.7804	Opt-Opt-DeO-DeO-DeO-Opt-DeO-Opt	Int-NoInt-Int-Int-Int-Int-Int-NoInt	3120.94	722.196	< 10th
108	6	4	2	265.739	232.582	0.875229	Opt-Opt-DeO-DeO-DeO-Opt-DeO-Opt	Int-NoInt-Int-Int-Int-Int-Int-NoInt	3120.94	722.196	< 10th
108	6	4	3	277.935	243.79	0.877149	Opt-Opt-DeO-DeO-DeO-Opt-DeO-Opt	Int-NoInt-Int-Int-Int-Int-Int-NoInt	3120.94	722.196	< 10th
109	5	4	1	261.761	255.368	0.975578	Opt-Opt-Opt-Opt-DeO-DeO-DeO-DeO	Int-NoInt-Int-NoInt-Int-Int-NoInt-Int	3171.38	759.512	10th - 30th
109	5	4	2	273.399	254.421	0.930586	Opt-Opt-Opt-Opt-DeO-DeO-DeO-DeO	Int-NoInt-Int-NoInt-Int-Int-NoInt-Int	3171.38	759.512	10th - 30th
109	5	4	3	263.715	247.248	0.937558	Opt-Opt-Opt-Opt-DeO-DeO-DeO-DeO	Int-NoInt-Int-NoInt-Int-Int-NoInt-Int	3171.38	759.512	10th - 30th
110	5	7	1	245.367	260.607	1.06211	Opt-Opt-Opt-Opt-Opt-Opt-DeO-Opt	NoInt-Int-Int-NoInt-Int-NoInt-Int-Int	3471.65	1155.4	60th - 90th
110	5	7	2	235.099	270.072	1.14876	Opt-Opt-Opt-Opt-Opt-Opt-DeO-Opt	NoInt-Int-Int-NoInt-Int-NoInt-Int-Int	3471.65	1155.4	60th - 90th
110	5	7	3	250.141	266.267	1.06447	Opt-Opt-Opt-Opt-Opt-Opt-DeO-Opt	NoInt-Int-Int-NoInt-Int-NoInt-Int-Int	3471.65	1155.4	60th - 90th
111	6	5	1	270.505	251.112	0.92831	Opt-Opt-Opt-Opt-DeO-DeO-DeO-Opt	Int-Int-Int-NoInt-Int-NoInt-Int-Int	3190.86	840.686	10th - 30th
111	6	5	2	254.544	259.153	1.01811	Opt-Opt-Opt-Opt-DeO-DeO-DeO-Opt	Int-Int-Int-NoInt-Int-NoInt-Int-Int	3190.86	840.686	10th - 30th
111	6	5	3	271.471	246.211	0.90695	Opt-Opt-Opt-Opt-DeO-DeO-DeO-Opt	Int-Int-Int-NoInt-Int-NoInt-Int-Int	3190.86	840.686	10th - 30th
112	6	7	1	270.505	272.72	1.00819	Opt-Opt-Opt-Opt-Opt-Opt-Opt-DeO	Int-NoInt-Int-Int-Int-Int-Int-NoInt	3696.24	1377.33	90th <
112	6	7	2	244.527	245.686	1.00474	Opt-Opt-Opt-Opt-Opt-Opt-Opt-DeO	Int-NoInt-Int-Int-Int-Int-Int-NoInt	3696.24	1377.33	90th <
112	6	7	3	220.409	266.613	1.20963	Opt-Opt-Opt-Opt-Opt-Opt-Opt-DeO	Int-NoInt-Int-Int-Int-Int-Int-NoInt	3696.24	1377.33	90th <
113	5	5	1	228.973	277.959	1.21394	Opt-DeO-DeO-Opt-Opt-Opt-Opt-DeO	Int-Int-Int-NoInt-Int-NoInt-Int-NoInt	3638.53	1325.97	90th <
113	5	5	2	257.49	274.44	1.06583	Opt-DeO-DeO-Opt-Opt-Opt-Opt-DeO	Int-Int-Int-NoInt-Int-NoInt-Int-NoInt	3638.53	1325.97	90th <
113	5	5	3	232.69	245.519	1.05514	Opt-DeO-DeO-Opt-Opt-Opt-Opt-DeO	Int-Int-Int-NoInt-Int-NoInt-Int-NoInt	3638.53	1325.97	90th <
114	4	6	1	245.913	277.631	1.12898	Opt-Opt-DeO-Opt-Opt-Opt-Opt-DeO	Int-NoInt-Int-NoInt-Int-NoInt-NoInt-Int	3649.46	1332.32	90th <
114	4	6	2	225.083	248.597	1.10447	Opt-Opt-DeO-Opt-Opt-Opt-Opt-DeO	Int-NoInt-Int-NoInt-Int-NoInt-NoInt-Int	3649.46	1332.32	90th <
114	4	6	3	237.861	270.763	1.13833	Opt-Opt-DeO-Opt-Opt-Opt-Opt-DeO	Int-NoInt-Int-NoInt-Int-NoInt-NoInt-Int	3649.46	1332.32	90th <
115	4	7	1	251.924	265.518	1.05396	Opt-Opt-Opt-DeO-Opt-Opt-Opt-Opt	Int-NoInt-Int-NoInt-Int-NoInt-Int-NoInt	3557.82	1245.99	60th - 90th
115	4	7	2	230.386	264.248	1.14698	Opt-Opt-Opt-DeO-Opt-Opt-Opt-Opt	Int-NoInt-Int-NoInt-Int-NoInt-Int-NoInt	3557.82	1245.99	60th - 90th
115	4	7	3	228.812	264.538	1.15614	Opt-Opt-Opt-DeO-Opt-Opt-Opt-Opt	Int-NoInt-Int-NoInt-Int-NoInt-Int-NoInt	3557.82	1245.99	60th - 90th
116	3	6	1	285.806	269.446	0.94276	Opt-Opt-Opt-Opt-Opt-Opt-DeO-DeO	NoInt-NoInt-Int-NoInt-Int-Int-NoInt-NoInt	3452.18	1074.23	30th - 60th
116	3	6	2	273.399	225.667	0.825412	Opt-Opt-Opt-Opt-Opt-Opt-DeO-DeO	NoInt-NoInt-Int-NoInt-Int-Int-NoInt-NoInt	3452.18	1074.23	30th - 60th
116	3	6	3	270.825	226.846	0.837611	Opt-Opt-Opt-Opt-Opt-Opt-DeO-DeO	NoInt-NoInt-Int-NoInt-Int-Int-NoInt-NoInt	3452.18	1074.23	30th - 60th
117	4	5	1	252.471	262.571	1.04001	Opt-Opt-Opt-DeO-Opt-Opt-DeO-DeO	Int-Int-NoInt-NoInt-NoInt-NoInt-Int-Int	3292.57	861.253	10th - 30th
117	4	5	2	256.311	256.969	1.00257	Opt-Opt-Opt-DeO-Opt-Opt-DeO-DeO	Int-Int-NoInt-NoInt-NoInt-NoInt-Int-Int	3292.57	861.253	10th - 30th
117	4	5	3	238.507	252.089	1.05695	Opt-Opt-Opt-DeO-Opt-Opt-DeO-DeO	Int-Int-NoInt-NoInt-NoInt-NoInt-Int-Int	3292.57	861.253	10th - 30th
118	4	7	1	260.668	254.386	0.975901	Opt-Opt-Opt-Opt-DeO-Opt-Opt-Opt	Int-NoInt-NoInt-Int-Int-NoInt-Int-NoInt	3567.36	1277.25	60th - 90th
118	4	7	2	262.793	256.969	0.977838	Opt-Opt-Opt-Opt-DeO-Opt-Opt-Opt	Int-NoInt-NoInt-Int-Int-NoInt-Int-NoInt	3567.36	1277.25	60th - 90th
118	4	7	3	243.031	247.248	1.01735	Opt-Opt-Opt-Opt-DeO-Opt-Opt-Opt	Int-NoInt-NoInt-Int-Int-NoInt-Int-NoInt	3567.36	1277.25	60th - 90th
119	6	4	1	271.051	255.696	0.943349	Opt-DeO-DeO-Opt-Opt-DeO-Opt-DeO	Int-Int-Int-NoInt-Int-Int-Int-NoInt	3499.09	1187.88	60th - 90th
119	6	4	2	246.295	248.233	1.00787	Opt-DeO-DeO-Opt-Opt-DeO-Opt-DeO	Int-Int-Int-NoInt-Int-Int-Int-NoInt	3499.09	1187.88	60th - 90th
119	6	4	3	248.849	253.473	1.01858	Opt-DeO-DeO-Opt-Opt-DeO-Opt-DeO	Int-Int-Int-NoInt-Int-Int-Int-NoInt	3499.09	1187.88	60th - 90th
120	3	8	1	222.415	267.155	1.20115	Opt-Opt-Opt-Opt-Opt-Opt-Opt-Opt	Int-Int-NoInt-NoInt-Int-NoInt-NoInt-NoInt	3717.42	1458.96	90th <
120	3	8	2	231.564	267.524	1.15529	Opt-Opt-Opt-Opt-Opt-Opt-Opt-Opt	Int-Int-NoInt-NoInt-Int-NoInt-NoInt-NoInt	3717.42	1458.96	90th <
120	3	8	3	264.361	253.127	0.957503	Opt-Opt-Opt-Opt-Opt-Opt-Opt-Opt	Int-Int-NoInt-NoInt-Int-NoInt-NoInt-NoInt	3717.42	1458.96	90th <
121	5	5	1	243.727	252.094	1.03433	Opt-DeO-Opt-DeO-Opt-DeO-Opt-Opt	Int-Int-NoInt-NoInt-Int-NoInt-Int-Int	3407.36	1101.88	30th - 60th
121	5	5	2	248.062	249.689	1.00656	Opt-DeO-Opt-DeO-Opt-DeO-Opt-Opt	Int-Int-NoInt-NoInt-Int-NoInt-Int-Int	3407.36	1101.88	30th - 60th
121	5	5	3	246.91	269.725	1.09241	Opt-DeO-Opt-DeO-Opt-DeO-Opt-Opt	Int-Int-NoInt-NoInt-Int-NoInt-Int-Int	3407.36	1101.88	30th - 60th
122	5	6	1	251.924	241.618	0.959088	Opt-DeO-Opt-Opt-Opt-Opt-Opt-DeO	NoInt-Int-NoInt-Int-Int-Int-Int-NoInt	3685.23	1371.32	90th <
122	5	6	2	265.15	263.885	0.995228	Opt-DeO-Opt-Opt-Opt-Opt-Opt-DeO	NoInt-Int-NoInt-Int-Int-Int-Int-NoInt	3685.23	1371.32	90th <
122	5	6	3	233.336	257.968	1.10556	Opt-DeO-Opt-Opt-Opt-Opt-Opt-DeO	NoInt-Int-NoInt-Int-Int-Int-Int-NoInt	3685.23	1371.32	90th <
123	5	6	1	261.761	252.749	0.965572	Opt-Opt-Opt-Opt-Opt-DeO-Opt-DeO	Int-NoInt-Int-Int-Int-NoInt-Int-NoInt	3556.8	1239.24	60th - 90th
123	5	6	2	246.884	255.149	1.03348	Opt-Opt-Opt-Opt-Opt-DeO-Opt-DeO	Int-NoInt-Int-Int-Int-NoInt-Int-NoInt	3556.8	1239.24	60th - 90th
123	5	6	3	243.678	252.435	1.03594	Opt-Opt-Opt-Opt-Opt-DeO-Opt-DeO	Int-NoInt-Int-Int-Int-NoInt-Int-NoInt	3556.8	1239.24	60th - 90th
124	5	3	1	244.82	262.898	1.07384	Opt-DeO-DeO-DeO-Opt-DeO-Opt-DeO	Int-NoInt-Int-NoInt-Int-NoInt-Int-Int	3339.99	976.326	30th - 60th
124	5	3	2	227.44	259.517	1.14104	Opt-DeO-DeO-DeO-Opt-DeO-Opt-DeO	Int-NoInt-Int-NoInt-Int-NoInt-Int-Int	3339.99	976.326	30th - 60th
124	5	3	3	233.982	264.192	1.12911	Opt-DeO-DeO-DeO-Opt-DeO-Opt-DeO	Int-NoInt-Int-NoInt-Int-NoInt-Int-Int	3339.99	976.326	30th - 60th
125	6	5	1	256.843	249.475	0.971315	Opt-Opt-DeO-Opt-Opt-DeO-Opt-DeO	Int-Int-Int-NoInt-Int-Int-NoInt-Int	3510.02	1194.24	60th - 90th
125	6	5	2	236.867	254.421	1.07411	Opt-Opt-DeO-Opt-Opt-DeO-Opt-DeO	Int-Int-Int-NoInt-Int-Int-NoInt-Int	3510.02	1194.24	60th - 90th
125	6	5	3	254.666	254.164	0.99803	Opt-Opt-DeO-Opt-Opt-DeO-Opt-DeO	Int-Int-Int-NoInt-Int-Int-NoInt-Int	3510.02	1194.24	60th - 90th
126	6	7	1	230.612	268.464	1.16414	Opt-Opt-Opt-Opt-Opt-Opt-Opt-DeO	Int-NoInt-Int-NoInt-Int-Int-Int-Int	3696.24	1377.33	90th <
126	6	7	2	213.887	260.973	1.22014	Opt-Opt-Opt-Opt-Opt-Opt-Opt-DeO	Int-NoInt-Int-NoInt-Int-Int-Int-Int	3696.24	1377.33	90th <
126	6	7	3	224.933	273.183	1.21451	Opt-Opt-Opt-Opt-Opt-Opt-Opt-DeO	Int-NoInt-Int-NoInt-Int-Int-Int-Int	3696.24	1377.33	90th <
127	2	7	1	243.181	244.892	1.00704	Opt-Opt-Opt-Opt-Opt-Opt-Opt-DeO	NoInt-NoInt-NoInt-Int-Int-NoInt-NoInt-NoInt	3696.24	1377.33	90th <
127	2	7	2	223.904	253.693	1.13304	Opt-Opt-Opt-Opt-Opt-Opt-Opt-DeO	NoInt-NoInt-NoInt-Int-Int-NoInt-NoInt-NoInt	3696.24	1377.33	90th <
127	2	7	3	252.08	274.912	1.09057	Opt-Opt-Opt-Opt-Opt-Opt-Opt-DeO	NoInt-NoInt-NoInt-Int-Int-NoInt-NoInt-NoInt	3696.24	1377.33	90th <
128	5	7	1	267.772	243.255	0.908439	Opt-Opt-Opt-DeO-Opt-Opt-Opt-Opt	Int-NoInt-Int-Int-NoInt-Int-Int-NoInt	3557.82	1245.99	60th - 90th
128	5	7	2	233.921	261.701	1.11876	Opt-Opt-Opt-DeO-Opt-Opt-Opt-Opt	Int-NoInt-Int-Int-NoInt-Int-Int-NoInt	3557.82	1245.99	60th - 90th
128	5	7	3	242.385	251.398	1.03718	Opt-Opt-Opt-DeO-Opt-Opt-Opt-Opt	Int-NoInt-Int-Int-NoInt-Int-Int-NoInt	3557.82	1245.99	60th - 90th
129	5	6	1	219.136	264.863	1.20867	Opt-DeO-Opt-DeO-Opt-Opt-Opt-Opt	Int-Int-NoInt-NoInt-Int-Int-Int-NoInt	3546.8	1239.97	60th - 90th
129	5	6	2	222.137	269.708	1.21415	Opt-DeO-Opt-DeO-Opt-Opt-Opt-Opt	Int-Int-NoInt-NoInt-Int-Int-Int-NoInt	3546.8	1239.97	60th - 90th
129	5	6	3	240.446	259.005	1.07719	Opt-DeO-Opt-DeO-Opt-Opt-Opt-Opt	Int-Int-NoInt-NoInt-Int-Int-Int-NoInt	3546.8	1239.97	60th - 90th
130	4	7	1	235.53	266.827	1.13288	Opt-Opt-DeO-Opt-Opt-Opt-Opt-Opt	NoInt-Int-Int-NoInt-Int-NoInt-Int-NoInt	3670.64	1413.96	90th <
130	4	7	2	213.298	256.241	1.20133	Opt-Opt-DeO-Opt-Opt-Opt-Opt-Opt	NoInt-Int-Int-NoInt-Int-NoInt-Int-NoInt	3670.64	1413.96	90th <
130	4	7	3	243.031	263.155	1.0828	Opt-Opt-DeO-Opt-Opt-Opt-Opt-Opt	NoInt-Int-Int-NoInt-Int-NoInt-Int-NoInt	3670.64	1413.96	90th <
131	5	4	1	277.609	234.088	0.843229	Opt-Opt-DeO-Opt-Opt-DeO-DeO-DeO	Int-NoInt-Int-NoInt-Int-NoInt-Int-Int	3271.78	894.373	10th - 30th
131	5	4	2	278.113	235.494	0.846758	Opt-Opt-DeO-Opt-Opt-DeO-DeO-DeO	Int-NoInt-Int-NoInt-Int-NoInt-Int-Int	3271.78	894.373	10th - 30th
131	5	4	3	265.008	238.949	0.901668	Opt-Opt-DeO-Opt-Opt-DeO-DeO-DeO	Int-NoInt-Int-NoInt-Int-NoInt-Int-Int	3271.78	894.373	10th - 30th
132	4	5	1	262.854	232.451	0.884334	Opt-Opt-DeO-DeO-Opt-DeO-Opt-Opt	Int-NoInt-Int-NoInt-Int-Int-NoInt-NoInt	3372.09	1064.31	30th - 60th
132	4	5	2	276.345	236.95	0.857443	Opt-Opt-DeO-DeO-Opt-DeO-Opt-Opt	Int-NoInt-Int-NoInt-Int-Int-NoInt-NoInt	3372.09	1064.31	30th - 60th
132	4	5	3	254.666	254.856	1.00075	Opt-Opt-DeO-DeO-Opt-DeO-Opt-Opt	Int-NoInt-Int-NoInt-Int-Int-NoInt-NoInt	3372.09	1064.31	30th - 60th
133	5	5	1	233.891	257.987	1.10303	Opt-Opt-Opt-DeO-Opt-DeO-Opt-DeO	Int-NoInt-Int-NoInt-NoInt-Int-Int-Int	3397.19	1026.27	30th - 60th
133	5	5	2	228.029	259.881	1.13968	Opt-Opt-Opt-DeO-Opt-DeO-Opt-DeO	Int-NoInt-Int-NoInt-NoInt-Int-Int-Int	3397.19	1026.27	30th - 60th
133	5	5	3	230.104	264.884	1.15115	Opt-Opt-Opt-DeO-Opt-DeO-Opt-DeO	Int-NoInt-Int-NoInt-NoInt-Int-Int-Int	3397.19	1026.27	30th - 60th
134	4	5	1	243.181	250.13	1.02858	Opt-Opt-Opt-Opt-Opt-DeO-DeO-DeO	Int-NoInt-Int-NoInt-NoInt-Int-NoInt-Int	3318.56	939.379	30th - 60th
134	4	5	2	238.635	249.689	1.04632	Opt-Opt-Opt-Opt-Opt-DeO-DeO-DeO	Int-NoInt-Int-NoInt-NoInt-Int-NoInt-Int	3318.56	939.379	30th - 60th
134	4	5	3	252.727	255.202	1.00979	Opt-Opt-Opt-Opt-Opt-DeO-DeO-DeO	Int-NoInt-Int-NoInt-NoInt-Int-NoInt-Int	3318.56	939.379	30th - 60th
135	6	6	1	234.437	261.916	1.11721	Opt-Opt-Opt-Opt-Opt-DeO-Opt-DeO	Int-NoInt-Int-NoInt-Int-Int-Int-Int	3556.8	1239.24	60th - 90th
135	6	6	2	232.153	253.329	1.09121	Opt-Opt-Opt-Opt-Opt-DeO-Opt-DeO	Int-NoInt-Int-NoInt-Int-Int-Int-Int	3556.8	1239.24	60th - 90th
135	6	6	3	247.556	250.706	1.01273	Opt-Opt-Opt-Opt-Opt-DeO-Opt-DeO	Int-NoInt-Int-NoInt-Int-Int-Int-Int	3556.8	1239.24	60th - 90th
136	5	5	1	238.809	256.023	1.07208	DeO-Opt-Opt-Opt-Opt-DeO-Opt-DeO	Int-Int-Int-NoInt-Int-Int-NoInt-NoInt	3485.77	1140.54	60th - 90th
136	5	5	2	248.062	245.686	0.990419	DeO-Opt-Opt-Opt-Opt-DeO-Opt-DeO	Int-Int-Int-NoInt-Int-Int-NoInt-NoInt	3485.77	1140.54	60th - 90th
136	5	5	3	227.519	261.08	1.14751	DeO-Opt-Opt-Opt-Opt-DeO-Opt-DeO	Int-Int-Int-NoInt-Int-Int-NoInt-NoInt	3485.77	1140.54	60th - 90th
137	6	5	1	225.694	257.66	1.14164	Opt-Opt-Opt-DeO-DeO-Opt-Opt-DeO	Int-Int-Int-NoInt-Int-Int-Int-NoInt	3391.81	987.715	30th - 60th
137	6	5	2	227.44	270.436	1.18905	Opt-Opt-Opt-DeO-DeO-Opt-Opt-DeO	Int-Int-Int-NoInt-Int-Int-Int-NoInt	3391.81	987.715	30th - 60th
137	6	5	3	223.641	256.239	1.14576	Opt-Opt-Opt-DeO-DeO-Opt-Opt-DeO	Int-Int-Int-NoInt-Int-Int-Int-NoInt	3391.81	987.715	30th - 60th
138	6	6	1	214.764	240.636	1.12046	DeO-Opt-Opt-Opt-Opt-DeO-Opt-Opt	Int-NoInt-Int-NoInt-Int-Int-Int-Int	3506.94	1222.17	60th - 90th
138	6	6	2	233.332	275.168	1.1793	DeO-Opt-Opt-Opt-Opt-DeO-Opt-Opt	Int-NoInt-Int-NoInt-Int-Int-Int-Int	3506.94	1222.17	60th - 90th
138	6	6	3	244.324	260.389	1.06575	DeO-Opt-Opt-Opt-Opt-DeO-Opt-Opt	Int-NoInt-Int-NoInt-Int-Int-Int-Int	3506.94	1222.17	60th - 90th
139	5	4	1	261.214	246.856	0.945032	Opt-Opt-Opt-DeO-Opt-DeO-DeO-DeO	Int-NoInt-Int-NoInt-Int-NoInt-Int-Int	3158.96	726.405	< 10th
139	5	4	2	239.224	234.402	0.979844	Opt-Opt-Opt-DeO-Opt-DeO-DeO-DeO	Int-NoInt-Int-NoInt-Int-NoInt-Int-Int	3158.96	726.405	< 10th
139	5	4	3	261.13	250.706	0.960084	Opt-Opt-Opt-DeO-Opt-DeO-DeO-DeO	Int-NoInt-Int-NoInt-Int-NoInt-Int-Int	3158.96	726.405	< 10th
140	3	6	1	224.601	255.696	1.13845	Opt-Opt-Opt-DeO-Opt-Opt-Opt-DeO	Int-NoInt-NoInt-NoInt-NoInt-Int-Int-NoInt	3536.64	1164.36	60th - 90th
140	3	6	2	225.672	267.888	1.18707	Opt-Opt-Opt-DeO-Opt-Opt-Opt-DeO	Int-NoInt-NoInt-NoInt-NoInt-Int-Int-NoInt	3536.64	1164.36	60th - 90th
140	3	6	3	222.348	261.08	1.1742	Opt-Opt-Opt-DeO-Opt-Opt-Opt-DeO	Int-NoInt-NoInt-NoInt-NoInt-Int-Int-NoInt	3536.64	1164.36	60th - 90th
141	5	4	1	228.426	250.785	1.09788	Opt-Opt-DeO-DeO-DeO-Opt-Opt-DeO	NoInt-NoInt-Int-Int-Int-NoInt-Int-Int	3345.53	944.126	30th - 60th
141	5	4	2	233.921	258.425	1.10475	Opt-Opt-DeO-DeO-DeO-Opt-Opt-DeO	NoInt-NoInt-Int-Int-Int-NoInt-Int-Int	3345.53	944.126	30th - 60th
141	5	4	3	246.91	254.164	1.02938	Opt-Opt-DeO-DeO-DeO-Opt-Opt-DeO	NoInt-NoInt-Int-Int-Int-NoInt-Int-Int	3345.53	944.126	30th - 60th
142	4	4	1	260.668	247.511	0.949525	DeO-DeO-Opt-Opt-DeO-DeO-Opt-Opt	NoInt-Int-Int-NoInt-Int-NoInt-Int-NoInt	3347.74	1036.43	30th - 60th
142	4	4	2	248.652	230.398	0.926592	DeO-DeO-Opt-Opt-DeO-DeO-Opt-Opt	NoInt-Int-Int-NoInt-Int-NoInt-Int-NoInt	3347.74	1036.43	30th - 60th
142	4	4	3	254.666	248.286	0.974946	DeO-DeO-Opt-Opt-DeO-DeO-Opt-Opt	NoInt-Int-Int-NoInt-Int-NoInt-Int-NoInt	3347.74	1036.43	30th - 60th
143	4	6	1	262.307	247.511	0.943591	Opt-Opt-Opt-DeO-Opt-DeO-Opt-Opt	NoInt-NoInt-Int-NoInt-Int-Int-Int-NoInt	3418.37	1107.9	60th - 90th
143	4	6	2	219.78	253.693	1.15431	Opt-Opt-Opt-DeO-Opt-DeO-Opt-Opt	NoInt-NoInt-Int-NoInt-Int-Int-Int-NoInt	3418.37	1107.9	60th - 90th
143	4	6	3	232.69	253.818	1.0908	Opt-Opt-Opt-DeO-Opt-DeO-Opt-Opt	NoInt-NoInt-Int-NoInt-Int-Int-Int-NoInt	3418.37	1107.9	60th - 90th
144	5	4	1	247.553	243.582	0.983961	Opt-DeO-DeO-DeO-Opt-Opt-Opt-DeO	Int-Int-Int-NoInt-NoInt-NoInt-Int-Int	3479.43	1114.41	60th - 90th
144	5	4	2	248.062	248.233	1.00069	Opt-DeO-DeO-DeO-Opt-Opt-Opt-DeO	Int-Int-Int-NoInt-NoInt-NoInt-Int-Int	3479.43	1114.41	60th - 90th
144	5	4	3	237.861	251.398	1.05691	Opt-DeO-DeO-DeO-Opt-Opt-Opt-DeO	Int-Int-Int-NoInt-NoInt-NoInt-Int-Int	3479.43	1114.41	60th - 90th
145	6	4	1	248.099	239.653	0.965958	Opt-Opt-DeO-DeO-DeO-DeO-Opt-Opt	Int-NoInt-Int-Int-Int-NoInt-Int-Int	3230.15	889.515	10th - 30th
145	6	4	2	266.917	230.762	0.864546	Opt-Opt-DeO-DeO-DeO-DeO-Opt-Opt	Int-NoInt-Int-Int-Int-NoInt-Int-Int	3230.15	889.515	10th - 30th
145	6	4	3	280.52	236.874	0.84441	Opt-Opt-DeO-DeO-DeO-DeO-Opt-Opt	Int-NoInt-Int-Int-Int-NoInt-Int-Int	3230.15	889.515	10th - 30th
146	4	8	1	239.356	256.023	1.06964	Opt-Opt-Opt-Opt-Opt-Opt-Opt-Opt	Int-Int-Int-NoInt-NoInt-NoInt-Int-NoInt	3717.42	1458.96	90th <
146	4	8	2	246.295	226.031	0.917725	Opt-Opt-Opt-Opt-Opt-Opt-Opt-Opt	Int-Int-Int-NoInt-NoInt-NoInt-Int-NoInt	3717.42	1458.96	90th <
146	4	8	3	251.434	249.669	0.992979	Opt-Opt-Opt-Opt-Opt-Opt-Opt-Opt	Int-Int-Int-NoInt-NoInt-NoInt-Int-NoInt	3717.42	1458.96	90th <
147	4	5	1	275.969	249.803	0.905183	Opt-Opt-DeO-DeO-DeO-Opt-Opt-Opt	Int-NoInt-Int-NoInt-Int-NoInt-Int-NoInt	3366.71	1025.76	30th - 60th
147	4	5	2	240.992	223.483	0.927347	Opt-Opt-DeO-DeO-DeO-Opt-Opt-Opt	Int-NoInt-Int-NoInt-Int-NoInt-Int-NoInt	3366.71	1025.76	30th - 60th
147	4	5	3	266.947	230.304	0.862734	Opt-Opt-DeO-DeO-DeO-Opt-Opt-Opt	Int-NoInt-Int-NoInt-Int-NoInt-Int-NoInt	3366.71	1025.76	30th - 60th
148	5	3	1	253.017	250.785	0.991176	Opt-DeO-DeO-Opt-DeO-DeO-Opt-DeO	Int-Int-NoInt-Int-Int-Int-NoInt-NoInt	3351.91	1008.02	30th - 60th
148	5	3	2	248.062	237.314	0.956671	Opt-DeO-DeO-Opt-DeO-DeO-Opt-DeO	Int-Int-NoInt-Int-Int-Int-NoInt-NoInt	3351.91	1008.02	30th - 60th
148	5	3	3	257.251	231.687	0.900625	Opt-DeO-DeO-Opt-DeO-DeO-Opt-DeO	Int-Int-NoInt-Int-Int-Int-NoInt-NoInt	3351.91	1008.02	30th - 60th
149	5	6	1	227.333	254.059	1.11756	Opt-Opt-Opt-DeO-DeO-Opt-Opt-Opt	Int-NoInt-Int-NoInt-Int-Int-Int-NoInt	3412.98	1069.35	30th - 60th
149	5	6	2	230.386	250.417	1.08695	Opt-Opt-Opt-DeO-DeO-Opt-Opt-Opt	Int-NoInt-Int-NoInt-Int-Int-Int-NoInt	3412.98	1069.35	30th - 60th
149	5	6	3	241.092	248.631	1.03127	Opt-Opt-Opt-DeO-DeO-Opt-Opt-Opt	Int-NoInt-Int-NoInt-Int-Int-Int-NoInt	3412.98	1069.35	30th - 60th
150	6	5	1	241.541	239.326	0.990828	Opt-Opt-Opt-DeO-Opt-Opt-DeO-DeO	Int-Int-Int-Int-Int-Int-NoInt-NoInt	3292.57	861.253	10th - 30th
150	6	5	2	233.921	257.697	1.10164	Opt-Opt-Opt-DeO-Opt-Opt-DeO-DeO	Int-Int-Int-Int-Int-Int-NoInt-NoInt	3292.57	861.253	10th - 30th
150	6	5	3	232.69	249.323	1.07148	Opt-Opt-Opt-DeO-Opt-Opt-DeO-DeO	Int-Int-Int-Int-Int-Int-NoInt-NoInt	3292.57	861.253	10th - 30th
151	4	5	1	231.705	255.041	1.10071	Opt-DeO-DeO-Opt-Opt-Opt-Opt-DeO	Int-Int-NoInt-NoInt-NoInt-NoInt-Int-Int	3638.53	1325.97	90th <
151	4	5	2	253.955	241.682	0.951673	Opt-DeO-DeO-Opt-Opt-Opt-Opt-DeO	Int-Int-NoInt-NoInt-NoInt-NoInt-Int-Int	3638.53	1325.97	90th <
151	4	5	3	235.921	238.949	1.01283	Opt-DeO-DeO-Opt-Opt-Opt-Opt-DeO	Int-Int-NoInt-NoInt-NoInt-NoInt-Int-Int	3638.53	1325.97	90th <
152	4	5	1	245.367	261.589	1.06611	Opt-DeO-Opt-Opt-Opt-DeO-Opt-DeO	NoInt-Int-NoInt-NoInt-Int-Int-Int-NoInt	3545.79	1233.23	60th - 90th
152	4	5	2	194.443	258.061	1.32718	Opt-DeO-Opt-Opt-Opt-DeO-Opt-DeO	NoInt-Int-NoInt-NoInt-Int-Int-Int-NoInt	3545.79	1233.23	60th - 90th
152	4	5	3	222.348	249.323	1.12132	Opt-DeO-Opt-Opt-Opt-DeO-Opt-DeO	NoInt-Int-NoInt-NoInt-Int-Int-Int-NoInt	3545.79	1233.23	60th - 90th
153	5	6	1	254.11	255.041	1.00366	Opt-Opt-Opt-DeO-Opt-Opt-Opt-DeO	Int-NoInt-Int-NoInt-Int-Int-Int-NoInt	3536.64	1164.36	60th - 90th
153	5	6	2	200.925	248.597	1.23727	Opt-Opt-Opt-DeO-Opt-Opt-Opt-DeO	Int-NoInt-Int-NoInt-Int-Int-Int-NoInt	3536.64	1164.36	60th - 90th
153	5	6	3	226.872	252.781	1.1142	Opt-Opt-Opt-DeO-Opt-Opt-Opt-DeO	Int-NoInt-Int-NoInt-Int-Int-Int-NoInt	3536.64	1164.36	60th - 90th
154	4	4	1	236.623	251.112	1.06123	Opt-Opt-DeO-Opt-DeO-DeO-Opt-DeO	Int-NoInt-NoInt-NoInt-NoInt-Int-Int-Int	3362.84	1014.37	30th - 60th
154	4	4	2	241.581	239.862	0.992884	Opt-Opt-DeO-Opt-DeO-DeO-Opt-DeO	Int-NoInt-NoInt-NoInt-NoInt-Int-Int-Int	3362.84	1014.37	30th - 60th
154	4	4	3	233.982	244.482	1.04487	Opt-Opt-DeO-Opt-DeO-DeO-Opt-DeO	Int-NoInt-NoInt-NoInt-NoInt-Int-Int-Int	3362.84	1014.37	30th - 60th
155	3	7	1	231.158	234.415	1.01409	Opt-DeO-Opt-Opt-Opt-Opt-Opt-Opt	NoInt-Int-Int-NoInt-NoInt-NoInt-Int-NoInt	3706.41	1452.95	90th <
155	3	7	2	231.564	261.337	1.12857	Opt-DeO-Opt-Opt-Opt-Opt-Opt-Opt	NoInt-Int-Int-NoInt-NoInt-NoInt-Int-NoInt	3706.41	1452.95	90th <
155	3	7	3	249.495	240.678	0.96466	Opt-DeO-Opt-Opt-Opt-Opt-Opt-Opt	NoInt-Int-Int-NoInt-NoInt-NoInt-Int-NoInt	3706.41	1452.95	90th <
156	4	5	1	216.95	251.112	1.15747	Opt-Opt-Opt-DeO-DeO-Opt-Opt-DeO	Int-Int-NoInt-NoInt-Int-NoInt-Int-NoInt	3391.81	987.715	30th - 60th
156	4	5	2	215.066	267.16	1.24223	Opt-Opt-Opt-DeO-DeO-Opt-Opt-DeO	Int-Int-NoInt-NoInt-Int-NoInt-Int-NoInt	3391.81	987.715	30th - 60th
156	4	5	3	210.067	255.893	1.21815	Opt-Opt-Opt-DeO-DeO-Opt-Opt-DeO	Int-Int-NoInt-NoInt-Int-NoInt-Int-NoInt	3391.81	987.715	30th - 60th
157	5	5	1	221.868	253.731	1.14361	Opt-Opt-Opt-DeO-Opt-DeO-Opt-DeO	Int-Int-NoInt-Int-Int-Int-NoInt-NoInt	3397.19	1026.27	30th - 60th
157	5	5	2	225.083	242.046	1.07536	Opt-Opt-Opt-DeO-Opt-DeO-Opt-DeO	Int-Int-NoInt-Int-Int-Int-NoInt-NoInt	3397.19	1026.27	30th - 60th
157	5	5	3	223.641	257.622	1.15195	Opt-Opt-Opt-DeO-Opt-DeO-Opt-DeO	Int-Int-NoInt-Int-Int-Int-NoInt-NoInt	3397.19	1026.27	30th - 60th
158	4	8	1	224.601	251.112	1.11804	Opt-Opt-Opt-Opt-Opt-Opt-Opt-Opt	NoInt-Int-Int-Int-NoInt-NoInt-Int-NoInt	3717.42	1458.96	90th <
158	4	8	2	238.046	246.05	1.03362	Opt-Opt-Opt-Opt-Opt-Opt-Opt-Opt	NoInt-Int-Int-Int-NoInt-NoInt-Int-NoInt	3717.42	1458.96	90th <
158	4	8	3	227.519	245.173	1.0776	Opt-Opt-Opt-Opt-Opt-Opt-Opt-Opt	NoInt-Int-Int-Int-NoInt-NoInt-Int-NoInt	3717.42	1458.96	90th <
159	4	6	1	287.992	203.967	0.70824	DeO-Opt-Opt-Opt-Opt-DeO-Opt-Opt	Int-NoInt-NoInt-NoInt-Int-Int-Int-NoInt	3506.94	1222.17	60th - 90th
159	4	6	2	287.54	207.468	0.721526	DeO-Opt-Opt-Opt-Opt-DeO-Opt-Opt	Int-NoInt-NoInt-NoInt-Int-Int-Int-NoInt	3506.94	1222.17	60th - 90th
159	4	6	3	277.289	235.145	0.848016	DeO-Opt-Opt-Opt-Opt-DeO-Opt-Opt	Int-NoInt-NoInt-NoInt-Int-Int-Int-NoInt	3506.94	1222.17	60th - 90th
160	3	5	1	245.913	234.742	0.954574	Opt-Opt-Opt-Opt-Opt-DeO-DeO-DeO	Int-NoInt-NoInt-NoInt-Int-NoInt-Int-NoInt	3318.56	939.379	30th - 60th
160	3	5	2	223.315	240.226	1.07573	Opt-Opt-Opt-Opt-Opt-DeO-DeO-DeO	Int-NoInt-NoInt-NoInt-Int-NoInt-Int-NoInt	3318.56	939.379	30th - 60th
160	3	5	3	238.507	255.893	1.0729	Opt-Opt-Opt-Opt-Opt-DeO-DeO-DeO	Int-NoInt-NoInt-NoInt-Int-NoInt-Int-NoInt	3318.56	939.379	30th - 60th
161	6	5	1	234.984	242.6	1.03241	Opt-Opt-Opt-Opt-Opt-DeO-DeO-DeO	Int-Int-NoInt-Int-Int-Int-Int-NoInt	3318.56	939.379	30th - 60th
161	6	5	2	245.705	245.686	0.999919	Opt-Opt-Opt-Opt-Opt-DeO-DeO-DeO	Int-Int-NoInt-Int-Int-Int-Int-NoInt	3318.56	939.379	30th - 60th
161	6	5	3	221.702	244.482	1.10275	Opt-Opt-Opt-Opt-Opt-DeO-DeO-DeO	Int-Int-NoInt-Int-Int-Int-Int-NoInt	3318.56	939.379	30th - 60th
162	3	6	1	254.11	244.237	0.961145	Opt-Opt-DeO-Opt-Opt-DeO-Opt-Opt	Int-NoInt-Int-NoInt-NoInt-NoInt-Int-NoInt	3531.2	1275.87	60th - 90th
162	3	6	2	256.901	216.567	0.843	Opt-Opt-DeO-Opt-Opt-DeO-Opt-Opt	Int-NoInt-Int-NoInt-NoInt-NoInt-Int-NoInt	3531.2	1275.87	60th - 90th
162	3	6	3	254.02	233.762	0.920252	Opt-Opt-DeO-Opt-Opt-DeO-Opt-Opt	Int-NoInt-Int-NoInt-NoInt-NoInt-Int-NoInt	3531.2	1275.87	60th - 90th
163	5	4	1	256.843	211.497	0.823451	Opt-Opt-DeO-DeO-DeO-DeO-Opt-Opt	Int-NoInt-Int-NoInt-Int-Int-Int-NoInt	3230.15	889.515	10th - 30th
163	5	4	2	271.042	233.674	0.862133	Opt-Opt-DeO-DeO-DeO-DeO-Opt-Opt	Int-NoInt-Int-NoInt-Int-Int-Int-NoInt	3230.15	889.515	10th - 30th
163	5	4	3	270.179	230.65	0.853694	Opt-Opt-DeO-DeO-DeO-DeO-Opt-Opt	Int-NoInt-Int-NoInt-Int-Int-Int-NoInt	3230.15	889.515	10th - 30th
164	6	6	1	217.497	257.66	1.18466	Opt-Opt-Opt-DeO-Opt-Opt-Opt-DeO	Int-NoInt-Int-Int-Int-Int-Int-NoInt	3536.64	1164.36	60th - 90th
164	6	6	2	243.349	244.23	1.00362	Opt-Opt-Opt-DeO-Opt-Opt-Opt-DeO	Int-NoInt-Int-Int-Int-Int-Int-NoInt	3536.64	1164.36	60th - 90th
164	6	6	3	244.324	226.154	0.925632	Opt-Opt-Opt-DeO-Opt-Opt-Opt-DeO	Int-NoInt-Int-Int-Int-Int-Int-NoInt	3536.64	1164.36	60th - 90th
165	5	6	1	238.809	225.575	0.944585	Opt-Opt-Opt-Opt-DeO-Opt-DeO-Opt	Int-NoInt-Int-NoInt-Int-NoInt-Int-Int	3321.59	973.686	30th - 60th
165	5	6	2	246.295	234.402	0.951715	Opt-Opt-Opt-Opt-DeO-Opt-DeO-Opt	Int-NoInt-Int-NoInt-Int-NoInt-Int-Int	3321.59	973.686	30th - 60th
165	5	6	3	237.214	251.398	1.05979	Opt-Opt-Opt-Opt-DeO-Opt-DeO-Opt	Int-NoInt-Int-NoInt-Int-NoInt-Int-Int	3321.59	973.686	30th - 60th
166	6	6	1	291.271	205.604	0.705888	Opt-Opt-DeO-Opt-Opt-Opt-DeO-Opt	Int-Int-Int-Int-NoInt-Int-Int-NoInt	3424.87	1110.4	60th - 90th
166	6	6	2	271.631	210.016	0.773165	Opt-Opt-DeO-Opt-Opt-Opt-DeO-Opt	Int-Int-Int-Int-NoInt-Int-Int-NoInt	3424.87	1110.4	60th - 90th
166	6	6	3	284.398	220.967	0.776964	Opt-Opt-DeO-Opt-Opt-Opt-DeO-Opt	Int-Int-Int-Int-NoInt-Int-Int-NoInt	3424.87	1110.4	60th - 90th
167	6	5	1	242.088	222.629	0.91962	Opt-Opt-DeO-Opt-Opt-DeO-Opt-DeO	Int-Int-Int-NoInt-Int-NoInt-Int-Int	3510.02	1194.24	60th - 90th
167	6	5	2	225.083	242.774	1.0786	Opt-Opt-DeO-Opt-Opt-DeO-Opt-DeO	Int-Int-Int-NoInt-Int-NoInt-Int-Int	3510.02	1194.24	60th - 90th
167	6	5	3	252.727	247.248	0.978322	Opt-Opt-DeO-Opt-Opt-DeO-Opt-DeO	Int-Int-Int-NoInt-Int-NoInt-Int-Int	3510.02	1194.24	60th - 90th
168	4	6	1	218.59	237.362	1.08588	Opt-Opt-Opt-Opt-Opt-Opt-DeO-DeO	NoInt-Int-NoInt-Int-NoInt-NoInt-Int-Int	3452.18	1074.23	30th - 60th
168	4	6	2	233.332	249.689	1.0701	Opt-Opt-Opt-Opt-Opt-Opt-DeO-DeO	NoInt-Int-NoInt-Int-NoInt-NoInt-Int-Int	3452.18	1074.23	30th - 60th
168	4	6	3	232.043	241.715	1.04168	Opt-Opt-Opt-Opt-Opt-Opt-DeO-DeO	NoInt-Int-NoInt-Int-NoInt-NoInt-Int-Int	3452.18	1074.23	30th - 60th
169	6	7	1	228.973	232.451	1.01519	Opt-Opt-Opt-Opt-Opt-Opt-Opt-DeO	Int-NoInt-Int-Int-Int-Int-Int-NoInt	3696.24	1377.33	90th <
169	6	7	2	219.78	233.674	1.06322	Opt-Opt-Opt-Opt-Opt-Opt-Opt-DeO	Int-NoInt-Int-Int-Int-Int-Int-NoInt	3696.24	1377.33	90th <
169	6	7	3	236.568	259.351	1.09631	Opt-Opt-Opt-Opt-Opt-Opt-Opt-DeO	Int-NoInt-Int-Int-Int-Int-Int-NoInt	3696.24	1377.33	90th <
170	6	5	1	232.251	238.999	1.02905	Opt-Opt-Opt-DeO-Opt-DeO-Opt-DeO	Int-NoInt-Int-Int-Int-Int-Int-NoInt	3397.19	1026.27	30th - 60th
170	6	5	2	227.44	239.862	1.05462	Opt-Opt-Opt-DeO-Opt-DeO-Opt-DeO	Int-NoInt-Int-Int-Int-Int-Int-NoInt	3397.19	1026.27	30th - 60th
170	6	5	3	231.397	242.407	1.04758	Opt-Opt-Opt-DeO-Opt-DeO-Opt-DeO	Int-NoInt-Int-Int-Int-Int-Int-NoInt	3397.19	1026.27	30th - 60th
171	4	5	1	238.263	245.546	1.03057	Opt-Opt-Opt-DeO-DeO-Opt-Opt-DeO	Int-NoInt-Int-NoInt-NoInt-Int-Int-NoInt	3391.81	987.715	30th - 60th
171	4	5	2	213.887	242.41	1.13335	Opt-Opt-Opt-DeO-DeO-Opt-Opt-DeO	Int-NoInt-Int-NoInt-NoInt-Int-Int-NoInt	3391.81	987.715	30th - 60th
171	4	5	3	226.226	238.257	1.05318	Opt-Opt-Opt-DeO-DeO-Opt-Opt-DeO	Int-NoInt-Int-NoInt-NoInt-Int-Int-NoInt	3391.81	987.715	30th - 60th
172	4	6	1	230.612	236.707	1.02643	Opt-Opt-DeO-Opt-DeO-Opt-Opt-Opt	NoInt-NoInt-Int-NoInt-Int-NoInt-Int-Int	3520.58	1232.24	60th - 90th
172	4	6	2	233.332	241.682	1.03579	Opt-Opt-DeO-Opt-DeO-Opt-Opt-Opt	NoInt-NoInt-Int-NoInt-Int-NoInt-Int-Int	3520.58	1232.24	60th - 90th
172	4	6	3	239.8	232.033	0.967612	Opt-Opt-DeO-Opt-DeO-Opt-Opt-Opt	NoInt-NoInt-Int-NoInt-Int-NoInt-Int-Int	3520.58	1232.24	60th - 90th
173	4	6	1	225.147	234.415	1.04116	Opt-Opt-DeO-Opt-Opt-Opt-Opt-DeO	Int-NoInt-Int-NoInt-Int-NoInt-Int-NoInt	3649.46	1332.32	90th <
173	4	6	2	231.564	249.325	1.0767	Opt-Opt-DeO-Opt-Opt-Opt-Opt-DeO	Int-NoInt-Int-NoInt-Int-NoInt-Int-NoInt	3649.46	1332.32	90th <
173	4	6	3	240.446	230.65	0.959258	Opt-Opt-DeO-Opt-Opt-Opt-Opt-DeO	Int-NoInt-Int-NoInt-Int-NoInt-Int-NoInt	3649.46	1332.32	90th <
174	4	4	1	233.891	226.885	0.970046	Opt-Opt-Opt-DeO-DeO-DeO-Opt-DeO	Int-NoInt-Int-NoInt-Int-NoInt-Int-NoInt	3255.25	851.474	10th - 30th
174	4	4	2	233.332	234.766	1.00615	Opt-Opt-Opt-DeO-DeO-DeO-Opt-DeO	Int-NoInt-Int-NoInt-Int-NoInt-Int-NoInt	3255.25	851.474	10th - 30th
174	4	4	3	237.861	246.902	1.03801	Opt-Opt-Opt-DeO-DeO-DeO-Opt-DeO	Int-NoInt-Int-NoInt-Int-NoInt-Int-NoInt	3255.25	851.474	10th - 30th
175	6	7	1	228.973	240.308	1.04951	Opt-Opt-Opt-DeO-Opt-Opt-Opt-Opt	Int-NoInt-Int-Int-Int-Int-Int-NoInt	3557.82	1245.99	60th - 90th
175	6	7	2	236.867	235.494	0.994204	Opt-Opt-Opt-DeO-Opt-Opt-Opt-Opt	Int-NoInt-Int-Int-Int-Int-Int-NoInt	3557.82	1245.99	60th - 90th
175	6	7	3	219.762	241.715	1.09989	Opt-Opt-Opt-DeO-Opt-Opt-Opt-Opt	Int-NoInt-Int-Int-Int-Int-Int-NoInt	3557.82	1245.99	60th - 90th
176	4	7	1	213.671	253.404	1.18595	Opt-Opt-Opt-Opt-Opt-Opt-Opt-DeO	Int-NoInt-Int-NoInt-NoInt-Int-Int-NoInt	3696.24	1377.33	90th <
176	4	7	2	216.244	242.774	1.12268	Opt-Opt-Opt-Opt-Opt-Opt-Opt-DeO	Int-NoInt-Int-NoInt-NoInt-Int-Int-NoInt	3696.24	1377.33	90th <
176	4	7	3	237.214	232.725	0.981073	Opt-Opt-Opt-Opt-Opt-Opt-Opt-DeO	Int-NoInt-Int-NoInt-NoInt-Int-Int-NoInt	3696.24	1377.33	90th <
177	5	5	1	235.53	238.344	1.01195	Opt-Opt-DeO-Opt-Opt-DeO-Opt-DeO	Int-Int-NoInt-NoInt-Int-Int-Int-NoInt	3510.02	1194.24	60th - 90th
177	5	5	2	226.261	238.042	1.05207	Opt-Opt-DeO-Opt-Opt-DeO-Opt-DeO	Int-Int-NoInt-NoInt-Int-Int-Int-NoInt	3510.02	1194.24	60th - 90th
177	5	5	3	233.982	232.379	0.993146	Opt-Opt-DeO-Opt-Opt-DeO-Opt-DeO	Int-Int-NoInt-NoInt-Int-Int-Int-NoInt	3510.02	1194.24	60th - 90th
178	5	7	1	210.939	253.077	1.19976	Opt-Opt-Opt-Opt-Opt-Opt-Opt-DeO	Int-NoInt-Int-Int-Int-NoInt-Int-NoInt	3696.24	1377.33	90th <
178	5	7	2	220.369	242.046	1.09837	Opt-Opt-Opt-Opt-Opt-Opt-Opt-DeO	Int-NoInt-Int-Int-Int-NoInt-Int-NoInt	3696.24	1377.33	90th <
178	5	7	3	212.653	241.715	1.13667	Opt-Opt-Opt-Opt-Opt-Opt-Opt-DeO	Int-NoInt-Int-Int-Int-NoInt-Int-NoInt	3696.24	1377.33	90th <
179	4	5	1	240.995	234.088	0.971338	Opt-DeO-DeO-Opt-Opt-DeO-Opt-Opt	Int-Int-NoInt-NoInt-NoInt-Int-Int-NoInt	3520.27	1269.51	60th - 90th
179	4	5	2	251.598	222.755	0.885362	Opt-DeO-DeO-Opt-Opt-DeO-Opt-Opt	Int-Int-NoInt-NoInt-NoInt-Int-Int-NoInt	3520.27	1269.51	60th - 90th
179	4	5	3	234.629	230.65	0.983041	Opt-DeO-DeO-Opt-Opt-DeO-Opt-Opt	Int-Int-NoInt-NoInt-NoInt-Int-Int-NoInt	3520.27	1269.51	60th - 90th
180	6	6	1	236.077	232.123	0.983254	Opt-Opt-Opt-Opt-DeO-DeO-Opt-Opt	Int-Int-Int-NoInt-Int-NoInt-Int-Int	3430.8	1141	60th - 90th
180	6	6	2	249.241	229.307	0.92002	Opt-Opt-Opt-Opt-DeO-DeO-Opt-Opt	Int-Int-Int-NoInt-Int-NoInt-Int-Int	3430.8	1141	60th - 90th
180	6	6	3	236.568	229.612	0.970598	Opt-Opt-Opt-Opt-DeO-DeO-Opt-Opt	Int-Int-Int-NoInt-Int-NoInt-Int-Int	3430.8	1141	60th - 90th
181	4	6	1	238.263	234.088	0.982478	Opt-Opt-DeO-Opt-Opt-Opt-DeO-Opt	NoInt-NoInt-Int-Int-Int-NoInt-Int-NoInt	3424.87	1110.4	60th - 90th
181	4	6	2	230.975	230.762	0.99908	Opt-Opt-DeO-Opt-Opt-Opt-DeO-Opt	NoInt-NoInt-Int-Int-Int-NoInt-Int-NoInt	3424.87	1110.4	60th - 90th
181	4	6	3	248.202	228.921	0.922315	Opt-Opt-DeO-Opt-Opt-Opt-DeO-Opt	NoInt-NoInt-Int-Int-Int-NoInt-Int-NoInt	3424.87	1110.4	60th - 90th
182	7	6	1	206.567	246.529	1.19346	Opt-Opt-Opt-Opt-Opt-DeO-Opt-DeO	Int-Int-Int-NoInt-Int-Int-Int-Int	3556.8	1239.24	60th - 90th
182	7	6	2	220.369	245.322	1.11323	Opt-Opt-Opt-Opt-Opt-DeO-Opt-DeO	Int-Int-Int-NoInt-Int-Int-Int-Int	3556.8	1239.24	60th - 90th
182	7	6	3	223.641	241.024	1.07773	Opt-Opt-Opt-Opt-Opt-DeO-Opt-DeO	Int-Int-Int-NoInt-Int-Int-Int-Int	3556.8	1239.24	60th - 90th
183	6	4	1	237.17	236.379	0.996668	Opt-Opt-DeO-DeO-Opt-DeO-Opt-DeO	Int-Int-Int-Int-Int-NoInt-Int-NoInt	3350.92	982.678	30th - 60th
183	6	4	2	225.083	243.866	1.08345	Opt-Opt-DeO-DeO-Opt-DeO-Opt-DeO	Int-Int-Int-Int-Int-NoInt-Int-NoInt	3350.92	982.678	30th - 60th
183	6	4	3	224.287	229.958	1.02529	Opt-Opt-DeO-DeO-Opt-DeO-Opt-DeO	Int-Int-Int-Int-Int-NoInt-Int-NoInt	3350.92	982.678	30th - 60th
184	5	5	1	243.181	233.105	0.958568	Opt-Opt-Opt-DeO-Opt-Opt-DeO-DeO	NoInt-NoInt-Int-Int-Int-NoInt-Int-Int	3292.57	861.253	10th - 30th
184	5	5	2	220.958	241.318	1.09214	Opt-Opt-Opt-DeO-Opt-Opt-DeO-DeO	NoInt-NoInt-Int-Int-Int-NoInt-Int-Int	3292.57	861.253	10th - 30th
184	5	5	3	212.006	240.678	1.13524	Opt-Opt-Opt-DeO-Opt-Opt-DeO-DeO	NoInt-NoInt-Int-Int-Int-NoInt-Int-Int	3292.57	861.253	10th - 30th
185	5	6	1	234.437	234.415	0.999905	Opt-Opt-Opt-Opt-Opt-DeO-Opt-DeO	Int-NoInt-Int-Int-NoInt-NoInt-Int-Int	3556.8	1239.24	60th - 90th
185	5	6	2	218.012	230.034	1.05515	Opt-Opt-Opt-Opt-Opt-DeO-Opt-DeO	Int-NoInt-Int-Int-NoInt-NoInt-Int-Int	3556.8	1239.24	60th - 90th
185	5	6	3	235.921	239.641	1.01576	Opt-Opt-Opt-Opt-Opt-DeO-Opt-DeO	Int-NoInt-Int-Int-NoInt-NoInt-Int-Int	3556.8	1239.24	60th - 90th
186	4	7	1	222.961	228.194	1.02347	Opt-DeO-Opt-Opt-Opt-Opt-Opt-Opt	Int-Int-NoInt-NoInt-Int-NoInt-Int-NoInt	3706.41	1452.95	90th <
186	4	7	2	236.278	245.686	1.03982	Opt-DeO-Opt-Opt-Opt-Opt-Opt-Opt	Int-Int-NoInt-NoInt-Int-NoInt-Int-NoInt	3706.41	1452.95	90th <
186	4	7	3	206.835	243.099	1.17532	Opt-DeO-Opt-Opt-Opt-Opt-Opt-Opt	Int-Int-NoInt-NoInt-Int-NoInt-Int-NoInt	3706.41	1452.95	90th <
187	7	6	1	230.065	242.927	1.05591	Opt-Opt-Opt-DeO-Opt-Opt-Opt-DeO	Int-Int-Int-Int-Int-Int-Int-NoInt	3536.64	1164.36	60th - 90th
187	7	6	2	209.174	254.057	1.21457	Opt-Opt-Opt-DeO-Opt-Opt-Opt-DeO	Int-Int-Int-Int-Int-Int-Int-NoInt	3536.64	1164.36	60th - 90th
187	7	6	3	215.238	225.463	1.0475	Opt-Opt-Opt-DeO-Opt-Opt-Opt-DeO	Int-Int-Int-Int-Int-Int-Int-NoInt	3536.64	1164.36	60th - 90th
188	4	5	1	231.705	248.493	1.07245	Opt-Opt-DeO-DeO-Opt-DeO-Opt-Opt	Int-NoInt-Int-NoInt-Int-NoInt-NoInt-Int	3372.09	1064.31	30th - 60th
188	4	5	2	219.19	232.582	1.0611	Opt-Opt-DeO-DeO-Opt-DeO-Opt-Opt	Int-NoInt-Int-NoInt-Int-NoInt-NoInt-Int	3372.09	1064.31	30th - 60th
188	4	5	3	228.165	225.463	0.988156	Opt-Opt-DeO-DeO-Opt-DeO-Opt-Opt	Int-NoInt-Int-NoInt-Int-NoInt-NoInt-Int	3372.09	1064.31	30th - 60th
189	6	7	1	218.043	241.618	1.10812	Opt-Opt-Opt-Opt-Opt-Opt-Opt-DeO	Int-NoInt-Int-NoInt-Int-Int-Int-Int	3696.24	1377.33	90th <
189	6	7	2	215.066	256.241	1.19145	Opt-Opt-Opt-Opt-Opt-Opt-Opt-DeO	Int-NoInt-Int-NoInt-Int-Int-Int-Int	3696.24	1377.33	90th <
189	6	7	3	209.421	229.958	1.09807	Opt-Opt-Opt-Opt-Opt-Opt-Opt-DeO	Int-NoInt-Int-NoInt-Int-Int-Int-Int	3696.24	1377.33	90th <
190	3	5	1	212.578	254.386	1.19667	Opt-DeO-Opt-Opt-Opt-DeO-Opt-DeO	NoInt-NoInt-NoInt-NoInt-Int-Int-Int-NoInt	3545.79	1233.23	60th - 90th
190	3	5	2	205.049	240.59	1.17333	Opt-DeO-Opt-Opt-Opt-DeO-Opt-DeO	NoInt-NoInt-NoInt-NoInt-Int-Int-Int-NoInt	3545.79	1233.23	60th - 90th
190	3	5	3	209.421	240.678	1.14926	Opt-DeO-Opt-Opt-Opt-DeO-Opt-DeO	NoInt-NoInt-NoInt-NoInt-Int-Int-Int-NoInt	3545.79	1233.23	60th - 90th
191	5	6	1	254.657	241.618	0.948797	Opt-DeO-Opt-Opt-Opt-Opt-DeO-Opt	NoInt-Int-Int-NoInt-Int-NoInt-Int-Int	3460.64	1149.39	60th - 90th
191	5	6	2	240.402	222.755	0.926592	Opt-DeO-Opt-Opt-Opt-Opt-DeO-Opt	NoInt-Int-Int-NoInt-Int-NoInt-Int-Int	3460.64	1149.39	60th - 90th
191	5	6	3	227.519	212.668	0.934727	Opt-DeO-Opt-Opt-Opt-Opt-DeO-Opt	NoInt-Int-Int-NoInt-Int-NoInt-Int-Int	3460.64	1149.39	60th - 90th
192	4	6	1	231.705	225.575	0.973546	Opt-Opt-DeO-Opt-Opt-DeO-Opt-Opt	NoInt-Int-Int-NoInt-NoInt-Int-NoInt-Int	3531.2	1275.87	60th - 90th
192	4	6	2	242.17	220.935	0.912313	Opt-Opt-DeO-Opt-Opt-DeO-Opt-Opt	NoInt-Int-Int-NoInt-NoInt-Int-NoInt-Int	3531.2	1275.87	60th - 90th
192	4	6	3	230.751	243.099	1.05351	Opt-Opt-DeO-Opt-Opt-DeO-Opt-Opt	NoInt-Int-Int-NoInt-NoInt-Int-NoInt-Int	3531.2	1275.87	60th - 90th
193	7	3	1	215.311	239.981	1.11458	Opt-DeO-DeO-DeO-DeO-Opt-Opt-DeO	Int-Int-Int-NoInt-Int-Int-Int-Int	3334.6	937.774	30th - 60th
193	7	3	2	205.049	233.31	1.13783	Opt-DeO-DeO-DeO-DeO-Opt-Opt-DeO	Int-Int-Int-NoInt-Int-Int-Int-Int	3334.6	937.774	30th - 60th
193	7	3	3	241.739	238.603	0.987029	Opt-DeO-DeO-DeO-DeO-Opt-Opt-DeO	Int-Int-Int-NoInt-Int-Int-Int-Int	3334.6	937.774	30th - 60th
194	5	4	1	247.006	231.141	0.93577	DeO-Opt-Opt-DeO-Opt-DeO-DeO-Opt	NoInt-Int-Int-NoInt-Int-Int-NoInt-Int	3107.4	708.874	< 10th
194	5	4	2	225.083	212.564	0.94438	DeO-Opt-Opt-DeO-Opt-DeO-DeO-Opt	NoInt-Int-Int-NoInt-Int-Int-NoInt-Int	3107.4	708.874	< 10th
194	5	4	3	246.91	231.341	0.936947	DeO-Opt-Opt-DeO-Opt-DeO-DeO-Opt	NoInt-Int-Int-NoInt-Int-Int-NoInt-Int	3107.4	708.874	< 10th
195	4	4	1	246.46	227.867	0.924561	Opt-Opt-DeO-DeO-Opt-Opt-DeO-DeO	NoInt-NoInt-Int-NoInt-Int-NoInt-Int-Int	3246.29	817.664	10th - 30th
195	4	4	2	219.19	226.395	1.03287	Opt-Opt-DeO-DeO-Opt-Opt-DeO-DeO	NoInt-NoInt-Int-NoInt-Int-NoInt-Int-Int	3246.29	817.664	10th - 30th
195	4	4	3	237.214	228.229	0.962122	Opt-Opt-DeO-DeO-Opt-Opt-DeO-DeO	NoInt-NoInt-Int-NoInt-Int-NoInt-Int-Int	3246.29	817.664	10th - 30th
196	5	6	1	212.032	234.088	1.10402	Opt-Opt-Opt-Opt-Opt-DeO-Opt-DeO	Int-NoInt-Int-NoInt-Int-Int-NoInt-Int	3556.8	1239.24	60th - 90th
196	5	6	2	218.601	236.586	1.08227	Opt-Opt-Opt-Opt-Opt-DeO-Opt-DeO	Int-NoInt-Int-NoInt-Int-Int-NoInt-Int	3556.8	1239.24	60th - 90th
196	5	6	3	229.458	235.491	1.02629	Opt-Opt-Opt-Opt-Opt-DeO-Opt-DeO	Int-NoInt-Int-NoInt-Int-Int-NoInt-Int	3556.8	1239.24	60th - 90th
197	5	4	1	286.899	191.854	0.668715	Opt-Opt-Opt-DeO-DeO-Opt-DeO-DeO	Int-NoInt-NoInt-Int-NoInt-Int-Int-Int	3147.74	684.612	< 10th
197	5	4	2	319.947	172.162	0.538094	Opt-Opt-Opt-DeO-DeO-Opt-DeO-DeO	Int-NoInt-NoInt-Int-NoInt-Int-Int-Int	3147.74	684.612	< 10th
197	5	4	3	318.009	186.387	0.586106	Opt-Opt-Opt-DeO-DeO-Opt-DeO-DeO	Int-NoInt-NoInt-Int-NoInt-Int-Int-Int	3147.74	684.612	< 10th
198	4	7	1	199.463	237.034	1.18836	Opt-Opt-Opt-DeO-Opt-Opt-Opt-Opt	Int-NoInt-NoInt-NoInt-Int-Int-Int-NoInt	3557.82	1245.99	60th - 90th
198	4	7	2	236.867	236.586	0.998814	Opt-Opt-Opt-DeO-Opt-Opt-Opt-Opt	Int-NoInt-NoInt-NoInt-Int-Int-Int-NoInt	3557.82	1245.99	60th - 90th
198	4	7	3	213.945	235.491	1.10071	Opt-Opt-Opt-DeO-Opt-Opt-Opt-Opt	Int-NoInt-NoInt-NoInt-Int-Int-Int-NoInt	3557.82	1245.99	60th - 90th
199	7	6	1	225.694	230.814	1.02269	Opt-Opt-DeO-DeO-Opt-Opt-Opt-Opt	Int-Int-Int-Int-Int-NoInt-Int-Int	3511.54	1202.4	60th - 90th
199	7	6	2	253.955	221.663	0.872845	Opt-Opt-DeO-DeO-Opt-Opt-Opt-Opt	Int-Int-Int-Int-Int-NoInt-Int-Int	3511.54	1202.4	60th - 90th
199	7	6	3	228.165	221.659	0.971484	Opt-Opt-DeO-DeO-Opt-Opt-Opt-Opt	Int-Int-Int-Int-Int-NoInt-Int-Int	3511.54	1202.4	60th - 90th
200	6	7	1	209.846	235.07	1.1202	Opt-Opt-Opt-Opt-Opt-Opt-Opt-DeO	Int-NoInt-Int-Int-Int-NoInt-Int-Int	3696.24	1377.33	90th <
200	6	7	2	213.298	234.038	1.09723	Opt-Opt-Opt-Opt-Opt-Opt-Opt-DeO	Int-NoInt-Int-Int-Int-NoInt-Int-Int	3696.24	1377.33	90th <
200	6	7	3	234.629	235.491	1.00367	Opt-Opt-Opt-Opt-Opt-Opt-Opt-DeO	Int-NoInt-Int-Int-Int-NoInt-Int-Int	3696.24	1377.33	90th <
201	5	7	1	232.798	245.546	1.05476	Opt-Opt-Opt-Opt-DeO-Opt-Opt-Opt	Int-NoInt-Int-Int-NoInt-NoInt-Int-Int	3567.36	1277.25	60th - 90th
201	5	7	2	221.547	214.383	0.967664	Opt-Opt-Opt-Opt-DeO-Opt-Opt-Opt	Int-NoInt-Int-Int-NoInt-NoInt-Int-Int	3567.36	1277.25	60th - 90th
201	5	7	3	241.739	218.201	0.902631	Opt-Opt-Opt-Opt-DeO-Opt-Opt-Opt	Int-NoInt-Int-Int-NoInt-NoInt-Int-Int	3567.36	1277.25	60th - 90th
202	3	7	1	228.426	216.736	0.948822	Opt-Opt-Opt-Opt-Opt-Opt-Opt-DeO	NoInt-NoInt-Int-NoInt-Int-NoInt-Int-NoInt	3696.24	1377.33	90th <
202	3	7	2	216.244	232.946	1.07724	Opt-Opt-Opt-Opt-Opt-Opt-Opt-DeO	NoInt-NoInt-Int-NoInt-Int-NoInt-Int-NoInt	3696.24	1377.33	90th <
202	3	7	3	210.713	252.435	1.198	Opt-Opt-Opt-Opt-Opt-Opt-Opt-DeO	NoInt-NoInt-Int-NoInt-Int-NoInt-Int-NoInt	3696.24	1377.33	90th <
203	4	7	1	211.485	253.077	1.19666	Opt-Opt-Opt-Opt-Opt-DeO-Opt-Opt	Int-NoInt-Int-NoInt-Int-Int-NoInt-NoInt	3577.98	1320.87	60th - 90th
203	4	7	2	195.032	248.233	1.27278	Opt-Opt-Opt-Opt-Opt-DeO-Opt-Opt	Int-NoInt-Int-NoInt-Int-Int-NoInt-NoInt	3577.98	1320.87	60th - 90th
203	4	7	3	203.603	224.425	1.10227	Opt-Opt-Opt-Opt-Opt-DeO-Opt-Opt	Int-NoInt-Int-NoInt-Int-Int-NoInt-NoInt	3577.98	1320.87	60th - 90th
204	4	5	1	208.207	237.362	1.14003	Opt-DeO-Opt-DeO-Opt-DeO-Opt-Opt	NoInt-NoInt-Int-NoInt-Int-Int-Int-NoInt	3407.36	1101.88	30th - 60th
204	4	5	2	233.332	239.862	1.02799	Opt-DeO-Opt-DeO-Opt-DeO-Opt-Opt	NoInt-NoInt-Int-NoInt-Int-Int-Int-NoInt	3407.36	1101.88	30th - 60th
204	4	5	3	226.872	215.089	0.94806	Opt-DeO-Opt-DeO-Opt-DeO-Opt-Opt	NoInt-NoInt-Int-NoInt-Int-Int-Int-NoInt	3407.36	1101.88	30th - 60th
205	7	4	1	224.054	215.753	0.962952	Opt-Opt-DeO-Opt-DeO-DeO-Opt-DeO	Int-Int-Int-Int-Int-NoInt-Int-Int	3362.84	1014.37	30th - 60th
205	7	4	2	242.17	224.211	0.92584	Opt-Opt-DeO-Opt-DeO-DeO-Opt-DeO	Int-Int-Int-Int-Int-NoInt-Int-Int	3362.84	1014.37	30th - 60th
205	7	4	3	233.982	233.762	0.999058	Opt-Opt-DeO-Opt-DeO-DeO-Opt-DeO	Int-Int-Int-Int-Int-NoInt-Int-Int	3362.84	1014.37	30th - 60th
206	5	4	1	256.296	215.099	0.839258	Opt-Opt-DeO-Opt-DeO-DeO-Opt-DeO	Int-Int-NoInt-NoInt-Int-NoInt-Int-Int	3362.84	1014.37	30th - 60th
206	5	4	2	215.655	221.299	1.02617	Opt-Opt-DeO-Opt-DeO-DeO-Opt-DeO	Int-Int-NoInt-NoInt-Int-NoInt-Int-Int	3362.84	1014.37	30th - 60th
206	5	4	3	244.971	224.079	0.91472	Opt-Opt-DeO-Opt-DeO-DeO-Opt-DeO	Int-Int-NoInt-NoInt-Int-NoInt-Int-Int	3362.84	1014.37	30th - 60th
207	4	5	1	224.601	232.451	1.03495	Opt-Opt-DeO-Opt-Opt-DeO-Opt-DeO	Int-NoInt-NoInt-Int-NoInt-Int-Int-NoInt	3510.02	1194.24	60th - 90th
207	4	5	2	238.635	216.203	0.906001	Opt-Opt-DeO-Opt-Opt-DeO-Opt-DeO	Int-NoInt-NoInt-Int-NoInt-Int-Int-NoInt	3510.02	1194.24	60th - 90th
207	4	5	3	227.519	222.696	0.978804	Opt-Opt-DeO-Opt-Opt-DeO-Opt-DeO	Int-NoInt-NoInt-Int-NoInt-Int-Int-NoInt	3510.02	1194.24	60th - 90th
208	5	5	1	190.719	252.422	1.32352	Opt-DeO-Opt-Opt-Opt-DeO-Opt-DeO	Int-Int-NoInt-NoInt-Int-Int-Int-NoInt	3545.79	1233.23	60th - 90th
208	5	5	2	195.622	254.785	1.30244	Opt-DeO-Opt-Opt-Opt-DeO-Opt-DeO	Int-Int-NoInt-NoInt-Int-Int-Int-NoInt	3545.79	1233.23	60th - 90th
208	5	5	3	186.152	232.725	1.25019	Opt-DeO-Opt-Opt-Opt-DeO-Opt-DeO	Int-Int-NoInt-NoInt-Int-Int-Int-NoInt	3545.79	1233.23	60th - 90th
209	6	5	1	239.902	228.849	0.953928	DeO-Opt-Opt-Opt-DeO-DeO-Opt-Opt	Int-NoInt-Int-Int-Int-NoInt-Int-Int	3359.77	1042.3	30th - 60th
209	6	5	2	235.099	199.096	0.84686	DeO-Opt-Opt-Opt-DeO-DeO-Opt-Opt	Int-NoInt-Int-Int-Int-NoInt-Int-Int	3359.77	1042.3	30th - 60th
209	6	5	3	264.361	211.631	0.800536	DeO-Opt-Opt-Opt-DeO-DeO-Opt-Opt	Int-NoInt-Int-Int-Int-NoInt-Int-Int	3359.77	1042.3	30th - 60th
210	6	8	1	213.671	219.682	1.02813	Opt-Opt-Opt-Opt-Opt-Opt-Opt-Opt	Int-NoInt-Int-Int-Int-Int-Int-NoInt	3717.42	1458.96	90th <
210	6	8	2	223.315	234.038	1.04802	Opt-Opt-Opt-Opt-Opt-Opt-Opt-Opt	Int-NoInt-Int-Int-Int-Int-Int-NoInt	3717.42	1458.96	90th <
210	6	8	3	224.933	230.996	1.02695	Opt-Opt-Opt-Opt-Opt-Opt-Opt-Opt	Int-NoInt-Int-Int-Int-Int-Int-NoInt	3717.42	1458.96	90th <
211	6	6	1	221.322	226.558	1.02366	Opt-Opt-DeO-Opt-Opt-DeO-Opt-Opt	Int-Int-Int-NoInt-Int-Int-Int-NoInt	3531.2	1275.87	60th - 90th
211	6	6	2	228.029	216.931	0.951333	Opt-Opt-DeO-Opt-Opt-DeO-Opt-Opt	Int-Int-Int-NoInt-Int-Int-Int-NoInt	3531.2	1275.87	60th - 90th
211	6	6	3	237.861	224.771	0.94497	Opt-Opt-DeO-Opt-Opt-DeO-Opt-Opt	Int-Int-Int-NoInt-Int-Int-Int-NoInt	3531.2	1275.87	60th - 90th
212	4	7	1	256.296	219.027	0.854587	Opt-Opt-Opt-DeO-Opt-Opt-Opt-Opt	NoInt-NoInt-Int-NoInt-Int-Int-Int-NoInt	3557.82	1245.99	60th - 90th
212	4	7	2	243.349	220.935	0.907895	Opt-Opt-Opt-DeO-Opt-Opt-Opt-Opt	NoInt-NoInt-Int-NoInt-Int-Int-Int-NoInt	3557.82	1245.99	60th - 90th
212	4	7	3	209.421	213.014	1.01716	Opt-Opt-Opt-DeO-Opt-Opt-Opt-Opt	NoInt-NoInt-Int-NoInt-Int-Int-Int-NoInt	3557.82	1245.99	60th - 90th
213	5	6	1	215.311	224.921	1.04463	Opt-Opt-Opt-Opt-Opt-DeO-Opt-DeO	Int-Int-Int-NoInt-NoInt-Int-NoInt-Int	3556.8	1239.24	60th - 90th
213	5	6	2	215.066	222.391	1.03406	Opt-Opt-Opt-Opt-Opt-DeO-Opt-DeO	Int-Int-Int-NoInt-NoInt-Int-NoInt-Int	3556.8	1239.24	60th - 90th
213	5	6	3	204.896	248.977	1.21514	Opt-Opt-Opt-Opt-Opt-DeO-Opt-DeO	Int-Int-Int-NoInt-NoInt-Int-NoInt-Int	3556.8	1239.24	60th - 90th
214	6	5	1	224.054	216.408	0.965874	Opt-Opt-DeO-DeO-Opt-DeO-Opt-Opt	Int-NoInt-Int-Int-Int-NoInt-Int-Int	3372.09	1064.31	30th - 60th
214	6	5	2	229.207	219.115	0.955969	Opt-Opt-DeO-DeO-Opt-DeO-Opt-Opt	Int-NoInt-Int-Int-Int-NoInt-Int-Int	3372.09	1064.31	30th - 60th
214	6	5	3	233.982	231.341	0.988713	Opt-Opt-DeO-DeO-Opt-DeO-Opt-Opt	Int-NoInt-Int-Int-Int-NoInt-Int-Int	3372.09	1064.31	30th - 60th
215	4	8	1	210.939	232.778	1.10353	Opt-Opt-Opt-Opt-Opt-Opt-Opt-Opt	Int-NoInt-Int-NoInt-Int-NoInt-Int-NoInt	3717.42	1458.96	90th <
215	4	8	2	219.78	227.487	1.03507	Opt-Opt-Opt-Opt-Opt-Opt-Opt-Opt	Int-NoInt-Int-NoInt-Int-NoInt-Int-NoInt	3717.42	1458.96	90th <
215	4	8	3	212.653	230.996	1.08626	Opt-Opt-Opt-Opt-Opt-Opt-Opt-Opt	Int-NoInt-Int-NoInt-Int-NoInt-Int-NoInt	3717.42	1458.96	90th <
216	5	7	1	203.835	242.6	1.19018	Opt-Opt-DeO-Opt-Opt-Opt-Opt-Opt	Int-Int-Int-NoInt-NoInt-Int-Int-NoInt	3670.64	1413.96	90th <
216	5	7	2	212.709	218.023	1.02498	Opt-Opt-DeO-Opt-Opt-Opt-Opt-Opt	Int-Int-Int-NoInt-NoInt-Int-Int-NoInt	3670.64	1413.96	90th <
216	5	7	3	203.603	241.715	1.18719	Opt-Opt-DeO-Opt-Opt-Opt-Opt-Opt	Int-Int-Int-NoInt-NoInt-Int-Int-NoInt	3670.64	1413.96	90th <
217	5	7	1	205.474	228.849	1.11376	Opt-Opt-Opt-DeO-Opt-Opt-Opt-Opt	Int-NoInt-NoInt-Int-Int-NoInt-Int-Int	3557.82	1245.99	60th - 90th
217	5	7	2	227.44	234.038	1.02901	Opt-Opt-Opt-DeO-Opt-Opt-Opt-Opt	Int-NoInt-NoInt-Int-Int-NoInt-Int-Int	3557.82	1245.99	60th - 90th
217	5	7	3	208.128	228.575	1.09824	Opt-Opt-Opt-DeO-Opt-Opt-Opt-Opt	Int-NoInt-NoInt-Int-Int-NoInt-Int-Int	3557.82	1245.99	60th - 90th
218	6	6	1	212.578	234.742	1.10426	Opt-Opt-Opt-DeO-Opt-Opt-Opt-DeO	NoInt-Int-Int-Int-Int-NoInt-Int-Int	3536.64	1164.36	60th - 90th
218	6	6	2	226.261	222.027	0.981286	Opt-Opt-Opt-DeO-Opt-Opt-Opt-DeO	NoInt-Int-Int-Int-Int-NoInt-Int-Int	3536.64	1164.36	60th - 90th
218	6	6	3	196.493	233.416	1.18791	Opt-Opt-Opt-DeO-Opt-Opt-Opt-DeO	NoInt-Int-Int-Int-Int-NoInt-Int-Int	3536.64	1164.36	60th - 90th
219	6	4	1	251.378	209.533	0.833538	Opt-Opt-DeO-Opt-DeO-Opt-DeO-DeO	Int-NoInt-Int-Int-Int-NoInt-Int-Int	3255.33	847.507	10th - 30th
219	6	4	2	233.921	219.843	0.939818	Opt-Opt-DeO-Opt-DeO-Opt-DeO-DeO	Int-NoInt-Int-Int-Int-NoInt-Int-Int	3255.33	847.507	10th - 30th
219	6	4	3	243.031	207.827	0.855144	Opt-Opt-DeO-Opt-DeO-Opt-DeO-DeO	Int-NoInt-Int-Int-Int-NoInt-Int-Int	3255.33	847.507	10th - 30th
220	4	6	1	203.835	231.468	1.13557	Opt-Opt-Opt-Opt-Opt-DeO-Opt-DeO	Int-NoInt-NoInt-NoInt-Int-NoInt-Int-Int	3556.8	1239.24	60th - 90th
220	4	6	2	218.601	242.41	1.10891	Opt-Opt-Opt-Opt-Opt-DeO-Opt-DeO	Int-NoInt-NoInt-NoInt-Int-NoInt-Int-Int	3556.8	1239.24	60th - 90th
220	4	6	3	202.311	223.734	1.10589	Opt-Opt-Opt-Opt-Opt-DeO-Opt-DeO	Int-NoInt-NoInt-NoInt-Int-NoInt-Int-Int	3556.8	1239.24	60th - 90th
221	3	3	1	228.973	203.312	0.887934	Opt-Opt-DeO-DeO-Opt-DeO-DeO-DeO	NoInt-Int-NoInt-NoInt-NoInt-NoInt-Int-Int	3112.68	682.815	< 10th
221	3	3	2	252.187	216.203	0.857314	Opt-Opt-DeO-DeO-Opt-DeO-DeO-DeO	NoInt-Int-NoInt-NoInt-NoInt-NoInt-Int-Int	3112.68	682.815	< 10th
221	3	3	3	238.507	223.042	0.93516	Opt-Opt-DeO-DeO-Opt-DeO-DeO-DeO	NoInt-Int-NoInt-NoInt-NoInt-NoInt-Int-Int	3112.68	682.815	< 10th
222	5	4	1	221.868	219.027	0.987195	Opt-DeO-Opt-Opt-DeO-DeO-Opt-DeO	Int-Int-Int-NoInt-NoInt-Int-Int-NoInt	3398.61	1053.36	30th - 60th
222	5	4	2	210.352	230.034	1.09357	Opt-DeO-Opt-Opt-DeO-DeO-Opt-DeO	Int-Int-Int-NoInt-NoInt-Int-Int-NoInt	3398.61	1053.36	30th - 60th
222	5	4	3	232.69	225.463	0.968942	Opt-DeO-Opt-Opt-DeO-DeO-Opt-DeO	Int-Int-Int-NoInt-NoInt-Int-Int-NoInt	3398.61	1053.36	30th - 60th
223	4	7	1	226.24	223.938	0.989826	Opt-Opt-Opt-Opt-Opt-Opt-DeO-Opt	Int-Int-NoInt-NoInt-Int-NoInt-Int-NoInt	3471.65	1155.4	60th - 90th
223	4	7	2	211.531	225.303	1.06511	Opt-Opt-Opt-Opt-Opt-Opt-DeO-Opt	Int-Int-NoInt-NoInt-Int-NoInt-Int-NoInt	3471.65	1155.4	60th - 90th
223	4	7	3	209.421	233.07	1.11293	Opt-Opt-Opt-Opt-Opt-Opt-DeO-Opt	Int-Int-NoInt-NoInt-Int-NoInt-Int-NoInt	3471.65	1155.4	60th - 90th
224	4	4	1	240.448	225.248	0.936783	Opt-Opt-Opt-Opt-DeO-DeO-DeO-DeO	Int-NoInt-NoInt-NoInt-Int-Int-Int-NoInt	3171.38	759.512	10th - 30th
224	4	4	2	210.352	210.016	0.9984	Opt-Opt-Opt-Opt-DeO-DeO-DeO-DeO	Int-NoInt-NoInt-NoInt-Int-Int-Int-NoInt	3171.38	759.512	10th - 30th
224	4	4	3	239.153	221.659	0.926849	Opt-Opt-Opt-Opt-DeO-DeO-DeO-DeO	Int-NoInt-NoInt-NoInt-Int-Int-Int-NoInt	3171.38	759.512	10th - 30th
225	6	4	1	255.203	206.586	0.809498	Opt-DeO-DeO-Opt-DeO-DeO-Opt-Opt	Int-Int-Int-NoInt-Int-Int-Int-NoInt	3373.09	1089.65	30th - 60th
225	6	4	2	249.241	210.016	0.842622	Opt-DeO-DeO-Opt-DeO-DeO-Opt-Opt	Int-Int-Int-NoInt-Int-Int-Int-NoInt	3373.09	1089.65	30th - 60th
225	6	4	3	217.823	220.276	1.01126	Opt-DeO-DeO-Opt-DeO-DeO-Opt-Opt	Int-Int-Int-NoInt-Int-Int-Int-NoInt	3373.09	1089.65	30th - 60th
226	4	6	1	198.916	225.903	1.13567	Opt-Opt-Opt-DeO-Opt-DeO-Opt-Opt	Int-NoInt-NoInt-NoInt-Int-NoInt-Int-Int	3418.37	1107.9	60th - 90th
226	4	6	2	213.887	232.946	1.08911	Opt-Opt-Opt-DeO-Opt-DeO-Opt-Opt	Int-NoInt-NoInt-NoInt-Int-NoInt-Int-Int	3418.37	1107.9	60th - 90th
226	4	6	3	253.373	214.051	0.844806	Opt-Opt-Opt-DeO-Opt-DeO-Opt-Opt	Int-NoInt-NoInt-NoInt-Int-NoInt-Int-Int	3418.37	1107.9	60th - 90th
227	5	5	1	242.088	222.956	0.920972	Opt-Opt-DeO-Opt-Opt-Opt-DeO-DeO	Int-Int-Int-NoInt-NoInt-Int-Int-NoInt	3405.4	1029.22	30th - 60th
227	5	5	2	223.315	202.008	0.904588	Opt-Opt-DeO-Opt-Opt-Opt-DeO-DeO	Int-Int-Int-NoInt-NoInt-Int-Int-NoInt	3405.4	1029.22	30th - 60th
227	5	5	3	255.959	211.631	0.826816	Opt-Opt-DeO-Opt-Opt-Opt-DeO-DeO	Int-Int-Int-NoInt-NoInt-Int-Int-NoInt	3405.4	1029.22	30th - 60th
228	6	6	1	214.764	235.725	1.0976	Opt-Opt-Opt-Opt-Opt-DeO-Opt-DeO	Int-NoInt-Int-Int-Int-Int-Int-NoInt	3556.8	1239.24	60th - 90th
228	6	6	2	204.46	215.839	1.05566	Opt-Opt-Opt-Opt-Opt-DeO-Opt-DeO	Int-NoInt-Int-Int-Int-Int-Int-NoInt	3556.8	1239.24	60th - 90th
228	6	6	3	221.055	232.033	1.04966	Opt-Opt-Opt-Opt-Opt-DeO-Opt-DeO	Int-NoInt-Int-Int-Int-Int-Int-NoInt	3556.8	1239.24	60th - 90th
229	5	6	1	209.299	210.188	1.00424	Opt-DeO-Opt-Opt-DeO-Opt-Opt-Opt	Int-Int-Int-NoInt-Int-NoInt-Int-NoInt	3556.34	1271.23	60th - 90th
229	5	6	2	210.941	248.597	1.17851	Opt-DeO-Opt-Opt-DeO-Opt-Opt-Opt	Int-Int-Int-NoInt-Int-NoInt-Int-NoInt	3556.34	1271.23	60th - 90th
229	5	6	3	199.079	236.183	1.18638	Opt-DeO-Opt-Opt-DeO-Opt-Opt-Opt	Int-Int-Int-NoInt-Int-NoInt-Int-NoInt	3556.34	1271.23	60th - 90th
230	4	5	1	223.508	232.451	1.04001	Opt-DeO-Opt-Opt-DeO-Opt-Opt-DeO	Int-Int-Int-NoInt-NoInt-Int-NoInt-NoInt	3535.17	1189.6	60th - 90th
230	4	5	2	226.261	224.939	0.994156	Opt-DeO-Opt-Opt-DeO-Opt-Opt-DeO	Int-Int-Int-NoInt-NoInt-Int-NoInt-NoInt	3535.17	1189.6	60th - 90th
230	4	5	3	186.798	222.696	1.19218	Opt-DeO-Opt-Opt-DeO-Opt-Opt-DeO	Int-Int-Int-NoInt-NoInt-Int-NoInt-NoInt	3535.17	1189.6	60th - 90th
231	5	6	1	202.195	223.284	1.1043	Opt-Opt-Opt-Opt-Opt-DeO-Opt-DeO	Int-NoInt-Int-NoInt-Int-Int-Int-NoInt	3556.8	1239.24	60th - 90th
231	5	6	2	226.85	218.023	0.961088	Opt-Opt-Opt-Opt-Opt-DeO-Opt-DeO	Int-NoInt-Int-NoInt-Int-Int-Int-NoInt	3556.8	1239.24	60th - 90th
231	5	6	3	213.299	237.566	1.11377	Opt-Opt-Opt-Opt-Opt-DeO-Opt-DeO	Int-NoInt-Int-NoInt-Int-Int-Int-NoInt	3556.8	1239.24	60th - 90th
232	6	5	1	213.125	218.045	1.02309	Opt-DeO-Opt-DeO-Opt-DeO-Opt-Opt	Int-Int-Int-NoInt-Int-Int-Int-NoInt	3407.36	1101.88	30th - 60th
232	6	5	2	211.531	243.502	1.15114	Opt-DeO-Opt-DeO-Opt-DeO-Opt-Opt	Int-Int-Int-NoInt-Int-Int-Int-NoInt	3407.36	1101.88	30th - 60th
232	6	5	3	224.933	213.014	0.947009	Opt-DeO-Opt-DeO-Opt-DeO-Opt-Opt	Int-Int-Int-NoInt-Int-Int-Int-NoInt	3407.36	1101.88	30th - 60th
233	5	5	1	213.125	235.07	1.10297	Opt-Opt-DeO-DeO-Opt-Opt-Opt-DeO	Int-NoInt-Int-NoInt-Int-NoInt-Int-Int	3490.36	1120.77	60th - 90th
233	5	5	2	207.995	233.674	1.12346	Opt-Opt-DeO-DeO-Opt-Opt-Opt-DeO	Int-NoInt-Int-NoInt-Int-NoInt-Int-Int	3490.36	1120.77	60th - 90th
233	5	5	3	206.835	214.743	1.03823	Opt-Opt-DeO-DeO-Opt-Opt-Opt-DeO	Int-NoInt-Int-NoInt-Int-NoInt-Int-Int	3490.36	1120.77	60th - 90th
234	6	5	1	231.158	222.956	0.964517	Opt-Opt-DeO-DeO-DeO-Opt-Opt-Opt	Int-Int-Int-NoInt-Int-Int-Int-NoInt	3366.71	1025.76	30th - 60th
234	6	5	2	229.207	203.828	0.889274	Opt-Opt-DeO-DeO-DeO-Opt-Opt-Opt	Int-Int-Int-NoInt-Int-Int-Int-NoInt	3366.71	1025.76	30th - 60th
234	6	5	3	222.994	222.35	0.997113	Opt-Opt-DeO-DeO-DeO-Opt-Opt-Opt	Int-Int-Int-NoInt-Int-Int-Int-NoInt	3366.71	1025.76	30th - 60th
235	5	7	1	188.533	227.212	1.20516	Opt-Opt-Opt-Opt-Opt-Opt-Opt-DeO	Int-NoInt-NoInt-Int-Int-Int-Int-NoInt	3696.24	1377.33	90th <
235	5	7	2	198.568	251.873	1.26845	Opt-Opt-Opt-Opt-Opt-Opt-Opt-DeO	Int-NoInt-NoInt-Int-Int-Int-Int-NoInt	3696.24	1377.33	90th <
235	5	7	3	212.006	221.313	1.0439	Opt-Opt-Opt-Opt-Opt-Opt-Opt-DeO	Int-NoInt-NoInt-Int-Int-Int-Int-NoInt	3696.24	1377.33	90th <
236	4	8	1	200.556	235.07	1.17209	Opt-Opt-Opt-Opt-Opt-Opt-Opt-Opt	Int-NoInt-Int-Int-NoInt-NoInt-Int-NoInt	3717.42	1458.96	90th <
236	4	8	2	206.817	232.946	1.12634	Opt-Opt-Opt-Opt-Opt-Opt-Opt-Opt	Int-NoInt-Int-Int-NoInt-NoInt-Int-NoInt	3717.42	1458.96	90th <
236	4	8	3	210.067	215.089	1.0239	Opt-Opt-Opt-Opt-Opt-Opt-Opt-Opt	Int-NoInt-Int-Int-NoInt-NoInt-Int-NoInt	3717.42	1458.96	90th <
237	5	6	1	240.448	212.807	0.885042	Opt-Opt-Opt-Opt-DeO-DeO-Opt-Opt	Int-NoInt-NoInt-Int-Int-NoInt-Int-Int	3430.8	1141	60th - 90th
237	5	6	2	223.904	217.659	0.972108	Opt-Opt-Opt-Opt-DeO-DeO-Opt-Opt	Int-NoInt-NoInt-Int-Int-NoInt-Int-Int	3430.8	1141	60th - 90th
237	5	6	3	219.762	211.976	0.964571	Opt-Opt-Opt-Opt-DeO-DeO-Opt-Opt	Int-NoInt-NoInt-Int-Int-NoInt-Int-Int	3430.8	1141	60th - 90th
238	4	6	1	217.497	229.504	1.05521	Opt-Opt-Opt-DeO-DeO-Opt-Opt-Opt	Int-NoInt-NoInt-NoInt-Int-Int-Int-NoInt	3412.98	1069.35	30th - 60th
238	4	6	2	220.369	216.203	0.981097	Opt-Opt-Opt-DeO-DeO-Opt-Opt-Opt	Int-NoInt-NoInt-NoInt-Int-Int-Int-NoInt	3412.98	1069.35	30th - 60th
238	4	6	3	204.25	217.509	1.06492	Opt-Opt-Opt-DeO-DeO-Opt-Opt-Opt	Int-NoInt-NoInt-NoInt-Int-Int-Int-NoInt	3412.98	1069.35	30th - 60th
239	4	4	1	204.381	222.301	1.08768	Opt-DeO-Opt-DeO-DeO-Opt-Opt-DeO	Int-Int-NoInt-NoInt-Int-NoInt-Int-NoInt	3380.79	981.702	30th - 60th
239	4	4	2	202.103	230.398	1.14	Opt-DeO-Opt-DeO-DeO-Opt-Opt-DeO	Int-Int-NoInt-NoInt-Int-NoInt-Int-NoInt	3380.79	981.702	30th - 60th
239	4	4	3	233.336	214.051	0.917352	Opt-DeO-Opt-DeO-DeO-Opt-Opt-DeO	Int-Int-NoInt-NoInt-Int-NoInt-Int-NoInt	3380.79	981.702	30th - 60th
240	7	6	1	220.775	210.843	0.955009	Opt-DeO-Opt-DeO-Opt-Opt-Opt-Opt	Int-Int-Int-NoInt-Int-Int-Int-Int	3546.8	1239.97	60th - 90th
240	7	6	2	235.689	222.755	0.945124	Opt-DeO-Opt-DeO-Opt-Opt-Opt-Opt	Int-Int-Int-NoInt-Int-Int-Int-Int	3546.8	1239.97	60th - 90th
240	7	6	3	232.043	204.023	0.879245	Opt-DeO-Opt-DeO-Opt-Opt-Opt-Opt	Int-Int-Int-NoInt-Int-Int-Int-Int	3546.8	1239.97	60th - 90th
241	6	6	1	227.88	225.903	0.991325	Opt-DeO-DeO-Opt-Opt-Opt-Opt-Opt	NoInt-Int-Int-Int-Int-Int-Int-NoInt	3659.71	1407.6	90th <
241	6	6	2	213.887	215.839	1.00913	Opt-DeO-DeO-Opt-Opt-Opt-Opt-Opt	NoInt-Int-Int-Int-Int-Int-Int-NoInt	3659.71	1407.6	90th <
241	6	6	3	222.994	206.444	0.92578	Opt-DeO-DeO-Opt-Opt-Opt-Opt-Opt	NoInt-Int-Int-Int-Int-Int-Int-NoInt	3659.71	1407.6	90th <
242	4	6	1	191.266	234.088	1.22389	Opt-Opt-Opt-Opt-Opt-DeO-Opt-DeO	Int-NoInt-Int-NoInt-Int-Int-NoInt-NoInt	3556.8	1239.24	60th - 90th
242	4	6	2	209.174	214.019	1.02317	Opt-Opt-Opt-Opt-Opt-DeO-Opt-DeO	Int-NoInt-Int-NoInt-Int-Int-NoInt-NoInt	3556.8	1239.24	60th - 90th
242	4	6	3	229.458	219.93	0.958476	Opt-Opt-Opt-Opt-Opt-DeO-Opt-DeO	Int-NoInt-Int-NoInt-Int-Int-NoInt-NoInt	3556.8	1239.24	60th - 90th
243	6	4	1	210.939	219.027	1.03835	Opt-DeO-Opt-DeO-Opt-DeO-Opt-DeO	Int-Int-Int-NoInt-Int-Int-Int-NoInt	3386.18	1020.25	30th - 60th
243	6	4	2	209.174	228.215	1.09103	Opt-DeO-Opt-DeO-Opt-DeO-Opt-DeO	Int-Int-Int-NoInt-Int-Int-Int-NoInt	3386.18	1020.25	30th - 60th
243	6	4	3	221.055	213.705	0.966752	Opt-DeO-Opt-DeO-Opt-DeO-Opt-DeO	Int-Int-Int-NoInt-Int-Int-Int-NoInt	3386.18	1020.25	30th - 60th
244	6	4	1	224.601	204.949	0.912506	Opt-Opt-Opt-Opt-DeO-DeO-DeO-DeO	Int-Int-Int-NoInt-Int-Int-Int-NoInt	3171.38	759.512	10th - 30th
244	6	4	2	213.298	210.016	0.98461	Opt-Opt-Opt-Opt-DeO-DeO-DeO-DeO	Int-Int-Int-NoInt-Int-Int-Int-NoInt	3171.38	759.512	10th - 30th
244	6	4	3	243.031	223.042	0.91775	Opt-Opt-Opt-Opt-DeO-DeO-DeO-DeO	Int-Int-Int-NoInt-Int-Int-Int-NoInt	3171.38	759.512	10th - 30th
245	3	5	1	232.798	209.533	0.900064	Opt-Opt-DeO-Opt-DeO-DeO-Opt-Opt	Int-NoInt-Int-NoInt-NoInt-NoInt-Int-NoInt	3384.02	1096	30th - 60th
245	3	5	2	240.992	204.556	0.848809	Opt-Opt-DeO-Opt-DeO-DeO-Opt-Opt	Int-NoInt-Int-NoInt-NoInt-NoInt-Int-NoInt	3384.02	1096	30th - 60th
245	3	5	3	240.446	202.986	0.844204	Opt-Opt-DeO-Opt-DeO-DeO-Opt-Opt	Int-NoInt-Int-NoInt-NoInt-NoInt-Int-NoInt	3384.02	1096	30th - 60th
246	6	5	1	249.192	209.86	0.842163	Opt-Opt-DeO-DeO-Opt-Opt-DeO-Opt	Int-Int-Int-NoInt-Int-Int-Int-NoInt	3265.77	898.838	10th - 30th
246	6	5	2	231.564	203.828	0.880223	Opt-Opt-DeO-DeO-Opt-Opt-DeO-Opt	Int-Int-Int-NoInt-Int-Int-Int-NoInt	3265.77	898.838	10th - 30th
246	6	5	3	232.69	200.911	0.863428	Opt-Opt-DeO-DeO-Opt-Opt-DeO-Opt	Int-Int-Int-NoInt-Int-Int-Int-NoInt	3265.77	898.838	10th - 30th
247	5	2	1	222.415	215.099	0.967106	Opt-DeO-DeO-Opt-DeO-DeO-DeO-DeO	Int-Int-Int-NoInt-Int-Int-NoInt-NoInt	3113.67	708.155	< 10th
247	5	2	2	235.689	209.288	0.887984	Opt-DeO-DeO-Opt-DeO-DeO-DeO-DeO	Int-Int-Int-NoInt-Int-Int-NoInt-NoInt	3113.67	708.155	< 10th
247	5	2	3	243.678	198.49	0.81456	Opt-DeO-DeO-Opt-DeO-DeO-DeO-DeO	Int-Int-Int-NoInt-Int-Int-NoInt-NoInt	3113.67	708.155	< 10th
248	7	7	1	190.719	231.468	1.21366	Opt-Opt-Opt-Opt-Opt-Opt-Opt-DeO	Int-Int-Int-NoInt-Int-Int-Int-Int	3696.24	1377.33	90th <
248	7	7	2	191.497	228.943	1.19554	Opt-Opt-Opt-Opt-Opt-Opt-Opt-DeO	Int-Int-Int-NoInt-Int-Int-Int-Int	3696.24	1377.33	90th <
248	7	7	3	203.603	228.921	1.12435	Opt-Opt-Opt-Opt-Opt-Opt-Opt-DeO	Int-Int-Int-NoInt-Int-Int-Int-Int	3696.24	1377.33	90th <
249	4	6	1	202.742	238.344	1.1756	Opt-Opt-Opt-Opt-Opt-DeO-Opt-DeO	Int-NoInt-NoInt-NoInt-Int-Int-Int-NoInt	3556.8	1239.24	60th - 90th
249	4	6	2	196.8	216.931	1.10229	Opt-Opt-Opt-Opt-Opt-DeO-Opt-DeO	Int-NoInt-NoInt-NoInt-Int-Int-Int-NoInt	3556.8	1239.24	60th - 90th
249	4	6	3	190.03	229.612	1.2083	Opt-Opt-Opt-Opt-Opt-DeO-Opt-DeO	Int-NoInt-NoInt-NoInt-Int-Int-Int-NoInt	3556.8	1239.24	60th - 90th
250	3	5	1	213.125	222.301	1.04306	Opt-Opt-Opt-DeO-Opt-Opt-DeO-DeO	NoInt-NoInt-NoInt-NoInt-Int-NoInt-Int-Int	3292.57	861.253	10th - 30th
250	3	5	2	215.655	223.847	1.03799	Opt-Opt-Opt-DeO-Opt-Opt-DeO-DeO	NoInt-NoInt-NoInt-NoInt-Int-NoInt-Int-Int	3292.57	861.253	10th - 30th
250	3	5	3	200.372	215.78	1.0769	Opt-Opt-Opt-DeO-Opt-Opt-DeO-DeO	NoInt-NoInt-NoInt-NoInt-Int-NoInt-Int-Int	3292.57	861.253	10th - 30th
251	4	6	1	220.775	218.7	0.9906	Opt-Opt-Opt-Opt-DeO-Opt-Opt-DeO	Int-NoInt-Int-Int-NoInt-Int-NoInt-NoInt	3546.18	1195.62	60th - 90th
251	4	6	2	213.298	219.115	1.02727	Opt-Opt-Opt-Opt-DeO-Opt-Opt-DeO	Int-NoInt-Int-Int-NoInt-Int-NoInt-NoInt	3546.18	1195.62	60th - 90th
251	4	6	3	217.177	211.285	0.972869	Opt-Opt-Opt-Opt-DeO-Opt-Opt-DeO	Int-NoInt-Int-Int-NoInt-Int-NoInt-NoInt	3546.18	1195.62	60th - 90th
252	5	7	1	206.567	224.921	1.08885	Opt-Opt-Opt-Opt-Opt-DeO-Opt-Opt	NoInt-Int-Int-Int-Int-NoInt-Int-NoInt	3577.98	1320.87	60th - 90th
252	5	7	2	214.477	215.475	1.00466	Opt-Opt-Opt-Opt-Opt-DeO-Opt-Opt	NoInt-Int-Int-Int-Int-NoInt-Int-NoInt	3577.98	1320.87	60th - 90th
252	5	7	3	204.25	222.696	1.09031	Opt-Opt-Opt-Opt-Opt-DeO-Opt-Opt	NoInt-Int-Int-Int-Int-NoInt-Int-NoInt	3577.98	1320.87	60th - 90th
253	7	4	1	200.009	205.604	1.02797	Opt-Opt-DeO-DeO-DeO-Opt-Opt-DeO	Int-Int-Int-Int-Int-Int-Int-NoInt	3345.53	944.126	30th - 60th
253	7	4	2	205.049	222.755	1.08635	Opt-Opt-DeO-DeO-DeO-Opt-Opt-DeO	Int-Int-Int-Int-Int-Int-Int-NoInt	3345.53	944.126	30th - 60th
253	7	4	3	230.751	230.65	0.999563	Opt-Opt-DeO-DeO-DeO-Opt-Opt-DeO	Int-Int-Int-Int-Int-Int-Int-NoInt	3345.53	944.126	30th - 60th
254	3	5	1	207.66	207.896	1.00114	Opt-Opt-Opt-Opt-Opt-DeO-DeO-DeO	NoInt-Int-NoInt-NoInt-Int-NoInt-Int-NoInt	3318.56	939.379	30th - 60th
254	3	5	2	227.44	207.468	0.912189	Opt-Opt-Opt-Opt-Opt-DeO-DeO-DeO	NoInt-Int-NoInt-NoInt-Int-NoInt-Int-NoInt	3318.56	939.379	30th - 60th
254	3	5	3	238.507	220.621	0.925011	Opt-Opt-Opt-Opt-Opt-DeO-DeO-DeO	NoInt-Int-NoInt-NoInt-Int-NoInt-Int-NoInt	3318.56	939.379	30th - 60th
255	4	5	1	204.381	218.7	1.07006	Opt-DeO-DeO-DeO-Opt-Opt-Opt-Opt	Int-NoInt-Int-NoInt-NoInt-NoInt-Int-Int	3500.61	1196.05	60th - 90th
255	4	5	2	209.174	211.472	1.01099	Opt-DeO-DeO-DeO-Opt-Opt-Opt-Opt	Int-NoInt-Int-NoInt-NoInt-NoInt-Int-Int	3500.61	1196.05	60th - 90th
255	4	5	3	219.762	226.5	1.03066	Opt-DeO-DeO-DeO-Opt-Opt-Opt-Opt	Int-NoInt-Int-NoInt-NoInt-NoInt-Int-Int	3500.61	1196.05	60th - 90th
256	6	7	1	192.359	229.831	1.19481	Opt-Opt-Opt-DeO-Opt-Opt-Opt-Opt	Int-NoInt-Int-NoInt-Int-Int-Int-Int	3557.82	1245.99	60th - 90th
256	6	7	2	213.887	211.836	0.990407	Opt-Opt-Opt-DeO-Opt-Opt-Opt-Opt	Int-NoInt-Int-NoInt-Int-Int-Int-Int	3557.82	1245.99	60th - 90th
256	6	7	3	212.006	223.042	1.05205	Opt-Opt-Opt-DeO-Opt-Opt-Opt-Opt	Int-NoInt-Int-NoInt-Int-Int-Int-Int	3557.82	1245.99	60th - 90th
257	5	5	1	183.615	230.159	1.25348	Opt-Opt-DeO-Opt-Opt-Opt-DeO-DeO	Int-NoInt-Int-NoInt-Int-Int-NoInt-Int	3405.4	1029.22	30th - 60th
257	5	5	2	210.352	215.111	1.02263	Opt-Opt-DeO-Opt-Opt-Opt-DeO-DeO	Int-NoInt-Int-NoInt-Int-Int-NoInt-Int	3405.4	1029.22	30th - 60th
257	5	5	3	215.884	223.388	1.03476	Opt-Opt-DeO-Opt-Opt-Opt-DeO-DeO	Int-NoInt-Int-NoInt-Int-Int-NoInt-Int	3405.4	1029.22	30th - 60th
258	5	5	1	192.359	231.796	1.20502	Opt-Opt-DeO-DeO-Opt-Opt-Opt-DeO	Int-NoInt-Int-NoInt-NoInt-Int-Int-Int	3490.36	1120.77	60th - 90th
258	5	5	2	208.584	202.736	0.971962	Opt-Opt-DeO-DeO-Opt-Opt-Opt-DeO	Int-NoInt-Int-NoInt-NoInt-Int-Int-Int	3490.36	1120.77	60th - 90th
258	5	5	3	212.006	228.921	1.07978	Opt-Opt-DeO-DeO-Opt-Opt-Opt-DeO	Int-NoInt-Int-NoInt-NoInt-Int-Int-Int	3490.36	1120.77	60th - 90th
259	5	7	1	182.522	218.373	1.19642	Opt-Opt-Opt-Opt-Opt-Opt-Opt-DeO	Int-NoInt-Int-NoInt-Int-Int-Int-NoInt	3696.24	1377.33	90th <
259	5	7	2	190.319	222.391	1.16852	Opt-Opt-Opt-Opt-Opt-Opt-Opt-DeO	Int-NoInt-Int-NoInt-Int-Int-Int-NoInt	3696.24	1377.33	90th <
259	5	7	3	199.725	246.902	1.23621	Opt-Opt-Opt-Opt-Opt-Opt-Opt-DeO	Int-NoInt-Int-NoInt-Int-Int-Int-NoInt	3696.24	1377.33	90th <
260	4	6	1	210.392	229.177	1.08928	Opt-Opt-Opt-DeO-Opt-Opt-Opt-DeO	Int-NoInt-NoInt-Int-Int-NoInt-Int-NoInt	3536.64	1164.36	60th - 90th
260	4	6	2	201.514	212.2	1.05303	Opt-Opt-Opt-DeO-Opt-Opt-Opt-DeO	Int-NoInt-NoInt-Int-Int-NoInt-Int-NoInt	3536.64	1164.36	60th - 90th
260	4	6	3	204.25	218.547	1.07	Opt-Opt-Opt-DeO-Opt-Opt-Opt-DeO	Int-NoInt-NoInt-Int-Int-NoInt-Int-NoInt	3536.64	1164.36	60th - 90th
261	4	5	1	238.809	213.462	0.893859	Opt-Opt-DeO-Opt-Opt-Opt-DeO-DeO	Int-NoInt-Int-NoInt-NoInt-NoInt-Int-Int	3405.4	1029.22	30th - 60th
261	4	5	2	237.456	195.457	0.823126	Opt-Opt-DeO-Opt-Opt-Opt-DeO-DeO	Int-NoInt-Int-NoInt-NoInt-NoInt-Int-Int	3405.4	1029.22	30th - 60th
261	4	5	3	209.421	208.864	0.997343	Opt-Opt-DeO-Opt-Opt-Opt-DeO-DeO	Int-NoInt-Int-NoInt-NoInt-NoInt-Int-Int	3405.4	1029.22	30th - 60th
262	4	4	1	193.998	225.903	1.16446	Opt-DeO-Opt-Opt-Opt-DeO-DeO-DeO	NoInt-Int-Int-NoInt-Int-Int-NoInt-NoInt	3307.55	933.366	30th - 60th
262	4	4	2	212.709	226.759	1.06605	Opt-DeO-Opt-Opt-Opt-DeO-DeO-DeO	NoInt-Int-Int-NoInt-Int-Int-NoInt-NoInt	3307.55	933.366	30th - 60th
262	4	4	3	200.372	211.631	1.05619	Opt-DeO-Opt-Opt-Opt-DeO-DeO-DeO	NoInt-Int-Int-NoInt-Int-Int-NoInt-NoInt	3307.55	933.366	30th - 60th
263	6	4	1	197.824	204.622	1.03437	Opt-DeO-DeO-Opt-DeO-Opt-Opt-DeO	Int-Int-Int-NoInt-Int-Int-Int-NoInt	3488.47	1144.26	60th - 90th
263	6	4	2	223.315	215.111	0.963264	Opt-DeO-DeO-Opt-DeO-Opt-Opt-DeO	Int-Int-Int-NoInt-Int-Int-Int-NoInt	3488.47	1144.26	60th - 90th
263	6	4	3	220.409	225.117	1.02136	Opt-DeO-DeO-Opt-DeO-Opt-Opt-DeO	Int-Int-Int-NoInt-Int-Int-Int-NoInt	3488.47	1144.26	60th - 90th
264	4	6	1	191.266	222.629	1.16398	Opt-Opt-DeO-Opt-Opt-Opt-Opt-DeO	NoInt-NoInt-Int-NoInt-Int-Int-Int-NoInt	3649.46	1332.32	90th <
264	4	6	2	208.584	220.207	1.05572	Opt-Opt-DeO-Opt-Opt-Opt-Opt-DeO	NoInt-NoInt-Int-NoInt-Int-Int-Int-NoInt	3649.46	1332.32	90th <
264	4	6	3	200.372	218.892	1.09243	Opt-Opt-DeO-Opt-Opt-Opt-Opt-DeO	NoInt-NoInt-Int-NoInt-Int-Int-Int-NoInt	3649.46	1332.32	90th <
265	5	6	1	195.091	222.629	1.14115	DeO-Opt-Opt-Opt-Opt-Opt-Opt-DeO	Int-Int-Int-NoInt-NoInt-Int-NoInt-Int	3625.21	1278.63	60th - 90th
265	5	6	2	199.746	224.211	1.12248	DeO-Opt-Opt-Opt-Opt-Opt-Opt-DeO	Int-Int-Int-NoInt-NoInt-Int-NoInt-Int	3625.21	1278.63	60th - 90th
265	5	6	3	184.213	225.808	1.2258	DeO-Opt-Opt-Opt-Opt-Opt-Opt-DeO	Int-Int-Int-NoInt-NoInt-Int-NoInt-Int	3625.21	1278.63	60th - 90th
266	5	3	1	249.192	193.491	0.776472	Opt-Opt-DeO-DeO-DeO-DeO-Opt-DeO	Int-Int-NoInt-NoInt-NoInt-Int-Int-Int	3208.97	807.885	10th - 30th
266	5	3	2	233.332	202.372	0.867315	Opt-Opt-DeO-DeO-DeO-DeO-Opt-DeO	Int-Int-NoInt-NoInt-NoInt-Int-Int-Int	3208.97	807.885	10th - 30th
266	5	3	3	215.238	205.752	0.955928	Opt-Opt-DeO-DeO-DeO-DeO-Opt-DeO	Int-Int-NoInt-NoInt-NoInt-Int-Int-Int	3208.97	807.885	10th - 30th
267	5	4	1	220.229	205.277	0.932107	Opt-DeO-DeO-Opt-Opt-DeO-Opt-DeO	Int-Int-Int-NoInt-NoInt-Int-NoInt-Int	3499.09	1187.88	60th - 90th
267	5	4	2	225.083	191.453	0.850589	Opt-DeO-DeO-Opt-Opt-DeO-Opt-DeO	Int-Int-Int-NoInt-NoInt-Int-NoInt-Int	3499.09	1187.88	60th - 90th
267	5	4	3	207.482	230.304	1.11	Opt-DeO-DeO-Opt-Opt-DeO-Opt-DeO	Int-Int-Int-NoInt-NoInt-Int-NoInt-Int	3499.09	1187.88	60th - 90th
268	5	5	1	203.835	215.753	1.05847	Opt-DeO-DeO-Opt-Opt-DeO-Opt-Opt	Int-Int-Int-NoInt-Int-Int-NoInt-NoInt	3520.27	1269.51	60th - 90th
268	5	5	2	212.12	204.556	0.964342	Opt-DeO-DeO-Opt-Opt-DeO-Opt-Opt	Int-Int-Int-NoInt-Int-Int-NoInt-NoInt	3520.27	1269.51	60th - 90th
268	5	5	3	221.055	216.126	0.977702	Opt-DeO-DeO-Opt-Opt-DeO-Opt-Opt	Int-Int-Int-NoInt-Int-Int-NoInt-NoInt	3520.27	1269.51	60th - 90th
269	5	4	1	186.348	217.063	1.16483	Opt-DeO-Opt-DeO-DeO-Opt-Opt-DeO	Int-NoInt-Int-NoInt-Int-Int-Int-NoInt	3380.79	981.702	30th - 60th
269	5	4	2	205.638	227.123	1.10448	Opt-DeO-Opt-DeO-DeO-Opt-Opt-DeO	Int-NoInt-Int-NoInt-Int-Int-Int-NoInt	3380.79	981.702	30th - 60th
269	5	4	3	204.896	216.126	1.05481	Opt-DeO-Opt-DeO-DeO-Opt-Opt-DeO	Int-NoInt-Int-NoInt-Int-Int-Int-NoInt	3380.79	981.702	30th - 60th
270	5	4	1	244.274	203.312	0.832314	Opt-DeO-DeO-DeO-DeO-Opt-Opt-Opt	Int-Int-Int-NoInt-Int-NoInt-NoInt-Int	3355.78	1019.4	30th - 60th
270	5	4	2	232.153	192.545	0.829386	Opt-DeO-DeO-DeO-DeO-Opt-Opt-Opt	Int-Int-Int-NoInt-Int-NoInt-NoInt-Int	3355.78	1019.4	30th - 60th
270	5	4	3	222.994	200.219	0.897867	Opt-DeO-DeO-DeO-DeO-Opt-Opt-Opt	Int-Int-Int-NoInt-Int-NoInt-NoInt-Int	3355.78	1019.4	30th - 60th
271	4	6	1	228.973	201.021	0.877925	Opt-DeO-Opt-Opt-Opt-DeO-Opt-Opt	NoInt-Int-Int-NoInt-Int-Int-NoInt-NoInt	3566.96	1314.86	60th - 90th
271	4	6	2	207.406	222.027	1.07049	Opt-DeO-Opt-Opt-Opt-DeO-Opt-Opt	NoInt-Int-Int-NoInt-Int-Int-NoInt-NoInt	3566.96	1314.86	60th - 90th
271	4	6	3	201.018	209.902	1.04419	Opt-DeO-Opt-Opt-Opt-DeO-Opt-Opt	NoInt-Int-Int-NoInt-Int-Int-NoInt-NoInt	3566.96	1314.86	60th - 90th
272	3	7	1	211.485	219.355	1.03721	Opt-Opt-Opt-DeO-Opt-Opt-Opt-Opt	NoInt-NoInt-Int-NoInt-NoInt-Int-Int-NoInt	3557.82	1245.99	60th - 90th
272	3	7	2	212.709	214.019	1.00616	Opt-Opt-Opt-DeO-Opt-Opt-Opt-Opt	NoInt-NoInt-Int-NoInt-NoInt-Int-Int-NoInt	3557.82	1245.99	60th - 90th
272	3	7	3	200.372	205.06	1.0234	Opt-Opt-Opt-DeO-Opt-Opt-Opt-Opt	NoInt-NoInt-Int-NoInt-NoInt-Int-Int-NoInt	3557.82	1245.99	60th - 90th
273	3	4	1	209.299	223.938	1.06994	Opt-DeO-Opt-DeO-Opt-DeO-Opt-DeO	NoInt-Int-NoInt-NoInt-Int-NoInt-Int-NoInt	3386.18	1020.25	30th - 60th
273	3	4	2	194.443	209.288	1.07634	Opt-DeO-Opt-DeO-Opt-DeO-Opt-DeO	NoInt-Int-NoInt-NoInt-Int-NoInt-Int-NoInt	3386.18	1020.25	30th - 60th
273	3	4	3	184.213	225.117	1.22205	Opt-DeO-Opt-DeO-Opt-DeO-Opt-DeO	NoInt-Int-NoInt-NoInt-Int-NoInt-Int-NoInt	3386.18	1020.25	30th - 60th
274	4	4	1	202.195	218.7	1.08163	Opt-DeO-Opt-DeO-DeO-Opt-Opt-DeO	Int-Int-NoInt-NoInt-NoInt-Int-Int-NoInt	3380.79	981.702	30th - 60th
274	4	4	2	202.103	222.755	1.10218	Opt-DeO-Opt-DeO-DeO-Opt-Opt-DeO	Int-Int-NoInt-NoInt-NoInt-Int-Int-NoInt	3380.79	981.702	30th - 60th
274	4	4	3	200.372	208.518	1.04066	Opt-DeO-Opt-DeO-DeO-Opt-Opt-DeO	Int-Int-NoInt-NoInt-NoInt-Int-Int-NoInt	3380.79	981.702	30th - 60th
275	4	6	1	186.894	224.266	1.19996	Opt-Opt-Opt-Opt-Opt-DeO-Opt-DeO	NoInt-NoInt-NoInt-NoInt-Int-Int-Int-Int	3556.8	1239.24	60th - 90th
275	4	6	2	179.123	229.671	1.28219	Opt-Opt-Opt-Opt-Opt-DeO-Opt-DeO	NoInt-NoInt-NoInt-NoInt-Int-Int-Int-Int	3556.8	1239.24	60th - 90th
275	4	6	3	199.079	219.238	1.10126	Opt-Opt-Opt-Opt-Opt-DeO-Opt-DeO	NoInt-NoInt-NoInt-NoInt-Int-Int-Int-Int	3556.8	1239.24	60th - 90th
276	5	6	1	207.114	216.736	1.04646	Opt-Opt-Opt-DeO-Opt-Opt-Opt-DeO	Int-NoInt-Int-NoInt-Int-NoInt-Int-Int	3536.64	1164.36	60th - 90th
276	5	6	2	190.319	206.376	1.08437	Opt-Opt-Opt-DeO-Opt-Opt-Opt-DeO	Int-NoInt-Int-NoInt-Int-NoInt-Int-Int	3536.64	1164.36	60th - 90th
276	5	6	3	210.067	224.079	1.0667	Opt-Opt-Opt-DeO-Opt-Opt-Opt-DeO	Int-NoInt-Int-NoInt-Int-NoInt-Int-Int	3536.64	1164.36	60th - 90th
277	7	5	1	210.939	207.569	0.984022	Opt-Opt-Opt-DeO-Opt-Opt-DeO-DeO	Int-Int-Int-NoInt-Int-Int-Int-Int	3292.57	861.253	10th - 30th
277	7	5	2	196.211	213.655	1.08891	Opt-Opt-Opt-DeO-Opt-Opt-DeO-DeO	Int-Int-Int-NoInt-Int-Int-Int-Int	3292.57	861.253	10th - 30th
277	7	5	3	218.47	216.126	0.989272	Opt-Opt-Opt-DeO-Opt-Opt-DeO-DeO	Int-Int-Int-NoInt-Int-Int-Int-Int	3292.57	861.253	10th - 30th
278	5	5	1	200.556	216.736	1.08067	Opt-Opt-Opt-Opt-DeO-DeO-Opt-DeO	Int-Int-NoInt-NoInt-Int-NoInt-Int-Int	3409.62	1059.37	30th - 60th
278	5	5	2	216.244	208.924	0.966146	Opt-Opt-Opt-Opt-DeO-DeO-Opt-DeO	Int-Int-NoInt-NoInt-Int-NoInt-Int-Int	3409.62	1059.37	30th - 60th
278	5	5	3	212.653	207.135	0.974055	Opt-Opt-Opt-Opt-DeO-DeO-Opt-DeO	Int-Int-NoInt-NoInt-Int-NoInt-Int-Int	3409.62	1059.37	30th - 60th
279	6	5	1	214.218	214.444	1.00106	Opt-DeO-Opt-Opt-DeO-Opt-Opt-DeO	Int-Int-Int-Int-NoInt-Int-Int-NoInt	3535.17	1189.6	60th - 90th
279	6	5	2	226.85	206.376	0.909745	Opt-DeO-Opt-Opt-DeO-Opt-Opt-DeO	Int-Int-Int-Int-NoInt-Int-Int-NoInt	3535.17	1189.6	60th - 90th
279	6	5	3	206.835	200.219	0.968013	Opt-DeO-Opt-Opt-DeO-Opt-Opt-DeO	Int-Int-Int-Int-NoInt-Int-Int-NoInt	3535.17	1189.6	60th - 90th
280	5	5	1	195.638	217.39	1.11119	Opt-DeO-Opt-DeO-Opt-Opt-Opt-DeO	Int-NoInt-NoInt-Int-Int-Int-Int-NoInt	3525.63	1158.34	60th - 90th
280	5	5	2	194.443	231.854	1.1924	Opt-DeO-Opt-DeO-Opt-Opt-Opt-DeO	Int-NoInt-NoInt-Int-Int-Int-Int-NoInt	3525.63	1158.34	60th - 90th
280	5	5	3	193.262	210.247	1.08789	Opt-DeO-Opt-DeO-Opt-Opt-Opt-DeO	Int-NoInt-NoInt-Int-Int-Int-Int-NoInt	3525.63	1158.34	60th - 90th
281	6	5	1	215.857	203.312	0.941884	Opt-Opt-Opt-DeO-DeO-DeO-Opt-Opt	Int-Int-NoInt-Int-Int-Int-Int-NoInt	3276.42	933.104	30th - 60th
281	6	5	2	205.049	215.475	1.05085	Opt-Opt-Opt-DeO-DeO-DeO-Opt-Opt	Int-Int-NoInt-Int-Int-Int-Int-NoInt	3276.42	933.104	30th - 60th
281	6	5	3	215.884	208.518	0.96588	Opt-Opt-Opt-DeO-DeO-DeO-Opt-Opt	Int-Int-NoInt-Int-Int-Int-Int-NoInt	3276.42	933.104	30th - 60th
282	6	6	1	180.883	230.486	1.27423	Opt-DeO-Opt-Opt-Opt-Opt-Opt-DeO	Int-NoInt-Int-Int-Int-NoInt-Int-Int	3685.23	1371.32	90th <
282	6	6	2	207.406	217.659	1.04944	Opt-DeO-Opt-Opt-Opt-Opt-Opt-DeO	Int-NoInt-Int-Int-Int-NoInt-Int-Int	3685.23	1371.32	90th <
282	6	6	3	180.334	214.397	1.18889	Opt-DeO-Opt-Opt-Opt-Opt-Opt-DeO	Int-NoInt-Int-Int-Int-NoInt-Int-Int	3685.23	1371.32	90th <
283	5	4	1	218.59	207.896	0.951079	DeO-Opt-Opt-DeO-Opt-Opt-DeO-DeO	NoInt-Int-NoInt-Int-NoInt-Int-Int-Int	3221.54	762.548	10th - 30th
283	5	4	2	238.046	191.453	0.804269	DeO-Opt-Opt-DeO-Opt-Opt-DeO-DeO	NoInt-Int-NoInt-Int-NoInt-Int-Int-Int	3221.54	762.548	10th - 30th
283	5	4	3	203.603	208.864	1.02584	DeO-Opt-Opt-DeO-Opt-Opt-DeO-DeO	NoInt-Int-NoInt-Int-NoInt-Int-Int-Int	3221.54	762.548	10th - 30th
284	3	7	1	174.325	222.629	1.27709	Opt-Opt-Opt-Opt-Opt-Opt-Opt-DeO	Int-Int-Int-NoInt-NoInt-NoInt-NoInt-NoInt	3696.24	1377.33	90th <
284	3	7	2	197.978	220.571	1.11412	Opt-Opt-Opt-Opt-Opt-Opt-Opt-DeO	Int-Int-Int-NoInt-NoInt-NoInt-NoInt-NoInt	3696.24	1377.33	90th <
284	3	7	3	182.274	227.538	1.24833	Opt-Opt-Opt-Opt-Opt-Opt-Opt-DeO	Int-Int-Int-NoInt-NoInt-NoInt-NoInt-NoInt	3696.24	1377.33	90th <
285	5	7	1	191.266	222.629	1.16398	Opt-DeO-Opt-Opt-Opt-Opt-Opt-Opt	NoInt-Int-Int-NoInt-Int-NoInt-Int-Int	3706.41	1452.95	90th <
285	5	7	2	203.871	226.759	1.11227	Opt-DeO-Opt-Opt-Opt-Opt-Opt-Opt	NoInt-Int-Int-NoInt-Int-NoInt-Int-Int	3706.41	1452.95	90th <
285	5	7	3	182.92	206.444	1.1286	Opt-DeO-Opt-Opt-Opt-Opt-Opt-Opt	NoInt-Int-Int-NoInt-Int-NoInt-Int-Int	3706.41	1452.95	90th <
286	5	5	1	207.66	213.462	1.02794	Opt-Opt-Opt-DeO-Opt-DeO-Opt-DeO	NoInt-NoInt-Int-NoInt-Int-Int-Int-Int	3397.19	1026.27	30th - 60th
286	5	5	2	206.228	215.111	1.04308	Opt-Opt-Opt-DeO-Opt-DeO-Opt-DeO	NoInt-NoInt-Int-NoInt-Int-Int-Int-Int	3397.19	1026.27	30th - 60th
286	5	5	3	195.847	207.827	1.06117	Opt-Opt-Opt-DeO-Opt-DeO-Opt-DeO	NoInt-NoInt-Int-NoInt-Int-Int-Int-Int	3397.19	1026.27	30th - 60th
287	5	6	1	208.207	195.782	0.940328	Opt-Opt-DeO-Opt-Opt-DeO-Opt-Opt	Int-NoInt-Int-NoInt-NoInt-Int-Int-Int	3531.2	1275.87	60th - 90th
287	5	6	2	209.763	208.196	0.992529	Opt-Opt-DeO-Opt-Opt-DeO-Opt-Opt	Int-NoInt-Int-NoInt-NoInt-Int-Int-Int	3531.2	1275.87	60th - 90th
287	5	6	3	252.08	200.565	0.795639	Opt-Opt-DeO-Opt-Opt-DeO-Opt-Opt	Int-NoInt-Int-NoInt-NoInt-Int-Int-Int	3531.2	1275.87	60th - 90th
288	3	8	1	196.184	213.134	1.0864	Opt-Opt-Opt-Opt-Opt-Opt-Opt-Opt	Int-NoInt-NoInt-NoInt-Int-NoInt-Int-NoInt	3717.42	1458.96	90th <
288	3	8	2	202.692	218.387	1.07743	Opt-Opt-Opt-Opt-Opt-Opt-Opt-Opt	Int-NoInt-NoInt-NoInt-Int-NoInt-Int-NoInt	3717.42	1458.96	90th <
288	3	8	3	195.201	214.397	1.09834	Opt-Opt-Opt-Opt-Opt-Opt-Opt-Opt	Int-NoInt-NoInt-NoInt-Int-NoInt-Int-NoInt	3717.42	1458.96	90th <
289	7	6	1	210.392	211.825	1.00681	Opt-DeO-Opt-Opt-Opt-DeO-Opt-Opt	Int-Int-Int-NoInt-Int-Int-Int-Int	3566.96	1314.86	60th - 90th
289	7	6	2	208.584	211.836	1.01559	Opt-DeO-Opt-Opt-Opt-DeO-Opt-Opt	Int-Int-Int-NoInt-Int-Int-Int-Int	3566.96	1314.86	60th - 90th
289	7	6	3	200.372	206.789	1.03203	Opt-DeO-Opt-Opt-Opt-DeO-Opt-Opt	Int-Int-Int-NoInt-Int-Int-Int-Int	3566.96	1314.86	60th - 90th
290	8	2	1	238.263	176.793	0.742011	Opt-DeO-DeO-Opt-DeO-DeO-DeO-DeO	Int-Int-Int-Int-Int-Int-Int-Int	3113.67	708.155	< 10th
290	8	2	2	250.419	208.924	0.834296	Opt-DeO-DeO-Opt-DeO-DeO-DeO-DeO	Int-Int-Int-Int-Int-Int-Int-Int	3113.67	708.155	< 10th
290	8	2	3	207.482	200.565	0.966664	Opt-DeO-DeO-Opt-DeO-DeO-DeO-DeO	Int-Int-Int-Int-Int-Int-Int-Int	3113.67	708.155	< 10th
291	7	5	1	234.984	199.711	0.849893	Opt-Opt-Opt-Opt-DeO-DeO-DeO-Opt	Int-Int-Int-NoInt-Int-Int-Int-Int	3190.86	840.686	10th - 30th
291	7	5	2	197.978	208.924	1.05528	Opt-Opt-Opt-Opt-DeO-DeO-DeO-Opt	Int-Int-Int-NoInt-Int-Int-Int-Int	3190.86	840.686	10th - 30th
291	7	5	3	215.238	204.715	0.951108	Opt-Opt-Opt-Opt-DeO-DeO-DeO-Opt	Int-Int-Int-NoInt-Int-Int-Int-Int	3190.86	840.686	10th - 30th
292	7	4	1	218.043	203.312	0.932442	Opt-Opt-DeO-Opt-DeO-Opt-DeO-DeO	Int-NoInt-Int-Int-Int-Int-Int-Int	3255.33	847.507	10th - 30th
292	7	4	2	223.904	191.817	0.856691	Opt-Opt-DeO-Opt-DeO-Opt-DeO-DeO	Int-NoInt-Int-Int-Int-Int-Int-Int	3255.33	847.507	10th - 30th
292	7	4	3	240.446	198.836	0.826946	Opt-Opt-DeO-Opt-DeO-Opt-DeO-DeO	Int-NoInt-Int-Int-Int-Int-Int-Int	3255.33	847.507	10th - 30th
293	5	6	1	186.894	223.611	1.19646	Opt-DeO-Opt-Opt-Opt-Opt-Opt-DeO	Int-NoInt-Int-Int-Int-NoInt-Int-NoInt	3685.23	1371.32	90th <
293	5	6	2	193.854	220.935	1.1397	Opt-DeO-Opt-Opt-Opt-Opt-Opt-DeO	Int-NoInt-Int-Int-Int-NoInt-Int-NoInt	3685.23	1371.32	90th <
293	5	6	3	187.444	214.051	1.14194	Opt-DeO-Opt-Opt-Opt-Opt-Opt-DeO	Int-NoInt-Int-Int-Int-NoInt-Int-NoInt	3685.23	1371.32	90th <
294	6	6	1	189.626	204.622	1.07908	Opt-Opt-Opt-DeO-Opt-Opt-DeO-Opt	Int-NoInt-Int-Int-Int-NoInt-Int-Int	3312.05	942.427	30th - 60th
294	6	6	2	212.12	213.655	1.00724	Opt-Opt-Opt-DeO-Opt-Opt-DeO-Opt	Int-NoInt-Int-Int-Int-NoInt-Int-Int	3312.05	942.427	30th - 60th
294	6	6	3	206.835	217.855	1.05328	Opt-Opt-Opt-DeO-Opt-Opt-DeO-Opt	Int-NoInt-Int-Int-Int-NoInt-Int-Int	3312.05	942.427	30th - 60th
295	5	5	1	210.939	214.116	1.01506	Opt-Opt-Opt-Opt-DeO-Opt-DeO-DeO	Int-NoInt-Int-NoInt-Int-Int-Int-NoInt	3302.11	892.512	10th - 30th
295	5	5	2	204.46	209.288	1.02361	Opt-Opt-Opt-Opt-DeO-Opt-DeO-DeO	Int-NoInt-Int-NoInt-Int-Int-Int-NoInt	3302.11	892.512	10th - 30th
295	5	5	3	220.409	195.378	0.886434	Opt-Opt-Opt-Opt-DeO-Opt-DeO-DeO	Int-NoInt-Int-NoInt-Int-Int-Int-NoInt	3302.11	892.512	10th - 30th
296	6	7	1	191.266	224.266	1.17253	DeO-Opt-Opt-Opt-Opt-Opt-Opt-Opt	Int-Int-Int-NoInt-Int-NoInt-Int-Int	3646.39	1360.26	90th <
296	6	7	2	194.443	201.28	1.03516	DeO-Opt-Opt-Opt-Opt-Opt-Opt-Opt	Int-Int-Int-NoInt-Int-NoInt-Int-Int	3646.39	1360.26	90th <
296	6	7	3	179.688	231.687	1.28938	DeO-Opt-Opt-Opt-Opt-Opt-Opt-Opt	Int-Int-Int-NoInt-Int-NoInt-Int-Int	3646.39	1360.26	90th <
297	8	4	1	196.184	205.604	1.04802	Opt-DeO-Opt-DeO-Opt-DeO-Opt-DeO	Int-Int-Int-Int-Int-Int-Int-Int	3386.18	1020.25	30th - 60th
297	8	4	2	202.692	228.943	1.12951	Opt-DeO-Opt-DeO-Opt-DeO-Opt-DeO	Int-Int-Int-Int-Int-Int-Int-Int	3386.18	1020.25	30th - 60th
297	8	4	3	198.433	206.444	1.04037	Opt-DeO-Opt-DeO-Opt-DeO-Opt-DeO	Int-Int-Int-Int-Int-Int-Int-Int	3386.18	1020.25	30th - 60th
298	4	5	1	187.987	238.344	1.26787	Opt-Opt-Opt-DeO-Opt-Opt-DeO-DeO	Int-NoInt-Int-NoInt-Int-NoInt-Int-NoInt	3292.57	861.253	10th - 30th
298	4	5	2	199.157	204.92	1.02894	Opt-Opt-Opt-DeO-Opt-Opt-DeO-DeO	Int-NoInt-Int-NoInt-Int-NoInt-Int-NoInt	3292.57	861.253	10th - 30th
298	4	5	3	190.03	205.06	1.0791	Opt-Opt-Opt-DeO-Opt-Opt-DeO-DeO	Int-NoInt-Int-NoInt-Int-NoInt-Int-NoInt	3292.57	861.253	10th - 30th
299	5	4	1	223.508	205.932	0.921362	DeO-Opt-Opt-Opt-Opt-DeO-DeO-DeO	Int-NoInt-NoInt-NoInt-Int-Int-Int-Int	3247.53	840.674	10th - 30th
299	5	4	2	218.012	195.093	0.894871	DeO-Opt-Opt-Opt-Opt-DeO-DeO-DeO	Int-NoInt-NoInt-NoInt-Int-Int-Int-Int	3247.53	840.674	10th - 30th
299	5	4	3	218.47	197.107	0.902216	DeO-Opt-Opt-Opt-Opt-DeO-DeO-DeO	Int-NoInt-NoInt-NoInt-Int-Int-Int-Int	3247.53	840.674	10th - 30th
300	6	6	1	194.545	218.045	1.1208	Opt-DeO-Opt-DeO-Opt-Opt-Opt-Opt	Int-Int-NoInt-Int-Int-Int-Int-NoInt	3546.8	1239.97	60th - 90th
300	6	6	2	192.086	202.736	1.05544	Opt-DeO-Opt-DeO-Opt-Opt-Opt-Opt	Int-Int-NoInt-Int-Int-Int-Int-NoInt	3546.8	1239.97	60th - 90th
300	6	6	3	206.835	216.818	1.04826	Opt-DeO-Opt-DeO-Opt-Opt-Opt-Opt	Int-Int-NoInt-Int-Int-Int-Int-NoInt	3546.8	1239.97	60th - 90th
301	5	7	1	213.125	221.974	1.04152	Opt-Opt-Opt-Opt-Opt-DeO-Opt-Opt	Int-NoInt-Int-NoInt-Int-NoInt-Int-Int	3577.98	1320.87	60th - 90th
301	5	7	2	188.551	210.016	1.11384	Opt-Opt-Opt-Opt-Opt-DeO-Opt-Opt	Int-NoInt-Int-NoInt-Int-NoInt-Int-Int	3577.98	1320.87	60th - 90th
301	5	7	3	200.372	198.144	0.988884	Opt-Opt-Opt-Opt-Opt-DeO-Opt-Opt	Int-NoInt-Int-NoInt-Int-NoInt-Int-Int	3577.98	1320.87	60th - 90th
302	6	3	1	193.452	204.295	1.05605	Opt-DeO-Opt-DeO-DeO-DeO-Opt-DeO	Int-Int-Int-NoInt-Int-NoInt-Int-Int	3244.24	845.461	10th - 30th
302	6	3	2	198.568	210.744	1.06132	Opt-DeO-Opt-DeO-DeO-DeO-Opt-DeO	Int-Int-Int-NoInt-Int-NoInt-Int-Int	3244.24	845.461	10th - 30th
302	6	3	3	199.725	223.042	1.11674	Opt-DeO-Opt-DeO-DeO-DeO-Opt-DeO	Int-Int-Int-NoInt-Int-NoInt-Int-Int	3244.24	845.461	10th - 30th
303	5	7	1	199.463	207.896	1.04228	Opt-Opt-Opt-Opt-Opt-Opt-Opt-DeO	Int-NoInt-Int-Int-Int-NoInt-Int-NoInt	3696.24	1377.33	90th <
303	5	7	2	203.871	203.828	0.999791	Opt-Opt-Opt-Opt-Opt-Opt-Opt-DeO	Int-NoInt-Int-Int-Int-NoInt-Int-NoInt	3696.24	1377.33	90th <
303	5	7	3	196.493	219.584	1.11751	Opt-Opt-Opt-Opt-Opt-Opt-Opt-DeO	Int-NoInt-Int-Int-Int-NoInt-Int-NoInt	3696.24	1377.33	90th <
304	3	6	1	203.288	212.48	1.04521	Opt-Opt-Opt-Opt-DeO-Opt-Opt-DeO	NoInt-Int-NoInt-NoInt-NoInt-NoInt-Int-Int	3546.18	1195.62	60th - 90th
304	3	6	2	200.925	204.92	1.01988	Opt-Opt-Opt-Opt-DeO-Opt-Opt-DeO	NoInt-Int-NoInt-NoInt-NoInt-NoInt-Int-Int	3546.18	1195.62	60th - 90th
304	3	6	3	191.323	214.397	1.1206	Opt-Opt-Opt-Opt-DeO-Opt-Opt-DeO	NoInt-Int-NoInt-NoInt-NoInt-NoInt-Int-Int	3546.18	1195.62	60th - 90th
305	5	4	1	216.95	194.8	0.897903	Opt-Opt-DeO-Opt-DeO-DeO-DeO-Opt	Int-Int-Int-NoInt-NoInt-NoInt-Int-Int	3144.08	795.68	10th - 30th
305	5	4	2	235.099	191.453	0.814348	Opt-Opt-DeO-Opt-DeO-DeO-DeO-Opt	Int-Int-Int-NoInt-NoInt-NoInt-Int-Int	3144.08	795.68	10th - 30th
305	5	4	3	228.165	197.107	0.863878	Opt-Opt-DeO-Opt-DeO-DeO-DeO-Opt	Int-Int-Int-NoInt-NoInt-NoInt-Int-Int	3144.08	795.68	10th - 30th
306	6	4	1	208.207	211.825	1.01738	Opt-Opt-DeO-Opt-Opt-DeO-DeO-DeO	Int-Int-Int-Int-Int-Int-NoInt-NoInt	3271.78	894.373	10th - 30th
306	6	4	2	229.796	189.997	0.826805	Opt-Opt-DeO-Opt-Opt-DeO-DeO-DeO	Int-Int-Int-Int-Int-Int-NoInt-NoInt	3271.78	894.373	10th - 30th
306	6	4	3	210.067	198.144	0.943243	Opt-Opt-DeO-Opt-Opt-DeO-DeO-DeO	Int-Int-Int-Int-Int-Int-NoInt-NoInt	3271.78	894.373	10th - 30th
307	6	4	1	204.928	192.508	0.939397	Opt-Opt-DeO-DeO-Opt-DeO-Opt-DeO	Int-NoInt-Int-Int-Int-Int-Int-NoInt	3350.92	982.678	30th - 60th
307	6	4	2	200.335	211.108	1.05377	Opt-Opt-DeO-DeO-Opt-DeO-Opt-DeO	Int-NoInt-Int-Int-Int-Int-Int-NoInt	3350.92	982.678	30th - 60th
307	6	4	3	197.14	224.771	1.14016	Opt-Opt-DeO-DeO-Opt-DeO-Opt-DeO	Int-NoInt-Int-Int-Int-Int-Int-NoInt	3350.92	982.678	30th - 60th
308	6	5	1	189.626	202.003	1.06527	Opt-DeO-Opt-Opt-Opt-DeO-Opt-DeO	Int-NoInt-Int-NoInt-Int-Int-Int-Int	3545.79	1233.23	60th - 90th
308	6	5	2	186.783	218.751	1.17115	Opt-DeO-Opt-Opt-Opt-DeO-Opt-DeO	Int-NoInt-Int-NoInt-Int-Int-Int-Int	3545.79	1233.23	60th - 90th
308	6	5	3	220.409	212.322	0.963311	Opt-DeO-Opt-Opt-Opt-DeO-Opt-DeO	Int-NoInt-Int-NoInt-Int-Int-Int-Int	3545.79	1233.23	60th - 90th
309	5	3	1	210.939	201.675	0.956085	Opt-DeO-DeO-DeO-Opt-DeO-Opt-DeO	Int-Int-NoInt-Int-NoInt-NoInt-Int-Int	3339.99	976.326	30th - 60th
309	5	3	2	204.46	209.288	1.02361	Opt-DeO-DeO-DeO-Opt-DeO-Opt-DeO	Int-Int-NoInt-Int-NoInt-NoInt-Int-Int	3339.99	976.326	30th - 60th
309	5	3	3	226.226	193.649	0.855997	Opt-DeO-DeO-DeO-Opt-DeO-Opt-DeO	Int-Int-NoInt-Int-NoInt-NoInt-Int-Int	3339.99	976.326	30th - 60th
310	5	6	1	214.218	213.134	0.994943	Opt-Opt-DeO-Opt-DeO-Opt-Opt-Opt	Int-NoInt-Int-Int-Int-Int-NoInt-NoInt	3520.58	1232.24	60th - 90th
310	5	6	2	223.904	195.457	0.872947	Opt-Opt-DeO-Opt-DeO-Opt-Opt-Opt	Int-NoInt-Int-Int-Int-Int-NoInt-NoInt	3520.58	1232.24	60th - 90th
310	5	6	3	197.14	195.378	0.991063	Opt-Opt-DeO-Opt-DeO-Opt-Opt-Opt	Int-NoInt-Int-Int-Int-Int-NoInt-NoInt	3520.58	1232.24	60th - 90th
311	4	5	1	194.545	204.949	1.05348	Opt-Opt-DeO-Opt-Opt-DeO-Opt-DeO	Int-Int-NoInt-Int-NoInt-NoInt-Int-NoInt	3510.02	1194.24	60th - 90th
311	4	5	2	213.887	197.276	0.922337	Opt-Opt-DeO-Opt-Opt-DeO-Opt-DeO	Int-Int-NoInt-Int-NoInt-NoInt-Int-NoInt	3510.02	1194.24	60th - 90th
311	4	5	3	211.36	210.939	0.998009	Opt-Opt-DeO-Opt-Opt-DeO-Opt-DeO	Int-Int-NoInt-Int-NoInt-NoInt-Int-NoInt	3510.02	1194.24	60th - 90th
312	4	7	1	177.604	205.277	1.15581	Opt-Opt-Opt-Opt-Opt-DeO-Opt-Opt	NoInt-NoInt-Int-NoInt-Int-Int-Int-NoInt	3577.98	1320.87	60th - 90th
312	4	7	2	210.352	210.744	1.00186	Opt-Opt-Opt-Opt-Opt-DeO-Opt-Opt	NoInt-NoInt-Int-NoInt-Int-Int-Int-NoInt	3577.98	1320.87	60th - 90th
312	4	7	3	206.835	211.976	1.02486	Opt-Opt-Opt-Opt-Opt-DeO-Opt-Opt	NoInt-NoInt-Int-NoInt-Int-Int-Int-NoInt	3577.98	1320.87	60th - 90th
313	5	6	1	197.277	203.967	1.03391	Opt-DeO-Opt-Opt-Opt-Opt-Opt-DeO	Int-NoInt-Int-NoInt-Int-Int-Int-NoInt	3685.23	1371.32	90th <
313	5	6	2	207.406	213.291	1.02838	Opt-DeO-Opt-Opt-Opt-Opt-Opt-DeO	Int-NoInt-Int-NoInt-Int-Int-Int-NoInt	3685.23	1371.32	90th <
313	5	6	3	191.323	208.173	1.08807	Opt-DeO-Opt-Opt-Opt-Opt-Opt-DeO	Int-NoInt-Int-NoInt-Int-Int-Int-NoInt	3685.23	1371.32	90th <
314	4	6	1	191.812	200.039	1.04289	Opt-Opt-Opt-Opt-Opt-Opt-DeO-DeO	Int-NoInt-NoInt-NoInt-Int-Int-Int-NoInt	3452.18	1074.23	30th - 60th
314	4	6	2	200.335	196.184	0.97928	Opt-Opt-Opt-Opt-Opt-Opt-DeO-DeO	Int-NoInt-NoInt-NoInt-Int-Int-Int-NoInt	3452.18	1074.23	30th - 60th
314	4	6	3	202.311	228.575	1.12982	Opt-Opt-Opt-Opt-Opt-Opt-DeO-DeO	Int-NoInt-NoInt-NoInt-Int-Int-Int-NoInt	3452.18	1074.23	30th - 60th
315	6	6	1	213.125	185.961	0.872543	Opt-Opt-Opt-Opt-DeO-DeO-Opt-Opt	Int-Int-Int-NoInt-Int-NoInt-Int-Int	3430.8	1141	60th - 90th
315	6	6	2	215.655	202.008	0.936718	Opt-Opt-Opt-Opt-DeO-DeO-Opt-Opt	Int-Int-Int-NoInt-Int-NoInt-Int-Int	3430.8	1141	60th - 90th
315	6	6	3	229.458	200.219	0.872575	Opt-Opt-Opt-Opt-DeO-DeO-Opt-Opt	Int-Int-Int-NoInt-Int-NoInt-Int-Int	3430.8	1141	60th - 90th
316	5	5	1	210.939	202.003	0.957637	Opt-Opt-DeO-Opt-Opt-Opt-DeO-DeO	Int-NoInt-Int-NoInt-Int-Int-Int-NoInt	3405.4	1029.22	30th - 60th
316	5	5	2	215.066	196.548	0.913899	Opt-Opt-DeO-Opt-Opt-Opt-DeO-DeO	Int-NoInt-Int-NoInt-Int-Int-Int-NoInt	3405.4	1029.22	30th - 60th
316	5	5	3	199.725	204.369	1.02325	Opt-Opt-DeO-Opt-Opt-Opt-DeO-DeO	Int-NoInt-Int-NoInt-Int-Int-Int-NoInt	3405.4	1029.22	30th - 60th
317	6	4	1	228.973	206.586	0.902232	Opt-Opt-DeO-Opt-Opt-DeO-DeO-DeO	Int-NoInt-Int-NoInt-Int-Int-Int-Int	3271.78	894.373	10th - 30th
317	6	4	2	222.726	178.35	0.800758	Opt-Opt-DeO-Opt-Opt-DeO-DeO-DeO	Int-NoInt-Int-NoInt-Int-Int-Int-Int	3271.78	894.373	10th - 30th
317	6	4	3	210.713	193.649	0.919016	Opt-Opt-DeO-Opt-Opt-DeO-DeO-DeO	Int-NoInt-Int-NoInt-Int-Int-Int-Int	3271.78	894.373	10th - 30th
318	5	7	1	165.035	221.974	1.34501	Opt-Opt-Opt-Opt-Opt-Opt-Opt-DeO	Int-NoInt-Int-Int-NoInt-Int-Int-NoInt	3696.24	1377.33	90th <
318	5	7	2	172.642	217.659	1.26076	Opt-Opt-Opt-Opt-Opt-Opt-Opt-DeO	Int-NoInt-Int-Int-NoInt-Int-Int-NoInt	3696.24	1377.33	90th <
318	5	7	3	208.128	210.939	1.01351	Opt-Opt-Opt-Opt-Opt-Opt-Opt-DeO	Int-NoInt-Int-Int-NoInt-Int-Int-NoInt	3696.24	1377.33	90th <
319	5	4	1	191.812	202.658	1.05654	Opt-Opt-Opt-Opt-DeO-DeO-DeO-DeO	NoInt-NoInt-Int-NoInt-Int-Int-Int-Int	3171.38	759.512	10th - 30th
319	5	4	2	188.551	211.108	1.11963	Opt-Opt-Opt-Opt-DeO-DeO-DeO-DeO	NoInt-NoInt-Int-NoInt-Int-Int-Int-Int	3171.38	759.512	10th - 30th
319	5	4	3	212.653	208.173	0.978933	Opt-Opt-Opt-Opt-DeO-DeO-DeO-DeO	NoInt-NoInt-Int-NoInt-Int-Int-Int-Int	3171.38	759.512	10th - 30th
320	5	6	1	209.299	193.491	0.924468	Opt-Opt-Opt-Opt-DeO-Opt-DeO-Opt	Int-NoInt-Int-NoInt-Int-Int-Int-NoInt	3321.59	973.686	30th - 60th
320	5	6	2	207.406	215.475	1.03891	Opt-Opt-Opt-Opt-DeO-Opt-DeO-Opt	Int-NoInt-Int-NoInt-Int-Int-Int-NoInt	3321.59	973.686	30th - 60th
320	5	6	3	198.433	197.799	0.996805	Opt-Opt-Opt-Opt-DeO-Opt-DeO-Opt	Int-NoInt-Int-NoInt-Int-Int-Int-NoInt	3321.59	973.686	30th - 60th
321	6	6	1	206.567	197.092	0.95413	Opt-Opt-Opt-DeO-Opt-DeO-Opt-Opt	Int-NoInt-Int-Int-Int-Int-Int-NoInt	3418.37	1107.9	60th - 90th
321	6	6	2	215.066	199.096	0.925745	Opt-Opt-Opt-DeO-Opt-DeO-Opt-Opt	Int-NoInt-Int-Int-Int-Int-Int-NoInt	3418.37	1107.9	60th - 90th
321	6	6	3	196.493	206.789	1.0524	Opt-Opt-Opt-DeO-Opt-DeO-Opt-Opt	Int-NoInt-Int-Int-Int-Int-Int-NoInt	3418.37	1107.9	60th - 90th
322	4	6	1	212.578	214.771	1.01032	Opt-Opt-Opt-DeO-Opt-Opt-DeO-Opt	NoInt-NoInt-Int-Int-Int-NoInt-Int-NoInt	3312.05	942.427	30th - 60th
322	4	6	2	194.443	194.001	0.997724	Opt-Opt-Opt-DeO-Opt-Opt-DeO-Opt	NoInt-NoInt-Int-Int-Int-NoInt-Int-NoInt	3312.05	942.427	30th - 60th
322	4	6	3	199.725	199.182	0.997279	Opt-Opt-Opt-DeO-Opt-Opt-DeO-Opt	NoInt-NoInt-Int-Int-Int-NoInt-Int-NoInt	3312.05	942.427	30th - 60th
323	5	6	1	193.452	206.259	1.0662	Opt-Opt-DeO-DeO-Opt-Opt-Opt-Opt	Int-NoInt-Int-Int-Int-NoInt-Int-NoInt	3511.54	1202.4	60th - 90th
323	5	6	2	207.406	202.372	0.975729	Opt-Opt-DeO-DeO-Opt-Opt-Opt-Opt	Int-NoInt-Int-Int-Int-NoInt-Int-NoInt	3511.54	1202.4	60th - 90th
323	5	6	3	204.25	201.948	0.988731	Opt-Opt-DeO-DeO-Opt-Opt-Opt-Opt	Int-NoInt-Int-Int-Int-NoInt-Int-NoInt	3511.54	1202.4	60th - 90th
324	6	4	1	209.299	186.615	0.891619	Opt-Opt-DeO-DeO-Opt-Opt-DeO-DeO	Int-NoInt-Int-Int-Int-Int-Int-NoInt	3246.29	817.664	10th - 30th
324	6	4	2	213.887	194.365	0.908724	Opt-Opt-DeO-DeO-Opt-Opt-DeO-DeO	Int-NoInt-Int-Int-Int-Int-Int-NoInt	3246.29	817.664	10th - 30th
324	6	4	3	219.116	207.827	0.948478	Opt-Opt-DeO-DeO-Opt-Opt-DeO-DeO	Int-NoInt-Int-Int-Int-Int-Int-NoInt	3246.29	817.664	10th - 30th
325	3	6	1	189.08	197.747	1.04584	DeO-Opt-Opt-Opt-Opt-Opt-Opt-DeO	NoInt-NoInt-Int-NoInt-Int-NoInt-Int-NoInt	3625.21	1278.63	60th - 90th
325	3	6	2	176.767	217.295	1.22928	DeO-Opt-Opt-Opt-Opt-Opt-Opt-DeO	NoInt-NoInt-Int-NoInt-Int-NoInt-Int-NoInt	3625.21	1278.63	60th - 90th
325	3	6	3	193.262	220.621	1.14157	DeO-Opt-Opt-Opt-Opt-Opt-Opt-DeO	NoInt-NoInt-Int-NoInt-Int-NoInt-Int-NoInt	3625.21	1278.63	60th - 90th
326	4	5	1	201.649	199.384	0.988767	Opt-DeO-Opt-DeO-Opt-Opt-Opt-DeO	NoInt-Int-Int-NoInt-NoInt-Int-NoInt-Int	3525.63	1158.34	60th - 90th
326	4	5	2	172.642	218.751	1.26708	Opt-DeO-Opt-DeO-Opt-Opt-Opt-DeO	NoInt-Int-Int-NoInt-NoInt-Int-NoInt-Int	3525.63	1158.34	60th - 90th
326	4	5	3	167.407	225.463	1.34679	Opt-DeO-Opt-DeO-Opt-Opt-Opt-DeO	NoInt-Int-Int-NoInt-NoInt-Int-NoInt-Int	3525.63	1158.34	60th - 90th
327	4	5	1	193.452	201.348	1.04082	Opt-DeO-Opt-DeO-Opt-Opt-DeO-Opt	NoInt-Int-NoInt-NoInt-Int-Int-Int-NoInt	3301.03	936.414	30th - 60th
327	4	5	2	194.443	207.104	1.06511	Opt-DeO-Opt-DeO-Opt-Opt-DeO-Opt	NoInt-Int-NoInt-NoInt-Int-Int-Int-NoInt	3301.03	936.414	30th - 60th
327	4	5	3	193.262	211.285	1.09326	Opt-DeO-Opt-DeO-Opt-Opt-DeO-Opt	NoInt-Int-NoInt-NoInt-Int-Int-Int-NoInt	3301.03	936.414	30th - 60th
328	5	6	1	184.162	207.241	1.12532	Opt-Opt-Opt-DeO-Opt-Opt-Opt-DeO	Int-Int-Int-Int-Int-NoInt-NoInt-NoInt	3536.64	1164.36	60th - 90th
328	5	6	2	189.729	210.744	1.11076	Opt-Opt-Opt-DeO-Opt-Opt-Opt-DeO	Int-Int-Int-Int-Int-NoInt-NoInt-NoInt	3536.64	1164.36	60th - 90th
328	5	6	3	193.262	210.247	1.08789	Opt-Opt-Opt-DeO-Opt-Opt-Opt-DeO	Int-Int-Int-Int-Int-NoInt-NoInt-NoInt	3536.64	1164.36	60th - 90th
329	5	5	1	197.277	195.455	0.990764	Opt-Opt-DeO-DeO-Opt-Opt-Opt-DeO	Int-NoInt-Int-NoInt-Int-NoInt-Int-Int	3490.36	1120.77	60th - 90th
329	5	5	2	200.925	215.111	1.07061	Opt-Opt-DeO-DeO-Opt-Opt-Opt-DeO	Int-NoInt-Int-NoInt-Int-NoInt-Int-Int	3490.36	1120.77	60th - 90th
329	5	5	3	192.615	201.948	1.04845	Opt-Opt-DeO-DeO-Opt-Opt-Opt-DeO	Int-NoInt-Int-NoInt-Int-NoInt-Int-Int	3490.36	1120.77	60th - 90th
330	4	6	1	187.987	208.878	1.11113	Opt-DeO-Opt-Opt-Opt-Opt-Opt-DeO	NoInt-Int-Int-Int-NoInt-Int-NoInt-NoInt	3685.23	1371.32	90th <
330	4	6	2	183.248	219.843	1.1997	Opt-DeO-Opt-Opt-Opt-Opt-Opt-DeO	NoInt-Int-Int-Int-NoInt-Int-NoInt-NoInt	3685.23	1371.32	90th <
330	4	6	3	177.749	205.406	1.1556	Opt-DeO-Opt-Opt-Opt-Opt-Opt-DeO	NoInt-Int-Int-Int-NoInt-Int-NoInt-NoInt	3685.23	1371.32	90th <
331	6	4	1	196.731	205.932	1.04677	Opt-DeO-Opt-DeO-Opt-Opt-DeO-DeO	Int-Int-Int-NoInt-Int-Int-Int-NoInt	3281.56	855.241	10th - 30th
331	6	4	2	202.103	196.184	0.970715	Opt-DeO-Opt-DeO-Opt-Opt-DeO-DeO	Int-Int-Int-NoInt-Int-Int-Int-NoInt	3281.56	855.241	10th - 30th
331	6	4	3	195.847	203.331	1.03821	Opt-DeO-Opt-DeO-Opt-Opt-DeO-DeO	Int-Int-Int-NoInt-Int-Int-Int-NoInt	3281.56	855.241	10th - 30th
332	5	6	1	208.207	198.729	0.95448	Opt-Opt-DeO-Opt-Opt-Opt-Opt-DeO	Int-NoInt-Int-NoInt-Int-NoInt-Int-Int	3649.46	1332.32	90th <
332	5	6	2	180.891	199.096	1.10064	Opt-Opt-DeO-Opt-Opt-Opt-Opt-DeO	Int-NoInt-Int-NoInt-Int-NoInt-Int-Int	3649.46	1332.32	90th <
332	5	6	3	201.018	210.247	1.04591	Opt-Opt-DeO-Opt-Opt-Opt-Opt-DeO	Int-NoInt-Int-NoInt-Int-NoInt-Int-Int	3649.46	1332.32	90th <
333	5	4	1	210.939	181.377	0.859856	Opt-Opt-DeO-Opt-Opt-DeO-DeO-DeO	Int-NoInt-Int-NoInt-Int-NoInt-Int-Int	3271.78	894.373	10th - 30th
333	5	4	2	209.763	191.089	0.910975	Opt-Opt-DeO-Opt-Opt-DeO-DeO-DeO	Int-NoInt-Int-NoInt-Int-NoInt-Int-Int	3271.78	894.373	10th - 30th
333	5	4	3	214.592	209.902	0.978145	Opt-Opt-DeO-Opt-Opt-DeO-DeO-DeO	Int-NoInt-Int-NoInt-Int-NoInt-Int-Int	3271.78	894.373	10th - 30th
334	5	3	1	190.173	195.455	1.02778	Opt-DeO-DeO-DeO-Opt-Opt-DeO-DeO	Int-Int-Int-NoInt-Int-NoInt-Int-NoInt	3235.36	811.312	10th - 30th
334	5	3	2	204.46	199.096	0.973767	Opt-DeO-DeO-DeO-Opt-Opt-DeO-DeO	Int-Int-Int-NoInt-Int-NoInt-Int-NoInt	3235.36	811.312	10th - 30th
334	5	3	3	217.177	201.602	0.928286	Opt-DeO-DeO-DeO-Opt-Opt-DeO-DeO	Int-Int-Int-NoInt-Int-NoInt-Int-NoInt	3235.36	811.312	10th - 30th
335	6	5	1	203.288	194.8	0.958246	Opt-Opt-DeO-DeO-Opt-DeO-Opt-Opt	Int-NoInt-Int-NoInt-Int-Int-Int-Int	3372.09	1064.31	30th - 60th
335	6	5	2	203.871	199.46	0.978367	Opt-Opt-DeO-DeO-Opt-DeO-Opt-Opt	Int-NoInt-Int-NoInt-Int-Int-Int-Int	3372.09	1064.31	30th - 60th
335	6	5	3	203.603	201.257	0.988473	Opt-Opt-DeO-DeO-Opt-DeO-Opt-Opt	Int-NoInt-Int-NoInt-Int-Int-Int-Int	3372.09	1064.31	30th - 60th
336	5	6	1	196.184	202.003	1.02966	Opt-Opt-Opt-Opt-Opt-DeO-DeO-Opt	Int-NoInt-Int-Int-Int-Int-NoInt-NoInt	3338.04	1020.55	30th - 60th
336	5	6	2	190.908	212.564	1.11344	Opt-Opt-Opt-Opt-Opt-DeO-DeO-Opt	Int-NoInt-Int-Int-Int-Int-NoInt-NoInt	3338.04	1020.55	30th - 60th
336	5	6	3	190.676	197.799	1.03735	Opt-Opt-Opt-Opt-Opt-DeO-DeO-Opt	Int-NoInt-Int-Int-Int-Int-NoInt-NoInt	3338.04	1020.55	30th - 60th
337	4	4	1	187.987	213.789	1.13725	Opt-DeO-Opt-Opt-Opt-DeO-DeO-DeO	Int-NoInt-NoInt-NoInt-Int-Int-Int-NoInt	3307.55	933.366	30th - 60th
337	4	4	2	174.999	207.832	1.18762	Opt-DeO-Opt-Opt-Opt-DeO-DeO-DeO	Int-NoInt-NoInt-NoInt-Int-Int-Int-NoInt	3307.55	933.366	30th - 60th
337	4	4	3	185.505	204.715	1.10355	Opt-DeO-Opt-Opt-Opt-DeO-DeO-DeO	Int-NoInt-NoInt-NoInt-Int-Int-Int-NoInt	3307.55	933.366	30th - 60th
338	6	3	1	220.775	197.747	0.895692	Opt-DeO-DeO-Opt-Opt-DeO-DeO-DeO	Int-Int-Int-Int-Int-NoInt-Int-NoInt	3260.85	888.021	10th - 30th
338	6	3	2	228.618	183.081	0.800817	Opt-DeO-DeO-Opt-Opt-DeO-DeO-DeO	Int-Int-Int-Int-Int-NoInt-Int-NoInt	3260.85	888.021	10th - 30th
338	6	3	3	206.835	180.854	0.874388	Opt-DeO-DeO-Opt-Opt-DeO-DeO-DeO	Int-Int-Int-Int-Int-NoInt-Int-NoInt	3260.85	888.021	10th - 30th
339	5	5	1	193.452	205.604	1.06282	Opt-Opt-Opt-DeO-Opt-DeO-Opt-DeO	Int-NoInt-Int-NoInt-NoInt-Int-Int-Int	3397.19	1026.27	30th - 60th
339	5	5	2	177.356	215.839	1.21699	Opt-Opt-Opt-DeO-Opt-DeO-Opt-DeO	Int-NoInt-Int-NoInt-NoInt-Int-Int-Int	3397.19	1026.27	30th - 60th
339	5	5	3	174.517	205.752	1.17898	Opt-Opt-Opt-DeO-Opt-DeO-Opt-DeO	Int-NoInt-Int-NoInt-NoInt-Int-Int-Int	3397.19	1026.27	30th - 60th
340	4	6	1	190.719	195.782	1.02655	Opt-Opt-Opt-DeO-Opt-Opt-Opt-DeO	NoInt-NoInt-NoInt-Int-Int-Int-Int-NoInt	3536.64	1164.36	60th - 90th
340	4	6	2	192.086	204.556	1.06492	Opt-Opt-Opt-DeO-Opt-Opt-Opt-DeO	NoInt-NoInt-NoInt-Int-Int-Int-Int-NoInt	3536.64	1164.36	60th - 90th
340	4	6	3	166.761	224.079	1.34372	Opt-Opt-Opt-DeO-Opt-Opt-Opt-DeO	NoInt-NoInt-NoInt-Int-Int-Int-Int-NoInt	3536.64	1164.36	60th - 90th
341	4	6	1	207.114	196.11	0.946871	Opt-Opt-Opt-Opt-Opt-Opt-DeO-DeO	Int-NoInt-NoInt-NoInt-Int-Int-Int-NoInt	3452.18	1074.23	30th - 60th
341	4	6	2	173.82	224.211	1.2899	Opt-Opt-Opt-Opt-Opt-Opt-DeO-DeO	Int-NoInt-NoInt-NoInt-Int-Int-Int-NoInt	3452.18	1074.23	30th - 60th
341	4	6	3	195.201	189.154	0.96902	Opt-Opt-Opt-Opt-Opt-Opt-DeO-DeO	Int-NoInt-NoInt-NoInt-Int-Int-Int-NoInt	3452.18	1074.23	30th - 60th
342	4	3	1	207.114	190.544	0.919998	DeO-DeO-DeO-Opt-DeO-Opt-Opt-DeO	NoInt-Int-NoInt-NoInt-Int-NoInt-Int-Int	3416.43	1045.7	30th - 60th
342	4	3	2	222.137	197.64	0.889725	DeO-DeO-DeO-Opt-DeO-Opt-Opt-DeO	NoInt-Int-NoInt-NoInt-Int-NoInt-Int-Int	3416.43	1045.7	30th - 60th
342	4	3	3	194.554	191.228	0.982904	DeO-DeO-DeO-Opt-DeO-Opt-Opt-DeO	NoInt-Int-NoInt-NoInt-Int-NoInt-Int-Int	3416.43	1045.7	30th - 60th
343	5	4	1	220.229	199.384	0.905348	Opt-DeO-Opt-Opt-DeO-DeO-Opt-DeO	NoInt-Int-Int-NoInt-Int-Int-Int-NoInt	3398.61	1053.36	30th - 60th
343	5	4	2	199.746	195.821	0.980347	Opt-DeO-Opt-Opt-DeO-DeO-Opt-DeO	NoInt-Int-Int-NoInt-Int-Int-Int-NoInt	3398.61	1053.36	30th - 60th
343	5	4	3	187.444	190.883	1.01834	Opt-DeO-Opt-Opt-DeO-DeO-Opt-DeO	NoInt-Int-Int-NoInt-Int-Int-Int-NoInt	3398.61	1053.36	30th - 60th
344	7	6	1	190.173	208.878	1.09836	Opt-DeO-Opt-Opt-Opt-Opt-DeO-Opt	Int-Int-Int-Int-Int-Int-Int-NoInt	3460.64	1149.39	60th - 90th
344	7	6	2	186.783	198.368	1.06202	Opt-DeO-Opt-Opt-Opt-Opt-DeO-Opt	Int-Int-Int-Int-Int-Int-Int-NoInt	3460.64	1149.39	60th - 90th
344	7	6	3	211.36	190.883	0.903117	Opt-DeO-Opt-Opt-Opt-Opt-DeO-Opt	Int-Int-Int-Int-Int-Int-Int-NoInt	3460.64	1149.39	60th - 90th
345	4	6	1	191.812	206.586	1.07702	Opt-DeO-Opt-Opt-DeO-Opt-Opt-Opt	Int-NoInt-Int-NoInt-Int-Int-NoInt-NoInt	3556.34	1271.23	60th - 90th
345	4	6	2	197.978	202.008	1.02035	Opt-DeO-Opt-Opt-DeO-Opt-Opt-Opt	Int-NoInt-Int-NoInt-Int-Int-NoInt-NoInt	3556.34	1271.23	60th - 90th
345	4	6	3	201.664	187.079	0.927674	Opt-DeO-Opt-Opt-DeO-Opt-Opt-Opt	Int-NoInt-Int-NoInt-Int-Int-NoInt-NoInt	3556.34	1271.23	60th - 90th
346	5	7	1	181.976	211.17	1.16043	Opt-Opt-Opt-Opt-Opt-DeO-Opt-Opt	Int-Int-Int-NoInt-NoInt-NoInt-Int-Int	3577.98	1320.87	60th - 90th
346	5	7	2	195.032	203.828	1.0451	Opt-Opt-Opt-Opt-Opt-DeO-Opt-Opt	Int-Int-Int-NoInt-NoInt-NoInt-Int-Int	3577.98	1320.87	60th - 90th
346	5	7	3	186.798	193.649	1.03668	Opt-Opt-Opt-Opt-Opt-DeO-Opt-Opt	Int-Int-Int-NoInt-NoInt-NoInt-Int-Int	3577.98	1320.87	60th - 90th
347	7	6	1	173.779	209.86	1.20763	Opt-DeO-Opt-DeO-Opt-Opt-Opt-Opt	Int-Int-Int-NoInt-Int-Int-Int-Int	3546.8	1239.97	60th - 90th
347	7	6	2	190.908	213.291	1.11725	Opt-DeO-Opt-DeO-Opt-Opt-Opt-Opt	Int-Int-Int-NoInt-Int-Int-Int-Int	3546.8	1239.97	60th - 90th
347	7	6	3	189.384	192.266	1.01522	Opt-DeO-Opt-DeO-Opt-Opt-Opt-Opt	Int-Int-Int-NoInt-Int-Int-Int-Int	3546.8	1239.97	60th - 90th
348	7	5	1	195.091	197.092	1.01026	Opt-Opt-Opt-DeO-Opt-DeO-DeO-Opt	Int-Int-Int-Int-Int-NoInt-Int-Int	3178.43	807.578	10th - 30th
348	7	5	2	196.8	191.453	0.972829	Opt-Opt-Opt-DeO-Opt-DeO-DeO-Opt	Int-Int-Int-Int-Int-NoInt-Int-Int	3178.43	807.578	10th - 30th
348	7	5	3	206.189	200.219	0.971047	Opt-Opt-Opt-DeO-Opt-DeO-DeO-Opt	Int-Int-Int-Int-Int-NoInt-Int-Int	3178.43	807.578	10th - 30th
349	5	6	1	221.868	196.11	0.883901	Opt-Opt-Opt-Opt-Opt-DeO-DeO-Opt	NoInt-NoInt-Int-Int-Int-NoInt-Int-Int	3338.04	1020.55	30th - 60th
349	5	6	2	197.389	196.912	0.997584	Opt-Opt-Opt-Opt-Opt-DeO-DeO-Opt	NoInt-NoInt-Int-Int-Int-NoInt-Int-Int	3338.04	1020.55	30th - 60th
349	5	6	3	211.36	176.013	0.832765	Opt-Opt-Opt-Opt-Opt-DeO-DeO-Opt	NoInt-NoInt-Int-Int-Int-NoInt-Int-Int	3338.04	1020.55	30th - 60th
350	5	6	1	190.719	202.003	1.05916	DeO-Opt-Opt-Opt-Opt-Opt-Opt-DeO	Int-NoInt-Int-NoInt-Int-Int-Int-NoInt	3625.21	1278.63	60th - 90th
350	5	6	2	176.177	206.376	1.17141	DeO-Opt-Opt-Opt-Opt-Opt-Opt-DeO	Int-NoInt-Int-NoInt-Int-Int-Int-NoInt	3625.21	1278.63	60th - 90th
350	5	6	3	205.543	195.378	0.950547	DeO-Opt-Opt-Opt-Opt-Opt-Opt-DeO	Int-NoInt-Int-NoInt-Int-Int-Int-NoInt	3625.21	1278.63	60th - 90th
351	7	5	1	183.069	201.021	1.09806	Opt-Opt-Opt-Opt-DeO-DeO-Opt-DeO	Int-Int-Int-Int-Int-Int-Int-NoInt	3409.62	1059.37	30th - 60th
351	7	5	2	195.622	200.188	1.02334	Opt-Opt-Opt-Opt-DeO-DeO-Opt-DeO	Int-Int-Int-Int-Int-Int-Int-NoInt	3409.62	1059.37	30th - 60th
351	7	5	3	204.25	196.07	0.95995	Opt-Opt-Opt-Opt-DeO-DeO-Opt-DeO	Int-Int-Int-Int-Int-Int-Int-NoInt	3409.62	1059.37	30th - 60th
352	5	5	1	187.987	200.366	1.06585	Opt-DeO-Opt-DeO-Opt-DeO-Opt-Opt	Int-Int-NoInt-Int-Int-Int-NoInt-NoInt	3407.36	1101.88	30th - 60th
352	5	5	2	190.319	206.376	1.08437	Opt-DeO-Opt-DeO-Opt-DeO-Opt-Opt	Int-Int-NoInt-Int-Int-Int-NoInt-NoInt	3407.36	1101.88	30th - 60th
352	5	5	3	177.749	204.369	1.14976	Opt-DeO-Opt-DeO-Opt-DeO-Opt-Opt	Int-Int-NoInt-Int-Int-Int-NoInt-NoInt	3407.36	1101.88	30th - 60th
353	6	6	1	209.846	192.836	0.91894	Opt-DeO-Opt-Opt-Opt-Opt-Opt-DeO	Int-Int-Int-Int-NoInt-NoInt-Int-Int	3685.23	1371.32	90th <
353	6	6	2	192.086	201.644	1.04976	Opt-DeO-Opt-Opt-Opt-Opt-Opt-DeO	Int-Int-Int-Int-NoInt-NoInt-Int-Int	3685.23	1371.32	90th <
353	6	6	3	193.908	192.612	0.993314	Opt-DeO-Opt-Opt-Opt-Opt-Opt-DeO	Int-Int-Int-Int-NoInt-NoInt-Int-Int	3685.23	1371.32	90th <
354	4	7	1	198.916	201.675	1.01387	Opt-Opt-Opt-Opt-DeO-Opt-Opt-Opt	Int-NoInt-Int-NoInt-Int-Int-NoInt-NoInt	3567.36	1277.25	60th - 90th
354	4	7	2	184.426	205.648	1.11507	Opt-Opt-Opt-Opt-DeO-Opt-Opt-Opt	Int-NoInt-Int-NoInt-Int-Int-NoInt-NoInt	3567.36	1277.25	60th - 90th
354	4	7	3	182.274	197.107	1.08138	Opt-Opt-Opt-Opt-DeO-Opt-Opt-Opt	Int-NoInt-Int-NoInt-Int-Int-NoInt-NoInt	3567.36	1277.25	60th - 90th
355	6	7	1	173.779	205.277	1.18125	Opt-Opt-Opt-Opt-Opt-DeO-Opt-Opt	Int-Int-NoInt-Int-Int-NoInt-Int-Int	3577.98	1320.87	60th - 90th
355	6	7	2	171.464	215.475	1.25668	Opt-Opt-Opt-Opt-Opt-DeO-Opt-Opt	Int-Int-NoInt-Int-Int-NoInt-Int-Int	3577.98	1320.87	60th - 90th
355	6	7	3	200.372	196.761	0.981981	Opt-Opt-Opt-Opt-Opt-DeO-Opt-Opt	Int-Int-NoInt-Int-Int-NoInt-Int-Int	3577.98	1320.87	60th - 90th
356	4	6	1	183.069	211.497	1.15529	Opt-DeO-DeO-Opt-Opt-Opt-Opt-Opt	Int-NoInt-NoInt-NoInt-Int-NoInt-Int-Int	3659.71	1407.6	90th <
356	4	6	2	195.622	207.104	1.0587	Opt-DeO-DeO-Opt-Opt-Opt-Opt-Opt	Int-NoInt-NoInt-NoInt-Int-NoInt-Int-Int	3659.71	1407.6	90th <
356	4	6	3	184.213	186.733	1.01368	Opt-DeO-DeO-Opt-Opt-Opt-Opt-Opt	Int-NoInt-NoInt-NoInt-Int-NoInt-Int-Int	3659.71	1407.6	90th <
357	5	6	1	199.463	196.11	0.983189	Opt-Opt-Opt-Opt-DeO-Opt-Opt-DeO	Int-NoInt-Int-Int-Int-NoInt-Int-NoInt	3546.18	1195.62	60th - 90th
357	5	6	2	205.049	196.184	0.956768	Opt-Opt-Opt-Opt-DeO-Opt-Opt-DeO	Int-NoInt-Int-Int-Int-NoInt-Int-NoInt	3546.18	1195.62	60th - 90th
357	5	6	3	201.018	188.116	0.935817	Opt-Opt-Opt-Opt-DeO-Opt-Opt-DeO	Int-NoInt-Int-Int-Int-NoInt-Int-NoInt	3546.18	1195.62	60th - 90th
358	7	6	1	190.173	197.419	1.0381	Opt-DeO-Opt-Opt-Opt-DeO-Opt-Opt	Int-Int-Int-NoInt-Int-Int-Int-Int	3566.96	1314.86	60th - 90th
358	7	6	2	207.406	195.457	0.942386	Opt-DeO-Opt-Opt-Opt-DeO-Opt-Opt	Int-Int-Int-NoInt-Int-Int-Int-Int	3566.96	1314.86	60th - 90th
358	7	6	3	174.517	204.369	1.17105	Opt-DeO-Opt-Opt-Opt-DeO-Opt-Opt	Int-Int-Int-NoInt-Int-Int-Int-Int	3566.96	1314.86	60th - 90th
359	3	7	1	181.976	199.384	1.09566	DeO-Opt-Opt-Opt-Opt-Opt-Opt-Opt	NoInt-NoInt-Int-Int-NoInt-NoInt-Int-NoInt	3646.39	1360.26	90th <
359	3	7	2	186.783	203.828	1.09125	DeO-Opt-Opt-Opt-Opt-Opt-Opt-Opt	NoInt-NoInt-Int-Int-NoInt-NoInt-Int-NoInt	3646.39	1360.26	90th <
359	3	7	3	179.688	207.827	1.1566	DeO-Opt-Opt-Opt-Opt-Opt-Opt-Opt	NoInt-NoInt-Int-Int-NoInt-NoInt-Int-NoInt	3646.39	1360.26	90th <
360	5	4	1	201.102	182.359	0.906798	Opt-Opt-DeO-DeO-Opt-Opt-DeO-DeO	Int-Int-NoInt-NoInt-Int-NoInt-Int-Int	3246.29	817.664	10th - 30th
360	5	4	2	226.85	185.629	0.818289	Opt-Opt-DeO-DeO-Opt-Opt-DeO-DeO	Int-Int-NoInt-NoInt-Int-NoInt-Int-Int	3246.29	817.664	10th - 30th
360	5	4	3	219.116	185.695	0.847475	Opt-Opt-DeO-DeO-Opt-Opt-DeO-DeO	Int-Int-NoInt-NoInt-Int-NoInt-Int-Int	3246.29	817.664	10th - 30th
361	7	4	1	197.277	206.259	1.04553	Opt-Opt-Opt-DeO-Opt-DeO-DeO-DeO	Int-NoInt-Int-Int-Int-Int-Int-Int	3158.96	726.405	< 10th
361	7	4	2	199.157	189.269	0.95035	Opt-Opt-Opt-DeO-Opt-DeO-DeO-DeO	Int-NoInt-Int-Int-Int-Int-Int-Int	3158.96	726.405	< 10th
361	7	4	3	195.847	187.079	0.955228	Opt-Opt-Opt-DeO-Opt-DeO-DeO-DeO	Int-NoInt-Int-Int-Int-Int-Int-Int	3158.96	726.405	< 10th
362	5	3	1	195.091	185.961	0.953198	Opt-Opt-DeO-DeO-DeO-DeO-Opt-DeO	Int-NoInt-NoInt-Int-Int-NoInt-Int-Int	3208.97	807.885	10th - 30th
362	5	3	2	198.568	194.365	0.978833	Opt-Opt-DeO-DeO-DeO-DeO-Opt-DeO	Int-NoInt-NoInt-Int-Int-NoInt-Int-Int	3208.97	807.885	10th - 30th
362	5	3	3	193.262	206.789	1.07	Opt-Opt-DeO-DeO-DeO-DeO-Opt-DeO	Int-NoInt-NoInt-Int-Int-NoInt-Int-Int	3208.97	807.885	10th - 30th
363	5	6	1	201.102	190.871	0.949126	Opt-Opt-DeO-Opt-Opt-Opt-Opt-DeO	Int-Int-Int-NoInt-NoInt-NoInt-Int-Int	3649.46	1332.32	90th <
363	5	6	2	202.692	195.093	0.962506	Opt-Opt-DeO-Opt-Opt-Opt-Opt-DeO	Int-Int-Int-NoInt-NoInt-NoInt-Int-Int	3649.46	1332.32	90th <
363	5	6	3	210.067	184.312	0.877397	Opt-Opt-DeO-Opt-Opt-Opt-Opt-DeO	Int-Int-Int-NoInt-NoInt-NoInt-Int-Int	3649.46	1332.32	90th <
364	6	3	1	199.463	195.128	0.978265	Opt-DeO-DeO-DeO-DeO-Opt-Opt-DeO	Int-Int-Int-NoInt-Int-NoInt-Int-Int	3334.6	937.774	30th - 60th
364	6	3	2	193.265	192.909	0.998158	Opt-DeO-DeO-DeO-DeO-Opt-Opt-DeO	Int-Int-Int-NoInt-Int-NoInt-Int-Int	3334.6	937.774	30th - 60th
364	6	3	3	190.03	198.144	1.0427	Opt-DeO-DeO-DeO-DeO-Opt-Opt-DeO	Int-Int-Int-NoInt-Int-NoInt-Int-Int	3334.6	937.774	30th - 60th
365	5	7	1	168.86	194.8	1.15362	Opt-Opt-Opt-Opt-Opt-Opt-Opt-DeO	Int-Int-NoInt-NoInt-Int-Int-Int-NoInt	3696.24	1377.33	90th <
365	5	7	2	172.053	218.387	1.2693	Opt-Opt-Opt-Opt-Opt-Opt-Opt-DeO	Int-Int-NoInt-NoInt-Int-Int-Int-NoInt	3696.24	1377.33	90th <
365	5	7	3	176.456	213.014	1.20718	Opt-Opt-Opt-Opt-Opt-Opt-Opt-DeO	Int-Int-NoInt-NoInt-Int-Int-Int-NoInt	3696.24	1377.33	90th <
366	4	4	1	181.976	199.384	1.09566	Opt-Opt-Opt-DeO-DeO-DeO-Opt-DeO	Int-NoInt-Int-NoInt-Int-NoInt-Int-NoInt	3255.25	851.474	10th - 30th
366	4	4	2	206.228	189.997	0.921297	Opt-Opt-Opt-DeO-DeO-DeO-Opt-DeO	Int-NoInt-Int-NoInt-Int-NoInt-Int-NoInt	3255.25	851.474	10th - 30th
366	4	4	3	198.433	194.341	0.979378	Opt-Opt-Opt-DeO-DeO-DeO-Opt-DeO	Int-NoInt-Int-NoInt-Int-NoInt-Int-NoInt	3255.25	851.474	10th - 30th
367	6	4	1	195.638	198.402	1.01413	Opt-DeO-DeO-DeO-Opt-Opt-Opt-DeO	NoInt-Int-Int-Int-Int-NoInt-Int-Int	3479.43	1114.41	60th - 90th
367	6	4	2	194.443	191.089	0.982749	Opt-DeO-DeO-DeO-Opt-Opt-Opt-DeO	NoInt-Int-Int-Int-Int-NoInt-Int-Int	3479.43	1114.41	60th - 90th
367	6	4	3	180.981	201.602	1.11394	Opt-DeO-DeO-DeO-Opt-Opt-Opt-DeO	NoInt-Int-Int-Int-Int-NoInt-Int-Int	3479.43	1114.41	60th - 90th
368	4	6	1	170.5	214.444	1.25774	Opt-Opt-Opt-DeO-Opt-Opt-Opt-DeO	Int-NoInt-Int-NoInt-Int-NoInt-NoInt-Int	3536.64	1164.36	60th - 90th
368	4	6	2	174.41	206.376	1.18328	Opt-Opt-Opt-DeO-Opt-Opt-Opt-DeO	Int-NoInt-Int-NoInt-Int-NoInt-NoInt-Int	3536.64	1164.36	60th - 90th
368	4	6	3	197.14	189.154	0.959489	Opt-Opt-Opt-DeO-Opt-Opt-Opt-DeO	Int-NoInt-Int-NoInt-Int-NoInt-NoInt-Int	3536.64	1164.36	60th - 90th
369	6	6	1	204.381	186.615	0.913075	Opt-DeO-DeO-Opt-Opt-Opt-Opt-Opt	Int-Int-Int-NoInt-Int-NoInt-Int-Int	3659.71	1407.6	90th <
369	6	6	2	199.746	199.096	0.996747	Opt-DeO-DeO-Opt-Opt-Opt-Opt-Opt	Int-Int-Int-NoInt-Int-NoInt-Int-Int	3659.71	1407.6	90th <
369	6	6	3	192.615	190.191	0.987413	Opt-DeO-DeO-Opt-Opt-Opt-Opt-Opt	Int-Int-Int-NoInt-Int-NoInt-Int-Int	3659.71	1407.6	90th <
370	6	5	1	187.441	199.056	1.06197	Opt-DeO-Opt-DeO-Opt-DeO-Opt-Opt	NoInt-Int-Int-Int-Int-NoInt-Int-Int	3407.36	1101.88	30th - 60th
370	6	5	2	202.692	201.28	0.993033	Opt-DeO-Opt-DeO-Opt-DeO-Opt-Opt	NoInt-Int-Int-Int-Int-NoInt-Int-Int	3407.36	1101.88	30th - 60th
370	6	5	3	179.042	190.883	1.06613	Opt-DeO-Opt-DeO-Opt-DeO-Opt-Opt	NoInt-Int-Int-Int-Int-NoInt-Int-Int	3407.36	1101.88	30th - 60th
371	3	7	1	190.173	188.252	0.989901	Opt-Opt-Opt-Opt-DeO-Opt-Opt-Opt	NoInt-Int-NoInt-NoInt-Int-Int-NoInt-NoInt	3567.36	1277.25	60th - 90th
371	3	7	2	196.211	208.56	1.06294	Opt-Opt-Opt-Opt-DeO-Opt-Opt-Opt	NoInt-Int-NoInt-NoInt-Int-Int-NoInt-NoInt	3567.36	1277.25	60th - 90th
371	3	7	3	167.407	202.986	1.21253	Opt-Opt-Opt-Opt-DeO-Opt-Opt-Opt	NoInt-Int-NoInt-NoInt-Int-Int-NoInt-NoInt	3567.36	1277.25	60th - 90th
372	3	5	1	188.533	199.056	1.05581	Opt-Opt-Opt-Opt-DeO-Opt-DeO-DeO	Int-NoInt-NoInt-NoInt-Int-Int-NoInt-NoInt	3302.11	892.512	10th - 30th
372	3	5	2	176.177	192.909	1.09497	Opt-Opt-Opt-Opt-DeO-Opt-DeO-DeO	Int-NoInt-NoInt-NoInt-Int-Int-NoInt-NoInt	3302.11	892.512	10th - 30th
372	3	5	3	214.592	193.303	0.900796	Opt-Opt-Opt-Opt-DeO-Opt-DeO-DeO	Int-NoInt-NoInt-NoInt-Int-Int-NoInt-NoInt	3302.11	892.512	10th - 30th
373	5	7	1	197.824	199.384	1.00789	Opt-DeO-Opt-Opt-Opt-Opt-Opt-Opt	Int-Int-NoInt-NoInt-Int-NoInt-Int-Int	3706.41	1452.95	90th <
373	5	7	2	156.144	206.012	1.31937	Opt-DeO-Opt-Opt-Opt-Opt-Opt-Opt	Int-Int-NoInt-NoInt-Int-NoInt-Int-Int	3706.41	1452.95	90th <
373	5	7	3	193.262	197.799	1.02348	Opt-DeO-Opt-Opt-Opt-Opt-Opt-Opt	Int-Int-NoInt-NoInt-Int-NoInt-Int-Int	3706.41	1452.95	90th <
374	3	7	1	180.883	196.437	1.08599	Opt-Opt-Opt-Opt-Opt-Opt-Opt-DeO	Int-NoInt-NoInt-NoInt-Int-NoInt-Int-NoInt	3696.24	1377.33	90th <
374	3	7	2	192.086	199.46	1.03839	Opt-Opt-Opt-Opt-Opt-Opt-Opt-DeO	Int-NoInt-NoInt-NoInt-Int-NoInt-Int-NoInt	3696.24	1377.33	90th <
374	3	7	3	180.334	203.331	1.12752	Opt-Opt-Opt-Opt-Opt-Opt-Opt-DeO	Int-NoInt-NoInt-NoInt-Int-NoInt-Int-NoInt	3696.24	1377.33	90th <
375	5	7	1	171.046	212.48	1.24223	DeO-Opt-Opt-Opt-Opt-Opt-Opt-Opt	Int-NoInt-Int-NoInt-Int-NoInt-Int-Int	3646.39	1360.26	90th <
375	5	7	2	183.248	189.997	1.03683	DeO-Opt-Opt-Opt-Opt-Opt-Opt-Opt	Int-NoInt-Int-NoInt-Int-NoInt-Int-Int	3646.39	1360.26	90th <
375	5	7	3	186.152	202.986	1.09043	DeO-Opt-Opt-Opt-Opt-Opt-Opt-Opt	Int-NoInt-Int-NoInt-Int-NoInt-Int-Int	3646.39	1360.26	90th <
376	4	7	1	177.058	210.515	1.18896	Opt-Opt-Opt-Opt-Opt-Opt-Opt-DeO	NoInt-Int-NoInt-NoInt-Int-NoInt-Int-Int	3696.24	1377.33	90th <
376	4	7	2	152.019	211.108	1.38869	Opt-Opt-Opt-Opt-Opt-Opt-Opt-DeO	NoInt-Int-NoInt-NoInt-Int-NoInt-Int-Int	3696.24	1377.33	90th <
376	4	7	3	183.566	200.219	1.09072	Opt-Opt-Opt-Opt-Opt-Opt-Opt-DeO	NoInt-Int-NoInt-NoInt-Int-NoInt-Int-Int	3696.24	1377.33	90th <
377	5	6	1	186.348	191.526	1.02779	Opt-Opt-DeO-Opt-Opt-Opt-Opt-DeO	NoInt-Int-Int-NoInt-Int-NoInt-Int-Int	3649.46	1332.32	90th <
377	5	6	2	192.086	202.736	1.05544	Opt-Opt-DeO-Opt-Opt-Opt-Opt-DeO	NoInt-Int-Int-NoInt-Int-NoInt-Int-Int	3649.46	1332.32	90th <
377	5	6	3	184.213	197.453	1.07187	Opt-Opt-DeO-Opt-Opt-Opt-Opt-DeO	NoInt-Int-Int-NoInt-Int-NoInt-Int-Int	3649.46	1332.32	90th <
378	7	4	1	209.299	180.395	0.861898	Opt-Opt-DeO-DeO-DeO-DeO-Opt-Opt	Int-Int-Int-NoInt-Int-Int-Int-Int	3230.15	889.515	10th - 30th
378	7	4	2	215.655	186.357	0.864144	Opt-Opt-DeO-DeO-DeO-DeO-Opt-Opt	Int-Int-Int-NoInt-Int-Int-Int-Int	3230.15	889.515	10th - 30th
378	7	4	3	187.444	194.341	1.03679	Opt-Opt-DeO-DeO-DeO-DeO-Opt-Opt	Int-Int-Int-NoInt-Int-Int-Int-Int	3230.15	889.515	10th - 30th
379	5	6	1	192.905	200.039	1.03698	Opt-DeO-Opt-Opt-Opt-Opt-DeO-Opt	Int-Int-Int-NoInt-NoInt-Int-Int-NoInt	3460.64	1149.39	60th - 90th
379	5	6	2	209.174	188.177	0.89962	Opt-DeO-Opt-Opt-Opt-Opt-DeO-Opt	Int-Int-Int-NoInt-NoInt-Int-Int-NoInt	3460.64	1149.39	60th - 90th
379	5	6	3	199.725	178.434	0.893395	Opt-DeO-Opt-Opt-Opt-Opt-DeO-Opt	Int-Int-Int-NoInt-NoInt-Int-Int-NoInt	3460.64	1149.39	60th - 90th
380	4	4	1	202.195	191.526	0.947234	Opt-Opt-DeO-Opt-DeO-DeO-Opt-DeO	Int-NoInt-NoInt-NoInt-Int-NoInt-Int-Int	3362.84	1014.37	30th - 60th
380	4	4	2	190.319	192.909	1.01361	Opt-Opt-DeO-Opt-DeO-DeO-Opt-DeO	Int-NoInt-NoInt-NoInt-Int-NoInt-Int-Int	3362.84	1014.37	30th - 60th
380	4	4	3	188.091	193.995	1.03139	Opt-Opt-DeO-Opt-DeO-DeO-Opt-DeO	Int-NoInt-NoInt-NoInt-Int-NoInt-Int-Int	3362.84	1014.37	30th - 60th
381	4	3	1	207.66	201.021	0.968028	Opt-DeO-DeO-DeO-Opt-DeO-Opt-DeO	Int-NoInt-Int-NoInt-NoInt-Int-Int-NoInt	3339.99	976.326	30th - 60th
381	4	3	2	183.837	195.093	1.06122	Opt-DeO-DeO-DeO-Opt-DeO-Opt-DeO	Int-NoInt-Int-NoInt-NoInt-Int-Int-NoInt	3339.99	976.326	30th - 60th
381	4	3	3	190.03	180.508	0.949895	Opt-DeO-DeO-DeO-Opt-DeO-Opt-DeO	Int-NoInt-Int-NoInt-NoInt-Int-Int-NoInt	3339.99	976.326	30th - 60th
382	4	6	1	210.939	185.633	0.880033	Opt-Opt-Opt-Opt-DeO-Opt-Opt-DeO	Int-NoInt-Int-NoInt-NoInt-Int-Int-NoInt	3546.18	1195.62	60th - 90th
382	4	6	2	195.032	195.821	1.00404	Opt-Opt-Opt-Opt-DeO-Opt-Opt-DeO	Int-NoInt-Int-NoInt-NoInt-Int-Int-NoInt	3546.18	1195.62	60th - 90th
382	4	6	3	187.444	188.116	1.00358	Opt-Opt-Opt-Opt-DeO-Opt-Opt-DeO	Int-NoInt-Int-NoInt-NoInt-Int-Int-NoInt	3546.18	1195.62	60th - 90th
383	4	5	1	177.604	208.551	1.17425	Opt-Opt-Opt-Opt-Opt-DeO-DeO-DeO	Int-NoInt-NoInt-NoInt-Int-Int-Int-NoInt	3318.56	939.379	30th - 60th
383	4	5	2	193.854	178.714	0.921898	Opt-Opt-Opt-Opt-Opt-DeO-DeO-DeO	Int-NoInt-NoInt-NoInt-Int-Int-Int-NoInt	3318.56	939.379	30th - 60th
383	4	5	3	190.676	199.873	1.04823	Opt-Opt-Opt-Opt-Opt-DeO-DeO-DeO	Int-NoInt-NoInt-NoInt-Int-Int-Int-NoInt	3318.56	939.379	30th - 60th
384	4	5	1	177.058	212.48	1.20006	Opt-Opt-Opt-DeO-DeO-Opt-Opt-DeO	Int-NoInt-Int-NoInt-NoInt-Int-NoInt-Int	3391.81	987.715	30th - 60th
384	4	5	2	190.319	187.449	0.984922	Opt-Opt-Opt-DeO-DeO-Opt-Opt-DeO	Int-NoInt-Int-NoInt-NoInt-Int-NoInt-Int	3391.81	987.715	30th - 60th
384	4	5	3	184.859	192.957	1.04381	Opt-Opt-Opt-DeO-DeO-Opt-Opt-DeO	Int-NoInt-Int-NoInt-NoInt-Int-NoInt-Int	3391.81	987.715	30th - 60th
385	6	6	1	172.139	218.7	1.27048	Opt-DeO-Opt-Opt-Opt-DeO-Opt-Opt	Int-Int-Int-NoInt-Int-Int-Int-NoInt	3566.96	1314.86	60th - 90th
385	6	6	2	168.517	203.828	1.20954	Opt-DeO-Opt-Opt-Opt-DeO-Opt-Opt	Int-Int-Int-NoInt-Int-Int-Int-NoInt	3566.96	1314.86	60th - 90th
385	6	6	3	179.688	187.77	1.04498	Opt-DeO-Opt-Opt-Opt-DeO-Opt-Opt	Int-Int-Int-NoInt-Int-Int-Int-NoInt	3566.96	1314.86	60th - 90th
386	5	5	1	209.846	184.978	0.881496	Opt-Opt-DeO-Opt-DeO-Opt-Opt-DeO	Int-NoInt-Int-NoInt-Int-NoInt-Int-Int	3499.4	1150.61	60th - 90th
386	5	5	2	193.854	186.721	0.963205	Opt-Opt-DeO-Opt-DeO-Opt-Opt-DeO	Int-NoInt-Int-NoInt-Int-NoInt-Int-Int	3499.4	1150.61	60th - 90th
386	5	5	3	189.384	195.724	1.03348	Opt-Opt-DeO-Opt-DeO-Opt-Opt-DeO	Int-NoInt-Int-NoInt-Int-NoInt-Int-Int	3499.4	1150.61	60th - 90th
387	5	6	1	192.905	202.33	1.04886	Opt-Opt-Opt-DeO-DeO-Opt-Opt-Opt	NoInt-NoInt-Int-Int-Int-NoInt-Int-Int	3412.98	1069.35	30th - 60th
387	5	6	2	186.783	183.081	0.98018	Opt-Opt-Opt-DeO-DeO-Opt-Opt-Opt	NoInt-NoInt-Int-Int-Int-NoInt-Int-Int	3412.98	1069.35	30th - 60th
387	5	6	3	196.493	191.574	0.974964	Opt-Opt-Opt-DeO-DeO-Opt-Opt-Opt	NoInt-NoInt-Int-Int-Int-NoInt-Int-Int	3412.98	1069.35	30th - 60th
388	4	7	1	193.998	195.128	1.00582	Opt-Opt-DeO-Opt-Opt-Opt-Opt-Opt	Int-Int-NoInt-NoInt-Int-NoInt-Int-NoInt	3670.64	1413.96	90th <
388	4	7	2	192.676	198.368	1.02955	Opt-Opt-DeO-Opt-Opt-Opt-Opt-Opt	Int-Int-NoInt-NoInt-Int-NoInt-Int-NoInt	3670.64	1413.96	90th <
388	4	7	3	183.566	187.425	1.02102	Opt-Opt-DeO-Opt-Opt-Opt-Opt-Opt	Int-Int-NoInt-NoInt-Int-NoInt-Int-NoInt	3670.64	1413.96	90th <
389	4	7	1	178.15	197.747	1.11	Opt-DeO-Opt-Opt-Opt-Opt-Opt-Opt	Int-NoInt-Int-NoInt-NoInt-NoInt-Int-Int	3706.41	1452.95	90th <
389	4	7	2	177.945	204.556	1.14955	Opt-DeO-Opt-Opt-Opt-Opt-Opt-Opt	Int-NoInt-Int-NoInt-NoInt-NoInt-Int-Int	3706.41	1452.95	90th <
389	4	7	3	199.079	188.808	0.948406	Opt-DeO-Opt-Opt-Opt-Opt-Opt-Opt	Int-NoInt-Int-NoInt-NoInt-NoInt-Int-Int	3706.41	1452.95	90th <
390	3	8	1	180.336	202.985	1.12559	Opt-Opt-Opt-Opt-Opt-Opt-Opt-Opt	NoInt-NoInt-NoInt-NoInt-Int-NoInt-Int-Int	3717.42	1458.96	90th <
390	3	8	2	180.891	190.361	1.05235	Opt-Opt-Opt-Opt-Opt-Opt-Opt-Opt	NoInt-NoInt-NoInt-NoInt-Int-NoInt-Int-Int	3717.42	1458.96	90th <
390	3	8	3	180.334	203.677	1.12944	Opt-Opt-Opt-Opt-Opt-Opt-Opt-Opt	NoInt-NoInt-NoInt-NoInt-Int-NoInt-Int-Int	3717.42	1458.96	90th <
391	5	5	1	183.615	191.199	1.0413	DeO-Opt-Opt-Opt-Opt-DeO-Opt-DeO	Int-Int-Int-Int-NoInt-NoInt-Int-NoInt	3485.77	1140.54	60th - 90th
391	5	5	2	190.319	201.28	1.0576	DeO-Opt-Opt-Opt-Opt-DeO-Opt-DeO	Int-Int-Int-Int-NoInt-NoInt-Int-NoInt	3485.77	1140.54	60th - 90th
391	5	5	3	190.03	192.612	1.01359	DeO-Opt-Opt-Opt-Opt-DeO-Opt-DeO	Int-Int-Int-Int-NoInt-NoInt-Int-NoInt	3485.77	1140.54	60th - 90th
392	7	4	1	175.418	195.782	1.11609	Opt-DeO-Opt-DeO-DeO-Opt-Opt-DeO	NoInt-Int-Int-Int-Int-Int-Int-Int	3380.79	981.702	30th - 60th
392	7	4	2	188.551	189.997	1.00767	Opt-DeO-Opt-DeO-DeO-Opt-Opt-DeO	NoInt-Int-Int-Int-Int-Int-Int-Int	3380.79	981.702	30th - 60th
392	7	4	3	175.164	212.668	1.21411	Opt-DeO-Opt-DeO-DeO-Opt-Opt-DeO	NoInt-Int-Int-Int-Int-Int-Int-Int	3380.79	981.702	30th - 60th
393	6	7	1	204.928	185.961	0.907445	Opt-Opt-Opt-Opt-Opt-Opt-Opt-DeO	Int-Int-Int-Int-NoInt-NoInt-Int-Int	3696.24	1377.33	90th <
393	6	7	2	201.514	193.273	0.959104	Opt-Opt-Opt-Opt-Opt-Opt-Opt-DeO	Int-Int-Int-Int-NoInt-NoInt-Int-Int	3696.24	1377.33	90th <
393	6	7	3	210.067	174.63	0.831305	Opt-Opt-Opt-Opt-Opt-Opt-Opt-DeO	Int-Int-Int-Int-NoInt-NoInt-Int-Int	3696.24	1377.33	90th <
394	7	5	1	184.708	186.615	1.01033	Opt-Opt-Opt-Opt-DeO-DeO-Opt-DeO	Int-Int-Int-Int-Int-NoInt-Int-Int	3409.62	1059.37	30th - 60th
394	7	5	2	195.622	202.372	1.03451	Opt-Opt-Opt-Opt-DeO-DeO-Opt-DeO	Int-Int-Int-Int-Int-NoInt-Int-Int	3409.62	1059.37	30th - 60th
394	7	5	3	180.981	196.415	1.08528	Opt-Opt-Opt-Opt-DeO-DeO-Opt-DeO	Int-Int-Int-Int-Int-NoInt-Int-Int	3409.62	1059.37	30th - 60th
395	5	5	1	166.674	190.544	1.14321	Opt-DeO-Opt-Opt-Opt-DeO-Opt-DeO	Int-Int-Int-NoInt-NoInt-NoInt-Int-Int	3545.79	1233.23	60th - 90th
395	5	5	2	168.517	195.821	1.16202	Opt-DeO-Opt-Opt-Opt-DeO-Opt-DeO	Int-Int-Int-NoInt-NoInt-NoInt-Int-Int	3545.79	1233.23	60th - 90th
395	5	5	3	195.201	217.509	1.11428	Opt-DeO-Opt-Opt-Opt-DeO-Opt-DeO	Int-Int-Int-NoInt-NoInt-NoInt-Int-Int	3545.79	1233.23	60th - 90th
396	6	4	1	193.452	188.58	0.974815	Opt-Opt-DeO-DeO-DeO-Opt-Opt-DeO	Int-NoInt-Int-Int-Int-NoInt-Int-Int	3345.53	944.126	30th - 60th
396	6	4	2	207.406	191.089	0.921327	Opt-Opt-DeO-DeO-DeO-Opt-Opt-DeO	Int-NoInt-Int-Int-Int-NoInt-Int-Int	3345.53	944.126	30th - 60th
396	6	4	3	190.676	186.387	0.977506	Opt-Opt-DeO-DeO-DeO-Opt-Opt-DeO	Int-NoInt-Int-Int-Int-NoInt-Int-Int	3345.53	944.126	30th - 60th
397	4	5	1	183.069	196.11	1.07124	Opt-Opt-Opt-Opt-DeO-DeO-Opt-DeO	Int-NoInt-Int-NoInt-NoInt-NoInt-Int-Int	3409.62	1059.37	30th - 60th
397	4	5	2	209.174	176.53	0.843938	Opt-Opt-Opt-Opt-DeO-DeO-Opt-DeO	Int-NoInt-Int-NoInt-NoInt-NoInt-Int-Int	3409.62	1059.37	30th - 60th
397	4	5	3	182.274	201.602	1.10604	Opt-Opt-Opt-Opt-DeO-DeO-Opt-DeO	Int-NoInt-Int-NoInt-NoInt-NoInt-Int-Int	3409.62	1059.37	30th - 60th
398	6	6	1	163.396	206.259	1.26233	Opt-DeO-Opt-Opt-Opt-DeO-Opt-Opt	Int-Int-Int-NoInt-Int-Int-Int-NoInt	3566.96	1314.86	60th - 90th
398	6	6	2	185.605	196.184	1.057	Opt-DeO-Opt-Opt-Opt-DeO-Opt-Opt	Int-Int-Int-NoInt-Int-Int-Int-NoInt	3566.96	1314.86	60th - 90th
398	6	6	3	179.688	199.528	1.11041	Opt-DeO-Opt-Opt-Opt-DeO-Opt-Opt	Int-Int-Int-NoInt-Int-Int-Int-NoInt	3566.96	1314.86	60th - 90th
399	5	4	1	208.207	192.181	0.923031	DeO-Opt-DeO-Opt-Opt-DeO-Opt-DeO	Int-Int-NoInt-Int-Int-NoInt-Int-NoInt	3438.99	1095.53	30th - 60th
399	5	4	2	179.123	184.537	1.03022	DeO-Opt-DeO-Opt-Opt-DeO-Opt-DeO	Int-Int-NoInt-Int-Int-NoInt-Int-NoInt	3438.99	1095.53	30th - 60th
399	5	4	3	202.311	188.462	0.931547	DeO-Opt-DeO-Opt-Opt-DeO-Opt-DeO	Int-Int-NoInt-Int-Int-NoInt-Int-NoInt	3438.99	1095.53	30th - 60th
400	3	6	1	197.277	202.658	1.02727	Opt-Opt-DeO-Opt-Opt-Opt-Opt-DeO	NoInt-NoInt-NoInt-NoInt-Int-NoInt-Int-Int	3649.46	1332.32	90th <
400	3	6	2	160.268	203.828	1.27179	Opt-Opt-DeO-Opt-Opt-Opt-Opt-DeO	NoInt-NoInt-NoInt-NoInt-Int-NoInt-Int-Int	3649.46	1332.32	90th <
400	3	6	3	164.175	197.107	1.20059	Opt-Opt-DeO-Opt-Opt-Opt-Opt-DeO	NoInt-NoInt-NoInt-NoInt-Int-NoInt-Int-Int	3649.46	1332.32	90th <
401	6	5	1	191.266	192.181	1.00478	Opt-Opt-DeO-DeO-Opt-Opt-Opt-DeO	NoInt-Int-Int-NoInt-Int-Int-Int-Int	3490.36	1120.77	60th - 90th
401	6	5	2	199.746	187.813	0.940258	Opt-Opt-DeO-DeO-Opt-Opt-Opt-DeO	NoInt-Int-Int-NoInt-Int-Int-Int-Int	3490.36	1120.77	60th - 90th
401	6	5	3	195.847	186.387	0.951697	Opt-Opt-DeO-DeO-Opt-Opt-Opt-DeO	NoInt-Int-Int-NoInt-Int-Int-Int-Int	3490.36	1120.77	60th - 90th
402	6	3	1	210.392	185.306	0.880762	Opt-Opt-DeO-DeO-DeO-DeO-Opt-DeO	Int-Int-Int-NoInt-Int-NoInt-Int-Int	3208.97	807.885	10th - 30th
402	6	3	2	192.676	189.269	0.982319	Opt-Opt-DeO-DeO-DeO-DeO-Opt-DeO	Int-Int-Int-NoInt-Int-NoInt-Int-Int	3208.97	807.885	10th - 30th
402	6	3	3	189.384	187.77	0.991482	Opt-Opt-DeO-DeO-DeO-DeO-Opt-DeO	Int-Int-Int-NoInt-Int-NoInt-Int-Int	3208.97	807.885	10th - 30th
403	3	6	1	178.15	202.33	1.13573	Opt-Opt-DeO-Opt-Opt-Opt-Opt-DeO	NoInt-NoInt-Int-NoInt-Int-Int-NoInt-NoInt	3649.46	1332.32	90th <
403	3	6	2	170.285	201.644	1.18416	Opt-Opt-DeO-Opt-Opt-Opt-Opt-DeO	NoInt-NoInt-Int-NoInt-Int-Int-NoInt-NoInt	3649.46	1332.32	90th <
403	3	6	3	174.517	199.182	1.14133	Opt-Opt-DeO-Opt-Opt-Opt-Opt-DeO	NoInt-NoInt-Int-NoInt-Int-Int-NoInt-NoInt	3649.46	1332.32	90th <
404	8	3	1	198.37	196.437	0.990256	DeO-DeO-DeO-Opt-DeO-Opt-Opt-DeO	Int-Int-Int-Int-Int-Int-Int-Int	3416.43	1045.7	30th - 60th
404	8	3	2	205.638	194.365	0.945177	DeO-DeO-DeO-Opt-DeO-Opt-Opt-DeO	Int-Int-Int-Int-Int-Int-Int-Int	3416.43	1045.7	30th - 60th
404	8	3	3	169.993	180.508	1.06186	DeO-DeO-DeO-Opt-DeO-Opt-Opt-DeO	Int-Int-Int-Int-Int-Int-Int-Int	3416.43	1045.7	30th - 60th
405	5	6	1	171.593	197.092	1.1486	Opt-Opt-Opt-DeO-Opt-Opt-Opt-DeO	Int-Int-NoInt-NoInt-Int-NoInt-Int-Int	3536.64	1164.36	60th - 90th
405	5	6	2	187.962	191.817	1.02051	Opt-Opt-Opt-DeO-Opt-Opt-Opt-DeO	Int-Int-NoInt-NoInt-Int-NoInt-Int-Int	3536.64	1164.36	60th - 90th
405	5	6	3	174.517	206.444	1.18294	Opt-Opt-Opt-DeO-Opt-Opt-Opt-DeO	Int-Int-NoInt-NoInt-Int-NoInt-Int-Int	3536.64	1164.36	60th - 90th
406	6	6	1	195.638	221.319	1.13127	Opt-Opt-Opt-Opt-DeO-Opt-Opt-DeO	Int-Int-Int-NoInt-Int-Int-Int-NoInt	3546.18	1195.62	60th - 90th
406	6	6	2	170.874	189.633	1.10978	Opt-Opt-Opt-Opt-DeO-Opt-Opt-DeO	Int-Int-Int-NoInt-Int-Int-Int-NoInt	3546.18	1195.62	60th - 90th
406	6	6	3	137.675	196.761	1.42917	Opt-Opt-Opt-Opt-DeO-Opt-Opt-DeO	Int-Int-Int-NoInt-Int-Int-Int-NoInt	3546.18	1195.62	60th - 90th
407	5	4	1	165.035	196.765	1.19226	Opt-DeO-Opt-Opt-DeO-DeO-Opt-DeO	Int-NoInt-NoInt-NoInt-Int-Int-Int-Int	3398.61	1053.36	30th - 60th
407	5	4	2	157.322	209.288	1.33031	Opt-DeO-Opt-Opt-DeO-DeO-Opt-DeO	Int-NoInt-NoInt-NoInt-Int-Int-Int-Int	3398.61	1053.36	30th - 60th
407	5	4	3	163.529	217.163	1.32798	Opt-DeO-Opt-Opt-DeO-DeO-Opt-DeO	Int-NoInt-NoInt-NoInt-Int-Int-Int-Int	3398.61	1053.36	30th - 60th
408	7	4	1	186.894	195.782	1.04756	Opt-DeO-Opt-DeO-DeO-Opt-Opt-DeO	Int-Int-Int-Int-Int-Int-Int-NoInt	3380.79	981.702	30th - 60th
408	7	4	2	189.729	199.46	1.05129	Opt-DeO-Opt-DeO-DeO-Opt-Opt-DeO	Int-Int-Int-Int-Int-Int-Int-NoInt	3380.79	981.702	30th - 60th
408	7	4	3	171.932	190.191	1.1062	Opt-DeO-Opt-DeO-DeO-Opt-Opt-DeO	Int-Int-Int-Int-Int-Int-Int-NoInt	3380.79	981.702	30th - 60th
409	6	5	1	197.824	185.961	0.940032	Opt-Opt-DeO-Opt-Opt-Opt-DeO-DeO	NoInt-Int-Int-Int-Int-Int-Int-NoInt	3405.4	1029.22	30th - 60th
409	6	5	2	200.925	183.445	0.913005	Opt-Opt-DeO-Opt-Opt-Opt-DeO-DeO	NoInt-Int-Int-Int-Int-Int-Int-NoInt	3405.4	1029.22	30th - 60th
409	6	5	3	196.493	189.154	0.962645	Opt-Opt-DeO-Opt-Opt-Opt-DeO-DeO	NoInt-Int-Int-Int-Int-Int-Int-NoInt	3405.4	1029.22	30th - 60th
410	6	5	1	186.348	200.366	1.07523	Opt-DeO-Opt-Opt-Opt-DeO-Opt-DeO	Int-Int-Int-Int-Int-NoInt-Int-NoInt	3545.79	1233.23	60th - 90th
410	6	5	2	182.659	190.361	1.04217	Opt-DeO-Opt-Opt-Opt-DeO-Opt-DeO	Int-Int-Int-Int-Int-NoInt-Int-NoInt	3545.79	1233.23	60th - 90th
410	6	5	3	178.395	195.032	1.09326	Opt-DeO-Opt-Opt-Opt-DeO-Opt-DeO	Int-Int-Int-Int-Int-NoInt-Int-NoInt	3545.79	1233.23	60th - 90th
411	5	4	1	206.021	179.085	0.869259	Opt-Opt-DeO-Opt-DeO-DeO-Opt-DeO	NoInt-Int-Int-Int-Int-Int-NoInt-NoInt	3362.84	1014.37	30th - 60th
411	5	4	2	209.763	183.445	0.874536	Opt-Opt-DeO-Opt-DeO-DeO-Opt-DeO	NoInt-Int-Int-Int-Int-Int-NoInt-NoInt	3362.84	1014.37	30th - 60th
411	5	4	3	198.433	184.312	0.928841	Opt-Opt-DeO-Opt-DeO-DeO-Opt-DeO	NoInt-Int-Int-Int-Int-Int-NoInt-NoInt	3362.84	1014.37	30th - 60th
412	3	6	1	169.407	201.675	1.19048	Opt-Opt-Opt-DeO-Opt-Opt-Opt-DeO	Int-NoInt-Int-NoInt-NoInt-NoInt-Int-NoInt	3536.64	1164.36	60th - 90th
412	3	6	2	171.464	208.56	1.21635	Opt-Opt-Opt-DeO-Opt-Opt-Opt-DeO	Int-NoInt-Int-NoInt-NoInt-NoInt-Int-NoInt	3536.64	1164.36	60th - 90th
412	3	6	3	170.639	197.107	1.15511	Opt-Opt-Opt-DeO-Opt-Opt-Opt-DeO	Int-NoInt-Int-NoInt-NoInt-NoInt-Int-NoInt	3536.64	1164.36	60th - 90th
413	6	7	1	196.731	184.978	0.940262	Opt-Opt-DeO-Opt-Opt-Opt-Opt-Opt	Int-NoInt-Int-Int-Int-Int-Int-NoInt	3670.64	1413.96	90th <
413	6	7	2	209.763	185.265	0.883212	Opt-Opt-DeO-Opt-Opt-Opt-Opt-Opt	Int-NoInt-Int-Int-Int-Int-Int-NoInt	3670.64	1413.96	90th <
413	6	7	3	185.505	186.387	1.00475	Opt-Opt-DeO-Opt-Opt-Opt-Opt-Opt	Int-NoInt-Int-Int-Int-Int-Int-NoInt	3670.64	1413.96	90th <
414	6	4	1	195.638	197.419	1.00911	Opt-Opt-DeO-Opt-DeO-DeO-Opt-DeO	Int-NoInt-Int-Int-Int-Int-Int-NoInt	3362.84	1014.37	30th - 60th
414	6	4	2	188.551	168.522	0.893775	Opt-Opt-DeO-Opt-DeO-DeO-Opt-DeO	Int-NoInt-Int-Int-Int-Int-Int-NoInt	3362.84	1014.37	30th - 60th
414	6	4	3	202.311	192.957	0.953767	Opt-Opt-DeO-Opt-DeO-DeO-Opt-DeO	Int-NoInt-Int-Int-Int-Int-Int-NoInt	3362.84	1014.37	30th - 60th
415	4	4	1	181.429	198.074	1.09174	Opt-Opt-DeO-DeO-Opt-DeO-Opt-DeO	Int-NoInt-NoInt-Int-NoInt-NoInt-Int-Int	3350.92	982.678	30th - 60th
415	4	4	2	189.14	169.614	0.896764	Opt-Opt-DeO-DeO-Opt-DeO-Opt-DeO	Int-NoInt-NoInt-Int-NoInt-NoInt-Int-Int	3350.92	982.678	30th - 60th
415	4	4	3	195.201	202.64	1.03811	Opt-Opt-DeO-DeO-Opt-DeO-Opt-DeO	Int-NoInt-NoInt-Int-NoInt-NoInt-Int-Int	3350.92	982.678	30th - 60th
416	3	4	1	171.593	197.747	1.15242	Opt-Opt-Opt-DeO-DeO-DeO-Opt-DeO	Int-NoInt-NoInt-NoInt-Int-NoInt-Int-NoInt	3255.25	851.474	10th - 30th
416	3	4	2	173.82	191.453	1.10144	Opt-Opt-Opt-DeO-DeO-DeO-Opt-DeO	Int-NoInt-NoInt-NoInt-Int-NoInt-Int-NoInt	3255.25	851.474	10th - 30th
416	3	4	3	173.225	208.864	1.20574	Opt-Opt-Opt-DeO-DeO-DeO-Opt-DeO	Int-NoInt-NoInt-NoInt-Int-NoInt-Int-NoInt	3255.25	851.474	10th - 30th
417	7	4	1	203.288	180.722	0.888995	Opt-Opt-DeO-Opt-Opt-DeO-DeO-DeO	Int-Int-Int-NoInt-Int-Int-Int-Int	3271.78	894.373	10th - 30th
417	7	4	2	202.692	187.813	0.926592	Opt-Opt-DeO-Opt-Opt-DeO-DeO-DeO	Int-Int-Int-NoInt-Int-Int-Int-Int	3271.78	894.373	10th - 30th
417	7	4	3	205.543	176.013	0.856334	Opt-Opt-DeO-Opt-Opt-DeO-DeO-DeO	Int-Int-Int-NoInt-Int-Int-Int-Int	3271.78	894.373	10th - 30th
418	4	4	1	204.381	170.573	0.834582	Opt-Opt-Opt-DeO-DeO-Opt-DeO-DeO	Int-NoInt-Int-NoInt-Int-NoInt-Int-NoInt	3147.74	684.612	< 10th
418	4	4	2	179.713	193.273	1.07545	Opt-Opt-Opt-DeO-DeO-Opt-DeO-DeO	Int-NoInt-Int-NoInt-Int-NoInt-Int-NoInt	3147.74	684.612	< 10th
418	4	4	3	180.981	206.098	1.13878	Opt-Opt-Opt-DeO-DeO-Opt-DeO-DeO	Int-NoInt-Int-NoInt-Int-NoInt-Int-NoInt	3147.74	684.612	< 10th
419	5	7	1	174.325	197.092	1.1306	Opt-Opt-Opt-Opt-Opt-Opt-DeO-Opt	Int-Int-Int-NoInt-Int-NoInt-Int-NoInt	3471.65	1155.4	60th - 90th
419	5	7	2	189.729	192.545	1.01484	Opt-Opt-Opt-Opt-Opt-Opt-DeO-Opt	Int-Int-Int-NoInt-Int-NoInt-Int-NoInt	3471.65	1155.4	60th - 90th
419	5	7	3	176.456	193.995	1.09939	Opt-Opt-Opt-Opt-Opt-Opt-DeO-Opt	Int-Int-Int-NoInt-Int-NoInt-Int-NoInt	3471.65	1155.4	60th - 90th
420	6	5	1	194.545	187.597	0.96429	Opt-DeO-Opt-DeO-Opt-DeO-Opt-Opt	NoInt-Int-Int-NoInt-Int-Int-Int-Int	3407.36	1101.88	30th - 60th
420	6	5	2	179.713	191.817	1.06735	Opt-DeO-Opt-DeO-Opt-DeO-Opt-Opt	NoInt-Int-Int-NoInt-Int-Int-Int-Int	3407.36	1101.88	30th - 60th
420	6	5	3	170.639	200.565	1.17538	Opt-DeO-Opt-DeO-Opt-DeO-Opt-Opt	NoInt-Int-Int-NoInt-Int-Int-Int-Int	3407.36	1101.88	30th - 60th
421	6	4	1	183.069	195.782	1.06945	Opt-DeO-DeO-Opt-Opt-DeO-Opt-DeO	Int-Int-Int-NoInt-NoInt-Int-Int-Int	3499.09	1187.88	60th - 90th
421	6	4	2	188.551	187.813	0.996086	Opt-DeO-DeO-Opt-Opt-DeO-Opt-DeO	Int-Int-Int-NoInt-NoInt-Int-Int-Int	3499.09	1187.88	60th - 90th
421	6	4	3	197.786	182.929	0.924883	Opt-DeO-DeO-Opt-Opt-DeO-Opt-DeO	Int-Int-Int-NoInt-NoInt-Int-Int-Int	3499.09	1187.88	60th - 90th
422	5	4	1	198.916	193.491	0.972723	Opt-Opt-DeO-DeO-Opt-Opt-DeO-DeO	Int-NoInt-Int-NoInt-Int-NoInt-Int-Int	3246.29	817.664	10th - 30th
422	5	4	2	208.584	171.07	0.820147	Opt-Opt-DeO-DeO-Opt-Opt-DeO-DeO	Int-NoInt-Int-NoInt-Int-NoInt-Int-Int	3246.29	817.664	10th - 30th
422	5	4	3	197.786	179.471	0.907399	Opt-Opt-DeO-DeO-Opt-Opt-DeO-DeO	Int-NoInt-Int-NoInt-Int-NoInt-Int-Int	3246.29	817.664	10th - 30th
423	6	3	1	196.184	187.27	0.954563	Opt-Opt-DeO-DeO-DeO-DeO-Opt-DeO	Int-NoInt-Int-Int-Int-Int-Int-NoInt	3208.97	807.885	10th - 30th
423	6	3	2	190.908	187.085	0.979976	Opt-Opt-DeO-DeO-DeO-DeO-Opt-DeO	Int-NoInt-Int-Int-Int-Int-Int-NoInt	3208.97	807.885	10th - 30th
423	6	3	3	208.128	176.359	0.847358	Opt-Opt-DeO-DeO-DeO-DeO-Opt-DeO	Int-NoInt-Int-Int-Int-Int-Int-NoInt	3208.97	807.885	10th - 30th
424	4	6	1	161.21	200.693	1.24492	Opt-DeO-Opt-Opt-Opt-Opt-Opt-DeO	Int-NoInt-Int-NoInt-NoInt-Int-Int-NoInt	3685.23	1371.32	90th <
424	4	6	2	174.999	207.468	1.18554	Opt-DeO-Opt-Opt-Opt-Opt-Opt-DeO	Int-NoInt-Int-NoInt-NoInt-Int-Int-NoInt	3685.23	1371.32	90th <
424	4	6	3	171.932	192.612	1.12028	Opt-DeO-Opt-Opt-Opt-Opt-Opt-DeO	Int-NoInt-Int-NoInt-NoInt-Int-Int-NoInt	3685.23	1371.32	90th <
425	7	4	1	196.731	185.306	0.941926	Opt-DeO-DeO-Opt-Opt-DeO-Opt-DeO	Int-Int-Int-Int-Int-Int-Int-NoInt	3499.09	1187.88	60th - 90th
425	7	4	2	186.783	193.637	1.03669	Opt-DeO-DeO-Opt-Opt-DeO-Opt-DeO	Int-Int-Int-Int-Int-Int-Int-NoInt	3499.09	1187.88	60th - 90th
425	7	4	3	191.323	181.2	0.947092	Opt-DeO-DeO-Opt-Opt-DeO-Opt-DeO	Int-Int-Int-Int-Int-Int-Int-NoInt	3499.09	1187.88	60th - 90th
426	5	5	1	183.069	184.651	1.00864	Opt-Opt-Opt-DeO-Opt-DeO-DeO-Opt	Int-NoInt-Int-NoInt-Int-Int-Int-NoInt	3178.43	807.578	10th - 30th
426	5	5	2	196.8	194.365	0.987625	Opt-Opt-Opt-DeO-Opt-DeO-DeO-Opt	Int-NoInt-Int-NoInt-Int-Int-Int-NoInt	3178.43	807.578	10th - 30th
426	5	5	3	186.152	186.387	1.00126	Opt-Opt-Opt-DeO-Opt-DeO-DeO-Opt	Int-NoInt-Int-NoInt-Int-Int-Int-NoInt	3178.43	807.578	10th - 30th
427	6	4	1	177.604	206.586	1.16319	Opt-DeO-DeO-Opt-Opt-Opt-DeO-DeO	Int-Int-Int-NoInt-Int-NoInt-Int-Int	3394.47	1022.87	30th - 60th
427	6	4	2	174.41	183.809	1.05389	Opt-DeO-DeO-Opt-Opt-Opt-DeO-DeO	Int-Int-Int-NoInt-Int-NoInt-Int-Int	3394.47	1022.87	30th - 60th
427	6	4	3	175.164	195.378	1.1154	Opt-DeO-DeO-Opt-Opt-Opt-DeO-DeO	Int-Int-Int-NoInt-Int-NoInt-Int-Int	3394.47	1022.87	30th - 60th
428	6	7	1	177.058	198.402	1.12055	Opt-Opt-Opt-Opt-Opt-Opt-Opt-DeO	Int-NoInt-Int-Int-Int-Int-Int-NoInt	3696.24	1377.33	90th <
428	6	7	2	176.177	198.004	1.12389	Opt-Opt-Opt-Opt-Opt-Opt-Opt-DeO	Int-NoInt-Int-Int-Int-Int-Int-NoInt	3696.24	1377.33	90th <
428	6	7	3	155.126	198.836	1.28177	Opt-Opt-Opt-Opt-Opt-Opt-Opt-DeO	Int-NoInt-Int-Int-Int-Int-Int-NoInt	3696.24	1377.33	90th <
429	7	6	1	183.069	198.729	1.08554	Opt-Opt-DeO-Opt-Opt-Opt-Opt-DeO	Int-NoInt-Int-Int-Int-Int-Int-Int	3649.46	1332.32	90th <
429	7	6	2	166.161	195.821	1.1785	Opt-Opt-DeO-Opt-Opt-Opt-Opt-DeO	Int-NoInt-Int-Int-Int-Int-Int-Int	3649.46	1332.32	90th <
429	7	6	3	195.201	179.471	0.919418	Opt-Opt-DeO-Opt-Opt-Opt-Opt-DeO	Int-NoInt-Int-Int-Int-Int-Int-Int	3649.46	1332.32	90th <
430	6	3	1	201.649	186.288	0.923823	Opt-DeO-DeO-DeO-Opt-Opt-DeO-DeO	Int-NoInt-Int-Int-Int-Int-Int-NoInt	3235.36	811.312	10th - 30th
430	6	3	2	190.908	173.618	0.909433	Opt-DeO-DeO-DeO-Opt-Opt-DeO-DeO	Int-NoInt-Int-Int-Int-Int-Int-NoInt	3235.36	811.312	10th - 30th
430	6	3	3	195.847	186.733	0.953463	Opt-DeO-DeO-DeO-Opt-Opt-DeO-DeO	Int-NoInt-Int-Int-Int-Int-Int-NoInt	3235.36	811.312	10th - 30th
431	3	7	1	175.965	199.056	1.13123	Opt-Opt-Opt-DeO-Opt-Opt-Opt-Opt	Int-NoInt-Int-NoInt-NoInt-Int-NoInt-NoInt	3557.82	1245.99	60th - 90th
431	3	7	2	177.945	187.085	1.05136	Opt-Opt-Opt-DeO-Opt-Opt-Opt-Opt	Int-NoInt-Int-NoInt-NoInt-Int-NoInt-NoInt	3557.82	1245.99	60th - 90th
431	3	7	3	164.175	199.873	1.21744	Opt-Opt-Opt-DeO-Opt-Opt-Opt-Opt	Int-NoInt-Int-NoInt-NoInt-Int-NoInt-NoInt	3557.82	1245.99	60th - 90th
432	3	7	1	177.058	202.658	1.14459	Opt-Opt-Opt-Opt-Opt-Opt-Opt-DeO	Int-NoInt-Int-NoInt-Int-NoInt-NoInt-NoInt	3696.24	1377.33	90th <
432	3	7	2	182.07	187.085	1.02755	Opt-Opt-Opt-Opt-Opt-Opt-Opt-DeO	Int-NoInt-Int-NoInt-Int-NoInt-NoInt-NoInt	3696.24	1377.33	90th <
432	3	7	3	185.505	181.2	0.976792	Opt-Opt-Opt-Opt-Opt-Opt-Opt-DeO	Int-NoInt-Int-NoInt-Int-NoInt-NoInt-NoInt	3696.24	1377.33	90th <
433	5	5	1	185.255	190.544	1.02855	DeO-Opt-Opt-Opt-DeO-Opt-DeO-Opt	Int-NoInt-Int-NoInt-Int-NoInt-Int-Int	3250.55	874.981	10th - 30th
433	5	5	2	187.962	189.997	1.01083	DeO-Opt-Opt-Opt-DeO-Opt-DeO-Opt	Int-NoInt-Int-NoInt-Int-NoInt-Int-Int	3250.55	874.981	10th - 30th
433	5	5	3	206.835	171.172	0.827576	DeO-Opt-Opt-Opt-DeO-Opt-DeO-Opt	Int-NoInt-Int-NoInt-Int-NoInt-Int-Int	3250.55	874.981	10th - 30th
434	3	5	1	212.578	186.288	0.876326	Opt-Opt-DeO-Opt-Opt-DeO-Opt-DeO	NoInt-NoInt-NoInt-Int-Int-Int-NoInt-NoInt	3510.02	1194.24	60th - 90th
434	3	5	2	190.908	177.986	0.932311	Opt-Opt-DeO-Opt-Opt-DeO-Opt-DeO	NoInt-NoInt-NoInt-Int-Int-Int-NoInt-NoInt	3510.02	1194.24	60th - 90th
434	3	5	3	171.932	185.695	1.08005	Opt-Opt-DeO-Opt-Opt-DeO-Opt-DeO	NoInt-NoInt-NoInt-Int-Int-Int-NoInt-NoInt	3510.02	1194.24	60th - 90th
435	6	4	1	203.835	181.377	0.889824	Opt-DeO-DeO-Opt-Opt-DeO-Opt-DeO	Int-NoInt-Int-NoInt-Int-Int-Int-Int	3499.09	1187.88	60th - 90th
435	6	4	2	197.389	176.894	0.896166	Opt-DeO-DeO-Opt-Opt-DeO-Opt-DeO	Int-NoInt-Int-NoInt-Int-Int-Int-Int	3499.09	1187.88	60th - 90th
435	6	4	3	192.615	181.892	0.944326	Opt-DeO-DeO-Opt-Opt-DeO-Opt-DeO	Int-NoInt-Int-NoInt-Int-Int-Int-Int	3499.09	1187.88	60th - 90th
436	4	4	1	200.009	188.907	0.944491	Opt-DeO-DeO-Opt-Opt-DeO-Opt-DeO	Int-Int-NoInt-NoInt-NoInt-Int-Int-NoInt	3499.09	1187.88	60th - 90th
436	4	4	2	177.945	177.986	1.00023	Opt-DeO-DeO-Opt-Opt-DeO-Opt-DeO	Int-Int-NoInt-NoInt-NoInt-Int-Int-NoInt	3499.09	1187.88	60th - 90th
436	4	4	3	173.871	196.415	1.12966	Opt-DeO-DeO-Opt-Opt-DeO-Opt-DeO	Int-Int-NoInt-NoInt-NoInt-Int-Int-NoInt	3499.09	1187.88	60th - 90th
437	6	4	1	205.474	174.174	0.84767	Opt-DeO-Opt-DeO-Opt-Opt-DeO-DeO	Int-Int-Int-Int-Int-Int-NoInt-NoInt	3281.56	855.241	10th - 30th
437	6	4	2	186.783	179.805	0.962642	Opt-DeO-Opt-DeO-Opt-Opt-DeO-DeO	Int-Int-Int-Int-Int-Int-NoInt-NoInt	3281.56	855.241	10th - 30th
437	6	4	3	194.554	190.191	0.977572	Opt-DeO-Opt-DeO-Opt-Opt-DeO-DeO	Int-Int-Int-Int-Int-Int-NoInt-NoInt	3281.56	855.241	10th - 30th
438	4	4	1	181.429	188.252	1.03761	DeO-DeO-DeO-Opt-Opt-Opt-Opt-DeO	Int-Int-Int-NoInt-Int-NoInt-NoInt-NoInt	3566.49	1227.42	60th - 90th
438	4	4	2	184.426	192.909	1.04599	DeO-DeO-DeO-Opt-Opt-Opt-Opt-DeO	Int-Int-Int-NoInt-Int-NoInt-NoInt-NoInt	3566.49	1227.42	60th - 90th
438	4	4	3	167.407	190.883	1.14023	DeO-DeO-DeO-Opt-Opt-Opt-Opt-DeO	Int-Int-Int-NoInt-Int-NoInt-NoInt-NoInt	3566.49	1227.42	60th - 90th
439	4	3	1	179.79	174.174	0.968766	Opt-Opt-Opt-DeO-DeO-DeO-DeO-DeO	Int-Int-NoInt-Int-NoInt-Int-NoInt-NoInt	3017.01	551.611	< 10th
439	4	3	2	213.887	195.093	0.912127	Opt-Opt-Opt-DeO-DeO-DeO-DeO-DeO	Int-Int-NoInt-Int-NoInt-Int-NoInt-NoInt	3017.01	551.611	< 10th
439	4	3	3	187.444	176.705	0.942704	Opt-Opt-Opt-DeO-DeO-DeO-DeO-DeO	Int-Int-NoInt-Int-NoInt-Int-NoInt-NoInt	3017.01	551.611	< 10th
440	6	6	1	187.987	185.633	0.987479	Opt-Opt-Opt-Opt-DeO-DeO-Opt-Opt	NoInt-Int-Int-Int-Int-Int-Int-NoInt	3430.8	1141	60th - 90th
440	6	6	2	183.248	188.177	1.0269	Opt-Opt-Opt-Opt-DeO-DeO-Opt-Opt	NoInt-Int-Int-Int-Int-Int-Int-NoInt	3430.8	1141	60th - 90th
440	6	6	3	179.042	188.116	1.05068	Opt-Opt-Opt-Opt-DeO-DeO-Opt-Opt	NoInt-Int-Int-Int-Int-Int-Int-NoInt	3430.8	1141	60th - 90th
441	4	5	1	178.697	191.854	1.07363	Opt-Opt-Opt-DeO-Opt-DeO-Opt-DeO	Int-NoInt-Int-NoInt-NoInt-NoInt-Int-Int	3397.19	1026.27	30th - 60th
441	4	5	2	164.982	192.909	1.16927	Opt-Opt-Opt-DeO-Opt-DeO-Opt-DeO	Int-NoInt-Int-NoInt-NoInt-NoInt-Int-Int	3397.19	1026.27	30th - 60th
441	4	5	3	171.285	197.453	1.15277	Opt-Opt-Opt-DeO-Opt-DeO-Opt-DeO	Int-NoInt-Int-NoInt-NoInt-NoInt-Int-Int	3397.19	1026.27	30th - 60th
442	4	5	1	193.452	195.128	1.00866	Opt-DeO-Opt-DeO-DeO-Opt-Opt-Opt	NoInt-Int-Int-NoInt-NoInt-Int-Int-NoInt	3401.97	1063.33	30th - 60th
442	4	5	2	196.211	177.622	0.905259	Opt-DeO-Opt-DeO-DeO-Opt-Opt-Opt	NoInt-Int-Int-NoInt-NoInt-Int-Int-NoInt	3401.97	1063.33	30th - 60th
442	4	5	3	191.323	170.134	0.889254	Opt-DeO-Opt-DeO-DeO-Opt-Opt-Opt	NoInt-Int-Int-NoInt-NoInt-Int-Int-NoInt	3401.97	1063.33	30th - 60th
443	6	5	1	168.86	191.199	1.13229	Opt-DeO-Opt-DeO-Opt-Opt-Opt-DeO	Int-Int-Int-NoInt-Int-Int-Int-NoInt	3525.63	1158.34	60th - 90th
443	6	5	2	178.534	198.732	1.11313	Opt-DeO-Opt-DeO-Opt-Opt-Opt-DeO	Int-Int-Int-NoInt-Int-Int-Int-NoInt	3525.63	1158.34	60th - 90th
443	6	5	3	180.981	185.35	1.02414	Opt-DeO-Opt-DeO-Opt-Opt-Opt-DeO	Int-Int-Int-NoInt-Int-Int-Int-NoInt	3525.63	1158.34	60th - 90th
444	7	4	1	201.649	165.007	0.81829	DeO-Opt-DeO-DeO-Opt-DeO-Opt-Opt	Int-Int-Int-NoInt-Int-Int-Int-Int	3301.06	965.603	30th - 60th
444	7	4	2	187.373	184.901	0.98681	DeO-Opt-DeO-DeO-Opt-DeO-Opt-Opt	Int-Int-Int-NoInt-Int-Int-Int-Int	3301.06	965.603	30th - 60th
444	7	4	3	190.676	194.686	1.02103	DeO-Opt-DeO-DeO-Opt-DeO-Opt-Opt	Int-Int-Int-NoInt-Int-Int-Int-Int	3301.06	965.603	30th - 60th
445	5	7	1	204.928	167.299	0.816381	Opt-Opt-DeO-Opt-Opt-Opt-Opt-Opt	Int-NoInt-Int-NoInt-Int-NoInt-Int-Int	3670.64	1413.96	90th <
445	5	7	2	199.746	171.434	0.858259	Opt-Opt-DeO-Opt-Opt-Opt-Opt-Opt	Int-NoInt-Int-NoInt-Int-NoInt-Int-Int	3670.64	1413.96	90th <
445	5	7	3	228.812	173.938	0.760181	Opt-Opt-DeO-Opt-Opt-Opt-Opt-Opt	Int-NoInt-Int-NoInt-Int-NoInt-Int-Int	3670.64	1413.96	90th <
446	6	5	1	193.998	181.05	0.933254	Opt-Opt-DeO-DeO-Opt-DeO-Opt-Opt	NoInt-Int-Int-NoInt-Int-Int-Int-Int	3372.09	1064.31	30th - 60th
446	6	5	2	184.426	189.997	1.0302	Opt-Opt-DeO-DeO-Opt-DeO-Opt-Opt	NoInt-Int-Int-NoInt-Int-Int-Int-Int	3372.09	1064.31	30th - 60th
446	6	5	3	178.395	183.621	1.02929	Opt-Opt-DeO-DeO-Opt-DeO-Opt-Opt	NoInt-Int-Int-NoInt-Int-Int-Int-Int	3372.09	1064.31	30th - 60th
447	6	4	1	200.009	186.615	0.933033	DeO-Opt-Opt-DeO-DeO-DeO-Opt-Opt	Int-Int-Int-Int-Int-NoInt-Int-NoInt	3205.39	834.4	10th - 30th
447	6	4	2	188.551	176.53	0.936244	DeO-Opt-Opt-DeO-DeO-DeO-Opt-Opt	Int-Int-Int-Int-Int-NoInt-Int-NoInt	3205.39	834.4	10th - 30th
447	6	4	3	185.505	179.471	0.967471	DeO-Opt-Opt-DeO-DeO-DeO-Opt-Opt	Int-Int-Int-Int-Int-NoInt-Int-NoInt	3205.39	834.4	10th - 30th
448	5	7	1	154.106	197.419	1.28107	Opt-Opt-Opt-Opt-Opt-Opt-Opt-DeO	NoInt-NoInt-Int-Int-Int-Int-Int-NoInt	3696.24	1377.33	90th <
448	5	7	2	159.679	210.744	1.31979	Opt-Opt-Opt-Opt-Opt-Opt-Opt-DeO	NoInt-NoInt-Int-Int-Int-Int-Int-NoInt	3696.24	1377.33	90th <
448	5	7	3	158.358	195.378	1.23377	Opt-Opt-Opt-Opt-Opt-Opt-Opt-DeO	NoInt-NoInt-Int-Int-Int-Int-Int-NoInt	3696.24	1377.33	90th <
449	3	4	1	189.08	188.252	0.995623	Opt-DeO-Opt-DeO-Opt-DeO-Opt-DeO	NoInt-NoInt-Int-NoInt-NoInt-Int-Int-NoInt	3386.18	1020.25	30th - 60th
449	3	4	2	191.497	185.265	0.967457	Opt-DeO-Opt-DeO-Opt-DeO-Opt-DeO	NoInt-NoInt-Int-NoInt-NoInt-Int-Int-NoInt	3386.18	1020.25	30th - 60th
449	3	4	3	171.932	180.854	1.0519	Opt-DeO-Opt-DeO-Opt-DeO-Opt-DeO	NoInt-NoInt-Int-NoInt-NoInt-Int-Int-NoInt	3386.18	1020.25	30th - 60th
450	5	6	1	177.604	182.359	1.02677	Opt-Opt-Opt-DeO-Opt-DeO-Opt-Opt	Int-NoInt-Int-Int-Int-NoInt-Int-NoInt	3418.37	1107.9	60th - 90th
450	5	6	2	186.194	183.445	0.985237	Opt-Opt-Opt-DeO-Opt-DeO-Opt-Opt	Int-NoInt-Int-Int-Int-NoInt-Int-NoInt	3418.37	1107.9	60th - 90th
450	5	6	3	186.798	189.845	1.01631	Opt-Opt-Opt-DeO-Opt-DeO-Opt-Opt	Int-NoInt-Int-Int-Int-NoInt-Int-NoInt	3418.37	1107.9	60th - 90th
451	5	6	1	205.474	183.669	0.893878	Opt-Opt-Opt-Opt-DeO-Opt-DeO-Opt	Int-Int-Int-NoInt-NoInt-NoInt-Int-Int	3321.59	973.686	30th - 60th
451	5	6	2	186.194	182.353	0.979372	Opt-Opt-Opt-Opt-DeO-Opt-DeO-Opt	Int-Int-Int-NoInt-NoInt-NoInt-Int-Int	3321.59	973.686	30th - 60th
451	5	6	3	195.847	167.022	0.852819	Opt-Opt-Opt-Opt-DeO-Opt-DeO-Opt	Int-Int-Int-NoInt-NoInt-NoInt-Int-Int	3321.59	973.686	30th - 60th
452	7	5	1	206.567	174.829	0.846355	Opt-DeO-Opt-Opt-DeO-DeO-Opt-Opt	Int-Int-Int-Int-Int-Int-Int-NoInt	3419.79	1134.99	60th - 90th
452	7	5	2	195.032	185.265	0.94992	Opt-DeO-Opt-Opt-DeO-DeO-Opt-Opt	Int-Int-Int-Int-Int-Int-Int-NoInt	3419.79	1134.99	60th - 90th
452	7	5	3	186.798	171.172	0.916347	Opt-DeO-Opt-Opt-DeO-DeO-Opt-Opt	Int-Int-Int-Int-Int-Int-Int-NoInt	3419.79	1134.99	60th - 90th
453	5	5	1	178.697	186.288	1.04248	DeO-Opt-Opt-DeO-Opt-Opt-Opt-DeO	Int-NoInt-Int-Int-Int-Int-NoInt-NoInt	3465.61	1065.65	30th - 60th
453	5	5	2	172.642	184.537	1.0689	DeO-Opt-Opt-DeO-Opt-Opt-Opt-DeO	Int-NoInt-Int-Int-Int-Int-NoInt-NoInt	3465.61	1065.65	30th - 60th
453	5	5	3	189.384	189.154	0.998785	DeO-Opt-Opt-DeO-Opt-Opt-Opt-DeO	Int-NoInt-Int-Int-Int-Int-NoInt-NoInt	3465.61	1065.65	30th - 60th
454	3	6	1	183.069	185.633	1.01401	Opt-Opt-DeO-Opt-Opt-Opt-Opt-DeO	Int-NoInt-NoInt-NoInt-NoInt-NoInt-Int-Int	3649.46	1332.32	90th <
454	3	6	2	185.605	180.897	0.974637	Opt-Opt-DeO-Opt-Opt-Opt-Opt-DeO	Int-NoInt-NoInt-NoInt-NoInt-NoInt-Int-Int	3649.46	1332.32	90th <
454	3	6	3	171.285	191.228	1.11643	Opt-Opt-DeO-Opt-Opt-Opt-Opt-DeO	Int-NoInt-NoInt-NoInt-NoInt-NoInt-Int-Int	3649.46	1332.32	90th <
455	5	4	1	163.396	205.604	1.25832	Opt-Opt-Opt-DeO-Opt-DeO-DeO-DeO	Int-NoInt-Int-NoInt-Int-NoInt-Int-Int	3158.96	726.405	< 10th
455	5	4	2	172.053	177.986	1.03448	Opt-Opt-Opt-DeO-Opt-DeO-DeO-DeO	Int-NoInt-Int-NoInt-Int-NoInt-Int-Int	3158.96	726.405	< 10th
455	5	4	3	174.517	191.574	1.09774	Opt-Opt-Opt-DeO-Opt-DeO-DeO-DeO	Int-NoInt-Int-NoInt-Int-NoInt-Int-Int	3158.96	726.405	< 10th
456	3	5	1	177.604	181.05	1.0194	Opt-Opt-DeO-Opt-DeO-DeO-Opt-Opt	Int-NoInt-NoInt-NoInt-Int-NoInt-Int-NoInt	3384.02	1096	30th - 60th
456	3	5	2	186.783	184.537	0.987975	Opt-Opt-DeO-Opt-DeO-DeO-Opt-Opt	Int-NoInt-NoInt-NoInt-Int-NoInt-Int-NoInt	3384.02	1096	30th - 60th
456	3	5	3	199.079	179.817	0.903244	Opt-Opt-DeO-Opt-DeO-DeO-Opt-Opt	Int-NoInt-NoInt-NoInt-Int-NoInt-Int-NoInt	3384.02	1096	30th - 60th
457	4	5	1	194.545	180.395	0.927267	Opt-DeO-Opt-Opt-DeO-Opt-DeO-Opt	NoInt-NoInt-Int-NoInt-Int-NoInt-Int-Int	3310.57	967.673	30th - 60th
457	4	5	2	188.551	178.714	0.947826	Opt-DeO-Opt-Opt-DeO-Opt-DeO-Opt	NoInt-NoInt-Int-NoInt-Int-NoInt-Int-Int	3310.57	967.673	30th - 60th
457	4	5	3	179.042	184.658	1.03137	Opt-DeO-Opt-Opt-DeO-Opt-DeO-Opt	NoInt-NoInt-Int-NoInt-Int-NoInt-Int-Int	3310.57	967.673	30th - 60th
458	4	7	1	176.511	190.217	1.07765	Opt-Opt-Opt-Opt-DeO-Opt-Opt-Opt	Int-NoInt-Int-NoInt-Int-NoInt-Int-NoInt	3567.36	1277.25	60th - 90th
458	4	7	2	177.356	191.089	1.07743	Opt-Opt-Opt-Opt-DeO-Opt-Opt-Opt	Int-NoInt-Int-NoInt-Int-NoInt-Int-NoInt	3567.36	1277.25	60th - 90th
458	4	7	3	166.761	186.387	1.11769	Opt-Opt-Opt-Opt-DeO-Opt-Opt-Opt	Int-NoInt-Int-NoInt-Int-NoInt-Int-NoInt	3567.36	1277.25	60th - 90th
459	7	3	1	172.139	181.05	1.05176	DeO-DeO-Opt-Opt-DeO-DeO-Opt-DeO	Int-Int-Int-NoInt-Int-Int-Int-Int	3326.57	954.804	30th - 60th
459	7	3	2	177.945	185.265	1.04114	DeO-DeO-Opt-Opt-DeO-DeO-Opt-DeO	Int-Int-Int-NoInt-Int-Int-Int-Int	3326.57	954.804	30th - 60th
459	7	3	3	197.14	187.425	0.950718	DeO-DeO-Opt-Opt-DeO-DeO-Opt-DeO	Int-Int-Int-NoInt-Int-Int-Int-Int	3326.57	954.804	30th - 60th
460	5	5	1	197.824	173.847	0.878798	Opt-Opt-Opt-Opt-DeO-DeO-DeO-Opt	NoInt-NoInt-Int-NoInt-Int-Int-Int-Int	3190.86	840.686	10th - 30th
460	5	5	2	183.248	184.173	1.00505	Opt-Opt-Opt-Opt-DeO-DeO-DeO-Opt	NoInt-NoInt-Int-NoInt-Int-Int-Int-Int	3190.86	840.686	10th - 30th
460	5	5	3	194.554	178.088	0.915363	Opt-Opt-Opt-Opt-DeO-DeO-DeO-Opt	NoInt-NoInt-Int-NoInt-Int-Int-Int-Int	3190.86	840.686	10th - 30th
461	4	5	1	192.359	178.758	0.929294	Opt-DeO-Opt-DeO-Opt-DeO-Opt-Opt	Int-NoInt-Int-Int-NoInt-NoInt-Int-NoInt	3407.36	1101.88	30th - 60th
461	4	5	2	200.335	176.894	0.882987	Opt-DeO-Opt-DeO-Opt-DeO-Opt-Opt	Int-NoInt-Int-Int-NoInt-NoInt-Int-NoInt	3407.36	1101.88	30th - 60th
461	4	5	3	182.92	179.125	0.979255	Opt-DeO-Opt-DeO-Opt-DeO-Opt-Opt	Int-NoInt-Int-Int-NoInt-NoInt-Int-NoInt	3407.36	1101.88	30th - 60th
462	5	4	1	189.626	173.847	0.916786	Opt-DeO-DeO-Opt-Opt-Opt-DeO-DeO	Int-Int-NoInt-Int-Int-NoInt-Int-NoInt	3394.47	1022.87	30th - 60th
462	5	4	2	197.389	183.445	0.929358	Opt-DeO-DeO-Opt-Opt-Opt-DeO-DeO	Int-Int-NoInt-Int-Int-NoInt-Int-NoInt	3394.47	1022.87	30th - 60th
462	5	4	3	197.786	173.592	0.877677	Opt-DeO-DeO-Opt-Opt-Opt-DeO-DeO	Int-Int-NoInt-Int-Int-NoInt-Int-NoInt	3394.47	1022.87	30th - 60th
463	6	3	1	199.463	162.061	0.812485	Opt-Opt-DeO-DeO-DeO-DeO-Opt-DeO	Int-Int-Int-NoInt-Int-NoInt-Int-Int	3208.97	807.885	10th - 30th
463	6	3	2	207.995	165.61	0.796221	Opt-Opt-DeO-DeO-DeO-DeO-Opt-DeO	Int-Int-Int-NoInt-Int-NoInt-Int-Int	3208.97	807.885	10th - 30th
463	6	3	3	205.543	185.35	0.901758	Opt-Opt-DeO-DeO-DeO-DeO-Opt-DeO	Int-Int-Int-NoInt-Int-NoInt-Int-Int	3208.97	807.885	10th - 30th
464	6	5	1	154.106	204.949	1.32993	Opt-DeO-Opt-DeO-Opt-Opt-Opt-DeO	Int-Int-NoInt-Int-Int-NoInt-Int-Int	3525.63	1158.34	60th - 90th
464	6	5	2	167.339	200.188	1.1963	Opt-DeO-Opt-DeO-Opt-Opt-Opt-DeO	Int-Int-NoInt-Int-Int-NoInt-Int-Int	3525.63	1158.34	60th - 90th
464	6	5	3	161.59	180.508	1.11708	Opt-DeO-Opt-DeO-Opt-Opt-Opt-DeO	Int-Int-NoInt-Int-Int-NoInt-Int-Int	3525.63	1158.34	60th - 90th
465	5	5	1	191.266	173.192	0.905505	Opt-DeO-DeO-Opt-Opt-Opt-Opt-DeO	NoInt-Int-Int-NoInt-Int-Int-Int-NoInt	3638.53	1325.97	90th <
465	5	5	2	170.874	195.457	1.14386	Opt-DeO-DeO-Opt-Opt-Opt-Opt-DeO	NoInt-Int-Int-NoInt-Int-Int-Int-NoInt	3638.53	1325.97	90th <
465	5	5	3	157.712	194.686	1.23444	Opt-DeO-DeO-Opt-Opt-Opt-Opt-DeO	NoInt-Int-Int-NoInt-Int-Int-Int-NoInt	3638.53	1325.97	90th <
466	6	4	1	175.965	189.889	1.07913	Opt-Opt-Opt-DeO-Opt-DeO-DeO-DeO	Int-Int-Int-Int-Int-NoInt-NoInt-Int	3158.96	726.405	< 10th
466	6	4	2	191.497	188.905	0.986464	Opt-Opt-Opt-DeO-Opt-DeO-DeO-DeO	Int-Int-Int-Int-Int-NoInt-NoInt-Int	3158.96	726.405	< 10th
466	6	4	3	173.225	172.209	0.994139	Opt-Opt-Opt-DeO-Opt-DeO-DeO-DeO	Int-Int-Int-Int-Int-NoInt-NoInt-Int	3158.96	726.405	< 10th
467	5	2	1	193.452	182.687	0.944352	Opt-DeO-DeO-DeO-DeO-DeO-Opt-DeO	Int-Int-Int-NoInt-Int-NoInt-Int-NoInt	3198.04	801.533	10th - 30th
467	5	2	2	180.891	173.254	0.95778	Opt-DeO-DeO-DeO-DeO-DeO-Opt-DeO	Int-Int-Int-NoInt-Int-NoInt-Int-NoInt	3198.04	801.533	10th - 30th
467	5	2	3	197.14	176.359	0.894588	Opt-DeO-DeO-DeO-DeO-DeO-Opt-DeO	Int-Int-Int-NoInt-Int-NoInt-Int-NoInt	3198.04	801.533	10th - 30th
468	5	4	1	183.615	172.865	0.941451	Opt-Opt-Opt-Opt-DeO-DeO-DeO-DeO	NoInt-Int-Int-NoInt-Int-Int-NoInt-Int	3171.38	759.512	10th - 30th
468	5	4	2	219.78	176.166	0.801556	Opt-Opt-Opt-Opt-DeO-DeO-DeO-DeO	NoInt-Int-Int-NoInt-Int-Int-NoInt-Int	3171.38	759.512	10th - 30th
468	5	4	3	204.25	161.489	0.790646	Opt-Opt-Opt-Opt-DeO-DeO-DeO-DeO	NoInt-Int-Int-NoInt-Int-Int-NoInt-Int	3171.38	759.512	10th - 30th
469	6	6	1	178.15	173.847	0.975843	Opt-Opt-Opt-Opt-DeO-DeO-Opt-Opt	Int-Int-Int-NoInt-Int-Int-Int-NoInt	3430.8	1141	60th - 90th
469	6	6	2	183.248	179.077	0.977241	Opt-Opt-Opt-Opt-DeO-DeO-Opt-Opt	Int-Int-Int-NoInt-Int-Int-Int-NoInt	3430.8	1141	60th - 90th
469	6	6	3	191.969	189.154	0.985334	Opt-Opt-Opt-Opt-DeO-DeO-Opt-Opt	Int-Int-Int-NoInt-Int-Int-Int-NoInt	3430.8	1141	60th - 90th
470	3	7	1	165.035	207.896	1.25971	Opt-Opt-Opt-Opt-Opt-Opt-Opt-DeO	Int-NoInt-NoInt-NoInt-Int-NoInt-Int-NoInt	3696.24	1377.33	90th <
470	3	7	2	154.965	188.541	1.21667	Opt-Opt-Opt-Opt-Opt-Opt-Opt-DeO	Int-NoInt-NoInt-NoInt-Int-NoInt-Int-NoInt	3696.24	1377.33	90th <
470	3	7	3	164.822	183.621	1.11406	Opt-Opt-Opt-Opt-Opt-Opt-Opt-DeO	Int-NoInt-NoInt-NoInt-Int-NoInt-Int-NoInt	3696.24	1377.33	90th <
471	7	4	1	158.477	200.693	1.26638	Opt-DeO-DeO-Opt-Opt-DeO-Opt-DeO	Int-Int-Int-NoInt-Int-Int-Int-Int	3499.09	1187.88	60th - 90th
471	7	4	2	167.339	181.625	1.08537	Opt-DeO-DeO-Opt-Opt-DeO-Opt-DeO	Int-Int-Int-NoInt-Int-Int-Int-Int	3499.09	1187.88	60th - 90th
471	7	4	3	179.042	186.387	1.04103	Opt-DeO-DeO-Opt-Opt-DeO-Opt-DeO	Int-Int-Int-NoInt-Int-Int-Int-Int	3499.09	1187.88	60th - 90th
472	5	4	1	166.128	184.651	1.1115	Opt-DeO-Opt-DeO-Opt-Opt-DeO-DeO	Int-NoInt-Int-NoInt-Int-Int-Int-NoInt	3281.56	855.241	10th - 30th
472	5	4	2	173.82	184.901	1.06375	Opt-DeO-Opt-DeO-Opt-Opt-DeO-DeO	Int-NoInt-Int-NoInt-Int-Int-Int-NoInt	3281.56	855.241	10th - 30th
472	5	4	3	168.7	197.107	1.16839	Opt-DeO-Opt-DeO-Opt-Opt-DeO-DeO	Int-NoInt-Int-NoInt-Int-Int-Int-NoInt	3281.56	855.241	10th - 30th
473	7	2	1	205.474	167.954	0.817396	DeO-DeO-Opt-DeO-DeO-DeO-Opt-DeO	Int-Int-Int-Int-Int-Int-Int-NoInt	3172.19	746.904	10th - 30th
473	7	2	2	189.14	173.618	0.917932	DeO-DeO-Opt-DeO-DeO-DeO-Opt-DeO	Int-Int-Int-Int-Int-Int-Int-NoInt	3172.19	746.904	10th - 30th
473	7	2	3	186.798	181.892	0.973734	DeO-DeO-Opt-DeO-DeO-DeO-Opt-DeO	Int-Int-Int-Int-Int-Int-Int-NoInt	3172.19	746.904	10th - 30th
474	4	8	1	167.221	192.181	1.14926	Opt-Opt-Opt-Opt-Opt-Opt-Opt-Opt	NoInt-Int-Int-NoInt-Int-NoInt-Int-NoInt	3717.42	1458.96	90th <
474	4	8	2	167.928	191.089	1.13792	Opt-Opt-Opt-Opt-Opt-Opt-Opt-Opt	NoInt-Int-Int-NoInt-Int-NoInt-Int-NoInt	3717.42	1458.96	90th <
474	4	8	3	144.138	199.182	1.38188	Opt-Opt-Opt-Opt-Opt-Opt-Opt-Opt	NoInt-Int-Int-NoInt-Int-NoInt-Int-NoInt	3717.42	1458.96	90th <
475	6	3	1	174.325	183.996	1.05548	DeO-DeO-Opt-DeO-Opt-DeO-Opt-DeO	Int-Int-Int-NoInt-Int-NoInt-Int-Int	3314.14	921.697	30th - 60th
475	6	3	2	186.194	194.729	1.04584	DeO-DeO-Opt-DeO-Opt-DeO-Opt-DeO	Int-Int-Int-NoInt-Int-NoInt-Int-Int	3314.14	921.697	30th - 60th
475	6	3	3	168.054	176.013	1.04736	DeO-DeO-Opt-DeO-Opt-DeO-Opt-DeO	Int-Int-Int-NoInt-Int-NoInt-Int-Int	3314.14	921.697	30th - 60th
476	5	6	1	195.091	186.943	0.958233	Opt-Opt-Opt-Opt-Opt-DeO-Opt-DeO	Int-NoInt-Int-Int-NoInt-Int-Int-NoInt	3556.8	1239.24	60th - 90th
476	5	6	2	165.571	191.089	1.15412	Opt-Opt-Opt-Opt-Opt-DeO-Opt-DeO	Int-NoInt-Int-Int-NoInt-Int-Int-NoInt	3556.8	1239.24	60th - 90th
476	5	6	3	176.456	170.826	0.968092	Opt-Opt-Opt-Opt-Opt-DeO-Opt-DeO	Int-NoInt-Int-Int-NoInt-Int-Int-NoInt	3556.8	1239.24	60th - 90th
477	5	3	1	206.021	175.156	0.850189	Opt-Opt-DeO-DeO-Opt-DeO-DeO-DeO	Int-Int-Int-NoInt-NoInt-Int-NoInt-Int	3112.68	682.815	< 10th
477	5	3	2	209.763	165.246	0.787776	Opt-Opt-DeO-DeO-Opt-DeO-DeO-DeO	Int-Int-Int-NoInt-NoInt-Int-NoInt-Int	3112.68	682.815	< 10th
477	5	3	3	187.444	169.097	0.902118	Opt-Opt-DeO-DeO-Opt-DeO-DeO-DeO	Int-Int-Int-NoInt-NoInt-Int-NoInt-Int	3112.68	682.815	< 10th
478	6	5	1	194.545	188.252	0.967656	Opt-Opt-Opt-Opt-Opt-DeO-DeO-DeO	Int-Int-Int-NoInt-Int-Int-Int-NoInt	3318.56	939.379	30th - 60th
478	6	5	2	172.642	173.618	1.00565	Opt-Opt-Opt-Opt-Opt-DeO-DeO-DeO	Int-Int-Int-NoInt-Int-Int-Int-NoInt	3318.56	939.379	30th - 60th
478	6	5	3	169.993	184.658	1.08627	Opt-Opt-Opt-Opt-Opt-DeO-DeO-DeO	Int-Int-Int-NoInt-Int-Int-Int-NoInt	3318.56	939.379	30th - 60th
479	4	7	1	166.674	194.8	1.16875	Opt-Opt-Opt-Opt-Opt-DeO-Opt-Opt	Int-NoInt-Int-NoInt-Int-NoInt-Int-NoInt	3577.98	1320.87	60th - 90th
479	4	7	2	174.999	185.265	1.05866	Opt-Opt-Opt-Opt-Opt-DeO-Opt-Opt	Int-NoInt-Int-NoInt-Int-NoInt-Int-NoInt	3577.98	1320.87	60th - 90th
479	4	7	3	182.274	176.013	0.965653	Opt-Opt-Opt-Opt-Opt-DeO-Opt-Opt	Int-NoInt-Int-NoInt-Int-NoInt-Int-NoInt	3577.98	1320.87	60th - 90th
480	4	6	1	162.303	185.306	1.14173	DeO-Opt-Opt-DeO-Opt-Opt-Opt-Opt	Int-Int-NoInt-NoInt-NoInt-Int-Int-NoInt	3486.78	1147.28	60th - 90th
480	4	6	2	170.874	186.357	1.09061	DeO-Opt-Opt-DeO-Opt-Opt-Opt-Opt	Int-Int-NoInt-NoInt-NoInt-Int-Int-NoInt	3486.78	1147.28	60th - 90th
480	4	6	3	171.285	196.07	1.14469	DeO-Opt-Opt-DeO-Opt-Opt-Opt-Opt	Int-Int-NoInt-NoInt-NoInt-Int-Int-NoInt	3486.78	1147.28	60th - 90th
481	6	4	1	178.15	174.829	0.981356	Opt-Opt-DeO-Opt-DeO-DeO-Opt-DeO	Int-Int-NoInt-Int-Int-NoInt-Int-Int	3362.84	1014.37	30th - 60th
481	6	4	2	215.066	168.522	0.783583	Opt-Opt-DeO-Opt-DeO-DeO-Opt-DeO	Int-Int-NoInt-Int-Int-NoInt-Int-Int	3362.84	1014.37	30th - 60th
481	6	4	3	182.92	181.2	0.990598	Opt-Opt-DeO-Opt-DeO-DeO-Opt-DeO	Int-Int-NoInt-Int-Int-NoInt-Int-Int	3362.84	1014.37	30th - 60th
482	6	4	1	205.474	177.121	0.86201	Opt-Opt-Opt-DeO-Opt-DeO-DeO-DeO	NoInt-NoInt-Int-Int-Int-Int-Int-Int	3158.96	726.405	< 10th
482	6	4	2	172.642	181.625	1.05203	Opt-Opt-Opt-DeO-Opt-DeO-DeO-DeO	NoInt-NoInt-Int-Int-Int-Int-Int-Int	3158.96	726.405	< 10th
482	6	4	3	186.152	171.863	0.923244	Opt-Opt-Opt-DeO-Opt-DeO-DeO-DeO	NoInt-NoInt-Int-Int-Int-Int-Int-Int	3158.96	726.405	< 10th
483	5	6	1	186.894	179.413	0.95997	Opt-Opt-Opt-DeO-Opt-Opt-DeO-Opt	Int-NoInt-Int-NoInt-Int-Int-Int-NoInt	3312.05	942.427	30th - 60th
483	5	6	2	167.928	180.169	1.0729	Opt-Opt-Opt-DeO-Opt-Opt-DeO-Opt	Int-NoInt-Int-NoInt-Int-Int-Int-NoInt	3312.05	942.427	30th - 60th
483	5	6	3	179.688	188.462	1.04883	Opt-Opt-Opt-DeO-Opt-Opt-DeO-Opt	Int-NoInt-Int-NoInt-Int-Int-Int-NoInt	3312.05	942.427	30th - 60th
484	6	4	1	201.649	179.413	0.889728	Opt-Opt-DeO-Opt-DeO-Opt-DeO-DeO	Int-NoInt-Int-Int-Int-NoInt-Int-Int	3255.33	847.507	10th - 30th
484	6	4	2	187.962	168.522	0.896577	Opt-Opt-DeO-Opt-DeO-Opt-DeO-DeO	Int-NoInt-Int-Int-Int-NoInt-Int-Int	3255.33	847.507	10th - 30th
484	6	4	3	193.262	171.172	0.8857	Opt-Opt-DeO-Opt-DeO-Opt-DeO-DeO	Int-NoInt-Int-Int-Int-NoInt-Int-Int	3255.33	847.507	10th - 30th
485	5	3	1	205.474	172.865	0.841297	Opt-DeO-DeO-Opt-DeO-DeO-Opt-DeO	Int-Int-NoInt-Int-NoInt-NoInt-Int-Int	3351.91	1008.02	30th - 60th
485	5	3	2	199.746	173.254	0.86737	Opt-DeO-DeO-Opt-DeO-DeO-Opt-DeO	Int-Int-NoInt-Int-NoInt-NoInt-Int-Int	3351.91	1008.02	30th - 60th
485	5	3	3	172.578	175.321	1.0159	Opt-DeO-DeO-Opt-DeO-DeO-Opt-DeO	Int-Int-NoInt-Int-NoInt-NoInt-Int-Int	3351.91	1008.02	30th - 60th
486	4	8	1	177.058	186.288	1.05213	Opt-Opt-Opt-Opt-Opt-Opt-Opt-Opt	Int-NoInt-Int-NoInt-Int-Int-NoInt-NoInt	3717.42	1458.96	90th <
486	4	8	2	159.679	188.177	1.17847	Opt-Opt-Opt-Opt-Opt-Opt-Opt-Opt	Int-NoInt-Int-NoInt-Int-Int-NoInt-NoInt	3717.42	1458.96	90th <
486	4	8	3	171.932	188.462	1.09614	Opt-Opt-Opt-Opt-Opt-Opt-Opt-Opt	Int-NoInt-Int-NoInt-Int-Int-NoInt-NoInt	3717.42	1458.96	90th <
487	6	4	1	189.626	184.651	0.973762	Opt-DeO-Opt-DeO-Opt-Opt-DeO-DeO	NoInt-Int-Int-Int-Int-Int-Int-NoInt	3281.56	855.241	10th - 30th
487	6	4	2	166.161	182.717	1.09964	Opt-DeO-Opt-DeO-Opt-Opt-DeO-DeO	NoInt-Int-Int-Int-Int-Int-Int-NoInt	3281.56	855.241	10th - 30th
487	6	4	3	165.468	186.733	1.12851	Opt-DeO-Opt-DeO-Opt-Opt-DeO-DeO	NoInt-Int-Int-Int-Int-Int-Int-NoInt	3281.56	855.241	10th - 30th
488	6	6	1	168.86	168.936	1.00045	Opt-DeO-Opt-DeO-Opt-Opt-Opt-Opt	NoInt-Int-Int-Int-Int-NoInt-Int-Int	3546.8	1239.97	60th - 90th
488	6	6	2	173.231	206.012	1.18923	Opt-DeO-Opt-DeO-Opt-Opt-Opt-Opt	NoInt-Int-Int-Int-Int-NoInt-Int-Int	3546.8	1239.97	60th - 90th
488	6	6	3	166.115	188.116	1.13245	Opt-DeO-Opt-DeO-Opt-Opt-Opt-Opt	NoInt-Int-Int-Int-Int-NoInt-Int-Int	3546.8	1239.97	60th - 90th
489	4	6	1	180.883	194.473	1.07513	Opt-Opt-Opt-Opt-Opt-Opt-DeO-DeO	NoInt-Int-Int-NoInt-NoInt-NoInt-Int-Int	3452.18	1074.23	30th - 60th
489	4	6	2	154.965	181.625	1.17204	Opt-Opt-Opt-Opt-Opt-Opt-DeO-DeO	NoInt-Int-Int-NoInt-NoInt-NoInt-Int-Int	3452.18	1074.23	30th - 60th
489	4	6	3	171.285	183.966	1.07403	Opt-Opt-Opt-Opt-Opt-Opt-DeO-DeO	NoInt-Int-Int-NoInt-NoInt-NoInt-Int-Int	3452.18	1074.23	30th - 60th
490	4	7	1	178.697	181.377	1.015	Opt-Opt-Opt-Opt-DeO-Opt-Opt-Opt	Int-NoInt-NoInt-NoInt-Int-Int-Int-NoInt	3567.36	1277.25	60th - 90th
490	4	7	2	179.123	189.269	1.05664	Opt-Opt-Opt-Opt-DeO-Opt-Opt-Opt	Int-NoInt-NoInt-NoInt-Int-Int-Int-NoInt	3567.36	1277.25	60th - 90th
490	4	7	3	159.005	183.966	1.15699	Opt-Opt-Opt-Opt-DeO-Opt-Opt-Opt	Int-NoInt-NoInt-NoInt-Int-Int-Int-NoInt	3567.36	1277.25	60th - 90th
491	6	6	1	164.489	205.932	1.25195	Opt-Opt-Opt-Opt-Opt-DeO-Opt-DeO	Int-Int-Int-NoInt-Int-Int-Int-NoInt	3556.8	1239.24	60th - 90th
491	6	6	2	146.127	181.989	1.24542	Opt-Opt-Opt-Opt-Opt-DeO-Opt-DeO	Int-Int-Int-NoInt-Int-Int-Int-NoInt	3556.8	1239.24	60th - 90th
491	6	6	3	166.115	187.77	1.13037	Opt-Opt-Opt-Opt-Opt-DeO-Opt-DeO	Int-Int-Int-NoInt-Int-Int-Int-NoInt	3556.8	1239.24	60th - 90th
492	6	4	1	187.441	172.21	0.918744	Opt-Opt-DeO-DeO-Opt-Opt-DeO-DeO	Int-NoInt-Int-Int-Int-NoInt-Int-Int	3246.29	817.664	10th - 30th
492	6	4	2	196.8	177.622	0.902548	Opt-Opt-DeO-DeO-Opt-Opt-DeO-DeO	Int-NoInt-Int-Int-Int-NoInt-Int-Int	3246.29	817.664	10th - 30th
492	6	4	3	189.384	170.134	0.898359	Opt-Opt-DeO-DeO-Opt-Opt-DeO-DeO	Int-NoInt-Int-Int-Int-NoInt-Int-Int	3246.29	817.664	10th - 30th
493	5	4	1	179.243	179.085	0.999117	Opt-DeO-Opt-Opt-DeO-DeO-DeO-Opt	Int-NoInt-NoInt-NoInt-Int-Int-Int-Int	3179.85	834.673	10th - 30th
493	5	4	2	177.945	175.074	0.983864	Opt-DeO-Opt-Opt-DeO-DeO-DeO-Opt	Int-NoInt-NoInt-NoInt-Int-Int-Int-Int	3179.85	834.673	10th - 30th
493	5	4	3	182.274	185.004	1.01498	Opt-DeO-Opt-Opt-DeO-DeO-DeO-Opt	Int-NoInt-NoInt-NoInt-Int-Int-Int-Int	3179.85	834.673	10th - 30th
494	4	5	1	168.314	188.252	1.11846	Opt-Opt-Opt-DeO-Opt-Opt-DeO-DeO	NoInt-NoInt-Int-NoInt-Int-Int-Int-NoInt	3292.57	861.253	10th - 30th
494	4	5	2	180.302	167.43	0.92861	Opt-Opt-Opt-DeO-Opt-Opt-DeO-DeO	NoInt-NoInt-Int-NoInt-Int-Int-Int-NoInt	3292.57	861.253	10th - 30th
494	4	5	3	188.737	184.658	0.978388	Opt-Opt-Opt-DeO-Opt-Opt-DeO-DeO	NoInt-NoInt-Int-NoInt-Int-Int-Int-NoInt	3292.57	861.253	10th - 30th
495	4	5	1	189.626	177.776	0.937505	Opt-Opt-Opt-Opt-DeO-DeO-Opt-DeO	Int-NoInt-Int-NoInt-Int-NoInt-Int-NoInt	3409.62	1059.37	30th - 60th
495	4	5	2	179.713	175.438	0.976212	Opt-Opt-Opt-Opt-DeO-DeO-Opt-DeO	Int-NoInt-Int-NoInt-Int-NoInt-Int-NoInt	3409.62	1059.37	30th - 60th
495	4	5	3	184.213	177.05	0.96112	Opt-Opt-Opt-Opt-DeO-DeO-Opt-DeO	Int-NoInt-Int-NoInt-Int-NoInt-Int-NoInt	3409.62	1059.37	30th - 60th
496	6	5	1	170.5	189.234	1.10988	Opt-DeO-Opt-DeO-DeO-Opt-Opt-Opt	Int-Int-Int-NoInt-Int-Int-Int-NoInt	3401.97	1063.33	30th - 60th
496	6	5	2	159.679	188.541	1.18075	Opt-DeO-Opt-DeO-DeO-Opt-Opt-Opt	Int-Int-Int-NoInt-Int-Int-Int-NoInt	3401.97	1063.33	30th - 60th
496	6	5	3	162.883	187.425	1.15067	Opt-DeO-Opt-DeO-DeO-Opt-Opt-Opt	Int-Int-Int-NoInt-Int-Int-Int-NoInt	3401.97	1063.33	30th - 60th
497	6	6	1	147.548	196.11	1.32913	Opt-Opt-Opt-Opt-Opt-DeO-Opt-DeO	Int-NoInt-Int-Int-Int-Int-Int-NoInt	3556.8	1239.24	60th - 90th
497	6	6	2	160.268	194.729	1.21502	Opt-Opt-Opt-Opt-Opt-DeO-Opt-DeO	Int-NoInt-Int-Int-Int-Int-Int-NoInt	3556.8	1239.24	60th - 90th
497	6	6	3	161.59	188.808	1.16844	Opt-Opt-Opt-Opt-Opt-DeO-Opt-DeO	Int-NoInt-Int-Int-Int-Int-Int-NoInt	3556.8	1239.24	60th - 90th
498	2	8	1	173.232	188.907	1.09048	Opt-Opt-Opt-Opt-Opt-Opt-Opt-Opt	NoInt-NoInt-Int-NoInt-Int-NoInt-NoInt-NoInt	3717.42	1458.96	90th <
498	2	8	2	165.571	177.258	1.07058	Opt-Opt-Opt-Opt-Opt-Opt-Opt-Opt	NoInt-NoInt-Int-NoInt-Int-NoInt-NoInt-NoInt	3717.42	1458.96	90th <
498	2	8	3	178.395	183.966	1.03123	Opt-Opt-Opt-Opt-Opt-Opt-Opt-Opt	NoInt-NoInt-Int-NoInt-Int-NoInt-NoInt-NoInt	3717.42	1458.96	90th <
499	6	7	1	173.779	183.669	1.05691	Opt-DeO-Opt-Opt-Opt-Opt-Opt-Opt	Int-Int-Int-NoInt-Int-Int-Int-NoInt	3706.41	1452.95	90th <
499	6	7	2	185.605	185.265	0.99817	Opt-DeO-Opt-Opt-Opt-Opt-Opt-Opt	Int-Int-Int-NoInt-Int-Int-Int-NoInt	3706.41	1452.95	90th <
499	6	7	3	166.761	175.667	1.05341	Opt-DeO-Opt-Opt-Opt-Opt-Opt-Opt	Int-Int-Int-NoInt-Int-Int-Int-NoInt	3706.41	1452.95	90th <
500	5	6	1	186.348	176.139	0.945216	Opt-Opt-Opt-Opt-Opt-Opt-DeO-DeO	NoInt-Int-Int-NoInt-NoInt-Int-Int-Int	3452.18	1074.23	30th - 60th
500	5	6	2	177.945	165.246	0.928637	Opt-Opt-Opt-Opt-Opt-Opt-DeO-DeO	NoInt-Int-Int-NoInt-NoInt-Int-Int-Int	3452.18	1074.23	30th - 60th
500	5	6	3	179.688	192.266	1.07	Opt-Opt-Opt-Opt-Opt-Opt-DeO-DeO	NoInt-Int-Int-NoInt-NoInt-Int-Int-Int	3452.18	1074.23	30th - 60th
501	4	5	1	187.987	187.597	0.997928	Opt-DeO-DeO-Opt-Opt-Opt-Opt-DeO	Int-NoInt-NoInt-NoInt-Int-NoInt-Int-Int	3638.53	1325.97	90th <
501	4	5	2	157.322	183.445	1.16605	Opt-DeO-DeO-Opt-Opt-Opt-Opt-DeO	Int-NoInt-NoInt-NoInt-Int-NoInt-Int-Int	3638.53	1325.97	90th <
501	4	5	3	179.042	173.938	0.971495	Opt-DeO-DeO-Opt-Opt-Opt-Opt-DeO	Int-NoInt-NoInt-NoInt-Int-NoInt-Int-Int	3638.53	1325.97	90th <
502	5	7	1	185.801	173.519	0.933899	Opt-Opt-Opt-Opt-Opt-DeO-Opt-Opt	Int-NoInt-Int-Int-NoInt-Int-Int-NoInt	3577.98	1320.87	60th - 90th
502	5	7	2	185.016	183.809	0.993479	Opt-Opt-Opt-Opt-Opt-DeO-Opt-Opt	Int-NoInt-Int-Int-NoInt-Int-Int-NoInt	3577.98	1320.87	60th - 90th
502	5	7	3	169.993	176.359	1.03745	Opt-Opt-Opt-Opt-Opt-DeO-Opt-Opt	Int-NoInt-Int-Int-NoInt-Int-Int-NoInt	3577.98	1320.87	60th - 90th
503	5	7	1	181.976	182.687	1.00391	Opt-Opt-Opt-Opt-Opt-Opt-Opt-DeO	Int-NoInt-NoInt-Int-Int-NoInt-Int-Int	3696.24	1377.33	90th <
503	5	7	2	170.285	164.882	0.968272	Opt-Opt-Opt-Opt-Opt-Opt-Opt-DeO	Int-NoInt-NoInt-Int-Int-NoInt-Int-Int	3696.24	1377.33	90th <
503	5	7	3	172.578	193.995	1.1241	Opt-Opt-Opt-Opt-Opt-Opt-Opt-DeO	Int-NoInt-NoInt-Int-Int-NoInt-Int-Int	3696.24	1377.33	90th <
504	4	6	1	181.429	179.085	0.98708	DeO-Opt-Opt-DeO-Opt-Opt-Opt-Opt	Int-NoInt-Int-NoInt-Int-NoInt-Int-NoInt	3486.78	1147.28	60th - 90th
504	4	6	2	172.053	177.258	1.03025	DeO-Opt-Opt-DeO-Opt-Opt-Opt-Opt	Int-NoInt-Int-NoInt-Int-NoInt-Int-NoInt	3486.78	1147.28	60th - 90th
504	4	6	3	162.236	190.883	1.17657	DeO-Opt-Opt-DeO-Opt-Opt-Opt-Opt	Int-NoInt-Int-NoInt-Int-NoInt-Int-NoInt	3486.78	1147.28	60th - 90th
505	4	5	1	201.649	159.769	0.792313	Opt-Opt-DeO-Opt-DeO-Opt-Opt-DeO	Int-NoInt-Int-NoInt-NoInt-NoInt-Int-Int	3499.4	1150.61	60th - 90th
505	4	5	2	187.373	172.526	0.920764	Opt-Opt-DeO-Opt-DeO-Opt-Opt-DeO	Int-NoInt-Int-NoInt-NoInt-NoInt-Int-Int	3499.4	1150.61	60th - 90th
505	4	5	3	177.103	186.041	1.05047	Opt-Opt-DeO-Opt-DeO-Opt-Opt-DeO	Int-NoInt-Int-NoInt-NoInt-NoInt-Int-Int	3499.4	1150.61	60th - 90th
506	6	6	1	150.827	188.58	1.25031	Opt-Opt-Opt-DeO-DeO-Opt-Opt-Opt	Int-NoInt-Int-NoInt-Int-Int-Int-Int	3412.98	1069.35	30th - 60th
506	6	6	2	185.605	181.625	0.978559	Opt-Opt-Opt-DeO-DeO-Opt-Opt-Opt	Int-NoInt-Int-NoInt-Int-Int-Int-Int	3412.98	1069.35	30th - 60th
506	6	6	3	148.016	194.686	1.3153	Opt-Opt-Opt-DeO-DeO-Opt-Opt-Opt	Int-NoInt-Int-NoInt-Int-Int-Int-Int	3412.98	1069.35	30th - 60th
507	3	6	1	169.407	187.27	1.10545	Opt-Opt-Opt-Opt-DeO-Opt-Opt-DeO	NoInt-NoInt-Int-NoInt-Int-NoInt-Int-NoInt	3546.18	1195.62	60th - 90th
507	3	6	2	178.534	181.625	1.01731	Opt-Opt-Opt-Opt-DeO-Opt-Opt-DeO	NoInt-NoInt-Int-NoInt-Int-NoInt-Int-NoInt	3546.18	1195.62	60th - 90th
507	3	6	3	162.236	180.508	1.11263	Opt-Opt-Opt-Opt-DeO-Opt-Opt-DeO	NoInt-NoInt-Int-NoInt-Int-NoInt-Int-NoInt	3546.18	1195.62	60th - 90th
508	3	6	1	185.801	176.139	0.947996	Opt-Opt-Opt-DeO-Opt-Opt-DeO-Opt	Int-NoInt-NoInt-NoInt-Int-NoInt-NoInt-Int	3312.05	942.427	30th - 60th
508	3	6	2	179.123	171.07	0.95504	Opt-Opt-Opt-DeO-Opt-Opt-DeO-Opt	Int-NoInt-NoInt-NoInt-Int-NoInt-NoInt-Int	3312.05	942.427	30th - 60th
508	3	6	3	182.274	180.854	0.992213	Opt-Opt-Opt-DeO-Opt-Opt-DeO-Opt	Int-NoInt-NoInt-NoInt-Int-NoInt-NoInt-Int	3312.05	942.427	30th - 60th
509	5	6	1	177.604	180.395	1.01571	Opt-Opt-Opt-Opt-DeO-Opt-Opt-DeO	Int-NoInt-Int-NoInt-NoInt-Int-Int-Int	3546.18	1195.62	60th - 90th
509	5	6	2	176.177	179.441	1.01853	Opt-Opt-Opt-Opt-DeO-Opt-Opt-DeO	Int-NoInt-Int-NoInt-NoInt-Int-Int-Int	3546.18	1195.62	60th - 90th
509	5	6	3	167.407	183.275	1.09478	Opt-Opt-Opt-Opt-DeO-Opt-Opt-DeO	Int-NoInt-Int-NoInt-NoInt-Int-Int-Int	3546.18	1195.62	60th - 90th
510	7	4	1	189.08	170.246	0.900389	Opt-Opt-Opt-DeO-Opt-DeO-DeO-DeO	Int-Int-Int-Int-Int-Int-NoInt-Int	3158.96	726.405	< 10th
510	7	4	2	182.659	179.077	0.980394	Opt-Opt-Opt-DeO-Opt-DeO-DeO-DeO	Int-Int-Int-Int-Int-Int-NoInt-Int	3158.96	726.405	< 10th
510	7	4	3	173.225	179.471	1.03606	Opt-Opt-Opt-DeO-Opt-DeO-DeO-DeO	Int-Int-Int-Int-Int-Int-NoInt-Int	3158.96	726.405	< 10th
511	4	7	1	153.013	183.996	1.20249	Opt-Opt-Opt-DeO-Opt-Opt-Opt-Opt	Int-Int-Int-NoInt-NoInt-NoInt-Int-NoInt	3557.82	1245.99	60th - 90th
511	4	7	2	165.571	191.453	1.15632	Opt-Opt-Opt-DeO-Opt-Opt-Opt-Opt	Int-Int-Int-NoInt-NoInt-NoInt-Int-NoInt	3557.82	1245.99	60th - 90th
511	4	7	3	173.871	185.695	1.06801	Opt-Opt-Opt-DeO-Opt-Opt-Opt-Opt	Int-Int-Int-NoInt-NoInt-NoInt-Int-NoInt	3557.82	1245.99	60th - 90th
512	5	7	1	180.883	188.252	1.04074	Opt-Opt-Opt-Opt-Opt-DeO-Opt-Opt	Int-Int-NoInt-Int-Int-NoInt-Int-NoInt	3577.98	1320.87	60th - 90th
512	5	7	2	169.696	177.622	1.04671	Opt-Opt-Opt-Opt-Opt-DeO-Opt-Opt	Int-Int-NoInt-Int-Int-NoInt-Int-NoInt	3577.98	1320.87	60th - 90th
512	5	7	3	166.761	178.088	1.06792	Opt-Opt-Opt-Opt-Opt-DeO-Opt-Opt	Int-Int-NoInt-Int-Int-NoInt-Int-NoInt	3577.98	1320.87	60th - 90th
513	7	1	1	195.091	166.972	0.855865	Opt-DeO-DeO-DeO-DeO-DeO-DeO-DeO	Int-Int-Int-NoInt-Int-Int-Int-Int	2959.8	501.67	< 10th
513	7	1	2	187.373	170.342	0.909109	Opt-DeO-DeO-DeO-DeO-DeO-DeO-DeO	Int-Int-Int-NoInt-Int-Int-Int-Int	2959.8	501.67	< 10th
513	7	1	3	190.03	175.321	0.922599	Opt-DeO-DeO-DeO-DeO-DeO-DeO-DeO	Int-Int-Int-NoInt-Int-Int-Int-Int	2959.8	501.67	< 10th
514	6	4	1	206.567	172.537	0.83526	Opt-Opt-DeO-DeO-DeO-DeO-Opt-Opt	Int-Int-NoInt-Int-Int-Int-Int-NoInt	3230.15	889.515	10th - 30th
514	6	4	2	193.854	165.246	0.852427	Opt-Opt-DeO-DeO-DeO-DeO-Opt-Opt	Int-Int-NoInt-Int-Int-Int-Int-NoInt	3230.15	889.515	10th - 30th
514	6	4	3	197.14	159.415	0.808637	Opt-Opt-DeO-DeO-DeO-DeO-Opt-Opt	Int-Int-NoInt-Int-Int-Int-Int-NoInt	3230.15	889.515	10th - 30th
515	5	5	1	181.976	188.252	1.03449	Opt-DeO-Opt-Opt-Opt-Opt-DeO-DeO	Int-Int-NoInt-NoInt-Int-NoInt-Int-Int	3441.16	1068.21	30th - 60th
515	5	5	2	153.198	177.622	1.15943	Opt-DeO-Opt-Opt-Opt-Opt-DeO-DeO	Int-Int-NoInt-NoInt-Int-NoInt-Int-Int	3441.16	1068.21	30th - 60th
515	5	5	3	171.932	183.621	1.06799	Opt-DeO-Opt-Opt-Opt-Opt-DeO-DeO	Int-Int-NoInt-NoInt-Int-NoInt-Int-Int	3441.16	1068.21	30th - 60th
516	4	5	1	171.593	181.377	1.05702	Opt-Opt-Opt-Opt-DeO-Opt-DeO-DeO	Int-NoInt-NoInt-Int-Int-NoInt-Int-NoInt	3302.11	892.512	10th - 30th
516	4	5	2	187.962	184.901	0.983717	Opt-Opt-Opt-Opt-DeO-Opt-DeO-DeO	Int-NoInt-NoInt-Int-Int-NoInt-Int-NoInt	3302.11	892.512	10th - 30th
516	4	5	3	165.468	173.247	1.04701	Opt-Opt-Opt-Opt-DeO-Opt-DeO-DeO	Int-NoInt-NoInt-Int-Int-NoInt-Int-NoInt	3302.11	892.512	10th - 30th
517	6	5	1	161.756	182.687	1.12939	Opt-Opt-Opt-DeO-Opt-Opt-DeO-DeO	Int-NoInt-Int-NoInt-Int-Int-Int-Int	3292.57	861.253	10th - 30th
517	6	5	2	179.123	179.805	1.00381	Opt-Opt-Opt-DeO-Opt-Opt-DeO-DeO	Int-NoInt-Int-NoInt-Int-Int-Int-Int	3292.57	861.253	10th - 30th
517	6	5	3	179.688	180.508	1.00457	Opt-Opt-Opt-DeO-Opt-Opt-DeO-DeO	Int-NoInt-Int-NoInt-Int-Int-Int-Int	3292.57	861.253	10th - 30th
518	5	8	1	149.187	185.306	1.2421	Opt-Opt-Opt-Opt-Opt-Opt-Opt-Opt	Int-Int-Int-NoInt-NoInt-NoInt-Int-Int	3717.42	1458.96	90th <
518	5	8	2	164.393	199.46	1.21331	Opt-Opt-Opt-Opt-Opt-Opt-Opt-Opt	Int-Int-Int-NoInt-NoInt-NoInt-Int-Int	3717.42	1458.96	90th <
518	5	8	3	158.358	187.079	1.18136	Opt-Opt-Opt-Opt-Opt-Opt-Opt-Opt	Int-Int-Int-NoInt-NoInt-NoInt-Int-Int	3717.42	1458.96	90th <
519	4	6	1	177.058	172.865	0.97632	Opt-Opt-DeO-Opt-Opt-DeO-Opt-Opt	Int-NoInt-Int-NoInt-Int-Int-NoInt-NoInt	3531.2	1275.87	60th - 90th
519	4	6	2	177.356	168.158	0.94814	Opt-Opt-DeO-Opt-Opt-DeO-Opt-Opt	Int-NoInt-Int-NoInt-Int-Int-NoInt-NoInt	3531.2	1275.87	60th - 90th
519	4	6	3	195.847	183.966	0.939337	Opt-Opt-DeO-Opt-Opt-DeO-Opt-Opt	Int-NoInt-Int-NoInt-Int-Int-NoInt-NoInt	3531.2	1275.87	60th - 90th
520	6	5	1	201.649	176.793	0.876739	Opt-DeO-Opt-Opt-DeO-DeO-Opt-Opt	Int-NoInt-Int-Int-Int-Int-Int-NoInt	3419.79	1134.99	60th - 90th
520	6	5	2	167.339	172.89	1.03317	Opt-DeO-Opt-Opt-DeO-DeO-Opt-Opt	Int-NoInt-Int-Int-Int-Int-Int-NoInt	3419.79	1134.99	60th - 90th
520	6	5	3	184.213	171.863	0.932962	Opt-DeO-Opt-Opt-DeO-DeO-Opt-Opt	Int-NoInt-Int-Int-Int-Int-Int-NoInt	3419.79	1134.99	60th - 90th
521	6	6	1	169.953	185.633	1.09226	Opt-DeO-Opt-Opt-Opt-Opt-Opt-DeO	Int-Int-Int-Int-Int-NoInt-Int-NoInt	3685.23	1371.32	90th <
521	6	6	2	164.393	172.89	1.05169	Opt-DeO-Opt-Opt-Opt-Opt-Opt-DeO	Int-Int-Int-Int-Int-NoInt-Int-NoInt	3685.23	1371.32	90th <
521	6	6	3	169.993	191.574	1.12695	Opt-DeO-Opt-Opt-Opt-Opt-Opt-DeO	Int-Int-Int-Int-Int-NoInt-Int-NoInt	3685.23	1371.32	90th <
522	5	4	1	175.418	179.085	1.02091	Opt-DeO-Opt-Opt-DeO-DeO-DeO-Opt	Int-Int-NoInt-NoInt-Int-Int-Int-NoInt	3179.85	834.673	10th - 30th
522	5	4	2	168.517	183.809	1.09074	Opt-DeO-Opt-Opt-DeO-DeO-DeO-Opt	Int-Int-NoInt-NoInt-Int-Int-Int-NoInt	3179.85	834.673	10th - 30th
522	5	4	3	175.164	178.779	1.02064	Opt-DeO-Opt-Opt-DeO-DeO-DeO-Opt	Int-Int-NoInt-NoInt-Int-Int-Int-NoInt	3179.85	834.673	10th - 30th
523	4	7	1	166.128	177.448	1.06814	Opt-DeO-Opt-Opt-Opt-Opt-Opt-Opt	Int-Int-NoInt-NoInt-Int-NoInt-Int-NoInt	3706.41	1452.95	90th <
523	4	7	2	153.198	191.089	1.24733	Opt-DeO-Opt-Opt-Opt-Opt-Opt-Opt	Int-Int-NoInt-NoInt-Int-NoInt-Int-NoInt	3706.41	1452.95	90th <
523	4	7	3	164.822	192.612	1.1686	Opt-DeO-Opt-Opt-Opt-Opt-Opt-Opt	Int-Int-NoInt-NoInt-Int-NoInt-Int-NoInt	3706.41	1452.95	90th <
524	5	5	1	166.128	184.978	1.11347	DeO-Opt-DeO-Opt-Opt-DeO-Opt-Opt	Int-NoInt-Int-NoInt-Int-Int-NoInt-Int	3460.16	1177.16	60th - 90th
524	5	5	2	186.783	167.43	0.896387	DeO-Opt-DeO-Opt-Opt-DeO-Opt-Opt	Int-NoInt-Int-NoInt-Int-Int-NoInt-Int	3460.16	1177.16	60th - 90th
524	5	5	3	178.395	179.817	1.00797	DeO-Opt-DeO-Opt-Opt-DeO-Opt-Opt	Int-NoInt-Int-NoInt-Int-Int-NoInt-Int	3460.16	1177.16	60th - 90th
525	5	3	1	178.697	166.972	0.934384	Opt-DeO-DeO-DeO-Opt-DeO-Opt-DeO	Int-NoInt-NoInt-Int-Int-NoInt-Int-Int	3339.99	976.326	30th - 60th
525	5	3	2	173.231	177.258	1.02324	Opt-DeO-DeO-DeO-Opt-DeO-Opt-DeO	Int-NoInt-NoInt-Int-Int-NoInt-Int-Int	3339.99	976.326	30th - 60th
525	5	3	3	198.433	178.434	0.899216	Opt-DeO-DeO-DeO-Opt-DeO-Opt-DeO	Int-NoInt-NoInt-Int-Int-NoInt-Int-Int	3339.99	976.326	30th - 60th
526	5	7	1	175.418	178.43	1.01717	Opt-Opt-Opt-DeO-Opt-Opt-Opt-Opt	Int-Int-NoInt-Int-Int-Int-NoInt-NoInt	3557.82	1245.99	60th - 90th
526	5	7	2	164.393	185.993	1.13139	Opt-Opt-Opt-DeO-Opt-Opt-Opt-Opt	Int-Int-NoInt-Int-Int-Int-NoInt-NoInt	3557.82	1245.99	60th - 90th
526	5	7	3	164.822	183.275	1.11196	Opt-Opt-Opt-DeO-Opt-Opt-Opt-Opt	Int-Int-NoInt-Int-Int-Int-NoInt-NoInt	3557.82	1245.99	60th - 90th
527	5	4	1	169.953	200.366	1.17895	Opt-DeO-Opt-DeO-DeO-Opt-Opt-DeO	Int-NoInt-Int-NoInt-Int-Int-Int-NoInt	3380.79	981.702	30th - 60th
527	5	4	2	143.77	194.001	1.34938	Opt-DeO-Opt-DeO-DeO-Opt-Opt-DeO	Int-NoInt-Int-NoInt-Int-Int-Int-NoInt	3380.79	981.702	30th - 60th
527	5	4	3	150.602	175.321	1.16414	Opt-DeO-Opt-DeO-DeO-Opt-Opt-DeO	Int-NoInt-Int-NoInt-Int-Int-Int-NoInt	3380.79	981.702	30th - 60th
528	5	4	1	182.522	174.174	0.954263	Opt-DeO-Opt-Opt-Opt-DeO-DeO-DeO	Int-Int-NoInt-Int-Int-NoInt-Int-NoInt	3307.55	933.366	30th - 60th
528	5	4	2	176.767	167.43	0.947183	Opt-DeO-Opt-Opt-Opt-DeO-DeO-DeO	Int-Int-NoInt-Int-Int-NoInt-Int-NoInt	3307.55	933.366	30th - 60th
528	5	4	3	190.03	179.817	0.946256	Opt-DeO-Opt-Opt-Opt-DeO-DeO-DeO	Int-Int-NoInt-Int-Int-NoInt-Int-NoInt	3307.55	933.366	30th - 60th
529	5	5	1	173.779	168.281	0.968365	Opt-Opt-Opt-Opt-DeO-Opt-DeO-DeO	Int-Int-Int-NoInt-Int-Int-NoInt-NoInt	3302.11	892.512	10th - 30th
529	5	5	2	192.086	182.353	0.94933	Opt-Opt-Opt-Opt-DeO-Opt-DeO-DeO	Int-Int-Int-NoInt-Int-Int-NoInt-NoInt	3302.11	892.512	10th - 30th
529	5	5	3	174.517	176.013	1.00857	Opt-Opt-Opt-Opt-DeO-Opt-DeO-DeO	Int-Int-Int-NoInt-Int-Int-NoInt-NoInt	3302.11	892.512	10th - 30th
530	6	6	1	159.024	176.466	1.10968	Opt-Opt-Opt-DeO-Opt-Opt-Opt-DeO	Int-NoInt-Int-Int-Int-Int-Int-NoInt	3536.64	1164.36	60th - 90th
530	6	6	2	158.501	192.181	1.21249	Opt-Opt-Opt-DeO-Opt-Opt-Opt-DeO	Int-NoInt-Int-Int-Int-Int-Int-NoInt	3536.64	1164.36	60th - 90th
530	6	6	3	163.529	192.266	1.17573	Opt-Opt-Opt-DeO-Opt-Opt-Opt-DeO	Int-NoInt-Int-Int-Int-Int-Int-NoInt	3536.64	1164.36	60th - 90th
531	6	5	1	180.883	182.032	1.00635	Opt-Opt-DeO-DeO-Opt-DeO-Opt-Opt	NoInt-Int-Int-NoInt-Int-Int-Int-Int	3372.09	1064.31	30th - 60th
531	6	5	2	175.588	174.71	0.994998	Opt-Opt-DeO-DeO-Opt-DeO-Opt-Opt	NoInt-Int-Int-NoInt-Int-Int-Int-Int	3372.09	1064.31	30th - 60th
531	6	5	3	182.92	168.405	0.920651	Opt-Opt-DeO-DeO-Opt-DeO-Opt-Opt	NoInt-Int-Int-NoInt-Int-Int-Int-Int	3372.09	1064.31	30th - 60th
532	4	4	1	159.024	186.288	1.17145	Opt-Opt-Opt-DeO-Opt-DeO-DeO-DeO	Int-NoInt-NoInt-NoInt-Int-Int-Int-NoInt	3158.96	726.405	< 10th
532	4	4	2	181.48	176.166	0.970715	Opt-Opt-Opt-DeO-Opt-DeO-DeO-DeO	Int-NoInt-NoInt-NoInt-Int-Int-Int-NoInt	3158.96	726.405	< 10th
532	4	4	3	168.054	180.854	1.07617	Opt-Opt-Opt-DeO-Opt-DeO-DeO-DeO	Int-NoInt-NoInt-NoInt-Int-Int-Int-NoInt	3158.96	726.405	< 10th
533	5	6	1	176.511	174.829	0.990471	Opt-DeO-Opt-Opt-Opt-Opt-Opt-DeO	NoInt-Int-Int-Int-NoInt-Int-Int-NoInt	3685.23	1371.32	90th <
533	5	6	2	164.393	193.273	1.17568	Opt-DeO-Opt-Opt-Opt-Opt-Opt-DeO	NoInt-Int-Int-Int-NoInt-Int-Int-NoInt	3685.23	1371.32	90th <
533	5	6	3	164.822	177.05	1.07419	Opt-DeO-Opt-Opt-Opt-Opt-Opt-DeO	NoInt-Int-Int-Int-NoInt-Int-Int-NoInt	3685.23	1371.32	90th <
534	6	6	1	165.582	183.014	1.10528	DeO-Opt-Opt-Opt-Opt-Opt-DeO-Opt	Int-Int-NoInt-Int-Int-Int-Int-NoInt	3400.62	1056.7	30th - 60th
534	6	6	2	177.356	182.717	1.03023	DeO-Opt-Opt-Opt-Opt-Opt-DeO-Opt	Int-Int-NoInt-Int-Int-Int-Int-NoInt	3400.62	1056.7	30th - 60th
534	6	6	3	178.395	170.134	0.953693	DeO-Opt-Opt-Opt-Opt-Opt-DeO-Opt	Int-Int-NoInt-Int-Int-Int-Int-NoInt	3400.62	1056.7	30th - 60th
535	8	4	1	189.626	168.609	0.889162	Opt-Opt-DeO-DeO-Opt-Opt-DeO-DeO	Int-Int-Int-Int-Int-Int-Int-Int	3246.29	817.664	10th - 30th
535	8	4	2	199.157	174.346	0.875419	Opt-Opt-DeO-DeO-Opt-Opt-DeO-DeO	Int-Int-Int-Int-Int-Int-Int-Int	3246.29	817.664	10th - 30th
535	8	4	3	170.639	169.443	0.992989	Opt-Opt-DeO-DeO-Opt-Opt-DeO-DeO	Int-Int-Int-Int-Int-Int-Int-Int	3246.29	817.664	10th - 30th
536	7	7	1	159.57	186.288	1.16743	Opt-Opt-Opt-Opt-Opt-Opt-Opt-DeO	Int-Int-Int-NoInt-Int-Int-Int-Int	3696.24	1377.33	90th <
536	7	7	2	167.339	183.081	1.09407	Opt-Opt-Opt-Opt-Opt-Opt-Opt-DeO	Int-Int-Int-NoInt-Int-Int-Int-Int	3696.24	1377.33	90th <
536	7	7	3	159.651	185.695	1.16313	Opt-Opt-Opt-Opt-Opt-Opt-Opt-DeO	Int-Int-Int-NoInt-Int-Int-Int-Int	3696.24	1377.33	90th <
537	5	5	1	183.615	172.865	0.941451	Opt-Opt-Opt-DeO-Opt-DeO-DeO-Opt	NoInt-NoInt-Int-Int-Int-Int-Int-NoInt	3178.43	807.578	10th - 30th
537	5	5	2	194.443	169.978	0.874178	Opt-Opt-Opt-DeO-Opt-DeO-DeO-Opt	NoInt-NoInt-Int-Int-Int-Int-Int-NoInt	3178.43	807.578	10th - 30th
537	5	5	3	167.407	176.013	1.05141	Opt-Opt-Opt-DeO-Opt-DeO-DeO-Opt	NoInt-NoInt-Int-Int-Int-Int-Int-NoInt	3178.43	807.578	10th - 30th
538	4	5	1	166.674	180.722	1.08428	Opt-DeO-Opt-Opt-DeO-Opt-Opt-DeO	NoInt-Int-NoInt-NoInt-Int-NoInt-Int-Int	3535.17	1189.6	60th - 90th
538	4	5	2	170.874	173.254	1.01393	Opt-DeO-Opt-Opt-DeO-Opt-Opt-DeO	NoInt-Int-NoInt-NoInt-Int-NoInt-Int-Int	3535.17	1189.6	60th - 90th
538	4	5	3	166.761	189.499	1.13635	Opt-DeO-Opt-Opt-DeO-Opt-Opt-DeO	NoInt-Int-NoInt-NoInt-Int-NoInt-Int-Int	3535.17	1189.6	60th - 90th
539	5	6	1	160.117	181.377	1.13278	Opt-DeO-Opt-Opt-Opt-Opt-DeO-Opt	NoInt-Int-Int-NoInt-Int-Int-Int-NoInt	3460.64	1149.39	60th - 90th
539	5	6	2	168.517	194.365	1.15338	Opt-DeO-Opt-Opt-Opt-Opt-DeO-Opt	NoInt-Int-Int-NoInt-Int-Int-Int-NoInt	3460.64	1149.39	60th - 90th
539	5	6	3	169.346	172.555	1.01895	Opt-DeO-Opt-Opt-Opt-Opt-DeO-Opt	NoInt-Int-Int-NoInt-Int-Int-Int-NoInt	3460.64	1149.39	60th - 90th
540	4	5	1	154.106	192.508	1.2492	Opt-Opt-Opt-Opt-DeO-DeO-Opt-DeO	Int-NoInt-NoInt-NoInt-Int-Int-Int-NoInt	3409.62	1059.37	30th - 60th
540	4	5	2	170.285	176.894	1.03881	Opt-Opt-Opt-Opt-DeO-DeO-Opt-DeO	Int-NoInt-NoInt-NoInt-Int-Int-Int-NoInt	3409.62	1059.37	30th - 60th
540	4	5	3	153.187	188.808	1.23253	Opt-Opt-Opt-Opt-DeO-DeO-Opt-DeO	Int-NoInt-NoInt-NoInt-Int-Int-Int-NoInt	3409.62	1059.37	30th - 60th
541	5	6	1	150.28	191.199	1.27228	Opt-DeO-Opt-Opt-Opt-Opt-Opt-DeO	Int-Int-Int-NoInt-Int-NoInt-Int-NoInt	3685.23	1371.32	90th <
541	5	6	2	150.841	188.541	1.24993	Opt-DeO-Opt-Opt-Opt-Opt-Opt-DeO	Int-Int-Int-NoInt-Int-NoInt-Int-NoInt	3685.23	1371.32	90th <
541	5	6	3	161.59	188.462	1.1663	Opt-DeO-Opt-Opt-Opt-Opt-Opt-DeO	Int-Int-Int-NoInt-Int-NoInt-Int-NoInt	3685.23	1371.32	90th <
542	7	6	1	167.221	180.722	1.08074	Opt-DeO-Opt-Opt-Opt-Opt-Opt-DeO	Int-Int-Int-Int-Int-NoInt-Int-Int	3685.23	1371.32	90th <
542	7	6	2	169.696	179.077	1.05528	Opt-DeO-Opt-Opt-Opt-Opt-Opt-DeO	Int-Int-Int-Int-Int-NoInt-Int-Int	3685.23	1371.32	90th <
542	7	6	3	166.115	183.621	1.10539	Opt-DeO-Opt-Opt-Opt-Opt-Opt-DeO	Int-Int-Int-Int-Int-NoInt-Int-Int	3685.23	1371.32	90th <
543	4	3	1	186.348	181.05	0.971569	Opt-Opt-DeO-DeO-DeO-DeO-Opt-DeO	Int-Int-Int-NoInt-NoInt-Int-NoInt-NoInt	3208.97	807.885	10th - 30th
543	4	3	2	165.571	163.062	0.984847	Opt-Opt-DeO-DeO-DeO-DeO-Opt-DeO	Int-Int-Int-NoInt-NoInt-Int-NoInt-NoInt	3208.97	807.885	10th - 30th
543	4	3	3	198.433	171.172	0.86262	Opt-Opt-DeO-DeO-DeO-DeO-Opt-DeO	Int-Int-Int-NoInt-NoInt-Int-NoInt-NoInt	3208.97	807.885	10th - 30th
544	5	6	1	178.15	189.562	1.06405	Opt-DeO-Opt-Opt-Opt-DeO-Opt-Opt	Int-NoInt-Int-Int-Int-NoInt-Int-NoInt	3566.96	1314.86	60th - 90th
544	5	6	2	167.339	174.71	1.04405	Opt-DeO-Opt-Opt-Opt-DeO-Opt-Opt	Int-NoInt-Int-Int-Int-NoInt-Int-NoInt	3566.96	1314.86	60th - 90th
544	5	6	3	154.48	178.779	1.1573	Opt-DeO-Opt-Opt-Opt-DeO-Opt-Opt	Int-NoInt-Int-Int-Int-NoInt-Int-NoInt	3566.96	1314.86	60th - 90th
545	5	5	1	170.5	181.377	1.0638	Opt-Opt-DeO-Opt-Opt-DeO-Opt-DeO	NoInt-Int-Int-NoInt-Int-NoInt-Int-Int	3510.02	1194.24	60th - 90th
545	5	5	2	181.48	173.982	0.958681	Opt-Opt-DeO-Opt-Opt-DeO-Opt-DeO	NoInt-Int-Int-NoInt-Int-NoInt-Int-Int	3510.02	1194.24	60th - 90th
545	5	5	3	162.883	178.779	1.0976	Opt-Opt-DeO-Opt-Opt-DeO-Opt-DeO	NoInt-Int-Int-NoInt-Int-NoInt-Int-Int	3510.02	1194.24	60th - 90th
546	4	8	1	169.407	183.996	1.08612	Opt-Opt-Opt-Opt-Opt-Opt-Opt-Opt	Int-NoInt-NoInt-NoInt-Int-Int-Int-NoInt	3717.42	1458.96	90th <
546	4	8	2	168.517	187.813	1.1145	Opt-Opt-Opt-Opt-Opt-Opt-Opt-Opt	Int-NoInt-NoInt-NoInt-Int-Int-Int-NoInt	3717.42	1458.96	90th <
546	4	8	3	165.468	169.097	1.02193	Opt-Opt-Opt-Opt-Opt-Opt-Opt-Opt	Int-NoInt-NoInt-NoInt-Int-Int-Int-NoInt	3717.42	1458.96	90th <
547	6	6	1	158.477	189.234	1.19408	Opt-Opt-Opt-Opt-Opt-DeO-Opt-DeO	Int-Int-Int-NoInt-Int-NoInt-Int-Int	3556.8	1239.24	60th - 90th
547	6	6	2	145.538	199.096	1.368	Opt-Opt-Opt-Opt-Opt-DeO-Opt-DeO	Int-Int-Int-NoInt-Int-NoInt-Int-Int	3556.8	1239.24	60th - 90th
547	6	6	3	131.857	190.883	1.44764	Opt-Opt-Opt-Opt-Opt-DeO-Opt-DeO	Int-Int-Int-NoInt-Int-NoInt-Int-Int	3556.8	1239.24	60th - 90th
548	3	7	1	167.221	184.651	1.10423	Opt-Opt-Opt-DeO-Opt-Opt-Opt-Opt	Int-NoInt-NoInt-NoInt-NoInt-NoInt-Int-Int	3557.82	1245.99	60th - 90th
548	3	7	2	159.679	171.434	1.07362	Opt-Opt-Opt-DeO-Opt-Opt-Opt-Opt	Int-NoInt-NoInt-NoInt-NoInt-NoInt-Int-Int	3557.82	1245.99	60th - 90th
548	3	7	3	168.7	188.116	1.11509	Opt-Opt-Opt-DeO-Opt-Opt-Opt-Opt	Int-NoInt-NoInt-NoInt-NoInt-NoInt-Int-Int	3557.82	1245.99	60th - 90th
549	4	5	1	177.058	182.687	1.03179	DeO-DeO-Opt-Opt-Opt-Opt-Opt-DeO	NoInt-Int-NoInt-NoInt-Int-NoInt-Int-Int	3613.19	1272.76	60th - 90th
549	4	5	2	156.733	186.721	1.19133	DeO-DeO-Opt-Opt-Opt-Opt-Opt-DeO	NoInt-Int-NoInt-NoInt-Int-NoInt-Int-Int	3613.19	1272.76	60th - 90th
549	4	5	3	163.529	173.592	1.06154	DeO-DeO-Opt-Opt-Opt-Opt-Opt-DeO	NoInt-Int-NoInt-NoInt-Int-NoInt-Int-Int	3613.19	1272.76	60th - 90th
550	2	8	1	162.303	180.395	1.11147	Opt-Opt-Opt-Opt-Opt-Opt-Opt-Opt	NoInt-NoInt-Int-NoInt-NoInt-NoInt-Int-NoInt	3717.42	1458.96	90th <
550	2	8	2	159.679	179.077	1.12148	Opt-Opt-Opt-Opt-Opt-Opt-Opt-Opt	NoInt-NoInt-Int-NoInt-NoInt-NoInt-Int-NoInt	3717.42	1458.96	90th <
550	2	8	3	172.578	186.041	1.07801	Opt-Opt-Opt-Opt-Opt-Opt-Opt-Opt	NoInt-NoInt-Int-NoInt-NoInt-NoInt-Int-NoInt	3717.42	1458.96	90th <
551	4	4	1	185.801	177.121	0.953282	DeO-DeO-DeO-Opt-Opt-DeO-Opt-Opt	NoInt-Int-NoInt-NoInt-Int-NoInt-Int-Int	3448.22	1170.96	60th - 90th
551	4	4	2	175.588	175.802	1.00122	DeO-DeO-DeO-Opt-Opt-DeO-Opt-Opt	NoInt-Int-NoInt-NoInt-Int-NoInt-Int-Int	3448.22	1170.96	60th - 90th
551	4	4	3	168.7	170.134	1.0085	DeO-DeO-DeO-Opt-Opt-DeO-Opt-Opt	NoInt-Int-NoInt-NoInt-Int-NoInt-Int-Int	3448.22	1170.96	60th - 90th
552	4	5	1	181.429	183.996	1.01415	Opt-Opt-DeO-DeO-Opt-Opt-Opt-DeO	Int-NoInt-Int-NoInt-Int-NoInt-Int-NoInt	3490.36	1120.77	60th - 90th
552	4	5	2	163.214	157.239	0.963388	Opt-Opt-DeO-DeO-Opt-Opt-Opt-DeO	Int-NoInt-Int-NoInt-Int-NoInt-Int-NoInt	3490.36	1120.77	60th - 90th
552	4	5	3	186.798	180.163	0.964478	Opt-Opt-DeO-DeO-Opt-Opt-Opt-DeO	Int-NoInt-Int-NoInt-Int-NoInt-Int-NoInt	3490.36	1120.77	60th - 90th
553	6	4	1	192.905	166.317	0.862168	Opt-Opt-DeO-Opt-Opt-DeO-DeO-DeO	Int-NoInt-Int-Int-NoInt-Int-Int-Int	3271.78	894.373	10th - 30th
553	6	4	2	193.265	154.691	0.800409	Opt-Opt-DeO-Opt-Opt-DeO-DeO-DeO	Int-NoInt-Int-Int-NoInt-Int-Int-Int	3271.78	894.373	10th - 30th
553	6	4	3	190.676	173.938	0.912218	Opt-Opt-DeO-Opt-Opt-DeO-DeO-DeO	Int-NoInt-Int-Int-NoInt-Int-Int-Int	3271.78	894.373	10th - 30th
554	4	6	1	154.652	181.05	1.17069	Opt-Opt-Opt-Opt-Opt-Opt-DeO-DeO	Int-NoInt-NoInt-NoInt-Int-Int-Int-NoInt	3452.18	1074.23	30th - 60th
554	4	6	2	163.214	180.169	1.10388	Opt-Opt-Opt-Opt-Opt-Opt-DeO-DeO	Int-NoInt-NoInt-NoInt-Int-Int-Int-NoInt	3452.18	1074.23	30th - 60th
554	4	6	3	173.871	184.658	1.06204	Opt-Opt-Opt-Opt-Opt-Opt-DeO-DeO	Int-NoInt-NoInt-NoInt-Int-Int-Int-NoInt	3452.18	1074.23	30th - 60th
555	5	7	1	174.872	180.722	1.03346	Opt-Opt-Opt-Opt-Opt-DeO-Opt-Opt	Int-NoInt-Int-NoInt-Int-Int-Int-NoInt	3577.98	1320.87	60th - 90th
555	5	7	2	176.177	172.89	0.98134	Opt-Opt-Opt-Opt-Opt-DeO-Opt-Opt	Int-NoInt-Int-NoInt-Int-Int-Int-NoInt	3577.98	1320.87	60th - 90th
555	5	7	3	162.883	177.396	1.0891	Opt-Opt-Opt-Opt-Opt-DeO-Opt-Opt	Int-NoInt-Int-NoInt-Int-Int-Int-NoInt	3577.98	1320.87	60th - 90th
556	4	6	1	168.314	191.199	1.13597	DeO-Opt-Opt-Opt-Opt-Opt-Opt-DeO	NoInt-NoInt-Int-Int-NoInt-Int-Int-NoInt	3625.21	1278.63	60th - 90th
556	4	6	2	160.858	188.177	1.16984	DeO-Opt-Opt-Opt-Opt-Opt-Opt-DeO	NoInt-NoInt-Int-Int-NoInt-Int-Int-NoInt	3625.21	1278.63	60th - 90th
556	4	6	3	159.005	165.985	1.0439	DeO-Opt-Opt-Opt-Opt-Opt-Opt-DeO	NoInt-NoInt-Int-Int-NoInt-Int-Int-NoInt	3625.21	1278.63	60th - 90th
557	5	4	1	155.745	193.163	1.24025	Opt-DeO-DeO-Opt-DeO-Opt-Opt-DeO	Int-NoInt-Int-Int-Int-NoInt-Int-NoInt	3488.47	1144.26	60th - 90th
557	5	4	2	179.123	171.07	0.95504	Opt-DeO-DeO-Opt-DeO-Opt-Opt-DeO	Int-NoInt-Int-Int-Int-NoInt-Int-NoInt	3488.47	1144.26	60th - 90th
557	5	4	3	166.115	173.247	1.04293	Opt-DeO-DeO-Opt-DeO-Opt-Opt-DeO	Int-NoInt-Int-Int-Int-NoInt-Int-NoInt	3488.47	1144.26	60th - 90th
558	5	7	1	164.489	182.687	1.11063	Opt-Opt-Opt-Opt-Opt-Opt-Opt-DeO	NoInt-Int-Int-Int-Int-NoInt-Int-NoInt	3696.24	1377.33	90th <
558	5	7	2	169.107	177.622	1.05035	Opt-Opt-Opt-Opt-Opt-Opt-Opt-DeO	NoInt-Int-Int-Int-Int-NoInt-Int-NoInt	3696.24	1377.33	90th <
558	5	7	3	164.175	179.471	1.09317	Opt-Opt-Opt-Opt-Opt-Opt-Opt-DeO	NoInt-Int-Int-Int-Int-NoInt-Int-NoInt	3696.24	1377.33	90th <
559	6	4	1	169.407	182.687	1.07839	Opt-Opt-Opt-DeO-DeO-DeO-Opt-DeO	Int-NoInt-Int-Int-Int-Int-Int-NoInt	3255.25	851.474	10th - 30th
559	6	4	2	164.393	164.518	1.00076	Opt-Opt-Opt-DeO-DeO-DeO-Opt-DeO	Int-NoInt-Int-Int-Int-Int-Int-NoInt	3255.25	851.474	10th - 30th
559	6	4	3	171.285	187.079	1.0922	Opt-Opt-Opt-DeO-DeO-DeO-Opt-DeO	Int-NoInt-Int-Int-Int-Int-Int-NoInt	3255.25	851.474	10th - 30th
560	5	6	1	177.058	171.555	0.968923	Opt-DeO-Opt-Opt-Opt-DeO-Opt-Opt	Int-NoInt-Int-NoInt-NoInt-Int-Int-Int	3566.96	1314.86	60th - 90th
560	5	6	2	174.999	163.426	0.933871	Opt-DeO-Opt-Opt-Opt-DeO-Opt-Opt	Int-NoInt-Int-NoInt-NoInt-Int-Int-Int	3566.96	1314.86	60th - 90th
560	5	6	3	181.627	183.275	1.00907	Opt-DeO-Opt-Opt-Opt-DeO-Opt-Opt	Int-NoInt-Int-NoInt-NoInt-Int-Int-Int	3566.96	1314.86	60th - 90th
561	6	7	1	172.139	171.555	0.996607	Opt-Opt-Opt-Opt-Opt-DeO-Opt-Opt	Int-NoInt-Int-Int-Int-Int-Int-NoInt	3577.98	1320.87	60th - 90th
561	6	7	2	185.016	176.894	0.956101	Opt-Opt-Opt-Opt-Opt-DeO-Opt-Opt	Int-NoInt-Int-Int-Int-Int-Int-NoInt	3577.98	1320.87	60th - 90th
561	6	7	3	183.566	165.639	0.902339	Opt-Opt-Opt-Opt-Opt-DeO-Opt-Opt	Int-NoInt-Int-Int-Int-Int-Int-NoInt	3577.98	1320.87	60th - 90th
562	5	6	1	204.381	163.698	0.800943	Opt-Opt-DeO-Opt-Opt-DeO-Opt-Opt	Int-Int-Int-NoInt-NoInt-Int-Int-NoInt	3531.2	1275.87	60th - 90th
562	5	6	2	190.908	147.775	0.774066	Opt-Opt-DeO-Opt-Opt-DeO-Opt-Opt	Int-Int-Int-NoInt-NoInt-Int-Int-NoInt	3531.2	1275.87	60th - 90th
562	5	6	3	199.079	168.405	0.845923	Opt-Opt-DeO-Opt-Opt-DeO-Opt-Opt	Int-Int-Int-NoInt-NoInt-Int-Int-NoInt	3531.2	1275.87	60th - 90th
563	4	6	1	187.987	170.246	0.905624	Opt-Opt-Opt-Opt-DeO-Opt-Opt-DeO	Int-NoInt-Int-NoInt-Int-NoInt-NoInt-Int	3546.18	1195.62	60th - 90th
563	4	6	2	135.521	173.982	1.2838	Opt-Opt-Opt-Opt-DeO-Opt-Opt-DeO	Int-NoInt-Int-NoInt-Int-NoInt-NoInt-Int	3546.18	1195.62	60th - 90th
563	4	6	3	180.334	189.499	1.05082	Opt-Opt-Opt-Opt-DeO-Opt-Opt-DeO	Int-NoInt-Int-NoInt-Int-NoInt-NoInt-Int	3546.18	1195.62	60th - 90th
564	7	6	1	171.593	170.573	0.994057	Opt-Opt-Opt-Opt-DeO-Opt-Opt-DeO	Int-NoInt-Int-Int-Int-Int-Int-Int	3546.18	1195.62	60th - 90th
564	7	6	2	186.783	178.714	0.956796	Opt-Opt-Opt-Opt-DeO-Opt-Opt-DeO	Int-NoInt-Int-Int-Int-Int-Int-Int	3546.18	1195.62	60th - 90th
564	7	6	3	178.395	165.639	0.928494	Opt-Opt-Opt-Opt-DeO-Opt-Opt-DeO	Int-NoInt-Int-Int-Int-Int-Int-Int	3546.18	1195.62	60th - 90th
565	4	3	1	184.162	176.466	0.958213	Opt-Opt-DeO-DeO-Opt-DeO-DeO-DeO	NoInt-NoInt-Int-NoInt-Int-Int-Int-NoInt	3112.68	682.815	< 10th
565	4	3	2	171.464	175.438	1.02318	Opt-Opt-DeO-DeO-Opt-DeO-DeO-DeO	NoInt-NoInt-Int-NoInt-Int-Int-Int-NoInt	3112.68	682.815	< 10th
565	4	3	3	166.761	169.443	1.01608	Opt-Opt-DeO-DeO-Opt-DeO-DeO-DeO	NoInt-NoInt-Int-NoInt-Int-Int-Int-NoInt	3112.68	682.815	< 10th
566	5	4	1	178.15	173.847	0.975843	Opt-Opt-DeO-Opt-Opt-DeO-DeO-DeO	Int-Int-NoInt-NoInt-Int-NoInt-Int-Int	3271.78	894.373	10th - 30th
566	5	4	2	166.75	160.879	0.96479	Opt-Opt-DeO-Opt-Opt-DeO-DeO-DeO	Int-Int-NoInt-NoInt-Int-NoInt-Int-Int	3271.78	894.373	10th - 30th
566	5	4	3	189.384	180.508	0.953137	Opt-Opt-DeO-Opt-Opt-DeO-DeO-DeO	Int-Int-NoInt-NoInt-Int-NoInt-Int-Int	3271.78	894.373	10th - 30th
567	6	4	1	195.638	167.626	0.856821	Opt-Opt-Opt-Opt-DeO-DeO-DeO-DeO	Int-NoInt-Int-Int-NoInt-Int-Int-Int	3171.38	759.512	10th - 30th
567	6	4	2	185.016	165.61	0.895115	Opt-Opt-Opt-Opt-DeO-DeO-DeO-DeO	Int-NoInt-Int-Int-NoInt-Int-Int-Int	3171.38	759.512	10th - 30th
567	6	4	3	166.761	172.555	1.03474	Opt-Opt-Opt-Opt-DeO-DeO-DeO-DeO	Int-NoInt-Int-Int-NoInt-Int-Int-Int	3171.38	759.512	10th - 30th
568	5	5	1	143.176	193.818	1.3537	Opt-DeO-DeO-Opt-Opt-Opt-Opt-DeO	Int-NoInt-Int-NoInt-Int-Int-Int-NoInt	3638.53	1325.97	90th <
568	5	5	2	151.43	193.273	1.27632	Opt-DeO-DeO-Opt-Opt-Opt-Opt-DeO	Int-NoInt-Int-NoInt-Int-Int-Int-NoInt	3638.53	1325.97	90th <
568	5	5	3	144.785	183.275	1.26584	Opt-DeO-DeO-Opt-Opt-Opt-Opt-DeO	Int-NoInt-Int-NoInt-Int-Int-Int-NoInt	3638.53	1325.97	90th <
569	5	6	1	184.708	163.043	0.882705	Opt-Opt-DeO-Opt-Opt-Opt-Opt-DeO	Int-Int-Int-NoInt-Int-NoInt-Int-NoInt	3649.46	1332.32	90th <
569	5	6	2	166.75	191.817	1.15033	Opt-Opt-DeO-Opt-Opt-Opt-Opt-DeO	Int-Int-Int-NoInt-Int-NoInt-Int-NoInt	3649.46	1332.32	90th <
569	5	6	3	177.749	164.256	0.924088	Opt-Opt-DeO-Opt-Opt-Opt-Opt-DeO	Int-Int-Int-NoInt-Int-NoInt-Int-NoInt	3649.46	1332.32	90th <
570	5	5	1	148.094	179.085	1.20926	Opt-DeO-DeO-Opt-Opt-Opt-Opt-DeO	Int-NoInt-Int-Int-NoInt-Int-Int-NoInt	3638.53	1325.97	90th <
570	5	5	2	186.783	163.426	0.874952	Opt-DeO-DeO-Opt-Opt-Opt-Opt-DeO	Int-NoInt-Int-Int-NoInt-Int-Int-NoInt	3638.53	1325.97	90th <
570	5	5	3	177.103	186.041	1.05047	Opt-DeO-DeO-Opt-Opt-Opt-Opt-DeO	Int-NoInt-Int-Int-NoInt-Int-Int-NoInt	3638.53	1325.97	90th <
571	5	3	1	192.359	173.519	0.902062	Opt-DeO-DeO-Opt-DeO-DeO-Opt-DeO	Int-Int-NoInt-NoInt-Int-NoInt-Int-Int	3351.91	1008.02	30th - 60th
571	5	3	2	180.891	168.158	0.92961	Opt-DeO-DeO-Opt-DeO-DeO-Opt-DeO	Int-Int-NoInt-NoInt-Int-NoInt-Int-Int	3351.91	1008.02	30th - 60th
571	5	3	3	160.944	170.826	1.0614	Opt-DeO-DeO-Opt-DeO-DeO-Opt-DeO	Int-Int-NoInt-NoInt-Int-NoInt-Int-Int	3351.91	1008.02	30th - 60th
572	5	6	1	179.79	172.865	0.961482	Opt-Opt-DeO-Opt-Opt-Opt-Opt-DeO	Int-NoInt-Int-Int-NoInt-Int-Int-NoInt	3649.46	1332.32	90th <
572	5	6	2	157.911	183.809	1.164	Opt-Opt-DeO-Opt-Opt-Opt-Opt-DeO	Int-NoInt-Int-Int-NoInt-Int-Int-NoInt	3649.46	1332.32	90th <
572	5	6	3	160.944	177.742	1.10437	Opt-Opt-DeO-Opt-Opt-Opt-Opt-DeO	Int-NoInt-Int-Int-NoInt-Int-Int-NoInt	3649.46	1332.32	90th <
573	4	4	1	181.976	180.067	0.989513	Opt-Opt-DeO-DeO-Opt-Opt-DeO-DeO	Int-NoInt-Int-NoInt-NoInt-Int-Int-NoInt	3246.29	817.664	10th - 30th
573	4	4	2	166.75	174.71	1.04774	Opt-Opt-DeO-DeO-Opt-Opt-DeO-DeO	Int-NoInt-Int-NoInt-NoInt-Int-Int-NoInt	3246.29	817.664	10th - 30th
573	4	4	3	171.285	166.676	0.973091	Opt-Opt-DeO-DeO-Opt-Opt-DeO-DeO	Int-NoInt-Int-NoInt-NoInt-Int-Int-NoInt	3246.29	817.664	10th - 30th
574	4	6	1	170.5	179.085	1.05035	Opt-Opt-DeO-DeO-Opt-Opt-Opt-Opt	Int-NoInt-Int-NoInt-NoInt-NoInt-Int-Int	3511.54	1202.4	60th - 90th
574	4	6	2	172.642	168.522	0.976136	Opt-Opt-DeO-DeO-Opt-Opt-Opt-Opt	Int-NoInt-Int-NoInt-NoInt-NoInt-Int-Int	3511.54	1202.4	60th - 90th
574	4	6	3	159.005	183.621	1.15481	Opt-Opt-DeO-DeO-Opt-Opt-Opt-Opt	Int-NoInt-Int-NoInt-NoInt-NoInt-Int-Int	3511.54	1202.4	60th - 90th
575	6	5	1	169.407	168.936	0.99722	Opt-DeO-Opt-Opt-Opt-Opt-DeO-DeO	Int-Int-Int-NoInt-NoInt-Int-Int-Int	3441.16	1068.21	30th - 60th
575	6	5	2	173.82	185.993	1.07003	Opt-DeO-Opt-Opt-Opt-Opt-DeO-DeO	Int-Int-Int-NoInt-NoInt-Int-Int-Int	3441.16	1068.21	30th - 60th
575	6	5	3	168.7	172.209	1.0208	Opt-DeO-Opt-Opt-Opt-Opt-DeO-DeO	Int-Int-Int-NoInt-NoInt-Int-Int-Int	3441.16	1068.21	30th - 60th
576	4	6	1	168.314	161.733	0.960902	Opt-Opt-DeO-Opt-Opt-Opt-Opt-DeO	Int-NoInt-NoInt-Int-Int-NoInt-Int-NoInt	3649.46	1332.32	90th <
576	4	6	2	173.82	185.629	1.06794	Opt-Opt-DeO-Opt-Opt-Opt-Opt-DeO	Int-NoInt-NoInt-Int-Int-NoInt-Int-NoInt	3649.46	1332.32	90th <
576	4	6	3	175.164	177.05	1.01077	Opt-Opt-DeO-Opt-Opt-Opt-Opt-DeO	Int-NoInt-NoInt-Int-Int-NoInt-Int-NoInt	3649.46	1332.32	90th <
577	6	4	1	172.139	177.448	1.03084	Opt-Opt-DeO-DeO-Opt-DeO-Opt-DeO	Int-NoInt-Int-Int-Int-Int-Int-NoInt	3350.92	982.678	30th - 60th
577	6	4	2	166.75	174.71	1.04774	Opt-Opt-DeO-DeO-Opt-DeO-Opt-DeO	Int-NoInt-Int-Int-Int-Int-Int-NoInt	3350.92	982.678	30th - 60th
577	6	4	3	179.688	170.134	0.946832	Opt-Opt-DeO-DeO-Opt-DeO-Opt-DeO	Int-NoInt-Int-Int-Int-Int-Int-NoInt	3350.92	982.678	30th - 60th
578	4	6	1	187.987	175.484	0.933489	DeO-Opt-Opt-DeO-Opt-Opt-Opt-Opt	NoInt-NoInt-Int-NoInt-Int-NoInt-Int-Int	3486.78	1147.28	60th - 90th
578	4	6	2	166.161	167.066	1.00545	DeO-Opt-Opt-DeO-Opt-Opt-Opt-Opt	NoInt-NoInt-Int-NoInt-Int-NoInt-Int-Int	3486.78	1147.28	60th - 90th
578	4	6	3	186.798	163.91	0.877471	DeO-Opt-Opt-DeO-Opt-Opt-Opt-Opt	NoInt-NoInt-Int-NoInt-Int-NoInt-Int-Int	3486.78	1147.28	60th - 90th
579	4	3	1	198.37	164.025	0.826864	Opt-Opt-DeO-Opt-DeO-DeO-DeO-DeO	Int-Int-Int-NoInt-Int-NoInt-NoInt-NoInt	3124.6	714.507	< 10th
579	4	3	2	196.8	162.698	0.82672	Opt-Opt-DeO-Opt-DeO-DeO-DeO-DeO	Int-Int-Int-NoInt-Int-NoInt-NoInt-NoInt	3124.6	714.507	< 10th
579	4	3	3	171.285	163.91	0.956941	Opt-Opt-DeO-Opt-DeO-DeO-DeO-DeO	Int-Int-Int-NoInt-Int-NoInt-NoInt-NoInt	3124.6	714.507	< 10th
580	7	5	1	187.441	159.114	0.848878	Opt-Opt-DeO-DeO-Opt-DeO-Opt-Opt	Int-Int-Int-Int-Int-Int-Int-NoInt	3372.09	1064.31	30th - 60th
580	7	5	2	204.46	172.89	0.845593	Opt-Opt-DeO-DeO-Opt-DeO-Opt-Opt	Int-Int-Int-Int-Int-Int-Int-NoInt	3372.09	1064.31	30th - 60th
580	7	5	3	174.517	159.76	0.915442	Opt-Opt-DeO-DeO-Opt-DeO-Opt-Opt	Int-Int-Int-Int-Int-Int-Int-NoInt	3372.09	1064.31	30th - 60th
581	5	5	1	180.336	168.281	0.933152	Opt-DeO-DeO-Opt-Opt-Opt-DeO-Opt	Int-NoInt-Int-NoInt-Int-Int-Int-NoInt	3413.94	1104.04	60th - 90th
581	5	5	2	171.464	171.434	0.999827	Opt-DeO-DeO-Opt-Opt-Opt-DeO-Opt	Int-NoInt-Int-NoInt-Int-Int-Int-NoInt	3413.94	1104.04	60th - 90th
581	5	5	3	180.334	171.863	0.953026	Opt-DeO-DeO-Opt-Opt-Opt-DeO-Opt	Int-NoInt-Int-NoInt-Int-Int-Int-NoInt	3413.94	1104.04	60th - 90th
582	4	7	1	167.221	180.067	1.07682	Opt-Opt-Opt-Opt-DeO-Opt-Opt-Opt	Int-Int-Int-NoInt-Int-NoInt-NoInt-NoInt	3567.36	1277.25	60th - 90th
582	4	7	2	149.662	192.909	1.28896	Opt-Opt-Opt-Opt-DeO-Opt-Opt-Opt	Int-Int-Int-NoInt-Int-NoInt-NoInt-NoInt	3567.36	1277.25	60th - 90th
582	4	7	3	172.578	164.256	0.951776	Opt-Opt-Opt-Opt-DeO-Opt-Opt-Opt	Int-Int-Int-NoInt-Int-NoInt-NoInt-NoInt	3567.36	1277.25	60th - 90th
583	4	5	1	177.604	180.067	1.01387	Opt-Opt-Opt-DeO-DeO-Opt-Opt-DeO	Int-NoInt-Int-NoInt-Int-NoInt-NoInt-Int	3391.81	987.715	30th - 60th
583	4	5	2	177.356	156.875	0.884521	Opt-Opt-Opt-DeO-DeO-Opt-Opt-DeO	Int-NoInt-Int-NoInt-Int-NoInt-NoInt-Int	3391.81	987.715	30th - 60th
583	4	5	3	160.944	181.2	1.12586	Opt-Opt-Opt-DeO-DeO-Opt-Opt-DeO	Int-NoInt-Int-NoInt-Int-NoInt-NoInt-Int	3391.81	987.715	30th - 60th
584	4	3	1	149.187	190.871	1.27941	Opt-DeO-Opt-DeO-DeO-DeO-Opt-DeO	NoInt-Int-Int-NoInt-Int-NoInt-NoInt-Int	3244.24	845.461	10th - 30th
584	4	3	2	150.841	174.346	1.15583	Opt-DeO-Opt-DeO-DeO-DeO-Opt-DeO	NoInt-Int-Int-NoInt-Int-NoInt-NoInt-Int	3244.24	845.461	10th - 30th
584	4	3	3	164.822	184.658	1.12035	Opt-DeO-Opt-DeO-DeO-DeO-Opt-DeO	NoInt-Int-Int-NoInt-Int-NoInt-NoInt-Int	3244.24	845.461	10th - 30th
585	6	6	1	155.745	175.156	1.12464	Opt-Opt-Opt-Opt-DeO-Opt-Opt-DeO	Int-Int-Int-NoInt-Int-Int-Int-NoInt	3546.18	1195.62	60th - 90th
585	6	6	2	172.642	176.53	1.02252	Opt-Opt-Opt-Opt-DeO-Opt-Opt-DeO	Int-Int-Int-NoInt-Int-Int-Int-NoInt	3546.18	1195.62	60th - 90th
585	6	6	3	155.773	187.079	1.20097	Opt-Opt-Opt-Opt-DeO-Opt-Opt-DeO	Int-Int-Int-NoInt-Int-Int-Int-NoInt	3546.18	1195.62	60th - 90th
586	6	4	1	176.511	169.263	0.958939	DeO-DeO-DeO-DeO-Opt-Opt-Opt-Opt	Int-Int-Int-NoInt-Int-Int-Int-NoInt	3428.57	1097.49	30th - 60th
586	6	4	2	167.928	171.798	1.02304	DeO-DeO-DeO-DeO-Opt-Opt-Opt-Opt	Int-Int-Int-NoInt-Int-Int-Int-NoInt	3428.57	1097.49	30th - 60th
586	6	4	3	184.859	171.518	0.927829	DeO-DeO-DeO-DeO-Opt-Opt-Opt-Opt	Int-Int-Int-NoInt-Int-Int-Int-NoInt	3428.57	1097.49	30th - 60th
587	4	5	1	163.396	180.067	1.10203	Opt-DeO-DeO-Opt-Opt-Opt-Opt-DeO	Int-NoInt-Int-Int-NoInt-NoInt-Int-NoInt	3638.53	1325.97	90th <
587	4	5	2	154.965	174.71	1.12741	Opt-DeO-DeO-Opt-Opt-Opt-Opt-DeO	Int-NoInt-Int-Int-NoInt-NoInt-Int-NoInt	3638.53	1325.97	90th <
587	4	5	3	173.225	179.471	1.03606	Opt-DeO-DeO-Opt-Opt-Opt-Opt-DeO	Int-NoInt-Int-Int-NoInt-NoInt-Int-NoInt	3638.53	1325.97	90th <
588	6	4	1	202.742	158.459	0.781582	Opt-Opt-DeO-Opt-Opt-DeO-DeO-DeO	Int-NoInt-Int-NoInt-Int-Int-Int-Int	3271.78	894.373	10th - 30th
588	6	4	2	173.82	171.798	0.988364	Opt-Opt-DeO-Opt-Opt-DeO-DeO-DeO	Int-NoInt-Int-NoInt-Int-Int-Int-Int	3271.78	894.373	10th - 30th
588	6	4	3	184.859	162.527	0.879193	Opt-Opt-DeO-Opt-Opt-DeO-DeO-DeO	Int-NoInt-Int-NoInt-Int-Int-Int-Int	3271.78	894.373	10th - 30th
589	4	5	1	193.452	163.043	0.842809	Opt-DeO-Opt-Opt-Opt-DeO-DeO-Opt	NoInt-Int-Int-NoInt-Int-Int-NoInt-NoInt	3327.02	1014.54	30th - 60th
589	4	5	2	176.767	161.243	0.912178	Opt-DeO-Opt-Opt-Opt-DeO-DeO-Opt	NoInt-Int-Int-NoInt-Int-Int-NoInt-NoInt	3327.02	1014.54	30th - 60th
589	4	5	3	188.091	170.134	0.904533	Opt-DeO-Opt-Opt-Opt-DeO-DeO-Opt	NoInt-Int-Int-NoInt-Int-Int-NoInt-NoInt	3327.02	1014.54	30th - 60th
590	6	5	1	181.429	176.466	0.972644	Opt-DeO-DeO-Opt-Opt-Opt-Opt-DeO	Int-Int-Int-NoInt-Int-Int-Int-NoInt	3638.53	1325.97	90th <
590	6	5	2	173.82	161.97	0.931827	Opt-DeO-DeO-Opt-Opt-Opt-Opt-DeO	Int-Int-Int-NoInt-Int-Int-Int-NoInt	3638.53	1325.97	90th <
590	6	5	3	182.274	167.368	0.918224	Opt-DeO-DeO-Opt-Opt-Opt-Opt-DeO	Int-Int-Int-NoInt-Int-Int-Int-NoInt	3638.53	1325.97	90th <
591	4	7	1	155.745	183.669	1.17929	Opt-Opt-Opt-Opt-Opt-Opt-Opt-DeO	Int-NoInt-Int-NoInt-Int-NoInt-Int-NoInt	3696.24	1377.33	90th <
591	4	7	2	162.036	176.166	1.0872	Opt-Opt-Opt-Opt-Opt-Opt-Opt-DeO	Int-NoInt-Int-NoInt-Int-NoInt-Int-NoInt	3696.24	1377.33	90th <
591	4	7	3	151.895	185.35	1.22025	Opt-Opt-Opt-Opt-Opt-Opt-Opt-DeO	Int-NoInt-Int-NoInt-Int-NoInt-Int-NoInt	3696.24	1377.33	90th <
592	5	5	1	187.987	185.961	0.98922	Opt-DeO-Opt-DeO-Opt-DeO-Opt-Opt	Int-NoInt-Int-NoInt-NoInt-Int-Int-Int	3407.36	1101.88	30th - 60th
592	5	5	2	153.198	169.978	1.10953	Opt-DeO-Opt-DeO-Opt-DeO-Opt-Opt	Int-NoInt-Int-NoInt-NoInt-Int-Int-Int	3407.36	1101.88	30th - 60th
592	5	5	3	157.712	169.097	1.07219	Opt-DeO-Opt-DeO-Opt-DeO-Opt-Opt	Int-NoInt-Int-NoInt-NoInt-Int-Int-Int	3407.36	1101.88	30th - 60th
593	3	6	1	172.686	174.502	1.01052	Opt-Opt-Opt-Opt-Opt-Opt-DeO-DeO	Int-NoInt-Int-NoInt-NoInt-NoInt-Int-NoInt	3452.18	1074.23	30th - 60th
593	3	6	2	166.75	181.261	1.08703	Opt-Opt-Opt-Opt-Opt-Opt-DeO-DeO	Int-NoInt-Int-NoInt-NoInt-NoInt-Int-NoInt	3452.18	1074.23	30th - 60th
593	3	6	3	173.225	163.564	0.944232	Opt-Opt-Opt-Opt-Opt-Opt-DeO-DeO	Int-NoInt-Int-NoInt-NoInt-NoInt-Int-NoInt	3452.18	1074.23	30th - 60th
594	3	6	1	186.894	184.324	0.986246	Opt-Opt-DeO-DeO-Opt-Opt-Opt-Opt	NoInt-NoInt-NoInt-Int-Int-Int-NoInt-NoInt	3511.54	1202.4	60th - 90th
594	3	6	2	161.447	160.879	0.996481	Opt-Opt-DeO-DeO-Opt-Opt-Opt-Opt	NoInt-NoInt-NoInt-Int-Int-Int-NoInt-NoInt	3511.54	1202.4	60th - 90th
594	3	6	3	162.883	172.209	1.05726	Opt-Opt-DeO-DeO-Opt-Opt-Opt-Opt	NoInt-NoInt-NoInt-Int-Int-Int-NoInt-NoInt	3511.54	1202.4	60th - 90th
595	6	7	1	143.176	166.644	1.16391	Opt-Opt-Opt-DeO-Opt-Opt-Opt-Opt	Int-NoInt-Int-Int-Int-NoInt-Int-Int	3557.82	1245.99	60th - 90th
595	6	7	2	177.945	177.622	0.998183	Opt-Opt-Opt-DeO-Opt-Opt-Opt-Opt	Int-NoInt-Int-Int-Int-NoInt-Int-Int	3557.82	1245.99	60th - 90th
595	6	7	3	171.932	188.116	1.09413	Opt-Opt-Opt-DeO-Opt-Opt-Opt-Opt	Int-NoInt-Int-Int-Int-NoInt-Int-Int	3557.82	1245.99	60th - 90th
596	7	5	1	169.407	164.025	0.968231	Opt-DeO-DeO-Opt-DeO-Opt-Opt-Opt	Int-Int-Int-Int-Int-Int-Int-NoInt	3509.65	1225.89	60th - 90th
596	7	5	2	161.447	163.062	1.01001	Opt-DeO-DeO-Opt-DeO-Opt-Opt-Opt	Int-Int-Int-Int-Int-Int-Int-NoInt	3509.65	1225.89	60th - 90th
596	7	5	3	187.444	187.425	0.999894	Opt-DeO-DeO-Opt-DeO-Opt-Opt-Opt	Int-Int-Int-Int-Int-Int-Int-NoInt	3509.65	1225.89	60th - 90th
597	7	5	1	160.663	183.014	1.13911	Opt-DeO-Opt-Opt-Opt-Opt-DeO-DeO	Int-Int-Int-Int-Int-Int-Int-NoInt	3441.16	1068.21	30th - 60th
597	7	5	2	166.161	183.809	1.10621	Opt-DeO-Opt-Opt-Opt-Opt-DeO-DeO	Int-Int-Int-Int-Int-Int-Int-NoInt	3441.16	1068.21	30th - 60th
597	7	5	3	159.005	165.293	1.03955	Opt-DeO-Opt-Opt-Opt-Opt-DeO-DeO	Int-Int-Int-Int-Int-Int-Int-NoInt	3441.16	1068.21	30th - 60th
598	3	6	1	160.117	191.854	1.19821	Opt-Opt-Opt-Opt-Opt-DeO-Opt-DeO	NoInt-NoInt-NoInt-NoInt-Int-NoInt-Int-Int	3556.8	1239.24	60th - 90th
598	3	6	2	157.322	164.518	1.04574	Opt-Opt-Opt-Opt-Opt-DeO-Opt-DeO	NoInt-NoInt-NoInt-NoInt-Int-NoInt-Int-Int	3556.8	1239.24	60th - 90th
598	3	6	3	166.115	176.013	1.05959	Opt-Opt-Opt-Opt-Opt-DeO-Opt-DeO	NoInt-NoInt-NoInt-NoInt-Int-NoInt-Int-Int	3556.8	1239.24	60th - 90th
599	6	7	1	167.221	187.925	1.12381	Opt-Opt-Opt-Opt-Opt-DeO-Opt-Opt	Int-Int-NoInt-Int-Int-Int-Int-NoInt	3577.98	1320.87	60th - 90th
599	6	7	2	163.214	166.338	1.01914	Opt-Opt-Opt-Opt-Opt-DeO-Opt-Opt	Int-Int-NoInt-Int-Int-Int-Int-NoInt	3577.98	1320.87	60th - 90th
599	6	7	3	173.225	166.331	0.960202	Opt-Opt-Opt-Opt-Opt-DeO-Opt-Opt	Int-Int-NoInt-Int-Int-Int-Int-NoInt	3577.98	1320.87	60th - 90th
600	5	7	1	185.801	159.769	0.859892	Opt-Opt-DeO-Opt-Opt-Opt-Opt-Opt	Int-NoInt-Int-Int-Int-NoInt-Int-NoInt	3670.64	1413.96	90th <
600	5	7	2	182.07	165.61	0.909599	Opt-Opt-DeO-Opt-Opt-Opt-Opt-Opt	Int-NoInt-Int-Int-Int-NoInt-Int-NoInt	3670.64	1413.96	90th <
600	5	7	3	177.749	171.518	0.964943	Opt-Opt-DeO-Opt-Opt-Opt-Opt-Opt	Int-NoInt-Int-Int-Int-NoInt-Int-NoInt	3670.64	1413.96	90th <
601	4	6	1	172.139	169.591	0.985195	Opt-DeO-Opt-Opt-Opt-Opt-DeO-Opt	NoInt-Int-Int-NoInt-Int-NoInt-Int-NoInt	3460.64	1149.39	60th - 90th
601	4	6	2	180.302	160.151	0.888236	Opt-DeO-Opt-Opt-Opt-Opt-DeO-Opt	NoInt-Int-Int-NoInt-Int-NoInt-Int-NoInt	3460.64	1149.39	60th - 90th
601	4	6	3	169.993	178.434	1.04965	Opt-DeO-Opt-Opt-Opt-Opt-DeO-Opt	NoInt-Int-Int-NoInt-Int-NoInt-Int-NoInt	3460.64	1149.39	60th - 90th
602	6	7	1	161.21	175.484	1.08854	Opt-Opt-Opt-Opt-Opt-DeO-Opt-Opt	Int-NoInt-Int-Int-Int-Int-Int-NoInt	3577.98	1320.87	60th - 90th
602	6	7	2	166.161	183.445	1.10402	Opt-Opt-Opt-Opt-Opt-DeO-Opt-Opt	Int-NoInt-Int-Int-Int-Int-Int-NoInt	3577.98	1320.87	60th - 90th
602	6	7	3	168.054	166.331	0.989747	Opt-Opt-Opt-Opt-Opt-DeO-Opt-Opt	Int-NoInt-Int-Int-Int-Int-Int-NoInt	3577.98	1320.87	60th - 90th
603	6	6	1	146.455	180.722	1.23398	Opt-DeO-Opt-Opt-Opt-DeO-Opt-Opt	Int-Int-Int-Int-Int-NoInt-Int-NoInt	3566.96	1314.86	60th - 90th
603	6	6	2	170.874	180.169	1.0544	Opt-DeO-Opt-Opt-Opt-DeO-Opt-Opt	Int-Int-Int-Int-Int-NoInt-Int-NoInt	3566.96	1314.86	60th - 90th
603	6	6	3	159.005	174.976	1.10044	Opt-DeO-Opt-Opt-Opt-DeO-Opt-Opt	Int-Int-Int-Int-Int-NoInt-Int-NoInt	3566.96	1314.86	60th - 90th
604	6	6	1	151.92	166.317	1.09477	Opt-Opt-Opt-DeO-Opt-Opt-Opt-DeO	Int-Int-Int-Int-NoInt-Int-Int-NoInt	3536.64	1164.36	60th - 90th
604	6	6	2	181.48	171.434	0.944642	Opt-Opt-Opt-DeO-Opt-Opt-Opt-DeO	Int-Int-Int-Int-NoInt-Int-Int-NoInt	3536.64	1164.36	60th - 90th
604	6	6	3	192.615	170.48	0.885081	Opt-Opt-Opt-DeO-Opt-Opt-Opt-DeO	Int-Int-Int-Int-NoInt-Int-Int-NoInt	3536.64	1164.36	60th - 90th
605	6	7	1	154.652	192.836	1.2469	Opt-Opt-Opt-Opt-Opt-Opt-Opt-DeO	Int-Int-NoInt-Int-Int-Int-Int-NoInt	3696.24	1377.33	90th <
605	6	7	2	163.804	172.162	1.05103	Opt-Opt-Opt-Opt-Opt-Opt-Opt-DeO	Int-Int-NoInt-Int-Int-Int-Int-NoInt	3696.24	1377.33	90th <
605	6	7	3	148.663	173.592	1.16769	Opt-Opt-Opt-Opt-Opt-Opt-Opt-DeO	Int-Int-NoInt-Int-Int-Int-Int-NoInt	3696.24	1377.33	90th <
606	6	6	1	155.199	166.317	1.07164	Opt-Opt-Opt-Opt-DeO-Opt-Opt-DeO	Int-Int-NoInt-Int-NoInt-Int-Int-Int	3546.18	1195.62	60th - 90th
606	6	6	2	156.733	188.541	1.20294	Opt-Opt-Opt-Opt-DeO-Opt-Opt-DeO	Int-Int-NoInt-Int-NoInt-Int-Int-Int	3546.18	1195.62	60th - 90th
606	6	6	3	162.236	181.892	1.12115	Opt-Opt-Opt-Opt-DeO-Opt-Opt-DeO	Int-Int-NoInt-Int-NoInt-Int-Int-Int	3546.18	1195.62	60th - 90th
607	5	5	1	157.384	176.466	1.12124	Opt-Opt-Opt-Opt-Opt-DeO-DeO-DeO	Int-NoInt-Int-NoInt-Int-Int-NoInt-Int	3318.56	939.379	30th - 60th
607	5	5	2	152.608	185.993	1.21876	Opt-Opt-Opt-Opt-Opt-DeO-DeO-DeO	Int-NoInt-Int-NoInt-Int-Int-NoInt-Int	3318.56	939.379	30th - 60th
607	5	5	3	181.627	163.91	0.902453	Opt-Opt-Opt-Opt-Opt-DeO-DeO-DeO	Int-NoInt-Int-NoInt-Int-Int-NoInt-Int	3318.56	939.379	30th - 60th
608	8	3	1	212.578	157.477	0.740796	Opt-Opt-DeO-Opt-DeO-DeO-DeO-DeO	Int-Int-Int-Int-Int-Int-Int-Int	3124.6	714.507	< 10th
608	8	3	2	179.123	148.867	0.831088	Opt-Opt-DeO-Opt-DeO-DeO-DeO-DeO	Int-Int-Int-Int-Int-Int-Int-Int	3124.6	714.507	< 10th
608	8	3	3	175.164	171.863	0.981159	Opt-Opt-DeO-Opt-DeO-DeO-DeO-DeO	Int-Int-Int-Int-Int-Int-Int-Int	3124.6	714.507	< 10th
609	5	6	1	183.615	168.281	0.916488	Opt-Opt-DeO-Opt-Opt-Opt-Opt-DeO	NoInt-NoInt-Int-Int-Int-Int-Int-NoInt	3649.46	1332.32	90th <
609	5	6	2	182.659	160.515	0.878768	Opt-Opt-DeO-Opt-Opt-Opt-Opt-DeO	NoInt-NoInt-Int-Int-Int-Int-Int-NoInt	3649.46	1332.32	90th <
609	5	6	3	180.334	162.873	0.903169	Opt-Opt-DeO-Opt-Opt-Opt-Opt-DeO	NoInt-NoInt-Int-Int-Int-Int-Int-NoInt	3649.46	1332.32	90th <
610	6	4	1	178.15	164.352	0.922548	Opt-Opt-DeO-DeO-Opt-DeO-Opt-DeO	Int-NoInt-Int-Int-Int-Int-Int-NoInt	3350.92	982.678	30th - 60th
610	6	4	2	170.285	151.415	0.889186	Opt-Opt-DeO-DeO-Opt-DeO-Opt-DeO	Int-NoInt-Int-Int-Int-Int-Int-NoInt	3350.92	982.678	30th - 60th
610	6	4	3	192.615	179.471	0.931759	Opt-Opt-DeO-DeO-Opt-DeO-Opt-DeO	Int-NoInt-Int-Int-Int-Int-Int-NoInt	3350.92	982.678	30th - 60th
611	4	4	1	183.069	165.007	0.90134	Opt-Opt-DeO-Opt-DeO-Opt-DeO-DeO	Int-NoInt-Int-NoInt-Int-NoInt-NoInt-Int	3255.33	847.507	10th - 30th
611	4	4	2	178.534	155.419	0.870527	Opt-Opt-DeO-Opt-DeO-Opt-DeO-DeO	Int-NoInt-Int-NoInt-Int-NoInt-NoInt-Int	3255.33	847.507	10th - 30th
611	4	4	3	177.749	174.976	0.984397	Opt-Opt-DeO-Opt-DeO-Opt-DeO-DeO	Int-NoInt-Int-NoInt-Int-NoInt-NoInt-Int	3255.33	847.507	10th - 30th
612	7	5	1	166.674	169.918	1.01946	Opt-Opt-Opt-DeO-DeO-DeO-Opt-Opt	Int-Int-Int-Int-Int-Int-Int-NoInt	3276.42	933.104	30th - 60th
612	7	5	2	169.696	178.714	1.05314	Opt-Opt-Opt-DeO-DeO-DeO-Opt-Opt	Int-Int-Int-Int-Int-Int-Int-NoInt	3276.42	933.104	30th - 60th
612	7	5	3	172.578	165.639	0.959791	Opt-Opt-Opt-DeO-DeO-DeO-Opt-Opt	Int-Int-Int-Int-Int-Int-Int-NoInt	3276.42	933.104	30th - 60th
613	4	4	1	164.489	164.025	0.997182	Opt-Opt-Opt-DeO-DeO-DeO-Opt-DeO	Int-NoInt-Int-NoInt-NoInt-Int-Int-NoInt	3255.25	851.474	10th - 30th
613	4	4	2	176.767	171.798	0.971892	Opt-Opt-Opt-DeO-DeO-DeO-Opt-DeO	Int-NoInt-Int-NoInt-NoInt-Int-Int-NoInt	3255.25	851.474	10th - 30th
613	4	4	3	160.297	181.546	1.13256	Opt-Opt-Opt-DeO-DeO-DeO-Opt-DeO	Int-NoInt-Int-NoInt-NoInt-Int-Int-NoInt	3255.25	851.474	10th - 30th
614	6	5	1	184.708	165.989	0.898658	Opt-Opt-DeO-Opt-DeO-Opt-Opt-DeO	Int-Int-NoInt-Int-Int-NoInt-Int-Int	3499.4	1150.61	60th - 90th
614	6	5	2	183.837	167.066	0.908773	Opt-Opt-DeO-Opt-DeO-Opt-Opt-DeO	Int-Int-NoInt-Int-Int-NoInt-Int-Int	3499.4	1150.61	60th - 90th
614	6	5	3	155.126	169.443	1.09229	Opt-Opt-DeO-Opt-DeO-Opt-Opt-DeO	Int-Int-NoInt-Int-Int-NoInt-Int-Int	3499.4	1150.61	60th - 90th
615	5	5	1	158.477	183.669	1.15896	Opt-Opt-Opt-DeO-Opt-Opt-DeO-DeO	Int-NoInt-NoInt-NoInt-Int-Int-Int-Int	3292.57	861.253	10th - 30th
615	5	5	2	157.322	155.419	0.987902	Opt-Opt-Opt-DeO-Opt-Opt-DeO-DeO	Int-NoInt-NoInt-NoInt-Int-Int-Int-Int	3292.57	861.253	10th - 30th
615	5	5	3	173.871	182.237	1.04812	Opt-Opt-Opt-DeO-Opt-Opt-DeO-DeO	Int-NoInt-NoInt-NoInt-Int-Int-Int-Int	3292.57	861.253	10th - 30th
616	7	7	1	161.21	174.829	1.08448	Opt-Opt-Opt-DeO-Opt-Opt-Opt-Opt	Int-Int-Int-Int-Int-NoInt-Int-Int	3557.82	1245.99	60th - 90th
616	7	7	2	172.053	187.813	1.0916	Opt-Opt-Opt-DeO-Opt-Opt-Opt-Opt	Int-Int-Int-Int-Int-NoInt-Int-Int	3557.82	1245.99	60th - 90th
616	7	7	3	146.724	164.947	1.1242	Opt-Opt-Opt-DeO-Opt-Opt-Opt-Opt	Int-Int-Int-Int-Int-NoInt-Int-Int	3557.82	1245.99	60th - 90th
617	4	6	1	152.466	183.996	1.2068	Opt-Opt-DeO-Opt-Opt-Opt-Opt-DeO	Int-NoInt-Int-NoInt-Int-NoInt-Int-NoInt	3649.46	1332.32	90th <
617	4	6	2	152.019	172.162	1.1325	Opt-Opt-DeO-Opt-Opt-Opt-Opt-DeO	Int-NoInt-Int-NoInt-Int-NoInt-Int-NoInt	3649.46	1332.32	90th <
617	4	6	3	149.956	185.35	1.23603	Opt-Opt-DeO-Opt-Opt-Opt-Opt-DeO	Int-NoInt-Int-NoInt-Int-NoInt-Int-NoInt	3649.46	1332.32	90th <
618	6	6	1	165.582	167.626	1.01235	Opt-Opt-Opt-DeO-Opt-Opt-DeO-Opt	Int-Int-Int-Int-NoInt-Int-Int-NoInt	3312.05	942.427	30th - 60th
618	6	6	2	173.82	167.794	0.965331	Opt-Opt-Opt-DeO-Opt-Opt-DeO-Opt	Int-Int-Int-Int-NoInt-Int-Int-NoInt	3312.05	942.427	30th - 60th
618	6	6	3	183.566	167.022	0.909874	Opt-Opt-Opt-DeO-Opt-Opt-DeO-Opt	Int-Int-Int-Int-NoInt-Int-Int-NoInt	3312.05	942.427	30th - 60th
619	6	4	1	152.466	183.341	1.2025	DeO-DeO-Opt-Opt-DeO-Opt-Opt-DeO	Int-Int-Int-NoInt-Int-Int-Int-NoInt	3463.13	1091.05	30th - 60th
619	6	4	2	161.447	177.258	1.09793	DeO-DeO-Opt-Opt-DeO-Opt-Opt-DeO	Int-Int-Int-NoInt-Int-Int-Int-NoInt	3463.13	1091.05	30th - 60th
619	6	4	3	149.956	174.63	1.16454	DeO-DeO-Opt-Opt-DeO-Opt-Opt-DeO	Int-Int-Int-NoInt-Int-Int-Int-NoInt	3463.13	1091.05	30th - 60th
620	2	6	1	140.444	171.228	1.21919	Opt-Opt-Opt-DeO-DeO-Opt-Opt-Opt	NoInt-NoInt-NoInt-NoInt-NoInt-Int-Int-NoInt	3412.98	1069.35	30th - 60th
620	2	6	2	152.019	175.074	1.15166	Opt-Opt-Opt-DeO-DeO-Opt-Opt-Opt	NoInt-NoInt-NoInt-NoInt-NoInt-Int-Int-NoInt	3412.98	1069.35	30th - 60th
620	2	6	3	173.871	189.845	1.09187	Opt-Opt-Opt-DeO-DeO-Opt-Opt-Opt	NoInt-NoInt-NoInt-NoInt-NoInt-Int-Int-NoInt	3412.98	1069.35	30th - 60th
621	3	5	1	153.559	163.37	1.06389	Opt-Opt-Opt-DeO-Opt-DeO-Opt-DeO	Int-NoInt-NoInt-NoInt-NoInt-Int-NoInt-Int	3397.19	1026.27	30th - 60th
621	3	5	2	167.928	175.438	1.04472	Opt-Opt-Opt-DeO-Opt-DeO-Opt-DeO	Int-NoInt-NoInt-NoInt-NoInt-Int-NoInt-Int	3397.19	1026.27	30th - 60th
621	3	5	3	179.042	177.05	0.988878	Opt-Opt-Opt-DeO-Opt-DeO-Opt-DeO	Int-NoInt-NoInt-NoInt-NoInt-Int-NoInt-Int	3397.19	1026.27	30th - 60th
622	5	6	1	156.838	171.883	1.09592	Opt-DeO-Opt-Opt-Opt-DeO-Opt-Opt	Int-Int-NoInt-NoInt-Int-NoInt-Int-Int	3566.96	1314.86	60th - 90th
622	5	6	2	158.501	183.081	1.15508	Opt-DeO-Opt-Opt-Opt-DeO-Opt-Opt	Int-Int-NoInt-NoInt-Int-NoInt-Int-Int	3566.96	1314.86	60th - 90th
622	5	6	3	155.773	176.705	1.13437	Opt-DeO-Opt-Opt-Opt-DeO-Opt-Opt	Int-Int-NoInt-NoInt-Int-NoInt-Int-Int	3566.96	1314.86	60th - 90th
623	5	5	1	160.117	184.978	1.15527	Opt-Opt-Opt-DeO-Opt-DeO-Opt-DeO	Int-Int-NoInt-Int-NoInt-Int-Int-NoInt	3397.19	1026.27	30th - 60th
623	5	5	2	158.501	167.43	1.05634	Opt-Opt-Opt-DeO-Opt-DeO-Opt-DeO	Int-Int-NoInt-Int-NoInt-Int-Int-NoInt	3397.19	1026.27	30th - 60th
623	5	5	3	153.834	176.359	1.14643	Opt-Opt-Opt-DeO-Opt-DeO-Opt-DeO	Int-Int-NoInt-Int-NoInt-Int-Int-NoInt	3397.19	1026.27	30th - 60th
624	4	6	1	170.5	183.014	1.0734	Opt-DeO-Opt-Opt-Opt-DeO-Opt-Opt	Int-Int-Int-NoInt-NoInt-NoInt-Int-NoInt	3566.96	1314.86	60th - 90th
624	4	6	2	159.09	171.798	1.07988	Opt-DeO-Opt-Opt-Opt-DeO-Opt-Opt	Int-Int-Int-NoInt-NoInt-NoInt-Int-NoInt	3566.96	1314.86	60th - 90th
624	4	6	3	153.187	166.331	1.0858	Opt-DeO-Opt-Opt-Opt-DeO-Opt-Opt	Int-Int-Int-NoInt-NoInt-NoInt-Int-NoInt	3566.96	1314.86	60th - 90th
625	4	5	1	161.21	174.174	1.08042	Opt-Opt-DeO-Opt-DeO-DeO-Opt-Opt	Int-NoInt-NoInt-Int-Int-NoInt-Int-NoInt	3384.02	1096	30th - 60th
625	4	5	2	185.016	147.411	0.796751	Opt-Opt-DeO-Opt-DeO-DeO-Opt-Opt	Int-NoInt-NoInt-Int-Int-NoInt-Int-NoInt	3384.02	1096	30th - 60th
625	4	5	3	193.262	167.714	0.867807	Opt-Opt-DeO-Opt-DeO-DeO-Opt-Opt	Int-NoInt-NoInt-Int-Int-NoInt-Int-NoInt	3384.02	1096	30th - 60th
626	5	5	1	161.21	165.007	1.02356	Opt-Opt-Opt-DeO-Opt-DeO-Opt-DeO	NoInt-NoInt-Int-NoInt-Int-Int-Int-Int	3397.19	1026.27	30th - 60th
626	5	5	2	164.393	186.357	1.13361	Opt-Opt-Opt-DeO-Opt-DeO-Opt-DeO	NoInt-NoInt-Int-NoInt-Int-Int-Int-Int	3397.19	1026.27	30th - 60th
626	5	5	3	159.651	169.789	1.0635	Opt-Opt-Opt-DeO-Opt-DeO-Opt-DeO	NoInt-NoInt-Int-NoInt-Int-Int-Int-Int	3397.19	1026.27	30th - 60th
627	5	5	1	154.106	166.644	1.08136	Opt-Opt-Opt-DeO-Opt-DeO-Opt-DeO	Int-NoInt-NoInt-Int-Int-NoInt-Int-Int	3397.19	1026.27	30th - 60th
627	5	5	2	152.019	169.978	1.11814	Opt-Opt-Opt-DeO-Opt-DeO-Opt-DeO	Int-NoInt-NoInt-Int-Int-NoInt-Int-Int	3397.19	1026.27	30th - 60th
627	5	5	3	160.944	194.341	1.20751	Opt-Opt-Opt-DeO-Opt-DeO-Opt-DeO	Int-NoInt-NoInt-Int-Int-NoInt-Int-Int	3397.19	1026.27	30th - 60th
628	2	4	1	161.21	165.662	1.02762	Opt-Opt-DeO-DeO-DeO-Opt-Opt-DeO	NoInt-NoInt-NoInt-Int-Int-NoInt-NoInt-NoInt	3345.53	944.126	30th - 60th
628	2	4	2	175.588	168.522	0.959758	Opt-Opt-DeO-DeO-DeO-Opt-Opt-DeO	NoInt-NoInt-NoInt-Int-Int-NoInt-NoInt-NoInt	3345.53	944.126	30th - 60th
628	2	4	3	168.054	173.938	1.03502	Opt-Opt-DeO-DeO-DeO-Opt-Opt-DeO	NoInt-NoInt-NoInt-Int-Int-NoInt-NoInt-NoInt	3345.53	944.126	30th - 60th
629	6	3	1	177.058	154.531	0.87277	DeO-DeO-DeO-Opt-Opt-Opt-DeO-DeO	Int-Int-Int-NoInt-Int-NoInt-Int-Int	3322.42	924.312	30th - 60th
629	6	3	2	183.837	171.07	0.930551	DeO-DeO-DeO-Opt-Opt-Opt-DeO-DeO	Int-Int-Int-NoInt-Int-NoInt-Int-Int	3322.42	924.312	30th - 60th
629	6	3	3	195.201	153.536	0.786554	DeO-DeO-DeO-Opt-Opt-Opt-DeO-DeO	Int-Int-Int-NoInt-Int-NoInt-Int-Int	3322.42	924.312	30th - 60th
630	5	6	1	156.838	177.121	1.12932	Opt-DeO-Opt-Opt-Opt-Opt-Opt-DeO	Int-Int-NoInt-NoInt-Int-NoInt-Int-Int	3685.23	1371.32	90th <
630	5	6	2	160.858	183.081	1.13816	Opt-DeO-Opt-Opt-Opt-Opt-Opt-DeO	Int-Int-NoInt-NoInt-Int-NoInt-Int-Int	3685.23	1371.32	90th <
630	5	6	3	149.309	169.097	1.13253	Opt-DeO-Opt-Opt-Opt-Opt-Opt-DeO	Int-Int-NoInt-NoInt-Int-NoInt-Int-Int	3685.23	1371.32	90th <
631	4	4	1	183.615	158.459	0.862997	DeO-Opt-Opt-DeO-Opt-DeO-Opt-DeO	Int-NoInt-NoInt-NoInt-Int-Int-Int-NoInt	3326.16	927.562	30th - 60th
631	4	4	2	157.322	165.974	1.055	DeO-Opt-Opt-DeO-Opt-DeO-Opt-DeO	Int-NoInt-NoInt-NoInt-Int-Int-Int-NoInt	3326.16	927.562	30th - 60th
631	4	4	3	177.749	174.976	0.984397	DeO-Opt-Opt-DeO-Opt-DeO-Opt-DeO	Int-NoInt-NoInt-NoInt-Int-Int-Int-NoInt	3326.16	927.562	30th - 60th
632	5	4	1	148.094	177.121	1.196	DeO-DeO-DeO-Opt-Opt-Opt-Opt-DeO	Int-Int-Int-NoInt-NoInt-Int-Int-NoInt	3566.49	1227.42	60th - 90th
632	5	4	2	160.858	183.081	1.13816	DeO-DeO-DeO-Opt-Opt-Opt-Opt-DeO	Int-Int-Int-NoInt-NoInt-Int-Int-NoInt	3566.49	1227.42	60th - 90th
632	5	4	3	168.054	164.256	0.977401	DeO-DeO-DeO-Opt-Opt-Opt-Opt-DeO	Int-Int-Int-NoInt-NoInt-Int-Int-NoInt	3566.49	1227.42	60th - 90th
633	5	5	1	160.117	183.014	1.143	Opt-DeO-Opt-Opt-Opt-DeO-Opt-DeO	Int-Int-Int-NoInt-Int-Int-NoInt-NoInt	3545.79	1233.23	60th - 90th
633	5	5	2	146.716	180.169	1.22801	Opt-DeO-Opt-Opt-Opt-DeO-Opt-DeO	Int-Int-Int-NoInt-Int-Int-NoInt-NoInt	3545.79	1233.23	60th - 90th
633	5	5	3	152.541	168.751	1.10627	Opt-DeO-Opt-Opt-Opt-DeO-Opt-DeO	Int-Int-Int-NoInt-Int-Int-NoInt-NoInt	3545.79	1233.23	60th - 90th
634	4	7	1	151.92	167.954	1.10554	Opt-Opt-Opt-DeO-Opt-Opt-Opt-Opt	NoInt-Int-Int-NoInt-NoInt-Int-Int-NoInt	3557.82	1245.99	60th - 90th
634	4	7	2	149.662	179.441	1.19898	Opt-Opt-Opt-DeO-Opt-Opt-Opt-Opt	NoInt-Int-Int-NoInt-NoInt-Int-Int-NoInt	3557.82	1245.99	60th - 90th
634	4	7	3	166.115	181.546	1.0929	Opt-Opt-Opt-DeO-Opt-Opt-Opt-Opt	NoInt-Int-Int-NoInt-NoInt-Int-Int-NoInt	3557.82	1245.99	60th - 90th
635	6	6	1	159.024	177.776	1.11792	Opt-Opt-Opt-Opt-Opt-DeO-Opt-DeO	Int-NoInt-Int-NoInt-Int-Int-Int-Int	3556.8	1239.24	60th - 90th
635	6	6	2	154.965	169.978	1.09688	Opt-Opt-Opt-Opt-Opt-DeO-Opt-DeO	Int-NoInt-Int-NoInt-Int-Int-Int-Int	3556.8	1239.24	60th - 90th
635	6	6	3	144.138	184.312	1.27872	Opt-Opt-Opt-Opt-Opt-DeO-Opt-DeO	Int-NoInt-Int-NoInt-Int-Int-Int-Int	3556.8	1239.24	60th - 90th
636	3	6	1	157.931	169.591	1.07383	Opt-Opt-Opt-DeO-Opt-DeO-Opt-Opt	Int-NoInt-NoInt-Int-Int-NoInt-NoInt-NoInt	3418.37	1107.9	60th - 90th
636	3	6	2	162.036	178.35	1.10068	Opt-Opt-Opt-DeO-Opt-DeO-Opt-Opt	Int-NoInt-NoInt-Int-Int-NoInt-NoInt-NoInt	3418.37	1107.9	60th - 90th
636	3	6	3	172.578	165.985	0.961795	Opt-Opt-Opt-DeO-Opt-DeO-Opt-Opt	Int-NoInt-NoInt-Int-Int-NoInt-NoInt-NoInt	3418.37	1107.9	60th - 90th
637	3	5	1	163.396	170.9	1.04593	Opt-Opt-Opt-DeO-DeO-Opt-Opt-DeO	NoInt-Int-NoInt-NoInt-Int-NoInt-Int-NoInt	3391.81	987.715	30th - 60th
637	3	5	2	181.48	160.515	0.884474	Opt-Opt-Opt-DeO-DeO-Opt-Opt-DeO	NoInt-Int-NoInt-NoInt-Int-NoInt-Int-NoInt	3391.81	987.715	30th - 60th
637	3	5	3	165.468	170.134	1.0282	Opt-Opt-Opt-DeO-DeO-Opt-Opt-DeO	NoInt-Int-NoInt-NoInt-Int-NoInt-Int-NoInt	3391.81	987.715	30th - 60th
638	5	5	1	167.767	162.061	0.965984	Opt-Opt-Opt-DeO-Opt-Opt-DeO-DeO	Int-NoInt-NoInt-Int-Int-NoInt-Int-Int	3292.57	861.253	10th - 30th
638	5	5	2	159.679	187.813	1.17619	Opt-Opt-Opt-DeO-Opt-Opt-DeO-DeO	Int-NoInt-NoInt-Int-Int-NoInt-Int-Int	3292.57	861.253	10th - 30th
638	5	5	3	158.358	167.022	1.05471	Opt-Opt-Opt-DeO-Opt-Opt-DeO-DeO	Int-NoInt-NoInt-Int-Int-NoInt-Int-Int	3292.57	861.253	10th - 30th
639	4	5	1	148.641	165.335	1.11231	Opt-DeO-Opt-DeO-Opt-Opt-Opt-DeO	Int-NoInt-Int-NoInt-NoInt-Int-Int-NoInt	3525.63	1158.34	60th - 90th
639	4	5	2	147.895	191.089	1.29206	Opt-DeO-Opt-DeO-Opt-Opt-Opt-DeO	Int-NoInt-Int-NoInt-NoInt-Int-Int-NoInt	3525.63	1158.34	60th - 90th
639	4	5	3	142.846	186.733	1.30724	Opt-DeO-Opt-DeO-Opt-Opt-Opt-DeO	Int-NoInt-Int-NoInt-NoInt-Int-Int-NoInt	3525.63	1158.34	60th - 90th
640	5	5	1	195.091	158.787	0.81391	DeO-Opt-Opt-Opt-DeO-DeO-Opt-Opt	Int-NoInt-Int-Int-NoInt-Int-Int-NoInt	3359.77	1042.3	30th - 60th
640	5	5	2	176.177	160.515	0.911097	DeO-Opt-Opt-Opt-DeO-DeO-Opt-Opt	Int-NoInt-Int-Int-NoInt-Int-Int-NoInt	3359.77	1042.3	30th - 60th
640	5	5	3	177.103	158.377	0.894267	DeO-Opt-Opt-Opt-DeO-DeO-Opt-Opt	Int-NoInt-Int-Int-NoInt-Int-Int-NoInt	3359.77	1042.3	30th - 60th
641	4	7	1	170.5	165.007	0.967785	Opt-Opt-Opt-Opt-DeO-Opt-Opt-Opt	Int-NoInt-Int-NoInt-Int-NoInt-Int-NoInt	3567.36	1277.25	60th - 90th
641	4	7	2	166.161	166.338	1.00107	Opt-Opt-Opt-Opt-DeO-Opt-Opt-Opt	Int-NoInt-Int-NoInt-Int-NoInt-Int-NoInt	3567.36	1277.25	60th - 90th
641	4	7	3	159.651	175.667	1.10032	Opt-Opt-Opt-Opt-DeO-Opt-Opt-Opt	Int-NoInt-Int-NoInt-Int-NoInt-Int-NoInt	3567.36	1277.25	60th - 90th
642	7	6	1	159.024	165.662	1.04174	Opt-Opt-Opt-Opt-Opt-DeO-Opt-DeO	Int-Int-Int-Int-NoInt-Int-Int-Int	3556.8	1239.24	60th - 90th
642	7	6	2	165.571	176.894	1.06838	Opt-Opt-Opt-Opt-Opt-DeO-Opt-DeO	Int-Int-Int-Int-NoInt-Int-Int-Int	3556.8	1239.24	60th - 90th
642	7	6	3	153.834	175.667	1.14193	Opt-Opt-Opt-Opt-Opt-DeO-Opt-DeO	Int-Int-Int-Int-NoInt-Int-Int-Int	3556.8	1239.24	60th - 90th
643	3	6	1	168.86	161.406	0.955854	Opt-Opt-DeO-DeO-Opt-Opt-Opt-Opt	NoInt-NoInt-NoInt-NoInt-Int-Int-Int-NoInt	3511.54	1202.4	60th - 90th
643	3	6	2	161.447	176.166	1.09117	Opt-Opt-DeO-DeO-Opt-Opt-Opt-Opt	NoInt-NoInt-NoInt-NoInt-Int-Int-Int-NoInt	3511.54	1202.4	60th - 90th
643	3	6	3	184.213	160.106	0.869138	Opt-Opt-DeO-DeO-Opt-Opt-Opt-Opt	NoInt-NoInt-NoInt-NoInt-Int-Int-Int-NoInt	3511.54	1202.4	60th - 90th
644	3	4	1	173.779	178.758	1.02865	Opt-DeO-DeO-Opt-Opt-DeO-Opt-DeO	NoInt-Int-NoInt-NoInt-NoInt-NoInt-Int-Int	3499.09	1187.88	60th - 90th
644	3	4	2	169.107	157.603	0.931973	Opt-DeO-DeO-Opt-Opt-DeO-Opt-DeO	NoInt-Int-NoInt-NoInt-NoInt-NoInt-Int-Int	3499.09	1187.88	60th - 90th
644	3	4	3	179.688	154.228	0.858307	Opt-DeO-DeO-Opt-Opt-DeO-Opt-DeO	NoInt-Int-NoInt-NoInt-NoInt-NoInt-Int-Int	3499.09	1187.88	60th - 90th
645	5	5	1	155.745	167.299	1.07419	Opt-Opt-DeO-DeO-Opt-Opt-Opt-DeO	Int-NoInt-Int-NoInt-Int-Int-Int-NoInt	3490.36	1120.77	60th - 90th
645	5	5	2	177.356	180.897	1.01997	Opt-Opt-DeO-DeO-Opt-Opt-Opt-DeO	Int-NoInt-Int-NoInt-Int-Int-Int-NoInt	3490.36	1120.77	60th - 90th
645	5	5	3	149.309	167.022	1.11863	Opt-Opt-DeO-DeO-Opt-Opt-Opt-DeO	Int-NoInt-Int-NoInt-Int-Int-Int-NoInt	3490.36	1120.77	60th - 90th
646	5	2	1	179.243	167.626	0.935189	Opt-DeO-DeO-DeO-DeO-Opt-DeO-DeO	Int-Int-Int-NoInt-Int-NoInt-NoInt-Int	3090.53	634.671	< 10th
646	5	2	2	175.588	147.411	0.839529	Opt-DeO-DeO-DeO-DeO-Opt-DeO-DeO	Int-Int-Int-NoInt-Int-NoInt-NoInt-Int	3090.53	634.671	< 10th
646	5	2	3	186.798	163.564	0.87562	Opt-DeO-DeO-DeO-DeO-Opt-DeO-DeO	Int-Int-Int-NoInt-Int-NoInt-NoInt-Int	3090.53	634.671	< 10th
647	5	3	1	173.232	179.085	1.03379	DeO-DeO-Opt-DeO-DeO-Opt-Opt-DeO	Int-Int-Int-NoInt-Int-NoInt-Int-NoInt	3308.75	883.145	10th - 30th
647	5	3	2	154.965	155.055	1.00058	DeO-DeO-Opt-DeO-DeO-Opt-Opt-DeO	Int-Int-Int-NoInt-Int-NoInt-Int-NoInt	3308.75	883.145	10th - 30th
647	5	3	3	192.615	155.957	0.809679	DeO-DeO-Opt-DeO-DeO-Opt-Opt-DeO	Int-Int-Int-NoInt-Int-NoInt-Int-NoInt	3308.75	883.145	10th - 30th
648	5	6	1	164.489	175.156	1.06485	Opt-Opt-Opt-Opt-Opt-Opt-DeO-DeO	Int-NoInt-Int-NoInt-Int-NoInt-Int-Int	3452.18	1074.23	30th - 60th
648	5	6	2	141.413	173.982	1.23031	Opt-Opt-Opt-Opt-Opt-Opt-DeO-DeO	Int-NoInt-Int-NoInt-Int-NoInt-Int-Int	3452.18	1074.23	30th - 60th
648	5	6	3	164.822	170.48	1.03433	Opt-Opt-Opt-Opt-Opt-Opt-DeO-DeO	Int-NoInt-Int-NoInt-Int-NoInt-Int-Int	3452.18	1074.23	30th - 60th
649	4	5	1	166.674	170.9	1.02535	DeO-Opt-DeO-Opt-Opt-Opt-Opt-DeO	NoInt-Int-Int-NoInt-Int-NoInt-Int-NoInt	3578.43	1233.62	60th - 90th
649	4	5	2	182.07	163.062	0.895605	DeO-Opt-DeO-Opt-Opt-Opt-Opt-DeO	NoInt-Int-Int-NoInt-Int-NoInt-Int-NoInt	3578.43	1233.62	60th - 90th
649	4	5	3	162.883	161.144	0.989322	DeO-Opt-DeO-Opt-Opt-Opt-Opt-DeO	NoInt-Int-Int-NoInt-Int-NoInt-Int-NoInt	3578.43	1233.62	60th - 90th
650	3	4	1	179.79	162.388	0.90321	Opt-Opt-Opt-Opt-DeO-DeO-DeO-DeO	Int-NoInt-NoInt-NoInt-NoInt-NoInt-Int-Int	3171.38	759.512	10th - 30th
650	3	4	2	189.729	150.323	0.792303	Opt-Opt-Opt-Opt-DeO-DeO-DeO-DeO	Int-NoInt-NoInt-NoInt-NoInt-NoInt-Int-Int	3171.38	759.512	10th - 30th
650	3	4	3	182.274	159.069	0.872692	Opt-Opt-Opt-Opt-DeO-DeO-DeO-DeO	Int-NoInt-NoInt-NoInt-NoInt-NoInt-Int-Int	3171.38	759.512	10th - 30th
651	5	5	1	142.63	184.978	1.29691	Opt-DeO-Opt-DeO-Opt-Opt-Opt-DeO	Int-Int-NoInt-NoInt-Int-NoInt-Int-Int	3525.63	1158.34	60th - 90th
651	5	5	2	152.608	170.706	1.11859	Opt-DeO-Opt-DeO-Opt-Opt-Opt-DeO	Int-Int-NoInt-NoInt-Int-NoInt-Int-Int	3525.63	1158.34	60th - 90th
651	5	5	3	151.248	174.976	1.15688	Opt-DeO-Opt-DeO-Opt-Opt-Opt-DeO	Int-Int-NoInt-NoInt-Int-NoInt-Int-Int	3525.63	1158.34	60th - 90th
652	4	7	1	154.106	177.448	1.15147	Opt-Opt-Opt-Opt-Opt-Opt-Opt-DeO	Int-Int-NoInt-NoInt-NoInt-Int-Int-NoInt	3696.24	1377.33	90th <
652	4	7	2	154.965	177.622	1.1462	Opt-Opt-Opt-Opt-Opt-Opt-Opt-DeO	Int-Int-NoInt-NoInt-NoInt-Int-Int-NoInt	3696.24	1377.33	90th <
652	4	7	3	143.492	171.863	1.19772	Opt-Opt-Opt-Opt-Opt-Opt-Opt-DeO	Int-Int-NoInt-NoInt-NoInt-Int-Int-NoInt	3696.24	1377.33	90th <
653	5	4	1	159.57	164.025	1.02792	Opt-DeO-Opt-Opt-DeO-DeO-Opt-DeO	NoInt-Int-Int-Int-Int-Int-NoInt-NoInt	3398.61	1053.36	30th - 60th
653	5	4	2	160.858	172.89	1.0748	Opt-DeO-Opt-Opt-DeO-DeO-Opt-DeO	NoInt-Int-Int-Int-Int-Int-NoInt-NoInt	3398.61	1053.36	30th - 60th
653	5	4	3	163.529	172.209	1.05308	Opt-DeO-Opt-Opt-DeO-DeO-Opt-DeO	NoInt-Int-Int-Int-Int-Int-NoInt-NoInt	3398.61	1053.36	30th - 60th
654	6	4	1	171.046	159.114	0.93024	DeO-Opt-Opt-Opt-DeO-DeO-Opt-DeO	NoInt-Int-Int-Int-Int-Int-NoInt-Int	3338.59	960.67	30th - 60th
654	6	4	2	170.285	162.334	0.95331	DeO-Opt-Opt-Opt-DeO-DeO-Opt-DeO	NoInt-Int-Int-Int-Int-Int-NoInt-Int	3338.59	960.67	30th - 60th
654	6	4	3	180.334	164.947	0.914675	DeO-Opt-Opt-Opt-DeO-DeO-Opt-DeO	NoInt-Int-Int-Int-Int-Int-NoInt-Int	3338.59	960.67	30th - 60th
655	4	4	1	183.069	162.061	0.885245	Opt-Opt-DeO-Opt-Opt-DeO-DeO-DeO	NoInt-NoInt-Int-Int-Int-Int-NoInt-NoInt	3271.78	894.373	10th - 30th
655	4	4	2	175.588	148.867	0.847821	Opt-Opt-DeO-Opt-Opt-DeO-DeO-DeO	NoInt-NoInt-Int-Int-Int-Int-NoInt-NoInt	3271.78	894.373	10th - 30th
655	4	4	3	164.822	171.863	1.04272	Opt-Opt-DeO-Opt-Opt-DeO-DeO-DeO	NoInt-NoInt-Int-Int-Int-Int-NoInt-NoInt	3271.78	894.373	10th - 30th
656	7	3	1	182.522	151.584	0.830496	Opt-DeO-DeO-DeO-DeO-DeO-Opt-Opt	Int-Int-Int-NoInt-Int-Int-Int-Int	3219.22	883.163	10th - 30th
656	7	3	2	167.928	168.522	1.00354	Opt-DeO-DeO-DeO-DeO-DeO-Opt-Opt	Int-Int-Int-NoInt-Int-Int-Int-Int	3219.22	883.163	10th - 30th
656	7	3	3	160.944	170.826	1.0614	Opt-DeO-DeO-DeO-DeO-DeO-Opt-Opt	Int-Int-Int-NoInt-Int-Int-Int-Int	3219.22	883.163	10th - 30th
657	5	5	1	168.314	163.37	0.970628	Opt-Opt-Opt-DeO-Opt-Opt-DeO-DeO	Int-Int-NoInt-NoInt-Int-Int-Int-NoInt	3292.57	861.253	10th - 30th
657	5	5	2	154.376	175.802	1.13879	Opt-Opt-Opt-DeO-Opt-Opt-DeO-DeO	Int-Int-NoInt-NoInt-Int-Int-Int-NoInt	3292.57	861.253	10th - 30th
657	5	5	3	176.456	160.106	0.907342	Opt-Opt-Opt-DeO-Opt-Opt-DeO-DeO	Int-Int-NoInt-NoInt-Int-Int-Int-NoInt	3292.57	861.253	10th - 30th
658	5	3	1	175.418	158.787	0.90519	Opt-DeO-Opt-DeO-Opt-DeO-DeO-DeO	Int-Int-Int-Int-Int-NoInt-NoInt-NoInt	3147.94	720.392	< 10th
658	5	3	2	165.571	171.07	1.03321	Opt-DeO-Opt-DeO-Opt-DeO-DeO-DeO	Int-Int-Int-Int-Int-NoInt-NoInt-NoInt	3147.94	720.392	< 10th
658	5	3	3	166.115	163.91	0.986729	Opt-DeO-Opt-DeO-Opt-DeO-DeO-DeO	Int-Int-Int-Int-Int-NoInt-NoInt-NoInt	3147.94	720.392	< 10th
659	6	4	1	170.5	150.602	0.883296	DeO-Opt-Opt-DeO-DeO-DeO-Opt-Opt	Int-Int-NoInt-Int-Int-NoInt-Int-Int	3205.39	834.4	10th - 30th
659	6	4	2	177.356	168.158	0.94814	DeO-Opt-Opt-DeO-DeO-DeO-Opt-Opt	Int-Int-NoInt-Int-Int-NoInt-Int-Int	3205.39	834.4	10th - 30th
659	6	4	3	171.285	168.405	0.983186	DeO-Opt-Opt-DeO-DeO-DeO-Opt-Opt	Int-Int-NoInt-Int-Int-NoInt-Int-Int	3205.39	834.4	10th - 30th
660	7	5	1	175.965	169.263	0.961917	Opt-DeO-DeO-Opt-DeO-Opt-Opt-Opt	NoInt-Int-Int-Int-Int-Int-Int-Int	3509.65	1225.89	60th - 90th
660	7	5	2	161.447	168.158	1.04157	Opt-DeO-DeO-Opt-DeO-Opt-Opt-Opt	NoInt-Int-Int-Int-Int-Int-Int-Int	3509.65	1225.89	60th - 90th
660	7	5	3	167.407	155.957	0.9316	Opt-DeO-DeO-Opt-DeO-Opt-Opt-Opt	NoInt-Int-Int-Int-Int-Int-Int-Int	3509.65	1225.89	60th - 90th
661	3	6	1	169.407	165.335	0.975962	Opt-Opt-Opt-DeO-DeO-Opt-Opt-Opt	Int-NoInt-Int-Int-NoInt-NoInt-NoInt-NoInt	3412.98	1069.35	30th - 60th
661	3	6	2	166.75	167.066	1.0019	Opt-Opt-Opt-DeO-DeO-Opt-Opt-Opt	Int-NoInt-Int-Int-NoInt-NoInt-NoInt-NoInt	3412.98	1069.35	30th - 60th
661	3	6	3	167.407	161.835	0.966715	Opt-Opt-Opt-DeO-DeO-Opt-Opt-Opt	Int-NoInt-Int-Int-NoInt-NoInt-NoInt-NoInt	3412.98	1069.35	30th - 60th
662	5	5	1	175.965	171.883	0.976802	Opt-DeO-Opt-Opt-Opt-DeO-DeO-Opt	NoInt-Int-NoInt-NoInt-Int-Int-Int-Int	3327.02	1014.54	30th - 60th
662	5	5	2	182.07	161.607	0.887609	Opt-DeO-Opt-Opt-Opt-DeO-DeO-Opt	NoInt-Int-NoInt-NoInt-Int-Int-Int-Int	3327.02	1014.54	30th - 60th
662	5	5	3	149.956	156.302	1.04232	Opt-DeO-Opt-Opt-Opt-DeO-DeO-Opt	NoInt-Int-NoInt-NoInt-Int-Int-Int-Int	3327.02	1014.54	30th - 60th
663	4	4	1	155.745	175.484	1.12674	Opt-Opt-Opt-DeO-DeO-DeO-Opt-DeO	NoInt-Int-NoInt-NoInt-Int-NoInt-Int-Int	3255.25	851.474	10th - 30th
663	4	4	2	140.235	167.43	1.19393	Opt-Opt-Opt-DeO-DeO-DeO-Opt-DeO	NoInt-Int-NoInt-NoInt-Int-NoInt-Int-Int	3255.25	851.474	10th - 30th
663	4	4	3	147.37	185.695	1.26006	Opt-Opt-Opt-DeO-DeO-DeO-Opt-DeO	NoInt-Int-NoInt-NoInt-Int-NoInt-Int-Int	3255.25	851.474	10th - 30th
664	4	5	1	147.548	185.961	1.26034	Opt-Opt-Opt-DeO-Opt-DeO-Opt-DeO	Int-Int-Int-NoInt-NoInt-NoInt-Int-NoInt	3397.19	1026.27	30th - 60th
664	4	5	2	145.538	169.614	1.16543	Opt-Opt-Opt-DeO-Opt-DeO-Opt-DeO	Int-Int-Int-NoInt-NoInt-NoInt-Int-NoInt	3397.19	1026.27	30th - 60th
664	4	5	3	168.7	163.218	0.967507	Opt-Opt-Opt-DeO-Opt-DeO-Opt-DeO	Int-Int-Int-NoInt-NoInt-NoInt-Int-NoInt	3397.19	1026.27	30th - 60th
665	5	6	1	172.686	172.21	0.997245	Opt-Opt-DeO-Opt-DeO-Opt-Opt-Opt	Int-NoInt-NoInt-Int-Int-Int-Int-NoInt	3520.58	1232.24	60th - 90th
665	5	6	2	180.302	156.147	0.86603	Opt-Opt-DeO-Opt-DeO-Opt-Opt-Opt	Int-NoInt-NoInt-Int-Int-Int-Int-NoInt	3520.58	1232.24	60th - 90th
665	5	6	3	171.932	152.153	0.88496	Opt-Opt-DeO-Opt-DeO-Opt-Opt-Opt	Int-NoInt-NoInt-Int-Int-Int-Int-NoInt	3520.58	1232.24	60th - 90th
666	7	5	1	155.199	173.847	1.12016	Opt-DeO-Opt-Opt-DeO-DeO-Opt-Opt	Int-Int-Int-Int-Int-Int-Int-NoInt	3419.79	1134.99	60th - 90th
666	7	5	2	152.019	163.426	1.07504	Opt-DeO-Opt-Opt-DeO-DeO-Opt-Opt	Int-Int-Int-Int-Int-Int-Int-NoInt	3419.79	1134.99	60th - 90th
666	7	5	3	160.297	177.05	1.10451	Opt-DeO-Opt-Opt-DeO-DeO-Opt-Opt	Int-Int-Int-Int-Int-Int-Int-NoInt	3419.79	1134.99	60th - 90th
667	5	5	1	158.477	179.085	1.13004	Opt-DeO-DeO-Opt-Opt-Opt-Opt-DeO	Int-Int-Int-NoInt-Int-Int-NoInt-NoInt	3638.53	1325.97	90th <
[truncated: 30,311 more rows]

## Sheet: transfection_2
bc_number	n_introns	n_opt	time	replicate	cytoplasm	nucleus	nc_ratio	structure	int_pattern	multivalency	purine_multivalency	mv_class
1	6	4	16 hr	1	428.141	578.698	1.35165	Opt-DeO-Opt-DeO-Opt-DeO-Opt-DeO	Int-NoInt-Int-Int-Int-NoInt-Int-Int	3386.18	1020.25	30th - 60th
1	6	4	16 hr	2	459.905	546.531	1.18836	Opt-DeO-Opt-DeO-Opt-DeO-Opt-DeO	Int-NoInt-Int-Int-Int-NoInt-Int-Int	3386.18	1020.25	30th - 60th
1	6	4	16 hr	3	449.858	563.9	1.25351	Opt-DeO-Opt-DeO-Opt-DeO-Opt-DeO	Int-NoInt-Int-Int-Int-NoInt-Int-Int	3386.18	1020.25	30th - 60th
1	6	4	8 hr	1	405.259	462.768	1.14191	Opt-DeO-Opt-DeO-Opt-DeO-Opt-DeO	Int-NoInt-Int-Int-Int-NoInt-Int-Int	3386.18	1020.25	30th - 60th
1	6	4	8 hr	2	424.817	505.936	1.19095	Opt-DeO-Opt-DeO-Opt-DeO-Opt-DeO	Int-NoInt-Int-Int-Int-NoInt-Int-Int	3386.18	1020.25	30th - 60th
1	6	4	8 hr	3	414.57	448.575	1.08202	Opt-DeO-Opt-DeO-Opt-DeO-Opt-DeO	Int-NoInt-Int-Int-Int-NoInt-Int-Int	3386.18	1020.25	30th - 60th
2	6	4	16 hr	1	390.113	431.635	1.10644	Opt-Opt-Opt-DeO-DeO-DeO-Opt-DeO	Int-Int-Int-NoInt-Int-NoInt-Int-Int	3255.25	851.474	10th - 30th
2	6	4	16 hr	2	409.873	402.537	0.982101	Opt-Opt-Opt-DeO-DeO-DeO-Opt-DeO	Int-Int-Int-NoInt-Int-NoInt-Int-Int	3255.25	851.474	10th - 30th
2	6	4	16 hr	3	411.883	425.711	1.03357	Opt-Opt-Opt-DeO-DeO-DeO-Opt-DeO	Int-Int-Int-NoInt-Int-NoInt-Int-Int	3255.25	851.474	10th - 30th
2	6	4	8 hr	1	377.702	441.102	1.16786	Opt-Opt-Opt-DeO-DeO-DeO-Opt-DeO	Int-Int-Int-NoInt-Int-NoInt-Int-Int	3255.25	851.474	10th - 30th
2	6	4	8 hr	2	360.214	386.715	1.07357	Opt-Opt-Opt-DeO-DeO-DeO-Opt-DeO	Int-Int-Int-NoInt-Int-NoInt-Int-Int	3255.25	851.474	10th - 30th
2	6	4	8 hr	3	349.112	420.539	1.2046	Opt-Opt-Opt-DeO-DeO-DeO-Opt-DeO	Int-Int-Int-NoInt-Int-NoInt-Int-Int	3255.25	851.474	10th - 30th
3	5	5	16 hr	1	413.716	409.3	0.989326	DeO-Opt-DeO-Opt-Opt-DeO-Opt-Opt	Int-Int-NoInt-NoInt-Int-NoInt-Int-Int	3460.16	1177.16	60th - 90th
3	5	5	16 hr	2	426.551	393.394	0.922269	DeO-Opt-DeO-Opt-Opt-DeO-Opt-Opt	Int-Int-NoInt-NoInt-Int-NoInt-Int-Int	3460.16	1177.16	60th - 90th
3	5	5	16 hr	3	419.916	406.321	0.967624	DeO-Opt-DeO-Opt-Opt-DeO-Opt-Opt	Int-Int-NoInt-NoInt-Int-NoInt-Int-Int	3460.16	1177.16	60th - 90th
3	5	5	8 hr	1	350.144	415.547	1.18679	DeO-Opt-DeO-Opt-Opt-DeO-Opt-Opt	Int-Int-NoInt-NoInt-Int-NoInt-Int-Int	3460.16	1177.16	60th - 90th
3	5	5	8 hr	2	493.336	430.797	0.873232	DeO-Opt-DeO-Opt-Opt-DeO-Opt-Opt	Int-Int-NoInt-NoInt-Int-NoInt-Int-Int	3460.16	1177.16	60th - 90th
3	5	5	8 hr	3	406.778	386.731	0.950718	DeO-Opt-DeO-Opt-Opt-DeO-Opt-Opt	Int-Int-NoInt-NoInt-Int-NoInt-Int-Int	3460.16	1177.16	60th - 90th
4	5	5	16 hr	1	397.981	406.475	1.02134	Opt-DeO-Opt-Opt-DeO-Opt-Opt-DeO	Int-Int-NoInt-NoInt-Int-Int-Int-NoInt	3535.17	1189.6	60th - 90th
4	5	5	16 hr	2	382.292	393.26	1.02869	Opt-DeO-Opt-Opt-DeO-Opt-Opt-DeO	Int-Int-NoInt-NoInt-Int-Int-Int-NoInt	3535.17	1189.6	60th - 90th
4	5	5	16 hr	3	367.335	398.941	1.08604	Opt-DeO-Opt-Opt-DeO-Opt-Opt-DeO	Int-Int-NoInt-NoInt-Int-Int-Int-NoInt	3535.17	1189.6	60th - 90th
4	5	5	8 hr	1	434.438	453.879	1.04475	Opt-DeO-Opt-Opt-DeO-Opt-Opt-DeO	Int-Int-NoInt-NoInt-Int-Int-Int-NoInt	3535.17	1189.6	60th - 90th
4	5	5	8 hr	2	477.675	448.83	0.939615	Opt-DeO-Opt-Opt-DeO-Opt-Opt-DeO	Int-Int-NoInt-NoInt-Int-Int-Int-NoInt	3535.17	1189.6	60th - 90th
4	5	5	8 hr	3	483.146	418.065	0.865298	Opt-DeO-Opt-Opt-DeO-Opt-Opt-DeO	Int-Int-NoInt-NoInt-Int-Int-Int-NoInt	3535.17	1189.6	60th - 90th
5	5	6	16 hr	1	398.636	421.006	1.05612	Opt-Opt-DeO-Opt-Opt-Opt-Opt-DeO	Int-NoInt-NoInt-Int-Int-NoInt-Int-Int	3649.46	1332.32	90th <
5	5	6	16 hr	2	383.575	385.193	1.00422	Opt-Opt-DeO-Opt-Opt-Opt-Opt-DeO	Int-NoInt-NoInt-Int-Int-NoInt-Int-Int	3649.46	1332.32	90th <
5	5	6	16 hr	3	400.928	380.13	0.948124	Opt-Opt-DeO-Opt-Opt-Opt-Opt-DeO	Int-NoInt-NoInt-Int-Int-NoInt-Int-Int	3649.46	1332.32	90th <
5	5	6	8 hr	1	499.279	402.769	0.806701	Opt-Opt-DeO-Opt-Opt-Opt-Opt-DeO	Int-NoInt-NoInt-Int-Int-NoInt-Int-Int	3649.46	1332.32	90th <
5	5	6	8 hr	2	434.606	375.695	0.864451	Opt-Opt-DeO-Opt-Opt-Opt-Opt-DeO	Int-NoInt-NoInt-Int-Int-NoInt-Int-Int	3649.46	1332.32	90th <
5	5	6	8 hr	3	453.534	376.836	0.830889	Opt-Opt-DeO-Opt-Opt-Opt-Opt-DeO	Int-NoInt-NoInt-Int-Int-NoInt-Int-Int	3649.46	1332.32	90th <
6	5	5	16 hr	1	377.655	356.422	0.943776	Opt-DeO-DeO-Opt-Opt-Opt-Opt-DeO	Int-Int-Int-NoInt-NoInt-NoInt-Int-Int	3638.53	1325.97	60th - 90th
6	5	5	16 hr	2	389.348	349.43	0.897476	Opt-DeO-DeO-Opt-Opt-Opt-Opt-DeO	Int-Int-Int-NoInt-NoInt-NoInt-Int-Int	3638.53	1325.97	60th - 90th
6	5	5	16 hr	3	361.493	374.342	1.03554	Opt-DeO-DeO-Opt-Opt-Opt-Opt-DeO	Int-Int-Int-NoInt-NoInt-NoInt-Int-Int	3638.53	1325.97	60th - 90th
6	5	5	8 hr	1	624.099	442.213	0.708562	Opt-DeO-DeO-Opt-Opt-Opt-Opt-DeO	Int-Int-Int-NoInt-NoInt-NoInt-Int-Int	3638.53	1325.97	60th - 90th
6	5	5	8 hr	2	467.886	407.754	0.871482	Opt-DeO-DeO-Opt-Opt-Opt-Opt-DeO	Int-Int-Int-NoInt-NoInt-NoInt-Int-Int	3638.53	1325.97	60th - 90th
6	5	5	8 hr	3	537.695	554.947	1.03209	Opt-DeO-DeO-Opt-Opt-Opt-Opt-DeO	Int-Int-Int-NoInt-NoInt-NoInt-Int-Int	3638.53	1325.97	60th - 90th
7	5	7	16 hr	1	312.746	418.18	1.33713	Opt-Opt-Opt-Opt-Opt-Opt-Opt-DeO	Int-Int-NoInt-NoInt-Int-Int-Int-NoInt	3696.24	1377.33	90th <
7	5	7	16 hr	2	287.36	403.209	1.40315	Opt-Opt-Opt-Opt-Opt-Opt-Opt-DeO	Int-Int-NoInt-NoInt-Int-Int-Int-NoInt	3696.24	1377.33	90th <
7	5	7	16 hr	3	352.729	424.264	1.2028	Opt-Opt-Opt-Opt-Opt-Opt-Opt-DeO	Int-Int-NoInt-NoInt-Int-Int-Int-NoInt	3696.24	1377.33	90th <
7	5	7	8 hr	1	293.408	347.215	1.18339	Opt-Opt-Opt-Opt-Opt-Opt-Opt-DeO	Int-Int-NoInt-NoInt-Int-Int-Int-NoInt	3696.24	1377.33	90th <
7	5	7	8 hr	2	299.525	338.626	1.13054	Opt-Opt-Opt-Opt-Opt-Opt-Opt-DeO	Int-Int-NoInt-NoInt-Int-Int-Int-NoInt	3696.24	1377.33	90th <
7	5	7	8 hr	3	311.707	300.149	0.962922	Opt-Opt-Opt-Opt-Opt-Opt-Opt-DeO	Int-Int-NoInt-NoInt-Int-Int-Int-NoInt	3696.24	1377.33	90th <
8	6	6	16 hr	1	334.382	367.186	1.0981	Opt-DeO-Opt-Opt-Opt-DeO-Opt-Opt	Int-NoInt-Int-NoInt-Int-Int-Int-Int	3566.96	1314.86	60th - 90th
8	6	6	16 hr	2	371.388	319.851	0.861234	Opt-DeO-Opt-Opt-Opt-DeO-Opt-Opt	Int-NoInt-Int-NoInt-Int-Int-Int-Int	3566.96	1314.86	60th - 90th
8	6	6	16 hr	3	367.335	376.078	1.0238	Opt-DeO-Opt-Opt-Opt-DeO-Opt-Opt	Int-NoInt-Int-NoInt-Int-Int-Int-Int	3566.96	1314.86	60th - 90th
8	6	6	8 hr	1	434.438	531.1	1.2225	Opt-DeO-Opt-Opt-Opt-DeO-Opt-Opt	Int-NoInt-Int-NoInt-Int-Int-Int-Int	3566.96	1314.86	60th - 90th
8	6	6	8 hr	2	456.14	410.76	0.900513	Opt-DeO-Opt-Opt-Opt-DeO-Opt-Opt	Int-NoInt-Int-NoInt-Int-Int-Int-Int	3566.96	1314.86	60th - 90th
8	6	6	8 hr	3	497.173	512.068	1.02996	Opt-DeO-Opt-Opt-Opt-DeO-Opt-Opt	Int-NoInt-Int-NoInt-Int-Int-Int-Int	3566.96	1314.86	60th - 90th
9	6	3	16 hr	1	386.179	357.499	0.925733	Opt-DeO-DeO-Opt-DeO-DeO-Opt-DeO	Int-Int-Int-NoInt-Int-Int-Int-NoInt	3351.91	1008.02	30th - 60th
9	6	3	16 hr	2	368.822	346.607	0.939767	Opt-DeO-DeO-Opt-DeO-DeO-Opt-DeO	Int-Int-Int-NoInt-Int-Int-Int-NoInt	3351.91	1008.02	30th - 60th
9	6	3	16 hr	3	390.704	327.169	0.837383	Opt-DeO-DeO-Opt-DeO-DeO-Opt-DeO	Int-Int-Int-NoInt-Int-Int-Int-NoInt	3351.91	1008.02	30th - 60th
9	6	3	8 hr	1	507.385	472.212	0.930679	Opt-DeO-DeO-Opt-DeO-DeO-Opt-DeO	Int-Int-Int-NoInt-Int-Int-Int-NoInt	3351.91	1008.02	30th - 60th
9	6	3	8 hr	2	555.982	456.845	0.821691	Opt-DeO-DeO-Opt-DeO-DeO-Opt-DeO	Int-Int-Int-NoInt-Int-Int-Int-NoInt	3351.91	1008.02	30th - 60th
9	6	3	8 hr	3	557.956	444.452	0.796572	Opt-DeO-DeO-Opt-DeO-DeO-Opt-DeO	Int-Int-Int-NoInt-Int-Int-Int-NoInt	3351.91	1008.02	30th - 60th
10	6	4	16 hr	1	377	372.164	0.987174	Opt-DeO-DeO-Opt-Opt-DeO-Opt-DeO	Int-Int-Int-NoInt-Int-NoInt-Int-Int	3499.09	1187.88	60th - 90th
10	6	4	16 hr	2	385.499	351.043	0.910621	Opt-DeO-DeO-Opt-Opt-DeO-Opt-DeO	Int-Int-Int-NoInt-Int-NoInt-Int-Int	3499.09	1187.88	60th - 90th
10	6	4	16 hr	3	415.534	377.959	0.909575	Opt-DeO-DeO-Opt-Opt-DeO-Opt-DeO	Int-Int-Int-NoInt-Int-NoInt-Int-Int	3499.09	1187.88	60th - 90th
10	6	4	8 hr	1	400.396	404.436	1.01009	Opt-DeO-DeO-Opt-Opt-DeO-Opt-DeO	Int-Int-Int-NoInt-Int-NoInt-Int-Int	3499.09	1187.88	60th - 90th
10	6	4	8 hr	2	481.59	316.586	0.657376	Opt-DeO-DeO-Opt-Opt-DeO-Opt-DeO	Int-Int-Int-NoInt-Int-NoInt-Int-Int	3499.09	1187.88	60th - 90th
10	6	4	8 hr	3	405.219	371.064	0.915712	Opt-DeO-DeO-Opt-Opt-DeO-Opt-DeO	Int-Int-Int-NoInt-Int-NoInt-Int-Int	3499.09	1187.88	60th - 90th
11	5	4	16 hr	1	273.407	405.398	1.48277	Opt-DeO-Opt-DeO-Opt-DeO-Opt-DeO	Int-Int-NoInt-NoInt-Int-Int-Int-NoInt	3386.18	1020.25	30th - 60th
11	5	4	16 hr	2	285.436	392.453	1.37493	Opt-DeO-Opt-DeO-Opt-DeO-Opt-DeO	Int-Int-NoInt-NoInt-Int-Int-Int-NoInt	3386.18	1020.25	30th - 60th
11	5	4	16 hr	3	290.655	415.437	1.42931	Opt-DeO-Opt-DeO-Opt-DeO-Opt-DeO	Int-Int-NoInt-NoInt-Int-Int-Int-NoInt	3386.18	1020.25	30th - 60th
11	5	4	8 hr	1	277.197	302.771	1.09226	Opt-DeO-Opt-DeO-Opt-DeO-Opt-DeO	Int-Int-NoInt-NoInt-Int-Int-Int-NoInt	3386.18	1020.25	30th - 60th
11	5	4	8 hr	2	225.134	331.613	1.47296	Opt-DeO-Opt-DeO-Opt-DeO-Opt-DeO	Int-Int-NoInt-NoInt-Int-Int-Int-NoInt	3386.18	1020.25	30th - 60th
11	5	4	8 hr	3	285.212	301.799	1.05816	Opt-DeO-Opt-DeO-Opt-DeO-Opt-DeO	Int-Int-NoInt-NoInt-Int-Int-Int-NoInt	3386.18	1020.25	30th - 60th
12	6	4	16 hr	1	329.793	383.063	1.16153	Opt-DeO-Opt-DeO-DeO-Opt-Opt-DeO	Int-Int-Int-NoInt-Int-NoInt-Int-Int	3380.79	981.702	30th - 60th
12	6	4	16 hr	2	337.392	384.79	1.14048	Opt-DeO-Opt-DeO-DeO-Opt-Opt-DeO	Int-Int-Int-NoInt-Int-NoInt-Int-Int	3380.79	981.702	30th - 60th
12	6	4	16 hr	3	337.393	357.122	1.05848	Opt-DeO-Opt-DeO-DeO-Opt-Opt-DeO	Int-Int-Int-NoInt-Int-NoInt-Int-Int	3380.79	981.702	30th - 60th
12	6	4	8 hr	1	272.334	357.215	1.31168	Opt-DeO-Opt-DeO-DeO-Opt-Opt-DeO	Int-Int-Int-NoInt-Int-NoInt-Int-Int	3380.79	981.702	30th - 60th
12	6	4	8 hr	2	330.848	377.699	1.14161	Opt-DeO-Opt-DeO-DeO-Opt-Opt-DeO	Int-Int-Int-NoInt-Int-NoInt-Int-Int	3380.79	981.702	30th - 60th
12	6	4	8 hr	3	330.41	364.467	1.10308	Opt-DeO-Opt-DeO-DeO-Opt-Opt-DeO	Int-Int-Int-NoInt-Int-NoInt-Int-Int	3380.79	981.702	30th - 60th
13	6	5	16 hr	1	333.071	359.786	1.08021	Opt-DeO-Opt-Opt-Opt-DeO-Opt-DeO	Int-Int-Int-NoInt-Int-Int-Int-NoInt	3545.79	1233.23	60th - 90th
13	6	5	16 hr	2	325.205	341.901	1.05134	Opt-DeO-Opt-Opt-Opt-DeO-Opt-DeO	Int-Int-Int-NoInt-Int-Int-Int-NoInt	3545.79	1233.23	60th - 90th
13	6	5	16 hr	3	389.244	358.569	0.921195	Opt-DeO-Opt-Opt-Opt-DeO-Opt-DeO	Int-Int-Int-NoInt-Int-Int-Int-NoInt	3545.79	1233.23	60th - 90th
13	6	5	8 hr	1	374.46	387.214	1.03406	Opt-DeO-Opt-Opt-Opt-DeO-Opt-DeO	Int-Int-Int-NoInt-Int-Int-Int-NoInt	3545.79	1233.23	60th - 90th
13	6	5	8 hr	2	356.298	321.595	0.9026	Opt-DeO-Opt-Opt-Opt-DeO-Opt-DeO	Int-Int-Int-NoInt-Int-Int-Int-NoInt	3545.79	1233.23	60th - 90th
13	6	5	8 hr	3	417.688	346.326	0.829152	Opt-DeO-Opt-Opt-Opt-DeO-Opt-DeO	Int-Int-Int-NoInt-Int-Int-Int-NoInt	3545.79	1233.23	60th - 90th
14	4	6	16 hr	1	305.534	373.375	1.22204	Opt-Opt-Opt-Opt-Opt-DeO-Opt-DeO	Int-NoInt-NoInt-NoInt-Int-Int-Int-NoInt	3556.8	1239.24	60th - 90th
14	4	6	16 hr	2	280.946	383.983	1.36675	Opt-Opt-Opt-Opt-Opt-DeO-Opt-DeO	Int-NoInt-NoInt-NoInt-Int-Int-Int-NoInt	3556.8	1239.24	60th - 90th
14	4	6	16 hr	3	285.543	372.895	1.30592	Opt-Opt-Opt-Opt-Opt-DeO-Opt-DeO	Int-NoInt-NoInt-NoInt-Int-Int-Int-NoInt	3556.8	1239.24	60th - 90th
14	4	6	8 hr	1	277.197	323.327	1.16641	Opt-Opt-Opt-Opt-Opt-DeO-Opt-DeO	Int-NoInt-NoInt-NoInt-Int-Int-Int-NoInt	3556.8	1239.24	60th - 90th
14	4	6	8 hr	2	264.287	288.534	1.09174	Opt-Opt-Opt-Opt-Opt-DeO-Opt-DeO	Int-NoInt-NoInt-NoInt-Int-Int-Int-NoInt	3556.8	1239.24	60th - 90th
14	4	6	8 hr	3	314.824	316.641	1.00577	Opt-Opt-Opt-Opt-Opt-DeO-Opt-DeO	Int-NoInt-NoInt-NoInt-Int-Int-Int-NoInt	3556.8	1239.24	60th - 90th
15	6	7	16 hr	1	321.269	332.472	1.03487	DeO-Opt-Opt-Opt-Opt-Opt-Opt-Opt	Int-Int-Int-NoInt-Int-NoInt-Int-Int	3646.39	1360.26	90th <
15	6	7	16 hr	2	337.392	331.28	0.981884	DeO-Opt-Opt-Opt-Opt-Opt-Opt-Opt	Int-Int-Int-NoInt-Int-NoInt-Int-Int	3646.39	1360.26	90th <
15	6	7	16 hr	3	364.414	335.707	0.921223	DeO-Opt-Opt-Opt-Opt-Opt-Opt-Opt	Int-Int-Int-NoInt-Int-NoInt-Int-Int	3646.39	1360.26	90th <
15	6	7	8 hr	1	376.081	402.769	1.07097	DeO-Opt-Opt-Opt-Opt-Opt-Opt-Opt	Int-Int-Int-NoInt-Int-NoInt-Int-Int	3646.39	1360.26	90th <
15	6	7	8 hr	2	446.352	414.767	0.929239	DeO-Opt-Opt-Opt-Opt-Opt-Opt-Opt	Int-Int-Int-NoInt-Int-NoInt-Int-Int	3646.39	1360.26	90th <
15	6	7	8 hr	3	425.48	390.029	0.916681	DeO-Opt-Opt-Opt-Opt-Opt-Opt-Opt	Int-Int-Int-NoInt-Int-NoInt-Int-Int	3646.39	1360.26	90th <
16	5	7	16 hr	1	349.462	359.248	1.028	Opt-Opt-Opt-Opt-DeO-Opt-Opt-Opt	Int-NoInt-Int-Int-Int-NoInt-Int-NoInt	3567.36	1277.25	60th - 90th
16	5	7	16 hr	2	356.635	337.599	0.946623	Opt-Opt-Opt-Opt-DeO-Opt-Opt-Opt	Int-NoInt-Int-Int-Int-NoInt-Int-NoInt	3567.36	1277.25	60th - 90th
16	5	7	16 hr	3	368.796	343.665	0.931858	Opt-Opt-Opt-Opt-DeO-Opt-Opt-Opt	Int-NoInt-Int-Int-Int-NoInt-Int-NoInt	3567.36	1277.25	60th - 90th
16	5	7	8 hr	1	330.692	312.216	0.944129	Opt-Opt-Opt-Opt-DeO-Opt-Opt-Opt	Int-NoInt-Int-Int-Int-NoInt-Int-NoInt	3567.36	1277.25	60th - 90th
16	5	7	8 hr	2	362.171	355.658	0.982016	Opt-Opt-Opt-Opt-DeO-Opt-Opt-Opt	Int-NoInt-Int-Int-Int-NoInt-Int-NoInt	3567.36	1277.25	60th - 90th
16	5	7	8 hr	3	333.527	296.027	0.887565	Opt-Opt-Opt-Opt-DeO-Opt-Opt-Opt	Int-NoInt-Int-Int-Int-NoInt-Int-NoInt	3567.36	1277.25	60th - 90th
17	7	2	16 hr	1	392.735	294.933	0.750971	Opt-DeO-DeO-Opt-DeO-DeO-DeO-DeO	Int-Int-Int-Int-Int-NoInt-Int-Int	3113.67	708.155	< 10th
17	7	2	16 hr	2	388.065	278.576	0.717859	Opt-DeO-DeO-Opt-DeO-DeO-DeO-DeO	Int-Int-Int-Int-Int-NoInt-Int-Int	3113.67	708.155	< 10th
17	7	2	16 hr	3	402.389	266.684	0.662752	Opt-DeO-DeO-Opt-DeO-DeO-DeO-DeO	Int-Int-Int-Int-Int-NoInt-Int-Int	3113.67	708.155	< 10th
17	7	2	8 hr	1	528.458	471.657	0.892515	Opt-DeO-DeO-Opt-DeO-DeO-DeO-DeO	Int-Int-Int-Int-Int-NoInt-Int-Int	3113.67	708.155	< 10th
17	7	2	8 hr	2	501.167	464.86	0.927555	Opt-DeO-DeO-Opt-DeO-DeO-DeO-DeO	Int-Int-Int-Int-Int-NoInt-Int-Int	3113.67	708.155	< 10th
17	7	2	8 hr	3	484.705	475.786	0.981601	Opt-DeO-DeO-Opt-DeO-DeO-DeO-DeO	Int-Int-Int-Int-Int-NoInt-Int-Int	3113.67	708.155	< 10th
18	6	7	16 hr	1	293.732	352.117	1.19877	Opt-Opt-Opt-Opt-Opt-Opt-Opt-DeO	Int-Int-Int-NoInt-Int-NoInt-Int-Int	3696.24	1377.33	90th <
18	6	7	16 hr	2	264.269	348.892	1.32022	Opt-Opt-Opt-Opt-Opt-Opt-Opt-DeO	Int-Int-Int-NoInt-Int-NoInt-Int-Int	3696.24	1377.33	90th <
18	6	7	16 hr	3	256.331	356.109	1.38926	Opt-Opt-Opt-Opt-Opt-Opt-Opt-DeO	Int-Int-Int-NoInt-Int-NoInt-Int-Int	3696.24	1377.33	90th <
18	6	7	8 hr	1	277.197	283.883	1.02412	Opt-Opt-Opt-Opt-Opt-Opt-Opt-DeO	Int-Int-Int-NoInt-Int-NoInt-Int-Int	3696.24	1377.33	90th <
18	6	7	8 hr	2	266.245	270.5	1.01598	Opt-Opt-Opt-Opt-Opt-Opt-Opt-DeO	Int-Int-Int-NoInt-Int-NoInt-Int-Int	3696.24	1377.33	90th <
18	6	7	8 hr	3	314.824	385.082	1.22317	Opt-Opt-Opt-Opt-Opt-Opt-Opt-DeO	Int-Int-Int-NoInt-Int-NoInt-Int-Int	3696.24	1377.33	90th <
19	5	5	16 hr	1	324.548	326.687	1.00659	Opt-DeO-DeO-Opt-Opt-Opt-Opt-DeO	Int-Int-Int-NoInt-NoInt-NoInt-Int-Int	3638.53	1325.97	60th - 90th
19	5	5	16 hr	2	341.24	328.053	0.961354	Opt-DeO-DeO-Opt-Opt-Opt-Opt-DeO	Int-Int-Int-NoInt-NoInt-NoInt-Int-Int	3638.53	1325.97	60th - 90th
19	5	5	16 hr	3	354.19	333.681	0.942096	Opt-DeO-DeO-Opt-Opt-Opt-Opt-DeO	Int-Int-Int-NoInt-NoInt-NoInt-Int-Int	3638.53	1325.97	60th - 90th
19	5	5	8 hr	1	312.86	317.771	1.0157	Opt-DeO-DeO-Opt-Opt-Opt-Opt-DeO	Int-Int-Int-NoInt-NoInt-NoInt-Int-Int	3638.53	1325.97	60th - 90th
19	5	5	8 hr	2	366.087	337.625	0.922253	Opt-DeO-DeO-Opt-Opt-Opt-Opt-DeO	Int-Int-Int-NoInt-NoInt-NoInt-Int-Int	3638.53	1325.97	60th - 90th
19	5	5	8 hr	3	360.022	328.185	0.911571	Opt-DeO-DeO-Opt-Opt-Opt-Opt-DeO	Int-Int-Int-NoInt-NoInt-NoInt-Int-Int	3638.53	1325.97	60th - 90th
20	5	6	16 hr	1	265.539	364.091	1.37114	Opt-Opt-Opt-Opt-Opt-DeO-Opt-DeO	Int-NoInt-Int-NoInt-Int-Int-NoInt-Int	3556.8	1239.24	60th - 90th
20	5	6	16 hr	2	248.875	353.867	1.42187	Opt-Opt-Opt-Opt-Opt-DeO-Opt-DeO	Int-NoInt-Int-NoInt-Int-Int-NoInt-Int	3556.8	1239.24	60th - 90th
20	5	6	16 hr	3	305.261	352.058	1.1533	Opt-Opt-Opt-Opt-Opt-DeO-Opt-DeO	Int-NoInt-Int-NoInt-Int-Int-NoInt-Int	3556.8	1239.24	60th - 90th
20	5	6	8 hr	1	282.06	293.883	1.04191	Opt-Opt-Opt-Opt-Opt-DeO-Opt-DeO	Int-NoInt-Int-NoInt-Int-Int-NoInt-Int	3556.8	1239.24	60th - 90th
20	5	6	8 hr	2	283.864	282.523	0.995275	Opt-Opt-Opt-Opt-Opt-DeO-Opt-DeO	Int-NoInt-Int-NoInt-Int-Int-NoInt-Int	3556.8	1239.24	60th - 90th
20	5	6	8 hr	3	264.951	252.323	0.95234	Opt-Opt-Opt-Opt-Opt-DeO-Opt-DeO	Int-NoInt-Int-NoInt-Int-Int-NoInt-Int	3556.8	1239.24	60th - 90th
21	7	5	16 hr	1	318.647	326.956	1.02608	Opt-Opt-Opt-Opt-DeO-DeO-Opt-DeO	Int-Int-Int-Int-Int-Int-Int-NoInt	3409.62	1059.37	30th - 60th
21	7	5	16 hr	2	331.619	317.835	0.958434	Opt-Opt-Opt-Opt-DeO-DeO-Opt-DeO	Int-Int-Int-Int-Int-Int-Int-NoInt	3409.62	1059.37	30th - 60th
21	7	5	16 hr	3	312.563	314.436	1.00599	Opt-Opt-Opt-Opt-DeO-DeO-Opt-DeO	Int-Int-Int-Int-Int-Int-Int-NoInt	3409.62	1059.37	30th - 60th
21	7	5	8 hr	1	348.523	372.214	1.06798	Opt-Opt-Opt-Opt-DeO-DeO-Opt-DeO	Int-Int-Int-Int-Int-Int-Int-NoInt	3409.62	1059.37	30th - 60th
21	7	5	8 hr	2	438.521	340.63	0.776771	Opt-Opt-Opt-Opt-DeO-DeO-Opt-DeO	Int-Int-Int-Int-Int-Int-Int-NoInt	3409.62	1059.37	30th - 60th
21	7	5	8 hr	3	453.534	330.659	0.729073	Opt-Opt-Opt-Opt-DeO-DeO-Opt-DeO	Int-Int-Int-Int-Int-Int-Int-NoInt	3409.62	1059.37	30th - 60th
22	4	8	16 hr	1	285.208	323.727	1.13505	Opt-Opt-Opt-Opt-Opt-Opt-Opt-Opt	Int-NoInt-Int-NoInt-Int-NoInt-NoInt-Int	3717.42	1458.96	90th <
22	4	8	16 hr	2	285.436	342.977	1.20159	Opt-Opt-Opt-Opt-Opt-Opt-Opt-Opt	Int-NoInt-Int-NoInt-Int-NoInt-NoInt-Int	3717.42	1458.96	90th <
22	4	8	16 hr	3	291.385	346.559	1.18935	Opt-Opt-Opt-Opt-Opt-Opt-Opt-Opt	Int-NoInt-Int-NoInt-Int-NoInt-NoInt-Int	3717.42	1458.96	90th <
22	4	8	8 hr	1	329.071	331.66	1.00787	Opt-Opt-Opt-Opt-Opt-Opt-Opt-Opt	Int-NoInt-Int-NoInt-Int-NoInt-NoInt-Int	3717.42	1458.96	90th <
22	4	8	8 hr	2	342.594	343.636	1.00304	Opt-Opt-Opt-Opt-Opt-Opt-Opt-Opt	Int-NoInt-Int-NoInt-Int-NoInt-NoInt-Int	3717.42	1458.96	90th <
22	4	8	8 hr	3	345.995	298.5	0.86273	Opt-Opt-Opt-Opt-Opt-Opt-Opt-Opt	Int-NoInt-Int-NoInt-Int-NoInt-NoInt-Int	3717.42	1458.96	90th <
23	7	5	16 hr	1	291.765	344.851	1.18195	Opt-Opt-Opt-DeO-Opt-DeO-Opt-DeO	Int-Int-Int-NoInt-Int-Int-Int-Int	3397.19	1026.27	30th - 60th
23	7	5	16 hr	2	238.612	327.381	1.37202	Opt-Opt-Opt-DeO-Opt-DeO-Opt-DeO	Int-Int-Int-NoInt-Int-Int-Int-Int	3397.19	1026.27	30th - 60th
23	7	5	16 hr	3	273.858	350.611	1.28026	Opt-Opt-Opt-DeO-Opt-DeO-Opt-DeO	Int-Int-Int-NoInt-Int-Int-Int-Int	3397.19	1026.27	30th - 60th
23	7	5	8 hr	1	295.029	302.216	1.02436	Opt-Opt-Opt-DeO-Opt-DeO-Opt-DeO	Int-Int-Int-NoInt-Int-Int-Int-Int	3397.19	1026.27	30th - 60th
23	7	5	8 hr	2	301.483	298.552	0.990279	Opt-Opt-Opt-DeO-Opt-DeO-Opt-DeO	Int-Int-Int-NoInt-Int-Int-Int-Int	3397.19	1026.27	30th - 60th
23	7	5	8 hr	3	293.005	300.974	1.0272	Opt-Opt-Opt-DeO-Opt-DeO-Opt-DeO	Int-Int-Int-NoInt-Int-Int-Int-Int	3397.19	1026.27	30th - 60th
24	4	5	16 hr	1	255.704	348.08	1.36126	Opt-Opt-Opt-Opt-Opt-DeO-DeO-DeO	NoInt-NoInt-Int-NoInt-Int-NoInt-Int-Int	3318.56	939.379	30th - 60th
24	4	5	16 hr	2	306.603	339.481	1.10723	Opt-Opt-Opt-Opt-Opt-DeO-DeO-DeO	NoInt-NoInt-Int-NoInt-Int-NoInt-Int-Int	3318.56	939.379	30th - 60th
24	4	5	16 hr	3	297.227	363.345	1.22245	Opt-Opt-Opt-Opt-Opt-DeO-DeO-DeO	NoInt-NoInt-Int-NoInt-Int-NoInt-Int-Int	3318.56	939.379	30th - 60th
24	4	5	8 hr	1	209.114	261.106	1.24863	Opt-Opt-Opt-Opt-Opt-DeO-DeO-DeO	NoInt-NoInt-Int-NoInt-Int-NoInt-Int-Int	3318.56	939.379	30th - 60th
24	4	5	8 hr	2	231.007	282.523	1.22301	Opt-Opt-Opt-Opt-Opt-DeO-DeO-DeO	NoInt-NoInt-Int-NoInt-Int-NoInt-Int-Int	3318.56	939.379	30th - 60th
24	4	5	8 hr	3	199.493	246.551	1.23589	Opt-Opt-Opt-Opt-Opt-DeO-DeO-DeO	NoInt-NoInt-Int-NoInt-Int-NoInt-Int-Int	3318.56	939.379	30th - 60th
25	7	3	16 hr	1	361.92	286.322	0.791119	Opt-DeO-DeO-Opt-DeO-Opt-DeO-DeO	Int-Int-Int-Int-Int-Int-Int-NoInt	3244.4	841.155	10th - 30th
25	7	3	16 hr	2	370.105	281.803	0.761413	Opt-DeO-DeO-Opt-DeO-Opt-DeO-DeO	Int-Int-Int-Int-Int-Int-Int-NoInt	3244.4	841.155	10th - 30th
25	7	3	16 hr	3	358.572	285.785	0.797009	Opt-DeO-DeO-Opt-DeO-Opt-DeO-DeO	Int-Int-Int-Int-Int-Int-Int-NoInt	3244.4	841.155	10th - 30th
25	7	3	8 hr	1	397.154	402.769	1.01414	Opt-DeO-DeO-Opt-DeO-Opt-DeO-DeO	Int-Int-Int-Int-Int-Int-Int-NoInt	3244.4	841.155	10th - 30th
25	7	3	8 hr	2	411.113	451.836	1.09905	Opt-DeO-DeO-Opt-DeO-Opt-DeO-DeO	Int-Int-Int-Int-Int-Int-Int-NoInt	3244.4	841.155	10th - 30th
25	7	3	8 hr	3	447.3	418.89	0.936486	Opt-DeO-DeO-Opt-DeO-Opt-DeO-DeO	Int-Int-Int-Int-Int-Int-Int-NoInt	3244.4	841.155	10th - 30th
26	7	5	16 hr	1	307.501	332.069	1.0799	Opt-Opt-Opt-Opt-Opt-DeO-DeO-DeO	Int-Int-Int-NoInt-Int-Int-Int-Int	3318.56	939.379	30th - 60th
26	7	5	16 hr	2	314.942	330.876	1.05059	Opt-Opt-Opt-Opt-Opt-DeO-DeO-DeO	Int-Int-Int-NoInt-Int-Int-Int-Int	3318.56	939.379	30th - 60th
26	7	5	16 hr	3	273.858	318.777	1.16402	Opt-Opt-Opt-Opt-Opt-DeO-DeO-DeO	Int-Int-Int-NoInt-Int-Int-Int-Int	3318.56	939.379	30th - 60th
26	7	5	8 hr	1	275.576	324.438	1.17731	Opt-Opt-Opt-Opt-Opt-DeO-DeO-DeO	Int-Int-Int-NoInt-Int-Int-Int-Int	3318.56	939.379	30th - 60th
26	7	5	8 hr	2	262.329	281.521	1.07316	Opt-Opt-Opt-Opt-Opt-DeO-DeO-DeO	Int-Int-Int-NoInt-Int-Int-Int-Int	3318.56	939.379	30th - 60th
26	7	5	8 hr	3	294.563	288.605	0.979774	Opt-Opt-Opt-Opt-Opt-DeO-DeO-DeO	Int-Int-Int-NoInt-Int-Int-Int-Int	3318.56	939.379	30th - 60th
27	6	3	16 hr	1	285.864	343.64	1.20211	Opt-DeO-Opt-DeO-Opt-DeO-DeO-DeO	Int-Int-NoInt-NoInt-Int-Int-Int-Int	3147.94	720.392	< 10th
27	6	3	16 hr	2	289.926	327.784	1.13058	Opt-DeO-Opt-DeO-Opt-DeO-DeO-DeO	Int-Int-NoInt-NoInt-Int-Int-Int-Int	3147.94	720.392	< 10th
27	6	3	16 hr	3	311.833	342.797	1.0993	Opt-DeO-Opt-DeO-Opt-DeO-DeO-DeO	Int-Int-NoInt-NoInt-Int-Int-Int-Int	3147.94	720.392	< 10th
27	6	3	8 hr	1	217.219	288.327	1.32736	Opt-DeO-Opt-DeO-Opt-DeO-DeO-DeO	Int-Int-NoInt-NoInt-Int-Int-Int-Int	3147.94	720.392	< 10th
27	6	3	8 hr	2	250.583	273.506	1.09148	Opt-DeO-Opt-DeO-Opt-DeO-DeO-DeO	Int-Int-NoInt-NoInt-Int-Int-Int-Int	3147.94	720.392	< 10th
27	6	3	8 hr	3	238.456	239.13	1.00283	Opt-DeO-Opt-DeO-Opt-DeO-DeO-DeO	Int-Int-NoInt-NoInt-Int-Int-Int-Int	3147.94	720.392	< 10th
28	5	5	16 hr	1	276.029	338.258	1.22544	Opt-Opt-DeO-DeO-Opt-Opt-Opt-DeO	Int-NoInt-Int-NoInt-Int-Int-Int-NoInt	3490.36	1120.77	60th - 90th
28	5	5	16 hr	2	270.042	328.725	1.21731	Opt-Opt-DeO-DeO-Opt-Opt-Opt-DeO	Int-NoInt-Int-NoInt-Int-Int-Int-NoInt	3490.36	1120.77	60th - 90th
28	5	5	16 hr	3	335.202	306.766	0.915168	Opt-Opt-DeO-DeO-Opt-Opt-Opt-DeO	Int-NoInt-Int-NoInt-Int-Int-Int-NoInt	3490.36	1120.77	60th - 90th
28	5	5	8 hr	1	304.755	331.66	1.08828	Opt-Opt-DeO-DeO-Opt-Opt-Opt-DeO	Int-NoInt-Int-NoInt-Int-Int-Int-NoInt	3490.36	1120.77	60th - 90th
28	5	5	8 hr	2	291.695	298.552	1.02351	Opt-Opt-DeO-DeO-Opt-Opt-Opt-DeO	Int-NoInt-Int-NoInt-Int-Int-Int-NoInt	3490.36	1120.77	60th - 90th
28	5	5	8 hr	3	305.473	300.149	0.982573	Opt-Opt-DeO-DeO-Opt-Opt-Opt-DeO	Int-NoInt-Int-NoInt-Int-Int-Int-NoInt	3490.36	1120.77	60th - 90th
29	4	3	16 hr	1	321.925	322.112	1.00058	Opt-DeO-Opt-Opt-DeO-DeO-DeO-DeO	Int-NoInt-Int-NoInt-Int-NoInt-Int-NoInt	3160.37	753.499	10th - 30th
29	4	3	16 hr	2	284.153	334.506	1.1772	Opt-DeO-Opt-Opt-DeO-DeO-DeO-DeO	Int-NoInt-Int-NoInt-Int-NoInt-Int-NoInt	3160.37	753.499	10th - 30th
29	4	3	16 hr	3	316.215	320.079	1.01222	Opt-DeO-Opt-Opt-DeO-DeO-DeO-DeO	Int-NoInt-Int-NoInt-Int-NoInt-Int-NoInt	3160.37	753.499	10th - 30th
29	4	3	8 hr	1	282.06	280.55	0.994644	Opt-DeO-Opt-Opt-DeO-DeO-DeO-DeO	Int-NoInt-Int-NoInt-Int-NoInt-Int-NoInt	3160.37	753.499	10th - 30th
29	4	3	8 hr	2	293.652	327.606	1.11563	Opt-DeO-Opt-Opt-DeO-DeO-DeO-DeO	Int-NoInt-Int-NoInt-Int-NoInt-Int-NoInt	3160.37	753.499	10th - 30th
29	4	3	8 hr	3	260.275	291.079	1.11835	Opt-DeO-Opt-Opt-DeO-DeO-DeO-DeO	Int-NoInt-Int-NoInt-Int-NoInt-Int-NoInt	3160.37	753.499	10th - 30th
30	7	3	16 hr	1	378.967	266.947	0.704407	Opt-Opt-DeO-Opt-DeO-DeO-DeO-DeO	Int-NoInt-Int-Int-Int-Int-Int-Int	3124.6	714.507	< 10th
30	7	3	16 hr	2	398.328	265.938	0.667636	Opt-Opt-DeO-Opt-DeO-DeO-DeO-DeO	Int-NoInt-Int-Int-Int-Int-Int-Int	3124.6	714.507	< 10th
30	7	3	16 hr	3	390.704	267.986	0.685906	Opt-Opt-DeO-Opt-DeO-DeO-DeO-DeO	Int-NoInt-Int-Int-Int-Int-Int-Int	3124.6	714.507	< 10th
30	7	3	8 hr	1	494.416	428.324	0.866323	Opt-Opt-DeO-Opt-DeO-DeO-DeO-DeO	Int-NoInt-Int-Int-Int-Int-Int-Int	3124.6	714.507	< 10th
30	7	3	8 hr	2	440.479	436.808	0.991667	Opt-Opt-DeO-Opt-DeO-DeO-DeO-DeO	Int-NoInt-Int-Int-Int-Int-Int-Int	3124.6	714.507	< 10th
30	7	3	8 hr	3	476.912	432.908	0.907732	Opt-Opt-DeO-Opt-DeO-DeO-DeO-DeO	Int-NoInt-Int-Int-Int-Int-Int-Int	3124.6	714.507	< 10th
31	5	7	16 hr	1	310.123	332.607	1.0725	DeO-Opt-Opt-Opt-Opt-Opt-Opt-Opt	Int-Int-Int-NoInt-Int-NoInt-NoInt-Int	3646.39	1360.26	90th <
31	5	7	16 hr	2	282.87	328.322	1.16068	DeO-Opt-Opt-Opt-Opt-Opt-Opt-Opt	Int-Int-Int-NoInt-Int-NoInt-NoInt-Int	3646.39	1360.26	90th <
31	5	7	16 hr	3	287.003	317.185	1.10516	DeO-Opt-Opt-Opt-Opt-Opt-Opt-Opt	Int-Int-Int-NoInt-Int-NoInt-NoInt-Int	3646.39	1360.26	90th <
31	5	7	8 hr	1	280.439	292.772	1.04397	DeO-Opt-Opt-Opt-Opt-Opt-Opt-Opt	Int-Int-Int-NoInt-Int-NoInt-NoInt-Int	3646.39	1360.26	90th <
31	5	7	8 hr	2	309.314	314.582	1.01703	DeO-Opt-Opt-Opt-Opt-Opt-Opt-Opt	Int-Int-Int-NoInt-Int-NoInt-NoInt-Int	3646.39	1360.26	90th <
31	5	7	8 hr	3	311.707	247.376	0.793617	DeO-Opt-Opt-Opt-Opt-Opt-Opt-Opt	Int-Int-Int-NoInt-Int-NoInt-NoInt-Int	3646.39	1360.26	90th <
32	6	5	16 hr	1	268.817	336.24	1.25081	DeO-Opt-Opt-Opt-Opt-DeO-Opt-DeO	Int-NoInt-Int-NoInt-Int-Int-Int-Int	3485.77	1140.54	60th - 90th
32	6	5	16 hr	2	270.683	312.726	1.15532	DeO-Opt-Opt-Opt-Opt-DeO-Opt-DeO	Int-NoInt-Int-NoInt-Int-Int-Int-Int	3485.77	1140.54	60th - 90th
32	6	5	16 hr	3	257.792	321.671	1.24779	DeO-Opt-Opt-Opt-Opt-DeO-Opt-DeO	Int-NoInt-Int-NoInt-Int-Int-Int-Int	3485.77	1140.54	60th - 90th
32	6	5	8 hr	1	301.513	297.216	0.985749	DeO-Opt-Opt-Opt-Opt-DeO-Opt-DeO	Int-NoInt-Int-NoInt-Int-Int-Int-Int	3485.77	1140.54	60th - 90th
32	6	5	8 hr	2	317.145	271.502	0.856084	DeO-Opt-Opt-Opt-Opt-DeO-Opt-DeO	Int-NoInt-Int-NoInt-Int-Int-Int-Int	3485.77	1140.54	60th - 90th
32	6	5	8 hr	3	294.563	342.203	1.16173	DeO-Opt-Opt-Opt-Opt-DeO-Opt-DeO	Int-NoInt-Int-NoInt-Int-Int-Int-Int	3485.77	1140.54	60th - 90th
33	5	4	16 hr	1	346.84	324.938	0.936852	Opt-Opt-Opt-DeO-Opt-DeO-DeO-DeO	Int-NoInt-Int-NoInt-Int-NoInt-Int-Int	3158.96	726.405	< 10th
33	5	4	16 hr	2	307.245	324.826	1.05722	Opt-Opt-Opt-DeO-Opt-DeO-DeO-DeO	Int-NoInt-Int-NoInt-Int-NoInt-Int-Int	3158.96	726.405	< 10th
33	5	4	16 hr	3	360.032	313.278	0.870139	Opt-Opt-Opt-DeO-Opt-DeO-DeO-DeO	Int-NoInt-Int-NoInt-Int-NoInt-Int-Int	3158.96	726.405	< 10th
33	5	4	8 hr	1	246.398	277.216	1.12508	Opt-Opt-Opt-DeO-Opt-DeO-DeO-DeO	Int-NoInt-Int-NoInt-Int-NoInt-Int-Int	3158.96	726.405	< 10th
33	5	4	8 hr	2	242.753	234.434	0.965731	Opt-Opt-Opt-DeO-Opt-DeO-DeO-DeO	Int-NoInt-Int-NoInt-Int-NoInt-Int-Int	3158.96	726.405	< 10th
33	5	4	8 hr	3	264.951	254.797	0.961677	Opt-Opt-Opt-DeO-Opt-DeO-DeO-DeO	Int-NoInt-Int-NoInt-Int-NoInt-Int-Int	3158.96	726.405	< 10th
34	4	6	16 hr	1	350.118	301.122	0.860059	Opt-Opt-DeO-Opt-Opt-Opt-Opt-DeO	Int-NoInt-Int-NoInt-Int-NoInt-NoInt-Int	3649.46	1332.32	90th <
34	4	6	16 hr	2	338.033	278.442	0.82371	Opt-Opt-DeO-Opt-Opt-Opt-Opt-DeO	Int-NoInt-Int-NoInt-Int-NoInt-NoInt-Int	3649.46	1332.32	90th <
34	4	6	16 hr	3	346.887	288.389	0.831364	Opt-Opt-DeO-Opt-Opt-Opt-Opt-DeO	Int-NoInt-Int-NoInt-Int-NoInt-NoInt-Int	3649.46	1332.32	90th <
34	4	6	8 hr	1	390.67	344.437	0.881658	Opt-Opt-DeO-Opt-Opt-Opt-Opt-DeO	Int-NoInt-Int-NoInt-Int-NoInt-NoInt-Int	3649.46	1332.32	90th <
34	4	6	8 hr	2	395.452	356.66	0.901904	Opt-Opt-DeO-Opt-Opt-Opt-Opt-DeO	Int-NoInt-Int-NoInt-Int-NoInt-NoInt-Int	3649.46	1332.32	90th <
34	4	6	8 hr	3	437.948	316.641	0.72301	Opt-Opt-DeO-Opt-Opt-Opt-Opt-DeO	Int-NoInt-Int-NoInt-Int-NoInt-NoInt-Int	3649.46	1332.32	90th <
35	5	6	16 hr	1	285.864	328.839	1.15033	Opt-Opt-Opt-DeO-Opt-Opt-Opt-DeO	Int-Int-Int-NoInt-Int-NoInt-Int-NoInt	3536.64	1164.36	60th - 90th
35	5	6	16 hr	2	249.516	331.28	1.32769	Opt-Opt-Opt-DeO-Opt-Opt-Opt-DeO	Int-Int-Int-NoInt-Int-NoInt-Int-NoInt	3536.64	1164.36	60th - 90th
35	5	6	16 hr	3	288.464	317.619	1.10107	Opt-Opt-Opt-DeO-Opt-Opt-Opt-DeO	Int-Int-Int-NoInt-Int-NoInt-Int-NoInt	3536.64	1164.36	60th - 90th
35	5	6	8 hr	1	244.777	268.883	1.09848	Opt-Opt-Opt-DeO-Opt-Opt-Opt-DeO	Int-Int-Int-NoInt-Int-NoInt-Int-NoInt	3536.64	1164.36	60th - 90th
35	5	6	8 hr	2	244.71	256.474	1.04807	Opt-Opt-Opt-DeO-Opt-Opt-Opt-DeO	Int-Int-Int-NoInt-Int-NoInt-Int-NoInt	3536.64	1164.36	60th - 90th
35	5	6	8 hr	3	235.339	269.64	1.14575	Opt-Opt-Opt-DeO-Opt-Opt-Opt-DeO	Int-Int-Int-NoInt-Int-NoInt-Int-NoInt	3536.64	1164.36	60th - 90th
36	4	4	16 hr	1	326.515	312.963	0.958495	Opt-DeO-DeO-Opt-Opt-DeO-Opt-DeO	Int-Int-NoInt-NoInt-NoInt-Int-Int-NoInt	3499.09	1187.88	60th - 90th
36	4	4	16 hr	2	325.846	298.071	0.91476	Opt-DeO-DeO-Opt-Opt-DeO-Opt-DeO	Int-Int-NoInt-NoInt-NoInt-Int-Int-NoInt	3499.09	1187.88	60th - 90th
36	4	4	16 hr	3	312.563	310.818	0.994416	Opt-DeO-DeO-Opt-Opt-DeO-Opt-DeO	Int-Int-NoInt-NoInt-NoInt-Int-Int-NoInt	3499.09	1187.88	60th - 90th
36	4	4	8 hr	1	285.303	273.328	0.958027	Opt-DeO-DeO-Opt-Opt-DeO-Opt-DeO	Int-Int-NoInt-NoInt-NoInt-Int-Int-NoInt	3499.09	1187.88	60th - 90th
36	4	4	8 hr	2	321.06	282.523	0.879969	Opt-DeO-DeO-Opt-Opt-DeO-Opt-DeO	Int-Int-NoInt-NoInt-NoInt-Int-Int-NoInt	3499.09	1187.88	60th - 90th
36	4	4	8 hr	3	293.005	310.869	1.06097	Opt-DeO-DeO-Opt-Opt-DeO-Opt-DeO	Int-Int-NoInt-NoInt-NoInt-Int-Int-NoInt	3499.09	1187.88	60th - 90th
37	5	6	16 hr	1	266.85	321.439	1.20457	Opt-Opt-Opt-DeO-Opt-Opt-Opt-DeO	Int-NoInt-Int-NoInt-Int-NoInt-Int-Int	3536.64	1164.36	60th - 90th
37	5	6	16 hr	2	268.117	334.237	1.24661	Opt-Opt-Opt-DeO-Opt-Opt-Opt-DeO	Int-NoInt-Int-NoInt-Int-NoInt-Int-Int	3536.64	1164.36	60th - 90th
37	5	6	16 hr	3	281.161	313.712	1.11577	Opt-Opt-Opt-DeO-Opt-Opt-Opt-DeO	Int-NoInt-Int-NoInt-Int-NoInt-Int-Int	3536.64	1164.36	60th - 90th
37	5	6	8 hr	1	256.124	276.105	1.07801	Opt-Opt-Opt-DeO-Opt-Opt-Opt-DeO	Int-NoInt-Int-NoInt-Int-NoInt-Int-Int	3536.64	1164.36	60th - 90th
37	5	6	8 hr	2	262.329	269.499	1.02733	Opt-Opt-Opt-DeO-Opt-Opt-Opt-DeO	Int-NoInt-Int-NoInt-Int-NoInt-Int-Int	3536.64	1164.36	60th - 90th
37	5	6	8 hr	3	282.095	256.446	0.909078	Opt-Opt-Opt-DeO-Opt-Opt-Opt-DeO	Int-NoInt-Int-NoInt-Int-NoInt-Int-Int	3536.64	1164.36	60th - 90th
38	4	5	16 hr	1	233.412	346.869	1.48608	Opt-Opt-DeO-Opt-Opt-DeO-Opt-DeO	Int-NoInt-Int-NoInt-Int-Int-NoInt-NoInt	3510.02	1194.24	60th - 90th
38	4	5	16 hr	2	236.046	345.128	1.46212	Opt-Opt-DeO-Opt-Opt-DeO-Opt-DeO	Int-NoInt-Int-NoInt-Int-Int-NoInt-NoInt	3510.02	1194.24	60th - 90th
38	4	5	16 hr	3	267.286	334.694	1.2522	Opt-Opt-DeO-Opt-Opt-DeO-Opt-DeO	Int-NoInt-Int-NoInt-Int-Int-NoInt-NoInt	3510.02	1194.24	60th - 90th
38	4	5	8 hr	1	173.451	210.551	1.21389	Opt-Opt-DeO-Opt-Opt-DeO-Opt-DeO	Int-NoInt-Int-NoInt-Int-Int-NoInt-NoInt	3510.02	1194.24	60th - 90th
38	4	5	8 hr	2	160.53	222.411	1.38548	Opt-Opt-DeO-Opt-Opt-DeO-Opt-DeO	Int-NoInt-Int-NoInt-Int-Int-NoInt-NoInt	3510.02	1194.24	60th - 90th
38	4	5	8 hr	3	182.349	227.586	1.24808	Opt-Opt-DeO-Opt-Opt-DeO-Opt-DeO	Int-NoInt-Int-NoInt-Int-Int-NoInt-NoInt	3510.02	1194.24	60th - 90th
39	5	6	16 hr	1	309.468	297.624	0.961729	Opt-Opt-Opt-Opt-DeO-DeO-Opt-Opt	Int-Int-Int-NoInt-NoInt-Int-Int-NoInt	3430.8	1141	60th - 90th
39	5	6	16 hr	2	325.205	300.088	0.922765	Opt-Opt-Opt-Opt-DeO-DeO-Opt-Opt	Int-Int-Int-NoInt-NoInt-Int-Int-NoInt	3430.8	1141	60th - 90th
39	5	6	16 hr	3	345.426	304.162	0.88054	Opt-Opt-Opt-Opt-DeO-DeO-Opt-Opt	Int-Int-Int-NoInt-NoInt-Int-Int-NoInt	3430.8	1141	60th - 90th
39	5	6	8 hr	1	317.723	277.772	0.874257	Opt-Opt-Opt-Opt-DeO-DeO-Opt-Opt	Int-Int-Int-NoInt-NoInt-Int-Int-NoInt	3430.8	1141	60th - 90th
39	5	6	8 hr	2	364.129	256.474	0.704351	Opt-Opt-Opt-Opt-DeO-DeO-Opt-Opt	Int-Int-Int-NoInt-NoInt-Int-Int-NoInt	3430.8	1141	60th - 90th
39	5	6	8 hr	3	252.483	285.307	1.13001	Opt-Opt-Opt-Opt-DeO-DeO-Opt-Opt	Int-Int-Int-NoInt-NoInt-Int-Int-NoInt	3430.8	1141	60th - 90th
40	5	5	16 hr	1	293.076	308.792	1.05362	Opt-Opt-DeO-DeO-Opt-Opt-Opt-DeO	NoInt-Int-Int-Int-NoInt-Int-Int-NoInt	3490.36	1120.77	60th - 90th
40	5	5	16 hr	2	302.113	287.718	0.952353	Opt-Opt-DeO-DeO-Opt-Opt-Opt-DeO	NoInt-Int-Int-Int-NoInt-Int-Int-NoInt	3490.36	1120.77	60th - 90th
40	5	5	16 hr	3	316.215	288.389	0.912004	Opt-Opt-DeO-DeO-Opt-Opt-Opt-DeO	NoInt-Int-Int-Int-NoInt-Int-Int-NoInt	3490.36	1120.77	60th - 90th
40	5	5	8 hr	1	278.818	346.104	1.24132	Opt-Opt-DeO-DeO-Opt-Opt-Opt-DeO	NoInt-Int-Int-Int-NoInt-Int-Int-NoInt	3490.36	1120.77	60th - 90th
40	5	5	8 hr	2	350.425	280.519	0.80051	Opt-Opt-DeO-DeO-Opt-Opt-Opt-DeO	NoInt-Int-Int-Int-NoInt-Int-Int-NoInt	3490.36	1120.77	60th - 90th
40	5	5	8 hr	3	311.707	284.482	0.912659	Opt-Opt-DeO-DeO-Opt-Opt-Opt-DeO	NoInt-Int-Int-Int-NoInt-Int-Int-NoInt	3490.36	1120.77	60th - 90th
41	5	5	16 hr	1	236.035	319.959	1.35556	Opt-Opt-Opt-DeO-Opt-DeO-Opt-DeO	Int-NoInt-Int-NoInt-Int-NoInt-Int-Int	3397.19	1026.27	30th - 60th
41	5	5	16 hr	2	224.5	336.792	1.50018	Opt-Opt-Opt-DeO-Opt-DeO-Opt-DeO	Int-NoInt-Int-NoInt-Int-NoInt-Int-Int	3397.19	1026.27	30th - 60th
41	5	5	16 hr	3	267.286	313.278	1.17207	Opt-Opt-Opt-DeO-Opt-DeO-Opt-DeO	Int-NoInt-Int-NoInt-Int-NoInt-Int-Int	3397.19	1026.27	30th - 60th
41	5	5	8 hr	1	248.019	262.772	1.05949	Opt-Opt-Opt-DeO-Opt-DeO-Opt-DeO	Int-NoInt-Int-NoInt-Int-NoInt-Int-Int	3397.19	1026.27	30th - 60th
41	5	5	8 hr	2	209.472	211.391	1.00916	Opt-Opt-Opt-DeO-Opt-DeO-Opt-DeO	Int-NoInt-Int-NoInt-Int-NoInt-Int-Int	3397.19	1026.27	30th - 60th
41	5	5	8 hr	3	229.105	282.009	1.23092	Opt-Opt-Opt-DeO-Opt-DeO-Opt-DeO	Int-NoInt-Int-NoInt-Int-NoInt-Int-Int	3397.19	1026.27	30th - 60th
42	6	5	16 hr	1	271.44	310.406	1.14355	Opt-Opt-Opt-DeO-DeO-Opt-Opt-DeO	Int-Int-NoInt-Int-Int-NoInt-Int-Int	3391.81	987.715	30th - 60th
42	6	5	16 hr	2	239.895	312.322	1.30192	Opt-Opt-Opt-DeO-DeO-Opt-Opt-DeO	Int-Int-NoInt-Int-Int-NoInt-Int-Int	3391.81	987.715	30th - 60th
42	6	5	16 hr	3	284.812	315.159	1.10655	Opt-Opt-Opt-DeO-DeO-Opt-Opt-DeO	Int-Int-NoInt-Int-Int-NoInt-Int-Int	3391.81	987.715	30th - 60th
42	6	5	8 hr	1	243.156	281.661	1.15836	Opt-Opt-Opt-DeO-DeO-Opt-Opt-DeO	Int-Int-NoInt-Int-Int-NoInt-Int-Int	3391.81	987.715	30th - 60th
42	6	5	8 hr	2	195.768	303.562	1.55062	Opt-Opt-Opt-DeO-DeO-Opt-Opt-DeO	Int-Int-NoInt-Int-Int-NoInt-Int-Int	3391.81	987.715	30th - 60th
42	6	5	8 hr	3	238.456	263.868	1.10657	Opt-Opt-Opt-DeO-DeO-Opt-Opt-DeO	Int-Int-NoInt-Int-Int-NoInt-Int-Int	3391.81	987.715	30th - 60th
43	3	4	16 hr	1	286.52	321.843	1.12328	Opt-DeO-Opt-Opt-DeO-DeO-Opt-DeO	Int-NoInt-NoInt-Int-NoInt-NoInt-Int-NoInt	3398.61	1053.36	30th - 60th
43	3	4	16 hr	2	262.986	316.49	1.20345	Opt-DeO-Opt-Opt-DeO-DeO-Opt-DeO	Int-NoInt-NoInt-Int-NoInt-NoInt-Int-NoInt	3398.61	1053.36	30th - 60th
43	3	4	16 hr	3	330.821	320.802	0.969717	Opt-DeO-Opt-Opt-DeO-DeO-Opt-DeO	Int-NoInt-NoInt-Int-NoInt-NoInt-Int-NoInt	3398.61	1053.36	30th - 60th
43	3	4	8 hr	1	201.009	199.996	0.994961	Opt-DeO-Opt-Opt-DeO-DeO-Opt-DeO	Int-NoInt-NoInt-Int-NoInt-NoInt-Int-NoInt	3398.61	1053.36	30th - 60th
43	3	4	8 hr	2	225.134	225.417	1.00126	Opt-DeO-Opt-Opt-DeO-DeO-Opt-DeO	Int-NoInt-NoInt-Int-NoInt-NoInt-Int-NoInt	3398.61	1053.36	30th - 60th
43	3	4	8 hr	3	218.195	235.832	1.08083	Opt-DeO-Opt-Opt-DeO-DeO-Opt-DeO	Int-NoInt-NoInt-Int-NoInt-NoInt-Int-NoInt	3398.61	1053.36	30th - 60th
44	6	6	16 hr	1	273.407	310.003	1.13385	Opt-DeO-Opt-DeO-Opt-Opt-Opt-Opt	Int-Int-Int-NoInt-Int-Int-Int-NoInt	3546.8	1239.97	60th - 90th
44	6	6	16 hr	2	284.153	288.928	1.01681	Opt-DeO-Opt-DeO-Opt-Opt-Opt-Opt	Int-Int-Int-NoInt-Int-Int-Int-NoInt	3546.8	1239.97	60th - 90th
44	6	6	16 hr	3	289.925	315.448	1.08804	Opt-DeO-Opt-DeO-Opt-Opt-Opt-Opt	Int-Int-Int-NoInt-Int-Int-Int-NoInt	3546.8	1239.97	60th - 90th
44	6	6	8 hr	1	257.745	276.661	1.07339	Opt-DeO-Opt-DeO-Opt-Opt-Opt-Opt	Int-Int-Int-NoInt-Int-Int-Int-NoInt	3546.8	1239.97	60th - 90th
44	6	6	8 hr	2	305.399	263.487	0.862766	Opt-DeO-Opt-DeO-Opt-Opt-Opt-Opt	Int-Int-Int-NoInt-Int-Int-Int-NoInt	3546.8	1239.97	60th - 90th
44	6	6	8 hr	3	278.978	264.692	0.948793	Opt-DeO-Opt-DeO-Opt-Opt-Opt-Opt	Int-Int-Int-NoInt-Int-Int-Int-NoInt	3546.8	1239.97	60th - 90th
45	4	6	16 hr	1	318.647	285.918	0.897289	Opt-Opt-Opt-Opt-DeO-Opt-DeO-Opt	Int-NoInt-Int-NoInt-Int-NoInt-NoInt-Int	3321.59	973.686	30th - 60th
45	4	6	16 hr	2	357.918	309.499	0.864721	Opt-Opt-Opt-Opt-DeO-Opt-DeO-Opt	Int-NoInt-Int-NoInt-Int-NoInt-NoInt-Int	3321.59	973.686	30th - 60th
45	4	6	16 hr	3	311.833	270.302	0.866815	Opt-Opt-Opt-Opt-DeO-Opt-DeO-Opt	Int-NoInt-Int-NoInt-Int-NoInt-NoInt-Int	3321.59	973.686	30th - 60th
45	4	6	8 hr	1	293.408	309.438	1.05463	Opt-Opt-Opt-Opt-DeO-Opt-DeO-Opt	Int-NoInt-Int-NoInt-Int-NoInt-NoInt-Int	3321.59	973.686	30th - 60th
45	4	6	8 hr	2	315.187	278.515	0.883651	Opt-Opt-Opt-Opt-DeO-Opt-DeO-Opt	Int-NoInt-Int-NoInt-Int-NoInt-NoInt-Int	3321.59	973.686	30th - 60th
45	4	6	8 hr	3	271.185	266.341	0.982139	Opt-Opt-Opt-Opt-DeO-Opt-DeO-Opt	Int-NoInt-Int-NoInt-Int-NoInt-NoInt-Int	3321.59	973.686	30th - 60th
46	5	4	16 hr	1	314.713	298.028	0.946983	Opt-Opt-Opt-Opt-DeO-DeO-DeO-DeO	Int-NoInt-Int-NoInt-Int-Int-NoInt-Int	3171.38	759.512	10th - 30th
46	5	4	16 hr	2	311.735	286.643	0.919509	Opt-Opt-Opt-Opt-DeO-DeO-DeO-DeO	Int-NoInt-Int-NoInt-Int-Int-NoInt-Int	3171.38	759.512	10th - 30th
46	5	4	16 hr	3	283.352	292.73	1.0331	Opt-Opt-Opt-Opt-DeO-DeO-DeO-DeO	Int-NoInt-Int-NoInt-Int-Int-NoInt-Int	3171.38	759.512	10th - 30th
46	5	4	8 hr	1	306.376	288.883	0.942903	Opt-Opt-Opt-Opt-DeO-DeO-DeO-DeO	Int-NoInt-Int-NoInt-Int-Int-NoInt-Int	3171.38	759.512	10th - 30th
46	5	4	8 hr	2	323.018	305.565	0.945971	Opt-Opt-Opt-Opt-DeO-DeO-DeO-DeO	Int-NoInt-Int-NoInt-Int-Int-NoInt-Int	3171.38	759.512	10th - 30th
46	5	4	8 hr	3	261.834	283.658	1.08335	Opt-Opt-Opt-Opt-DeO-DeO-DeO-DeO	Int-NoInt-Int-NoInt-Int-Int-NoInt-Int	3171.38	759.512	10th - 30th
47	7	6	16 hr	1	231.445	334.625	1.44581	Opt-Opt-Opt-Opt-DeO-Opt-Opt-DeO	Int-Int-Int-NoInt-Int-Int-Int-Int	3546.18	1195.62	60th - 90th
47	7	6	16 hr	2	214.237	316.087	1.4754	Opt-Opt-Opt-Opt-DeO-Opt-Opt-DeO	Int-Int-Int-NoInt-Int-Int-Int-Int	3546.18	1195.62	60th - 90th
47	7	6	16 hr	3	237.344	314.291	1.3242	Opt-Opt-Opt-Opt-DeO-Opt-Opt-DeO	Int-Int-Int-NoInt-Int-Int-Int-Int	3546.18	1195.62	60th - 90th
47	7	6	8 hr	1	204.251	257.217	1.25932	Opt-Opt-Opt-Opt-DeO-Opt-Opt-DeO	Int-Int-Int-NoInt-Int-Int-Int-Int	3546.18	1195.62	60th - 90th
47	7	6	8 hr	2	156.615	234.434	1.49688	Opt-Opt-Opt-Opt-DeO-Opt-Opt-DeO	Int-Int-Int-NoInt-Int-Int-Int-Int	3546.18	1195.62	60th - 90th
47	7	6	8 hr	3	194.817	187.181	0.960805	Opt-Opt-Opt-Opt-DeO-Opt-Opt-DeO	Int-Int-Int-NoInt-Int-Int-Int-Int	3546.18	1195.62	60th - 90th
48	5	6	16 hr	1	230.789	314.308	1.36188	Opt-Opt-Opt-Opt-DeO-Opt-Opt-DeO	Int-NoInt-NoInt-Int-Int-Int-Int-NoInt	3546.18	1195.62	60th - 90th
48	5	6	16 hr	2	265.552	298.071	1.12246	Opt-Opt-Opt-Opt-DeO-Opt-Opt-DeO	Int-NoInt-NoInt-Int-Int-Int-Int-NoInt	3546.18	1195.62	60th - 90th
48	5	6	16 hr	3	268.016	299.242	1.11651	Opt-Opt-Opt-Opt-DeO-Opt-Opt-DeO	Int-NoInt-NoInt-Int-Int-Int-Int-NoInt	3546.18	1195.62	60th - 90th
48	5	6	8 hr	1	225.324	263.328	1.16866	Opt-Opt-Opt-Opt-DeO-Opt-Opt-DeO	Int-NoInt-NoInt-Int-Int-Int-Int-NoInt	3546.18	1195.62	60th - 90th
48	5	6	8 hr	2	268.203	260.482	0.971213	Opt-Opt-Opt-Opt-DeO-Opt-Opt-DeO	Int-NoInt-NoInt-Int-Int-Int-Int-NoInt	3546.18	1195.62	60th - 90th
48	5	6	8 hr	3	258.717	257.271	0.994411	Opt-Opt-Opt-Opt-DeO-Opt-Opt-DeO	Int-NoInt-NoInt-Int-Int-Int-Int-NoInt	3546.18	1195.62	60th - 90th
49	6	5	16 hr	1	243.902	305.562	1.25281	Opt-Opt-Opt-Opt-DeO-DeO-Opt-DeO	Int-NoInt-Int-NoInt-Int-Int-Int-Int	3409.62	1059.37	30th - 60th
49	6	5	16 hr	2	255.289	314.474	1.23183	Opt-Opt-Opt-Opt-DeO-DeO-Opt-DeO	Int-NoInt-Int-NoInt-Int-Int-Int-Int	3409.62	1059.37	30th - 60th
49	6	5	16 hr	3	252.68	301.557	1.19344	Opt-Opt-Opt-Opt-DeO-DeO-Opt-DeO	Int-NoInt-Int-NoInt-Int-Int-Int-Int	3409.62	1059.37	30th - 60th
49	6	5	8 hr	1	231.808	251.106	1.08325	Opt-Opt-Opt-Opt-DeO-DeO-Opt-DeO	Int-NoInt-Int-NoInt-Int-Int-Int-Int	3409.62	1059.37	30th - 60th
49	6	5	8 hr	2	252.541	245.454	0.971937	Opt-Opt-Opt-Opt-DeO-DeO-Opt-DeO	Int-NoInt-Int-NoInt-Int-Int-Int-Int	3409.62	1059.37	30th - 60th
49	6	5	8 hr	3	240.014	227.586	0.948217	Opt-Opt-Opt-Opt-DeO-DeO-Opt-DeO	Int-NoInt-Int-NoInt-Int-Int-Int-Int	3409.62	1059.37	30th - 60th
50	6	4	16 hr	1	253.082	280.671	1.10901	Opt-Opt-DeO-DeO-Opt-DeO-Opt-DeO	Int-NoInt-Int-Int-Int-NoInt-Int-Int	3350.92	982.678	30th - 60th
50	6	4	16 hr	2	270.683	290.004	1.07138	Opt-Opt-DeO-DeO-Opt-DeO-Opt-DeO	Int-NoInt-Int-Int-Int-NoInt-Int-Int	3350.92	982.678	30th - 60th
50	6	4	16 hr	3	259.983	281.878	1.08422	Opt-Opt-DeO-DeO-Opt-DeO-Opt-DeO	Int-NoInt-Int-Int-Int-NoInt-Int-Int	3350.92	982.678	30th - 60th
50	6	4	8 hr	1	332.313	298.327	0.89773	Opt-Opt-DeO-DeO-Opt-DeO-Opt-DeO	Int-NoInt-Int-Int-Int-NoInt-Int-Int	3350.92	982.678	30th - 60th
50	6	4	8 hr	2	305.399	363.673	1.19081	Opt-Opt-DeO-DeO-Opt-DeO-Opt-DeO	Int-NoInt-Int-Int-Int-NoInt-Int-Int	3350.92	982.678	30th - 60th
50	6	4	8 hr	3	283.653	318.29	1.12211	Opt-Opt-DeO-DeO-Opt-DeO-Opt-DeO	Int-NoInt-Int-Int-Int-NoInt-Int-Int	3350.92	982.678	30th - 60th
51	5	5	16 hr	1	249.803	300.046	1.20113	Opt-Opt-Opt-Opt-DeO-DeO-Opt-DeO	Int-NoInt-Int-NoInt-Int-NoInt-Int-Int	3409.62	1059.37	30th - 60th
51	5	5	16 hr	2	250.157	288.256	1.1523	Opt-Opt-Opt-Opt-DeO-DeO-Opt-DeO	Int-NoInt-Int-NoInt-Int-NoInt-Int-Int	3409.62	1059.37	30th - 60th
51	5	5	16 hr	3	262.174	303.583	1.15795	Opt-Opt-Opt-Opt-DeO-DeO-Opt-DeO	Int-NoInt-Int-NoInt-Int-NoInt-Int-Int	3409.62	1059.37	30th - 60th
51	5	5	8 hr	1	249.64	249.995	1.00142	Opt-Opt-Opt-Opt-DeO-DeO-Opt-DeO	Int-NoInt-Int-NoInt-Int-NoInt-Int-Int	3409.62	1059.37	30th - 60th
51	5	5	8 hr	2	231.007	253.469	1.09724	Opt-Opt-Opt-Opt-DeO-DeO-Opt-DeO	Int-NoInt-Int-NoInt-Int-NoInt-Int-Int	3409.62	1059.37	30th - 60th
51	5	5	8 hr	3	227.546	240.779	1.05816	Opt-Opt-Opt-Opt-DeO-DeO-Opt-DeO	Int-NoInt-Int-NoInt-Int-NoInt-Int-Int	3409.62	1059.37	30th - 60th
52	5	4	16 hr	1	268.162	282.42	1.05317	Opt-Opt-DeO-DeO-Opt-DeO-Opt-DeO	Int-NoInt-Int-NoInt-Int-Int-Int-NoInt	3350.92	982.678	30th - 60th
52	5	4	16 hr	2	291.209	271.45	0.932149	Opt-Opt-DeO-DeO-Opt-DeO-Opt-DeO	Int-NoInt-Int-NoInt-Int-Int-Int-NoInt	3350.92	982.678	30th - 60th
52	5	4	16 hr	3	276.049	267.552	0.969221	Opt-Opt-DeO-DeO-Opt-DeO-Opt-DeO	Int-NoInt-Int-NoInt-Int-Int-Int-NoInt	3350.92	982.678	30th - 60th
52	5	4	8 hr	1	290.166	322.771	1.11237	Opt-Opt-DeO-DeO-Opt-DeO-Opt-DeO	Int-NoInt-Int-NoInt-Int-Int-Int-NoInt	3350.92	982.678	30th - 60th
52	5	4	8 hr	2	317.145	300.556	0.947694	Opt-Opt-DeO-DeO-Opt-DeO-Opt-DeO	Int-NoInt-Int-NoInt-Int-Int-Int-NoInt	3350.92	982.678	30th - 60th
52	5	4	8 hr	3	280.536	314.167	1.11988	Opt-Opt-DeO-DeO-Opt-DeO-Opt-DeO	Int-NoInt-Int-NoInt-Int-Int-Int-NoInt	3350.92	982.678	30th - 60th
53	4	6	16 hr	1	245.214	287.398	1.17203	Opt-Opt-Opt-Opt-Opt-Opt-DeO-DeO	NoInt-Int-NoInt-Int-NoInt-NoInt-Int-Int	3452.18	1074.23	30th - 60th
53	4	6	16 hr	2	263.627	281.534	1.06792	Opt-Opt-Opt-Opt-Opt-Opt-DeO-DeO	NoInt-Int-NoInt-Int-NoInt-NoInt-Int-Int	3452.18	1074.23	30th - 60th
53	4	6	16 hr	3	286.273	284.193	0.992734	Opt-Opt-Opt-Opt-Opt-Opt-DeO-DeO	NoInt-Int-NoInt-Int-NoInt-NoInt-Int-Int	3452.18	1074.23	30th - 60th
53	4	6	8 hr	1	248.019	278.327	1.1222	Opt-Opt-Opt-Opt-Opt-Opt-DeO-DeO	NoInt-Int-NoInt-Int-NoInt-NoInt-Int-Int	3452.18	1074.23	30th - 60th
53	4	6	8 hr	2	252.541	276.512	1.09492	Opt-Opt-Opt-Opt-Opt-Opt-DeO-DeO	NoInt-Int-NoInt-Int-NoInt-NoInt-Int-Int	3452.18	1074.23	30th - 60th
53	4	6	8 hr	3	240.014	292.728	1.21963	Opt-Opt-Opt-Opt-Opt-Opt-DeO-DeO	NoInt-Int-NoInt-Int-NoInt-NoInt-Int-Int	3452.18	1074.23	30th - 60th
54	4	7	16 hr	1	297.01	275.423	0.927319	Opt-Opt-Opt-Opt-DeO-Opt-Opt-Opt	Int-NoInt-Int-NoInt-Int-NoInt-Int-NoInt	3567.36	1277.25	60th - 90th
54	4	7	16 hr	2	284.795	251.955	0.884691	Opt-Opt-Opt-Opt-DeO-Opt-Opt-Opt	Int-NoInt-Int-NoInt-Int-NoInt-Int-NoInt	3567.36	1277.25	60th - 90th
54	4	7	16 hr	3	312.563	276.813	0.885623	Opt-Opt-Opt-Opt-DeO-Opt-Opt-Opt	Int-NoInt-Int-NoInt-Int-NoInt-Int-NoInt	3567.36	1277.25	60th - 90th
54	4	7	8 hr	1	269.092	318.327	1.18296	Opt-Opt-Opt-Opt-DeO-Opt-Opt-Opt	Int-NoInt-Int-NoInt-Int-NoInt-Int-NoInt	3567.36	1277.25	60th - 90th
54	4	7	8 hr	2	336.721	311.576	0.925324	Opt-Opt-Opt-Opt-DeO-Opt-Opt-Opt	Int-NoInt-Int-NoInt-Int-NoInt-Int-NoInt	3567.36	1277.25	60th - 90th
54	4	7	8 hr	3	314.824	292.728	0.929815	Opt-Opt-Opt-Opt-DeO-Opt-Opt-Opt	Int-NoInt-Int-NoInt-Int-NoInt-Int-NoInt	3567.36	1277.25	60th - 90th
55	6	5	16 hr	1	235.379	279.998	1.18956	Opt-DeO-DeO-Opt-Opt-Opt-Opt-DeO	NoInt-Int-Int-NoInt-Int-Int-Int-Int	3638.53	1325.97	60th - 90th
55	6	5	16 hr	2	257.213	291.214	1.13219	Opt-DeO-DeO-Opt-Opt-Opt-Opt-DeO	NoInt-Int-Int-NoInt-Int-Int-Int-Int	3638.53	1325.97	60th - 90th
55	6	5	16 hr	3	257.062	275.656	1.07233	Opt-DeO-DeO-Opt-Opt-Opt-Opt-DeO	NoInt-Int-Int-NoInt-Int-Int-Int-Int	3638.53	1325.97	60th - 90th
55	6	5	8 hr	1	264.229	290.549	1.09961	Opt-DeO-DeO-Opt-Opt-Opt-Opt-DeO	NoInt-Int-Int-NoInt-Int-Int-Int-Int	3638.53	1325.97	60th - 90th
55	6	5	8 hr	2	291.695	279.517	0.958252	Opt-DeO-DeO-Opt-Opt-Opt-Opt-DeO	NoInt-Int-Int-NoInt-Int-Int-Int-Int	3638.53	1325.97	60th - 90th
55	6	5	8 hr	3	319.5	281.184	0.880076	Opt-DeO-DeO-Opt-Opt-Opt-Opt-DeO	NoInt-Int-Int-NoInt-Int-Int-Int-Int	3638.53	1325.97	60th - 90th
56	5	4	16 hr	1	281.275	272.598	0.969152	Opt-Opt-DeO-Opt-Opt-DeO-DeO-DeO	Int-NoInt-Int-NoInt-Int-NoInt-Int-Int	3271.78	894.373	10th - 30th
56	5	4	16 hr	2	302.755	260.829	0.861519	Opt-Opt-DeO-Opt-Opt-DeO-DeO-DeO	Int-NoInt-Int-NoInt-Int-NoInt-Int-Int	3271.78	894.373	10th - 30th
56	5	4	16 hr	3	277.51	269.434	0.970898	Opt-Opt-DeO-Opt-Opt-DeO-DeO-DeO	Int-NoInt-Int-NoInt-Int-NoInt-Int-Int	3271.78	894.373	10th - 30th
56	5	4	8 hr	1	316.102	327.771	1.03691	Opt-Opt-DeO-Opt-Opt-DeO-DeO-DeO	Int-NoInt-Int-NoInt-Int-NoInt-Int-Int	3271.78	894.373	10th - 30th
56	5	4	8 hr	2	301.483	322.597	1.07003	Opt-Opt-DeO-Opt-Opt-DeO-DeO-DeO	Int-NoInt-Int-NoInt-Int-NoInt-Int-Int	3271.78	894.373	10th - 30th
56	5	4	8 hr	3	296.122	291.079	0.982971	Opt-Opt-DeO-Opt-Opt-DeO-DeO-DeO	Int-NoInt-Int-NoInt-Int-NoInt-Int-Int	3271.78	894.373	10th - 30th
57	5	6	16 hr	1	260.949	303.679	1.16375	Opt-Opt-Opt-DeO-Opt-DeO-Opt-Opt	Int-NoInt-Int-NoInt-Int-Int-Int-NoInt	3418.37	1107.9	60th - 90th
57	5	6	16 hr	2	248.233	279.248	1.12494	Opt-Opt-Opt-DeO-Opt-DeO-Opt-Opt	Int-NoInt-Int-NoInt-Int-Int-Int-NoInt	3418.37	1107.9	60th - 90th
57	5	6	16 hr	3	280.431	292.73	1.04386	Opt-Opt-Opt-DeO-Opt-DeO-Opt-Opt	Int-NoInt-Int-NoInt-Int-Int-Int-NoInt	3418.37	1107.9	60th - 90th
57	5	6	8 hr	1	207.493	253.884	1.22358	Opt-Opt-Opt-DeO-Opt-DeO-Opt-Opt	Int-NoInt-Int-NoInt-Int-Int-Int-NoInt	3418.37	1107.9	60th - 90th
57	5	6	8 hr	2	238.837	236.437	0.989952	Opt-Opt-Opt-DeO-Opt-DeO-Opt-Opt	Int-NoInt-Int-NoInt-Int-Int-Int-NoInt	3418.37	1107.9	60th - 90th
57	5	6	8 hr	3	210.402	213.568	1.01505	Opt-Opt-Opt-DeO-Opt-DeO-Opt-Opt	Int-NoInt-Int-NoInt-Int-Int-Int-NoInt	3418.37	1107.9	60th - 90th
58	4	4	16 hr	1	310.779	262.641	0.845106	Opt-Opt-DeO-Opt-DeO-DeO-Opt-DeO	Int-NoInt-NoInt-NoInt-NoInt-Int-Int-Int	3362.84	1014.37	30th - 60th
58	4	4	16 hr	2	295.058	269.434	0.913156	Opt-Opt-DeO-Opt-DeO-DeO-Opt-DeO	Int-NoInt-NoInt-NoInt-NoInt-Int-Int-Int	3362.84	1014.37	30th - 60th
58	4	4	16 hr	3	276.049	266.974	0.967124	Opt-Opt-DeO-Opt-DeO-DeO-Opt-DeO	Int-NoInt-NoInt-NoInt-NoInt-Int-Int-Int	3362.84	1014.37	30th - 60th
58	4	4	8 hr	1	319.344	292.772	0.91679	Opt-Opt-DeO-Opt-DeO-DeO-Opt-DeO	Int-NoInt-NoInt-NoInt-NoInt-Int-Int-Int	3362.84	1014.37	30th - 60th
58	4	4	8 hr	2	297.568	277.513	0.932606	Opt-Opt-DeO-Opt-DeO-DeO-Opt-DeO	Int-NoInt-NoInt-NoInt-NoInt-Int-Int-Int	3362.84	1014.37	30th - 60th
58	4	4	8 hr	3	308.59	311.694	1.01006	Opt-Opt-DeO-Opt-DeO-DeO-Opt-DeO	Int-NoInt-NoInt-NoInt-NoInt-Int-Int-Int	3362.84	1014.37	30th - 60th
59	4	7	16 hr	1	263.572	269.772	1.02352	Opt-Opt-Opt-Opt-DeO-Opt-Opt-Opt	Int-NoInt-Int-NoInt-NoInt-NoInt-Int-Int	3567.36	1277.25	60th - 90th
59	4	7	16 hr	2	289.926	266.476	0.919116	Opt-Opt-Opt-Opt-DeO-Opt-Opt-Opt	Int-NoInt-Int-NoInt-NoInt-NoInt-Int-Int	3567.36	1277.25	60th - 90th
59	4	7	16 hr	3	300.149	252.503	0.841262	Opt-Opt-Opt-Opt-DeO-Opt-Opt-Opt	Int-NoInt-Int-NoInt-NoInt-NoInt-Int-Int	3567.36	1277.25	60th - 90th
59	4	7	8 hr	1	314.481	293.883	0.9345	Opt-Opt-Opt-Opt-DeO-Opt-Opt-Opt	Int-NoInt-Int-NoInt-NoInt-NoInt-Int-Int	3567.36	1277.25	60th - 90th
59	4	7	8 hr	2	289.737	327.606	1.1307	Opt-Opt-Opt-Opt-DeO-Opt-Opt-Opt	Int-NoInt-Int-NoInt-NoInt-NoInt-Int-Int	3567.36	1277.25	60th - 90th
59	4	7	8 hr	3	375.607	314.992	0.838621	Opt-Opt-Opt-Opt-DeO-Opt-Opt-Opt	Int-NoInt-Int-NoInt-NoInt-NoInt-Int-Int	3567.36	1277.25	60th - 90th
60	6	7	16 hr	1	198.007	308.119	1.5561	Opt-Opt-Opt-Opt-Opt-Opt-Opt-DeO	Int-Int-Int-NoInt-Int-Int-Int-NoInt	3696.24	1377.33	90th <
60	6	7	16 hr	2	187.297	292.559	1.562	Opt-Opt-Opt-Opt-Opt-Opt-Opt-DeO	Int-Int-Int-NoInt-Int-Int-Int-NoInt	3696.24	1377.33	90th <
60	6	7	16 hr	3	206.672	297.94	1.44161	Opt-Opt-Opt-Opt-Opt-Opt-Opt-DeO	Int-Int-Int-NoInt-Int-Int-Int-NoInt	3696.24	1377.33	90th <
60	6	7	8 hr	1	152.377	259.439	1.70261	Opt-Opt-Opt-Opt-Opt-Opt-Opt-DeO	Int-Int-Int-NoInt-Int-Int-Int-NoInt	3696.24	1377.33	90th <
60	6	7	8 hr	2	162.488	309.573	1.90521	Opt-Opt-Opt-Opt-Opt-Opt-Opt-DeO	Int-Int-Int-NoInt-Int-Int-Int-NoInt	3696.24	1377.33	90th <
60	6	7	8 hr	3	182.349	277.061	1.5194	Opt-Opt-Opt-Opt-Opt-Opt-Opt-DeO	Int-Int-Int-NoInt-Int-Int-Int-NoInt	3696.24	1377.33	90th <
61	5	4	16 hr	1	297.01	273.674	0.92143	DeO-Opt-Opt-DeO-Opt-DeO-DeO-Opt	NoInt-Int-Int-NoInt-Int-Int-NoInt-Int	3107.4	708.874	< 10th
61	5	4	16 hr	2	339.958	258.543	0.760516	DeO-Opt-Opt-DeO-Opt-DeO-DeO-Opt	NoInt-Int-Int-NoInt-Int-Int-NoInt-Int	3107.4	708.874	< 10th
61	5	4	16 hr	3	340.314	252.793	0.742822	DeO-Opt-Opt-DeO-Opt-DeO-DeO-Opt	NoInt-Int-Int-NoInt-Int-Int-NoInt-Int	3107.4	708.874	< 10th
61	5	4	8 hr	1	280.439	288.327	1.02813	DeO-Opt-Opt-DeO-Opt-DeO-DeO-Opt	NoInt-Int-Int-NoInt-Int-Int-NoInt-Int	3107.4	708.874	< 10th
61	5	4	8 hr	2	326.933	267.495	0.818195	DeO-Opt-Opt-DeO-Opt-DeO-DeO-Opt	NoInt-Int-Int-NoInt-Int-Int-NoInt-Int	3107.4	708.874	< 10th
61	5	4	8 hr	3	333.527	254.797	0.763949	DeO-Opt-Opt-DeO-Opt-DeO-DeO-Opt	NoInt-Int-Int-NoInt-Int-Int-NoInt-Int	3107.4	708.874	< 10th
62	7	6	16 hr	1	251.77	279.594	1.11051	Opt-Opt-Opt-DeO-Opt-Opt-Opt-DeO	Int-Int-Int-Int-Int-NoInt-Int-Int	3536.64	1164.36	60th - 90th
62	7	6	16 hr	2	222.576	285.702	1.28361	Opt-Opt-Opt-DeO-Opt-Opt-Opt-DeO	Int-Int-Int-Int-Int-NoInt-Int-Int	3536.64	1164.36	60th - 90th
62	7	6	16 hr	3	242.456	289.692	1.19482	Opt-Opt-Opt-DeO-Opt-Opt-Opt-DeO	Int-Int-Int-Int-Int-NoInt-Int-Int	3536.64	1164.36	60th - 90th
62	7	6	8 hr	1	256.124	278.327	1.08669	Opt-Opt-Opt-DeO-Opt-Opt-Opt-DeO	Int-Int-Int-Int-Int-NoInt-Int-Int	3536.64	1164.36	60th - 90th
62	7	6	8 hr	2	266.245	277.513	1.04232	Opt-Opt-Opt-DeO-Opt-Opt-Opt-DeO	Int-Int-Int-Int-Int-NoInt-Int-Int	3536.64	1164.36	60th - 90th
62	7	6	8 hr	3	227.546	220.989	0.971184	Opt-Opt-Opt-DeO-Opt-Opt-Opt-DeO	Int-Int-Int-Int-Int-NoInt-Int-Int	3536.64	1164.36	60th - 90th
63	5	5	16 hr	1	287.175	275.423	0.959077	Opt-Opt-Opt-Opt-DeO-DeO-Opt-DeO	Int-Int-Int-NoInt-NoInt-NoInt-Int-Int	3409.62	1059.37	30th - 60th
63	5	5	16 hr	2	272.608	268.089	0.983425	Opt-Opt-Opt-Opt-DeO-DeO-Opt-DeO	Int-Int-Int-NoInt-NoInt-NoInt-Int-Int	3409.62	1059.37	30th - 60th
63	5	5	16 hr	3	277.51	283.18	1.02043	Opt-Opt-Opt-Opt-DeO-DeO-Opt-DeO	Int-Int-Int-NoInt-NoInt-NoInt-Int-Int	3409.62	1059.37	30th - 60th
63	5	5	8 hr	1	265.85	242.773	0.913194	Opt-Opt-Opt-Opt-DeO-DeO-Opt-DeO	Int-Int-Int-NoInt-NoInt-NoInt-Int-Int	3409.62	1059.37	30th - 60th
63	5	5	8 hr	2	285.822	240.445	0.841241	Opt-Opt-Opt-Opt-DeO-DeO-Opt-DeO	Int-Int-Int-NoInt-NoInt-NoInt-Int-Int	3409.62	1059.37	30th - 60th
63	5	5	8 hr	3	278.978	272.938	0.978351	Opt-Opt-Opt-Opt-DeO-DeO-Opt-DeO	Int-Int-Int-NoInt-NoInt-NoInt-Int-Int	3409.62	1059.37	30th - 60th
64	6	4	16 hr	1	260.949	274.347	1.05134	Opt-DeO-Opt-Opt-DeO-Opt-DeO-DeO	Int-Int-Int-NoInt-Int-NoInt-Int-Int	3291.1	886.5	10th - 30th
64	6	4	16 hr	2	250.157	266.476	1.06523	Opt-DeO-Opt-Opt-DeO-Opt-DeO-DeO	Int-Int-Int-NoInt-Int-NoInt-Int-Int	3291.1	886.5	10th - 30th
64	6	4	16 hr	3	256.331	270.012	1.05337	Opt-DeO-Opt-Opt-DeO-Opt-DeO-DeO	Int-Int-Int-NoInt-Int-NoInt-Int-Int	3291.1	886.5	10th - 30th
64	6	4	8 hr	1	282.06	308.882	1.09509	Opt-DeO-Opt-Opt-DeO-Opt-DeO-DeO	Int-Int-Int-NoInt-Int-NoInt-Int-Int	3291.1	886.5	10th - 30th
64	6	4	8 hr	2	268.203	328.608	1.22522	Opt-DeO-Opt-Opt-DeO-Opt-DeO-DeO	Int-Int-Int-NoInt-Int-NoInt-Int-Int	3291.1	886.5	10th - 30th
64	6	4	8 hr	3	271.185	277.886	1.02471	Opt-DeO-Opt-Opt-DeO-Opt-DeO-DeO	Int-Int-Int-NoInt-Int-NoInt-Int-Int	3291.1	886.5	10th - 30th
65	4	5	16 hr	1	241.28	303.275	1.25694	Opt-Opt-Opt-DeO-DeO-Opt-Opt-DeO	Int-Int-NoInt-NoInt-NoInt-NoInt-Int-Int	3391.81	987.715	30th - 60th
65	4	5	16 hr	2	271.325	281.534	1.03763	Opt-Opt-Opt-DeO-DeO-Opt-Opt-DeO	Int-Int-NoInt-NoInt-NoInt-NoInt-Int-Int	3391.81	987.715	30th - 60th
65	4	5	16 hr	3	230.041	296.493	1.28887	Opt-Opt-Opt-DeO-DeO-Opt-Opt-DeO	Int-Int-NoInt-NoInt-NoInt-NoInt-Int-Int	3391.81	987.715	30th - 60th
65	4	5	8 hr	1	168.588	231.662	1.37413	Opt-Opt-Opt-DeO-DeO-Opt-Opt-DeO	Int-Int-NoInt-NoInt-NoInt-NoInt-Int-Int	3391.81	987.715	30th - 60th
65	4	5	8 hr	2	207.514	208.386	1.0042	Opt-Opt-Opt-DeO-DeO-Opt-Opt-DeO	Int-Int-NoInt-NoInt-NoInt-NoInt-Int-Int	3391.81	987.715	30th - 60th
65	4	5	8 hr	3	168.322	231.709	1.37658	Opt-Opt-Opt-DeO-DeO-Opt-Opt-DeO	Int-Int-NoInt-NoInt-NoInt-NoInt-Int-Int	3391.81	987.715	30th - 60th
66	6	4	16 hr	1	304.878	260.354	0.85396	Opt-DeO-DeO-DeO-DeO-Opt-Opt-Opt	Int-Int-Int-NoInt-Int-Int-Int-NoInt	3355.78	1019.4	30th - 60th
66	6	4	16 hr	2	330.978	257.199	0.777088	Opt-DeO-DeO-DeO-DeO-Opt-Opt-Opt	Int-Int-Int-NoInt-Int-Int-Int-NoInt	3355.78	1019.4	30th - 60th
66	6	4	16 hr	3	308.182	251.346	0.815577	Opt-DeO-DeO-DeO-DeO-Opt-Opt-Opt	Int-Int-Int-NoInt-Int-Int-Int-NoInt	3355.78	1019.4	30th - 60th
66	6	4	8 hr	1	282.06	297.216	1.05373	Opt-DeO-DeO-DeO-DeO-Opt-Opt-Opt	Int-Int-Int-NoInt-Int-Int-Int-NoInt	3355.78	1019.4	30th - 60th
66	6	4	8 hr	2	352.383	320.593	0.909786	Opt-DeO-DeO-DeO-DeO-Opt-Opt-Opt	Int-Int-Int-NoInt-Int-Int-Int-NoInt	3355.78	1019.4	30th - 60th
66	6	4	8 hr	3	285.212	273.763	0.959857	Opt-DeO-DeO-DeO-DeO-Opt-Opt-Opt	Int-Int-Int-NoInt-Int-Int-Int-NoInt	3355.78	1019.4	30th - 60th
67	5	5	16 hr	1	199.318	322.381	1.61742	Opt-DeO-Opt-Opt-DeO-Opt-Opt-DeO	Int-Int-Int-NoInt-Int-NoInt-NoInt-Int	3535.17	1189.6	60th - 90th
67	5	5	16 hr	2	195.636	312.322	1.59645	Opt-DeO-Opt-Opt-DeO-Opt-Opt-DeO	Int-Int-Int-NoInt-Int-NoInt-NoInt-Int	3535.17	1189.6	60th - 90th
67	5	5	16 hr	3	235.153	292.586	1.24424	Opt-DeO-Opt-Opt-DeO-Opt-Opt-DeO	Int-Int-Int-NoInt-Int-NoInt-NoInt-Int	3535.17	1189.6	60th - 90th
67	5	5	8 hr	1	131.304	203.885	1.55277	Opt-DeO-Opt-Opt-DeO-Opt-Opt-DeO	Int-Int-Int-NoInt-Int-NoInt-NoInt-Int	3535.17	1189.6	60th - 90th
67	5	5	8 hr	2	111.588	192.356	1.72381	Opt-DeO-Opt-Opt-DeO-Opt-Opt-DeO	Int-Int-Int-NoInt-Int-NoInt-NoInt-Int	3535.17	1189.6	60th - 90th
67	5	5	8 hr	3	149.619	190.479	1.27309	Opt-DeO-Opt-Opt-DeO-Opt-Opt-DeO	Int-Int-Int-NoInt-Int-NoInt-NoInt-Int	3535.17	1189.6	60th - 90th
68	3	5	16 hr	1	261.605	285.245	1.09037	Opt-Opt-Opt-Opt-Opt-DeO-DeO-DeO	NoInt-NoInt-Int-NoInt-Int-NoInt-Int-NoInt	3318.56	939.379	30th - 60th
68	3	5	16 hr	2	280.946	284.357	1.01214	Opt-Opt-Opt-Opt-Opt-DeO-DeO-DeO	NoInt-NoInt-Int-NoInt-Int-NoInt-Int-NoInt	3318.56	939.379	30th - 60th
68	3	5	16 hr	3	258.522	290.705	1.12449	Opt-Opt-Opt-Opt-Opt-DeO-DeO-DeO	NoInt-NoInt-Int-NoInt-Int-NoInt-Int-NoInt	3318.56	939.379	30th - 60th
68	3	5	8 hr	1	189.661	221.106	1.1658	Opt-Opt-Opt-Opt-Opt-DeO-DeO-DeO	NoInt-NoInt-Int-NoInt-Int-NoInt-Int-NoInt	3318.56	939.379	30th - 60th
68	3	5	8 hr	2	221.218	227.421	1.02804	Opt-Opt-Opt-Opt-Opt-DeO-DeO-DeO	NoInt-NoInt-Int-NoInt-Int-NoInt-Int-NoInt	3318.56	939.379	30th - 60th
68	3	5	8 hr	3	193.258	210.27	1.08802	Opt-Opt-Opt-Opt-Opt-DeO-DeO-DeO	NoInt-NoInt-Int-NoInt-Int-NoInt-Int-NoInt	3318.56	939.379	30th - 60th
69	5	4	16 hr	1	233.412	299.911	1.2849	Opt-Opt-DeO-DeO-DeO-Opt-Opt-DeO	NoInt-NoInt-Int-Int-Int-NoInt-Int-Int	3345.53	944.126	30th - 60th
69	5	4	16 hr	2	220.01	277.769	1.26253	Opt-Opt-DeO-DeO-DeO-Opt-Opt-DeO	NoInt-NoInt-Int-Int-Int-NoInt-Int-Int	3345.53	944.126	30th - 60th
69	5	4	16 hr	3	259.983	298.229	1.14711	Opt-Opt-DeO-DeO-DeO-Opt-Opt-DeO	NoInt-NoInt-Int-Int-Int-NoInt-Int-Int	3345.53	944.126	30th - 60th
69	5	4	8 hr	1	197.767	216.662	1.09554	Opt-Opt-DeO-DeO-DeO-Opt-Opt-DeO	NoInt-NoInt-Int-Int-Int-NoInt-Int-Int	3345.53	944.126	30th - 60th
69	5	4	8 hr	2	205.557	222.411	1.082	Opt-Opt-DeO-DeO-DeO-Opt-Opt-DeO	NoInt-NoInt-Int-Int-Int-NoInt-Int-Int	3345.53	944.126	30th - 60th
69	5	4	8 hr	3	196.375	221.814	1.12954	Opt-Opt-DeO-DeO-DeO-Opt-Opt-DeO	NoInt-NoInt-Int-Int-Int-NoInt-Int-Int	3345.53	944.126	30th - 60th
70	4	5	16 hr	1	241.935	298.969	1.23574	Opt-Opt-Opt-DeO-Opt-Opt-DeO-DeO	Int-Int-NoInt-NoInt-NoInt-NoInt-Int-Int	3292.57	861.253	10th - 30th
70	4	5	16 hr	2	252.082	262.98	1.04323	Opt-Opt-Opt-DeO-Opt-Opt-DeO-DeO	Int-Int-NoInt-NoInt-NoInt-NoInt-Int-Int	3292.57	861.253	10th - 30th
70	4	5	16 hr	3	256.331	273.485	1.06692	Opt-Opt-Opt-DeO-Opt-Opt-DeO-DeO	Int-Int-NoInt-NoInt-NoInt-NoInt-Int-Int	3292.57	861.253	10th - 30th
70	4	5	8 hr	1	267.471	233.328	0.87235	Opt-Opt-Opt-DeO-Opt-Opt-DeO-DeO	Int-Int-NoInt-NoInt-NoInt-NoInt-Int-Int	3292.57	861.253	10th - 30th
70	4	5	8 hr	2	260.372	249.462	0.958097	Opt-Opt-Opt-DeO-Opt-Opt-DeO-DeO	Int-Int-NoInt-NoInt-NoInt-NoInt-Int-Int	3292.57	861.253	10th - 30th
70	4	5	8 hr	3	266.51	253.148	0.949865	Opt-Opt-Opt-DeO-Opt-Opt-DeO-DeO	Int-Int-NoInt-NoInt-NoInt-NoInt-Int-Int	3292.57	861.253	10th - 30th
71	5	3	16 hr	1	254.393	251.877	0.99011	Opt-Opt-DeO-DeO-DeO-DeO-Opt-DeO	Int-NoInt-NoInt-Int-Int-NoInt-Int-Int	3208.97	807.885	10th - 30th
71	5	3	16 hr	2	309.169	250.207	0.80929	Opt-Opt-DeO-DeO-DeO-DeO-Opt-DeO	Int-NoInt-NoInt-Int-Int-NoInt-Int-Int	3208.97	807.885	10th - 30th
71	5	3	16 hr	3	268.016	256.555	0.957239	Opt-Opt-DeO-DeO-DeO-DeO-Opt-DeO	Int-NoInt-NoInt-Int-Int-NoInt-Int-Int	3208.97	807.885	10th - 30th
71	5	3	8 hr	1	332.313	333.326	1.00305	Opt-Opt-DeO-DeO-DeO-DeO-Opt-DeO	Int-NoInt-NoInt-Int-Int-NoInt-Int-Int	3208.97	807.885	10th - 30th
71	5	3	8 hr	2	324.975	341.632	1.05126	Opt-Opt-DeO-DeO-DeO-DeO-Opt-DeO	Int-NoInt-NoInt-Int-Int-NoInt-Int-Int	3208.97	807.885	10th - 30th
71	5	3	8 hr	3	316.383	301.799	0.953904	Opt-Opt-DeO-DeO-DeO-DeO-Opt-DeO	Int-NoInt-NoInt-Int-Int-NoInt-Int-Int	3208.97	807.885	10th - 30th
72	5	4	16 hr	1	279.963	266.274	0.951103	Opt-DeO-DeO-Opt-Opt-Opt-DeO-DeO	Int-Int-Int-NoInt-NoInt-Int-Int-NoInt	3394.47	1022.87	30th - 60th
72	5	4	16 hr	2	291.85	242.141	0.829674	Opt-DeO-DeO-Opt-Opt-Opt-DeO-DeO	Int-Int-Int-NoInt-NoInt-Int-Int-NoInt	3394.47	1022.87	30th - 60th
72	5	4	16 hr	3	307.451	259.16	0.842929	Opt-DeO-DeO-Opt-Opt-Opt-DeO-DeO	Int-Int-Int-NoInt-NoInt-Int-Int-NoInt	3394.47	1022.87	30th - 60th
72	5	4	8 hr	1	283.682	297.771	1.04967	Opt-DeO-DeO-Opt-Opt-Opt-DeO-DeO	Int-Int-Int-NoInt-NoInt-Int-Int-NoInt	3394.47	1022.87	30th - 60th
72	5	4	8 hr	2	321.06	299.554	0.933016	Opt-DeO-DeO-Opt-Opt-Opt-DeO-DeO	Int-Int-Int-NoInt-NoInt-Int-Int-NoInt	3394.47	1022.87	30th - 60th
72	5	4	8 hr	3	310.149	263.868	0.850778	Opt-DeO-DeO-Opt-Opt-Opt-DeO-DeO	Int-Int-Int-NoInt-NoInt-Int-Int-NoInt	3394.47	1022.87	30th - 60th
73	5	2	16 hr	1	252.426	274.347	1.08684	Opt-DeO-Opt-DeO-DeO-DeO-DeO-DeO	Int-Int-Int-NoInt-Int-Int-NoInt-NoInt	3006	545.599	< 10th
73	5	2	16 hr	2	255.93	241.199	0.942442	Opt-DeO-Opt-DeO-DeO-DeO-DeO-DeO	Int-Int-Int-NoInt-Int-Int-NoInt-NoInt	3006	545.599	< 10th
73	5	2	16 hr	3	257.792	275.077	1.06705	Opt-DeO-Opt-DeO-DeO-DeO-DeO-DeO	Int-Int-Int-NoInt-Int-Int-NoInt-NoInt	3006	545.599	< 10th
73	5	2	8 hr	1	273.955	303.327	1.10721	Opt-DeO-Opt-DeO-DeO-DeO-DeO-DeO	Int-Int-Int-NoInt-Int-Int-NoInt-NoInt	3006	545.599	< 10th
73	5	2	8 hr	2	268.203	276.512	1.03098	Opt-DeO-Opt-DeO-DeO-DeO-DeO-DeO	Int-Int-Int-NoInt-Int-Int-NoInt-NoInt	3006	545.599	< 10th
73	5	2	8 hr	3	291.446	305.097	1.04684	Opt-DeO-Opt-DeO-DeO-DeO-DeO-DeO	Int-Int-Int-NoInt-Int-Int-NoInt-NoInt	3006	545.599	< 10th
74	4	4	16 hr	1	260.949	276.365	1.05908	Opt-Opt-Opt-Opt-DeO-DeO-DeO-DeO	Int-NoInt-NoInt-NoInt-Int-Int-Int-NoInt	3171.38	759.512	10th - 30th
74	4	4	16 hr	2	262.986	261.77	0.995376	Opt-Opt-Opt-Opt-DeO-DeO-DeO-DeO	Int-NoInt-NoInt-NoInt-Int-Int-Int-NoInt	3171.38	759.512	10th - 30th
74	4	4	16 hr	3	242.456	265.237	1.09396	Opt-Opt-Opt-Opt-DeO-DeO-DeO-DeO	Int-NoInt-NoInt-NoInt-Int-Int-Int-NoInt	3171.38	759.512	10th - 30th
74	4	4	8 hr	1	269.092	284.438	1.05703	Opt-Opt-Opt-Opt-DeO-DeO-DeO-DeO	Int-NoInt-NoInt-NoInt-Int-Int-Int-NoInt	3171.38	759.512	10th - 30th
74	4	4	8 hr	2	313.229	275.51	0.879578	Opt-Opt-Opt-Opt-DeO-DeO-DeO-DeO	Int-NoInt-NoInt-NoInt-Int-Int-Int-NoInt	3171.38	759.512	10th - 30th
74	4	4	8 hr	3	264.951	241.604	0.911881	Opt-Opt-Opt-Opt-DeO-DeO-DeO-DeO	Int-NoInt-NoInt-NoInt-Int-Int-Int-NoInt	3171.38	759.512	10th - 30th
75	4	8	16 hr	1	341.595	268.561	0.786199	Opt-Opt-Opt-Opt-Opt-Opt-Opt-Opt	Int-Int-Int-NoInt-NoInt-NoInt-Int-NoInt	3717.42	1458.96	90th <
75	4	8	16 hr	2	310.452	286.777	0.923742	Opt-Opt-Opt-Opt-Opt-Opt-Opt-Opt	Int-Int-Int-NoInt-NoInt-NoInt-Int-NoInt	3717.42	1458.96	90th <
75	4	8	16 hr	3	314.024	248.741	0.792109	Opt-Opt-Opt-Opt-Opt-Opt-Opt-Opt	Int-Int-Int-NoInt-NoInt-NoInt-Int-NoInt	3717.42	1458.96	90th <
75	4	8	8 hr	1	213.977	221.662	1.03592	Opt-Opt-Opt-Opt-Opt-Opt-Opt-Opt	Int-Int-Int-NoInt-NoInt-NoInt-Int-NoInt	3717.42	1458.96	90th <
75	4	8	8 hr	2	213.387	219.406	1.0282	Opt-Opt-Opt-Opt-Opt-Opt-Opt-Opt	Int-Int-Int-NoInt-NoInt-NoInt-Int-NoInt	3717.42	1458.96	90th <
75	4	8	8 hr	3	240.014	206.971	0.862328	Opt-Opt-Opt-Opt-Opt-Opt-Opt-Opt	Int-Int-Int-NoInt-NoInt-NoInt-Int-NoInt	3717.42	1458.96	90th <
76	5	7	16 hr	1	249.148	273.001	1.09574	Opt-Opt-Opt-Opt-Opt-Opt-Opt-DeO	Int-NoInt-Int-Int-Int-NoInt-Int-NoInt	3696.24	1377.33	90th <
76	5	7	16 hr	2	234.763	279.92	1.19235	Opt-Opt-Opt-Opt-Opt-Opt-Opt-DeO	Int-NoInt-Int-Int-Int-NoInt-Int-NoInt	3696.24	1377.33	90th <
76	5	7	16 hr	3	237.344	274.787	1.15776	Opt-Opt-Opt-Opt-Opt-Opt-Opt-DeO	Int-NoInt-Int-Int-Int-NoInt-Int-NoInt	3696.24	1377.33	90th <
76	5	7	8 hr	1	269.092	257.772	0.957933	Opt-Opt-Opt-Opt-Opt-Opt-Opt-DeO	Int-NoInt-Int-Int-Int-NoInt-Int-NoInt	3696.24	1377.33	90th <
76	5	7	8 hr	2	252.541	227.421	0.90053	Opt-Opt-Opt-Opt-Opt-Opt-Opt-DeO	Int-NoInt-Int-Int-Int-NoInt-Int-NoInt	3696.24	1377.33	90th <
76	5	7	8 hr	3	233.78	231.709	0.991139	Opt-Opt-Opt-Opt-Opt-Opt-Opt-DeO	Int-NoInt-Int-Int-Int-NoInt-Int-NoInt	3696.24	1377.33	90th <
77	5	5	16 hr	1	199.974	301.391	1.50715	DeO-DeO-Opt-Opt-Opt-Opt-Opt-DeO	Int-Int-NoInt-NoInt-Int-Int-Int-NoInt	3613.19	1272.76	60th - 90th
77	5	5	16 hr	2	180.242	295.248	1.63806	DeO-DeO-Opt-Opt-Opt-Opt-Opt-DeO	Int-Int-NoInt-NoInt-Int-Int-Int-NoInt	3613.19	1272.76	60th - 90th
77	5	5	16 hr	3	243.916	307.345	1.26004	DeO-DeO-Opt-Opt-Opt-Opt-Opt-DeO	Int-Int-NoInt-NoInt-Int-Int-Int-NoInt	3613.19	1272.76	60th - 90th
77	5	5	8 hr	1	131.304	188.329	1.4343	DeO-DeO-Opt-Opt-Opt-Opt-Opt-DeO	Int-Int-NoInt-NoInt-Int-Int-Int-NoInt	3613.19	1272.76	60th - 90th
77	5	5	8 hr	2	144.869	189.35	1.30705	DeO-DeO-Opt-Opt-Opt-Opt-Opt-DeO	Int-Int-NoInt-NoInt-Int-Int-Int-NoInt	3613.19	1272.76	60th - 90th
77	5	5	8 hr	3	182.349	171.514	0.940583	DeO-DeO-Opt-Opt-Opt-Opt-Opt-DeO	Int-Int-NoInt-NoInt-Int-Int-Int-NoInt	3613.19	1272.76	60th - 90th
78	5	8	16 hr	1	242.591	271.118	1.11759	Opt-Opt-Opt-Opt-Opt-Opt-Opt-Opt	Int-NoInt-Int-NoInt-Int-Int-Int-NoInt	3717.42	1458.96	90th <
78	5	8	16 hr	2	221.935	283.416	1.27703	Opt-Opt-Opt-Opt-Opt-Opt-Opt-Opt	Int-NoInt-Int-NoInt-Int-Int-Int-NoInt	3717.42	1458.96	90th <
78	5	8	16 hr	3	240.995	260.896	1.08258	Opt-Opt-Opt-Opt-Opt-Opt-Opt-Opt	Int-NoInt-Int-NoInt-Int-Int-Int-NoInt	3717.42	1458.96	90th <
78	5	8	8 hr	1	264.229	253.328	0.958744	Opt-Opt-Opt-Opt-Opt-Opt-Opt-Opt	Int-NoInt-Int-NoInt-Int-Int-Int-NoInt	3717.42	1458.96	90th <
78	5	8	8 hr	2	248.626	278.515	1.12022	Opt-Opt-Opt-Opt-Opt-Opt-Opt-Opt	Int-NoInt-Int-NoInt-Int-Int-Int-NoInt	3717.42	1458.96	90th <
78	5	8	8 hr	3	252.483	263.043	1.04183	Opt-Opt-Opt-Opt-Opt-Opt-Opt-Opt	Int-NoInt-Int-NoInt-Int-Int-Int-NoInt	3717.42	1458.96	90th <
79	6	4	16 hr	1	289.142	259.681	0.898107	Opt-Opt-Opt-DeO-DeO-DeO-DeO-Opt	Int-NoInt-Int-Int-Int-Int-Int-NoInt	3036.48	632.785	< 10th
79	6	4	16 hr	2	288.643	242.006	0.838427	Opt-Opt-Opt-DeO-DeO-DeO-DeO-Opt	Int-NoInt-Int-Int-Int-Int-Int-NoInt	3036.48	632.785	< 10th
79	6	4	16 hr	3	292.846	245.847	0.839511	Opt-Opt-Opt-DeO-DeO-DeO-DeO-Opt	Int-NoInt-Int-Int-Int-Int-Int-NoInt	3036.48	632.785	< 10th
79	6	4	8 hr	1	275.576	305.549	1.10876	Opt-Opt-Opt-DeO-DeO-DeO-DeO-Opt	Int-NoInt-Int-Int-Int-Int-Int-NoInt	3036.48	632.785	< 10th
79	6	4	8 hr	2	266.245	292.541	1.09877	Opt-Opt-Opt-DeO-DeO-DeO-DeO-Opt	Int-NoInt-Int-Int-Int-Int-Int-NoInt	3036.48	632.785	< 10th
79	6	4	8 hr	3	286.771	311.694	1.08691	Opt-Opt-Opt-DeO-DeO-DeO-DeO-Opt	Int-NoInt-Int-Int-Int-Int-Int-NoInt	3036.48	632.785	< 10th
80	6	5	16 hr	1	226.855	275.558	1.21468	Opt-Opt-Opt-DeO-DeO-Opt-Opt-DeO	Int-Int-Int-NoInt-Int-Int-Int-NoInt	3391.81	987.715	30th - 60th
80	6	5	16 hr	2	216.162	288.391	1.33414	Opt-Opt-Opt-DeO-DeO-Opt-Opt-DeO	Int-Int-Int-NoInt-Int-Int-Int-NoInt	3391.81	987.715	30th - 60th
80	6	5	16 hr	3	214.705	268.421	1.25018	Opt-Opt-Opt-DeO-DeO-Opt-Opt-DeO	Int-Int-Int-NoInt-Int-Int-Int-NoInt	3391.81	987.715	30th - 60th
80	6	5	8 hr	1	189.661	253.884	1.33862	Opt-Opt-Opt-DeO-DeO-Opt-Opt-DeO	Int-Int-Int-NoInt-Int-Int-Int-NoInt	3391.81	987.715	30th - 60th
80	6	5	8 hr	2	187.938	291.539	1.55126	Opt-Opt-Opt-DeO-DeO-Opt-Opt-DeO	Int-Int-Int-NoInt-Int-Int-Int-NoInt	3391.81	987.715	30th - 60th
80	6	5	8 hr	3	172.997	275.412	1.592	Opt-Opt-Opt-DeO-DeO-Opt-Opt-DeO	Int-Int-Int-NoInt-Int-Int-Int-NoInt	3391.81	987.715	30th - 60th
81	4	6	16 hr	1	226.855	270.983	1.19452	Opt-Opt-DeO-Opt-Opt-Opt-Opt-DeO	Int-NoInt-Int-NoInt-Int-NoInt-NoInt-Int	3649.46	1332.32	90th <
81	4	6	16 hr	2	222.576	269.568	1.21113	Opt-Opt-DeO-Opt-Opt-Opt-Opt-DeO	Int-NoInt-Int-NoInt-Int-NoInt-NoInt-Int	3649.46	1332.32	90th <
81	4	6	16 hr	3	252.68	267.118	1.05714	Opt-Opt-DeO-Opt-Opt-Opt-Opt-DeO	Int-NoInt-Int-NoInt-Int-NoInt-NoInt-Int	3649.46	1332.32	90th <
81	4	6	8 hr	1	257.745	260.55	1.01088	Opt-Opt-DeO-Opt-Opt-Opt-Opt-DeO	Int-NoInt-Int-NoInt-Int-NoInt-NoInt-Int	3649.46	1332.32	90th <
81	4	6	8 hr	2	234.922	267.495	1.13865	Opt-Opt-DeO-Opt-Opt-Opt-Opt-DeO	Int-NoInt-Int-NoInt-Int-NoInt-NoInt-Int	3649.46	1332.32	90th <
81	4	6	8 hr	3	271.185	246.551	0.909162	Opt-Opt-DeO-Opt-Opt-Opt-Opt-DeO	Int-NoInt-Int-NoInt-Int-NoInt-NoInt-Int	3649.46	1332.32	90th <
82	5	6	16 hr	1	239.969	266.274	1.10962	Opt-Opt-Opt-Opt-Opt-DeO-Opt-DeO	Int-NoInt-Int-NoInt-Int-Int-NoInt-Int	3556.8	1239.24	60th - 90th
82	5	6	16 hr	2	212.313	286.508	1.34946	Opt-Opt-Opt-Opt-Opt-DeO-Opt-DeO	Int-NoInt-Int-NoInt-Int-Int-NoInt-Int	3556.8	1239.24	60th - 90th
82	5	6	16 hr	3	231.501	289.836	1.25199	Opt-Opt-Opt-Opt-Opt-DeO-Opt-DeO	Int-NoInt-Int-NoInt-Int-Int-NoInt-Int	3556.8	1239.24	60th - 90th
82	5	6	8 hr	1	256.124	196.663	0.767841	Opt-Opt-Opt-Opt-Opt-DeO-Opt-DeO	Int-NoInt-Int-NoInt-Int-Int-NoInt-Int	3556.8	1239.24	60th - 90th
82	5	6	8 hr	2	211.43	230.426	1.08985	Opt-Opt-Opt-Opt-Opt-DeO-Opt-DeO	Int-NoInt-Int-NoInt-Int-Int-NoInt-Int	3556.8	1239.24	60th - 90th
82	5	6	8 hr	3	260.275	197.076	0.757183	Opt-Opt-Opt-Opt-Opt-DeO-Opt-DeO	Int-NoInt-Int-NoInt-Int-Int-NoInt-Int	3556.8	1239.24	60th - 90th
83	5	6	16 hr	1	269.473	263.852	0.979141	Opt-Opt-DeO-Opt-Opt-Opt-Opt-DeO	Int-Int-NoInt-Int-Int-NoInt-Int-NoInt	3649.46	1332.32	90th <
83	5	6	16 hr	2	259.779	255.182	0.982305	Opt-Opt-DeO-Opt-Opt-Opt-Opt-DeO	Int-Int-NoInt-Int-Int-NoInt-Int-NoInt	3649.46	1332.32	90th <
83	5	6	16 hr	3	254.871	253.082	0.992983	Opt-Opt-DeO-Opt-Opt-Opt-Opt-DeO	Int-Int-NoInt-Int-Int-NoInt-Int-NoInt	3649.46	1332.32	90th <
83	5	6	8 hr	1	265.85	273.328	1.02813	Opt-Opt-DeO-Opt-Opt-Opt-Opt-DeO	Int-Int-NoInt-Int-Int-NoInt-Int-NoInt	3649.46	1332.32	90th <
83	5	6	8 hr	2	274.076	267.495	0.975989	Opt-Opt-DeO-Opt-Opt-Opt-Opt-DeO	Int-Int-NoInt-Int-Int-NoInt-Int-NoInt	3649.46	1332.32	90th <
83	5	6	8 hr	3	285.212	241.604	0.847103	Opt-Opt-DeO-Opt-Opt-Opt-Opt-DeO	Int-Int-NoInt-Int-Int-NoInt-Int-NoInt	3649.46	1332.32	90th <
84	5	6	16 hr	1	212.431	270.714	1.27436	Opt-DeO-Opt-Opt-Opt-Opt-Opt-DeO	Int-Int-NoInt-NoInt-Int-NoInt-Int-Int	3685.23	1371.32	90th <
84	5	6	16 hr	2	201.409	244.023	1.21158	Opt-DeO-Opt-Opt-Opt-Opt-Opt-DeO	Int-Int-NoInt-NoInt-Int-NoInt-Int-Int	3685.23	1371.32	90th <
84	5	6	16 hr	3	234.423	277.392	1.1833	Opt-DeO-Opt-Opt-Opt-Opt-Opt-DeO	Int-Int-NoInt-NoInt-Int-NoInt-Int-Int	3685.23	1371.32	90th <
84	5	6	8 hr	1	306.376	288.883	0.942903	Opt-DeO-Opt-Opt-Opt-Opt-Opt-DeO	Int-Int-NoInt-NoInt-Int-NoInt-Int-Int	3685.23	1371.32	90th <
84	5	6	8 hr	2	223.176	208.386	0.933728	Opt-DeO-Opt-Opt-Opt-Opt-Opt-DeO	Int-Int-NoInt-NoInt-Int-NoInt-Int-Int	3685.23	1371.32	90th <
84	5	6	8 hr	3	274.302	330.659	1.20546	Opt-DeO-Opt-Opt-Opt-Opt-Opt-DeO	Int-Int-NoInt-NoInt-Int-NoInt-Int-Int	3685.23	1371.32	90th <
85	5	4	16 hr	1	657.619	150.023	0.228131	Opt-Opt-Opt-DeO-DeO-Opt-DeO-DeO	Int-NoInt-NoInt-Int-NoInt-Int-Int-Int	3147.74	684.612	< 10th
85	5	4	16 hr	2	651.692	141.17	0.216621	Opt-Opt-Opt-DeO-DeO-Opt-DeO-DeO	Int-NoInt-NoInt-Int-NoInt-Int-Int-Int	3147.74	684.612	< 10th
85	5	4	16 hr	3	574.007	153.817	0.267971	Opt-Opt-Opt-DeO-DeO-Opt-DeO-DeO	Int-NoInt-NoInt-Int-NoInt-Int-Int-Int	3147.74	684.612	< 10th
85	5	4	8 hr	1	684.078	251.106	0.367072	Opt-Opt-Opt-DeO-DeO-Opt-DeO-DeO	Int-NoInt-NoInt-Int-NoInt-Int-Int-Int	3147.74	684.612	< 10th
85	5	4	8 hr	2	765.454	253.469	0.331135	Opt-Opt-Opt-DeO-DeO-Opt-DeO-DeO	Int-NoInt-NoInt-Int-NoInt-Int-Int-Int	3147.74	684.612	< 10th
85	5	4	8 hr	3	600.036	294.377	0.490599	Opt-Opt-Opt-DeO-DeO-Opt-DeO-DeO	Int-NoInt-NoInt-Int-NoInt-Int-Int-Int	3147.74	684.612	< 10th
86	5	4	16 hr	1	232.101	284.034	1.22376	Opt-Opt-Opt-DeO-DeO-DeO-Opt-DeO	Int-Int-Int-NoInt-NoInt-NoInt-Int-Int	3255.25	851.474	10th - 30th
86	5	4	16 hr	2	259.779	260.56	1.00301	Opt-Opt-Opt-DeO-DeO-DeO-Opt-DeO	Int-Int-Int-NoInt-NoInt-NoInt-Int-Int	3255.25	851.474	10th - 30th
86	5	4	16 hr	3	258.522	244.69	0.946494	Opt-Opt-Opt-DeO-DeO-DeO-Opt-DeO	Int-Int-Int-NoInt-NoInt-NoInt-Int-Int	3255.25	851.474	10th - 30th
86	5	4	8 hr	1	246.398	248.884	1.01009	Opt-Opt-Opt-DeO-DeO-DeO-Opt-DeO	Int-Int-Int-NoInt-NoInt-NoInt-Int-Int	3255.25	851.474	10th - 30th
86	5	4	8 hr	2	244.71	238.441	0.974381	Opt-Opt-Opt-DeO-DeO-DeO-Opt-DeO	Int-Int-Int-NoInt-NoInt-NoInt-Int-Int	3255.25	851.474	10th - 30th
86	5	4	8 hr	3	232.222	230.884	0.99424	Opt-Opt-Opt-DeO-DeO-DeO-Opt-DeO	Int-Int-Int-NoInt-NoInt-NoInt-Int-Int	3255.25	851.474	10th - 30th
87	5	6	16 hr	1	182.927	256.586	1.40267	Opt-Opt-Opt-DeO-Opt-Opt-Opt-DeO	Int-NoInt-Int-NoInt-Int-Int-Int-NoInt	3536.64	1164.36	60th - 90th
87	5	6	16 hr	2	219.369	228.158	1.04007	Opt-Opt-Opt-DeO-Opt-Opt-Opt-DeO	Int-NoInt-Int-NoInt-Int-Int-Int-NoInt	3536.64	1164.36	60th - 90th
87	5	6	16 hr	3	230.041	256.266	1.114	Opt-Opt-Opt-DeO-Opt-Opt-Opt-DeO	Int-NoInt-Int-NoInt-Int-Int-Int-NoInt	3536.64	1164.36	60th - 90th
87	5	6	8 hr	1	359.87	317.216	0.881472	Opt-Opt-Opt-DeO-Opt-Opt-Opt-DeO	Int-NoInt-Int-NoInt-Int-Int-Int-NoInt	3536.64	1164.36	60th - 90th
87	5	6	8 hr	2	277.991	272.504	0.980263	Opt-Opt-Opt-DeO-Opt-Opt-Opt-DeO	Int-NoInt-Int-NoInt-Int-Int-Int-NoInt	3536.64	1164.36	60th - 90th
87	5	6	8 hr	3	391.192	390.854	0.999135	Opt-Opt-Opt-DeO-Opt-Opt-Opt-DeO	Int-NoInt-Int-NoInt-Int-Int-Int-NoInt	3536.64	1164.36	60th - 90th
88	4	7	16 hr	1	266.85	252.146	0.944898	Opt-Opt-Opt-Opt-DeO-Opt-Opt-Opt	Int-NoInt-NoInt-Int-Int-NoInt-Int-NoInt	3567.36	1277.25	60th - 90th
88	4	7	16 hr	2	280.946	259.753	0.924566	Opt-Opt-Opt-Opt-DeO-Opt-Opt-Opt	Int-NoInt-NoInt-Int-Int-NoInt-Int-NoInt	3567.36	1277.25	60th - 90th
88	4	7	16 hr	3	295.037	247.439	0.838672	Opt-Opt-Opt-Opt-DeO-Opt-Opt-Opt	Int-NoInt-NoInt-Int-Int-NoInt-Int-NoInt	3567.36	1277.25	60th - 90th
88	4	7	8 hr	1	252.882	254.439	1.00616	Opt-Opt-Opt-Opt-DeO-Opt-Opt-Opt	Int-NoInt-NoInt-Int-Int-NoInt-Int-NoInt	3567.36	1277.25	60th - 90th
88	4	7	8 hr	2	250.583	266.493	1.06349	Opt-Opt-Opt-Opt-DeO-Opt-Opt-Opt	Int-NoInt-NoInt-Int-Int-NoInt-Int-NoInt	3567.36	1277.25	60th - 90th
88	4	7	8 hr	3	247.807	226.761	0.915072	Opt-Opt-Opt-Opt-DeO-Opt-Opt-Opt	Int-NoInt-NoInt-Int-Int-NoInt-Int-NoInt	3567.36	1277.25	60th - 90th
89	2	6	16 hr	1	248.492	288.071	1.15928	Opt-Opt-Opt-Opt-Opt-Opt-DeO-DeO	Int-NoInt-NoInt-NoInt-NoInt-Int-NoInt-NoInt	3452.18	1074.23	30th - 60th
89	2	6	16 hr	2	254.006	283.954	1.1179	Opt-Opt-Opt-Opt-Opt-Opt-DeO-DeO	Int-NoInt-NoInt-NoInt-NoInt-Int-NoInt-NoInt	3452.18	1074.23	30th - 60th
89	2	6	16 hr	3	285.543	289.258	1.01301	Opt-Opt-Opt-Opt-Opt-Opt-DeO-DeO	Int-NoInt-NoInt-NoInt-NoInt-Int-NoInt-NoInt	3452.18	1074.23	30th - 60th
89	2	6	8 hr	1	121.578	137.775	1.13322	Opt-Opt-Opt-Opt-Opt-Opt-DeO-DeO	Int-NoInt-NoInt-NoInt-NoInt-Int-NoInt-NoInt	3452.18	1074.23	30th - 60th
89	2	6	8 hr	2	156.615	130.241	0.831601	Opt-Opt-Opt-Opt-Opt-Opt-DeO-DeO	Int-NoInt-NoInt-NoInt-NoInt-Int-NoInt-NoInt	3452.18	1074.23	30th - 60th
89	2	6	8 hr	3	154.295	114.618	0.742847	Opt-Opt-Opt-Opt-Opt-Opt-DeO-DeO	Int-NoInt-NoInt-NoInt-NoInt-Int-NoInt-NoInt	3452.18	1074.23	30th - 60th
90	8	2	16 hr	1	337.661	233.444	0.691356	Opt-DeO-DeO-Opt-DeO-DeO-DeO-DeO	Int-Int-Int-Int-Int-Int-Int-Int	3113.67	708.155	< 10th
90	8	2	16 hr	2	344.448	223.587	0.649117	Opt-DeO-DeO-Opt-DeO-DeO-DeO-DeO	Int-Int-Int-Int-Int-Int-Int-Int	3113.67	708.155	< 10th
90	8	2	16 hr	3	300.879	210.685	0.700232	Opt-DeO-DeO-Opt-DeO-DeO-DeO-DeO	Int-Int-Int-Int-Int-Int-Int-Int	3113.67	708.155	< 10th
90	8	2	8 hr	1	329.071	329.437	1.00112	Opt-DeO-DeO-Opt-DeO-DeO-DeO-DeO	Int-Int-Int-Int-Int-Int-Int-Int	3113.67	708.155	< 10th
90	8	2	8 hr	2	317.145	304.563	0.96033	Opt-DeO-DeO-Opt-DeO-DeO-DeO-DeO	Int-Int-Int-Int-Int-Int-Int-Int	3113.67	708.155	< 10th
90	8	2	8 hr	3	336.644	306.746	0.91119	Opt-DeO-DeO-Opt-DeO-DeO-DeO-DeO	Int-Int-Int-Int-Int-Int-Int-Int	3113.67	708.155	< 10th
91	5	4	16 hr	1	308.156	248.917	0.807762	DeO-Opt-Opt-DeO-Opt-Opt-DeO-DeO	NoInt-Int-NoInt-Int-NoInt-Int-Int-Int	3221.54	762.548	10th - 30th
91	5	4	16 hr	2	302.755	238.779	0.788689	DeO-Opt-Opt-DeO-Opt-Opt-DeO-DeO	NoInt-Int-NoInt-Int-NoInt-Int-Int-Int	3221.54	762.548	10th - 30th
91	5	4	16 hr	3	284.082	235.863	0.830263	DeO-Opt-Opt-DeO-Opt-Opt-DeO-DeO	NoInt-Int-NoInt-Int-NoInt-Int-Int-Int	3221.54	762.548	10th - 30th
91	5	4	8 hr	1	278.818	286.661	1.02813	DeO-Opt-Opt-DeO-Opt-Opt-DeO-DeO	NoInt-Int-NoInt-Int-NoInt-Int-Int-Int	3221.54	762.548	10th - 30th
91	5	4	8 hr	2	272.118	262.486	0.964602	DeO-Opt-Opt-DeO-Opt-Opt-DeO-DeO	NoInt-Int-NoInt-Int-NoInt-Int-Int-Int	3221.54	762.548	10th - 30th
91	5	4	8 hr	3	321.058	227.586	0.708862	DeO-Opt-Opt-DeO-Opt-Opt-DeO-DeO	NoInt-Int-NoInt-Int-NoInt-Int-Int-Int	3221.54	762.548	10th - 30th
92	4	6	16 hr	1	242.591	280.402	1.15586	Opt-Opt-Opt-DeO-Opt-Opt-Opt-DeO	Int-Int-Int-NoInt-Int-NoInt-NoInt-NoInt	3536.64	1164.36	60th - 90th
92	4	6	16 hr	2	243.743	272.929	1.11974	Opt-Opt-Opt-DeO-Opt-Opt-Opt-DeO	Int-Int-Int-NoInt-Int-NoInt-NoInt-NoInt	3536.64	1164.36	60th - 90th
92	4	6	16 hr	3	240.265	270.302	1.12502	Opt-Opt-Opt-DeO-Opt-Opt-Opt-DeO	Int-Int-Int-NoInt-Int-NoInt-NoInt-NoInt	3536.64	1164.36	60th - 90th
92	4	6	8 hr	1	168.588	178.885	1.06108	Opt-Opt-Opt-DeO-Opt-Opt-Opt-DeO	Int-Int-Int-NoInt-Int-NoInt-NoInt-NoInt	3536.64	1164.36	60th - 90th
92	4	6	8 hr	2	227.091	197.365	0.869101	Opt-Opt-Opt-DeO-Opt-Opt-Opt-DeO	Int-Int-Int-NoInt-Int-NoInt-NoInt-NoInt	3536.64	1164.36	60th - 90th
92	4	6	8 hr	3	197.934	169.865	0.858189	Opt-Opt-Opt-DeO-Opt-Opt-Opt-DeO	Int-Int-Int-NoInt-Int-NoInt-NoInt-NoInt	3536.64	1164.36	60th - 90th
93	4	7	16 hr	1	264.883	262.641	0.991535	Opt-Opt-DeO-Opt-Opt-Opt-Opt-Opt	NoInt-Int-Int-NoInt-Int-NoInt-Int-NoInt	3670.64	1413.96	90th <
93	4	7	16 hr	2	233.48	259.484	1.11138	Opt-Opt-DeO-Opt-Opt-Opt-Opt-Opt	NoInt-Int-Int-NoInt-Int-NoInt-Int-NoInt	3670.64	1413.96	90th <
93	4	7	16 hr	3	262.174	255.687	0.975258	Opt-Opt-DeO-Opt-Opt-Opt-Opt-Opt	NoInt-Int-Int-NoInt-Int-NoInt-Int-NoInt	3670.64	1413.96	90th <
93	4	7	8 hr	1	233.429	229.995	0.985288	Opt-Opt-DeO-Opt-Opt-Opt-Opt-Opt	NoInt-Int-Int-NoInt-Int-NoInt-Int-NoInt	3670.64	1413.96	90th <
93	4	7	8 hr	2	252.541	220.408	0.87276	Opt-Opt-DeO-Opt-Opt-Opt-Opt-Opt	NoInt-Int-Int-NoInt-Int-NoInt-Int-NoInt	3670.64	1413.96	90th <
93	4	7	8 hr	3	219.754	248.201	1.12945	Opt-Opt-DeO-Opt-Opt-Opt-Opt-Opt	NoInt-Int-Int-NoInt-Int-NoInt-Int-NoInt	3670.64	1413.96	90th <
94	5	6	16 hr	1	256.36	229.004	0.89329	Opt-Opt-Opt-Opt-DeO-Opt-DeO-Opt	Int-NoInt-Int-NoInt-Int-NoInt-Int-Int	3321.59	973.686	30th - 60th
94	5	6	16 hr	2	270.683	254.241	0.939256	Opt-Opt-Opt-Opt-DeO-Opt-DeO-Opt	Int-NoInt-Int-NoInt-Int-NoInt-Int-Int	3321.59	973.686	30th - 60th
94	5	6	16 hr	3	257.062	240.493	0.935548	Opt-Opt-Opt-Opt-DeO-Opt-DeO-Opt	Int-NoInt-Int-NoInt-Int-NoInt-Int-Int	3321.59	973.686	30th - 60th
94	5	6	8 hr	1	265.85	281.105	1.05738	Opt-Opt-Opt-Opt-DeO-Opt-DeO-Opt	Int-NoInt-Int-NoInt-Int-NoInt-Int-Int	3321.59	973.686	30th - 60th
94	5	6	8 hr	2	334.764	331.613	0.99059	Opt-Opt-Opt-Opt-DeO-Opt-DeO-Opt	Int-NoInt-Int-NoInt-Int-NoInt-Int-Int	3321.59	973.686	30th - 60th
94	5	6	8 hr	3	269.627	273.763	1.01534	Opt-Opt-Opt-Opt-DeO-Opt-DeO-Opt	Int-NoInt-Int-NoInt-Int-NoInt-Int-Int	3321.59	973.686	30th - 60th
95	6	5	16 hr	1	262.261	255.106	0.97272	Opt-Opt-DeO-Opt-Opt-DeO-Opt-DeO	Int-Int-Int-NoInt-Int-Int-NoInt-Int	3510.02	1194.24	60th - 90th
95	6	5	16 hr	2	256.572	256.661	1.00035	Opt-Opt-DeO-Opt-Opt-DeO-Opt-DeO	Int-Int-Int-NoInt-Int-Int-NoInt-Int	3510.02	1194.24	60th - 90th
95	6	5	16 hr	3	276.049	241.506	0.874867	Opt-Opt-DeO-Opt-Opt-DeO-Opt-DeO	Int-Int-Int-NoInt-Int-Int-NoInt-Int	3510.02	1194.24	60th - 90th
95	6	5	8 hr	1	267.471	237.217	0.886889	Opt-Opt-DeO-Opt-Opt-DeO-Opt-DeO	Int-Int-Int-NoInt-Int-Int-NoInt-Int	3510.02	1194.24	60th - 90th
95	6	5	8 hr	2	291.695	266.493	0.913602	Opt-Opt-DeO-Opt-Opt-DeO-Opt-DeO	Int-Int-Int-NoInt-Int-Int-NoInt-Int	3510.02	1194.24	60th - 90th
95	6	5	8 hr	3	232.222	221.814	0.955181	Opt-Opt-DeO-Opt-Opt-DeO-Opt-DeO	Int-Int-Int-NoInt-Int-Int-NoInt-Int	3510.02	1194.24	60th - 90th
96	6	4	16 hr	1	262.916	243.4	0.925771	Opt-Opt-DeO-Opt-DeO-DeO-Opt-DeO	Int-Int-Int-Int-Int-Int-NoInt-NoInt	3362.84	1014.37	30th - 60th
96	6	4	16 hr	2	263.627	258.947	0.982244	Opt-Opt-DeO-Opt-DeO-DeO-Opt-DeO	Int-Int-Int-Int-Int-Int-NoInt-NoInt	3362.84	1014.37	30th - 60th
96	6	4	16 hr	3	257.792	234.85	0.911006	Opt-Opt-DeO-Opt-DeO-DeO-Opt-DeO	Int-Int-Int-Int-Int-Int-NoInt-NoInt	3362.84	1014.37	30th - 60th
96	6	4	8 hr	1	303.134	279.439	0.921832	Opt-Opt-DeO-Opt-DeO-DeO-Opt-DeO	Int-Int-Int-Int-Int-Int-NoInt-NoInt	3362.84	1014.37	30th - 60th
96	6	4	8 hr	2	281.906	260.482	0.924002	Opt-Opt-DeO-Opt-DeO-DeO-Opt-DeO	Int-Int-Int-Int-Int-Int-NoInt-NoInt	3362.84	1014.37	30th - 60th
96	6	4	8 hr	3	264.951	239.13	0.902544	Opt-Opt-DeO-Opt-DeO-DeO-Opt-DeO	Int-Int-Int-Int-Int-Int-NoInt-NoInt	3362.84	1014.37	30th - 60th
97	5	5	16 hr	1	224.233	251.742	1.12268	Opt-DeO-Opt-Opt-Opt-DeO-DeO-Opt	NoInt-Int-Int-NoInt-Int-NoInt-Int-Int	3327.02	1014.54	30th - 60th
97	5	5	16 hr	2	242.46	226.276	0.933249	Opt-DeO-Opt-Opt-Opt-DeO-DeO-Opt	NoInt-Int-Int-NoInt-Int-NoInt-Int-Int	3327.02	1014.54	30th - 60th
97	5	5	16 hr	3	271.667	243.821	0.8975	Opt-DeO-Opt-Opt-Opt-DeO-DeO-Opt	NoInt-Int-Int-NoInt-Int-NoInt-Int-Int	3327.02	1014.54	30th - 60th
97	5	5	8 hr	1	244.777	311.105	1.27097	Opt-DeO-Opt-Opt-Opt-DeO-DeO-Opt	NoInt-Int-Int-NoInt-Int-NoInt-Int-Int	3327.02	1014.54	30th - 60th
97	5	5	8 hr	2	346.51	298.552	0.861598	Opt-DeO-Opt-Opt-Opt-DeO-DeO-Opt	NoInt-Int-Int-NoInt-Int-NoInt-Int-Int	3327.02	1014.54	30th - 60th
97	5	5	8 hr	3	291.446	296.851	1.01855	Opt-DeO-Opt-Opt-Opt-DeO-DeO-Opt	NoInt-Int-Int-NoInt-Int-NoInt-Int-Int	3327.02	1014.54	30th - 60th
98	6	6	16 hr	1	222.266	264.525	1.19013	Opt-Opt-Opt-Opt-Opt-DeO-Opt-DeO	Int-NoInt-Int-Int-Int-Int-Int-NoInt	3556.8	1239.24	60th - 90th
98	6	6	16 hr	2	199.485	261.232	1.30954	Opt-Opt-Opt-Opt-Opt-DeO-Opt-DeO	Int-NoInt-Int-Int-Int-Int-Int-NoInt	3556.8	1239.24	60th - 90th
98	6	6	16 hr	3	229.311	249.754	1.08915	Opt-Opt-Opt-Opt-Opt-DeO-Opt-DeO	Int-NoInt-Int-Int-Int-Int-Int-NoInt	3556.8	1239.24	60th - 90th
98	6	6	8 hr	1	265.85	254.439	0.957077	Opt-Opt-Opt-Opt-Opt-DeO-Opt-DeO	Int-NoInt-Int-Int-Int-Int-Int-NoInt	3556.8	1239.24	60th - 90th
98	6	6	8 hr	2	248.626	257.476	1.0356	Opt-Opt-Opt-Opt-Opt-DeO-Opt-DeO	Int-NoInt-Int-Int-Int-Int-Int-NoInt	3556.8	1239.24	60th - 90th
98	6	6	8 hr	3	271.185	222.638	0.820983	Opt-Opt-Opt-Opt-Opt-DeO-Opt-DeO	Int-NoInt-Int-Int-Int-Int-Int-NoInt	3556.8	1239.24	60th - 90th
99	5	5	16 hr	1	220.299	267.485	1.21419	Opt-Opt-Opt-DeO-Opt-Opt-DeO-DeO	NoInt-NoInt-Int-Int-Int-NoInt-Int-Int	3292.57	861.253	10th - 30th
99	5	5	16 hr	2	205.257	262.173	1.27729	Opt-Opt-Opt-DeO-Opt-Opt-DeO-DeO	NoInt-NoInt-Int-Int-Int-NoInt-Int-Int	3292.57	861.253	10th - 30th
99	5	5	16 hr	3	249.759	272.762	1.0921	Opt-Opt-Opt-DeO-Opt-Opt-DeO-DeO	NoInt-NoInt-Int-Int-Int-NoInt-Int-Int	3292.57	861.253	10th - 30th
99	5	5	8 hr	1	192.903	230.551	1.19516	Opt-Opt-Opt-DeO-Opt-Opt-DeO-DeO	NoInt-NoInt-Int-Int-Int-NoInt-Int-Int	3292.57	861.253	10th - 30th
99	5	5	8 hr	2	189.895	212.393	1.11847	Opt-Opt-Opt-DeO-Opt-Opt-DeO-DeO	NoInt-NoInt-Int-Int-Int-NoInt-Int-Int	3292.57	861.253	10th - 30th
99	5	5	8 hr	3	202.61	210.27	1.03781	Opt-Opt-Opt-DeO-Opt-Opt-DeO-DeO	NoInt-NoInt-Int-Int-Int-NoInt-Int-Int	3292.57	861.253	10th - 30th
100	5	6	16 hr	1	221.61	267.619	1.20761	Opt-Opt-Opt-Opt-Opt-DeO-Opt-DeO	Int-Int-Int-NoInt-NoInt-NoInt-Int-Int	3556.8	1239.24	60th - 90th
100	5	6	16 hr	2	232.839	253.838	1.09019	Opt-Opt-Opt-Opt-Opt-DeO-Opt-DeO	Int-Int-Int-NoInt-NoInt-NoInt-Int-Int	3556.8	1239.24	60th - 90th
100	5	6	16 hr	3	256.331	258.581	1.00878	Opt-Opt-Opt-Opt-Opt-DeO-Opt-DeO	Int-Int-Int-NoInt-NoInt-NoInt-Int-Int	3556.8	1239.24	60th - 90th
100	5	6	8 hr	1	251.261	221.662	0.882199	Opt-Opt-Opt-Opt-Opt-DeO-Opt-DeO	Int-Int-Int-NoInt-NoInt-NoInt-Int-Int	3556.8	1239.24	60th - 90th
100	5	6	8 hr	2	240.795	246.456	1.02351	Opt-Opt-Opt-Opt-Opt-DeO-Opt-DeO	Int-Int-Int-NoInt-NoInt-NoInt-Int-Int	3556.8	1239.24	60th - 90th
100	5	6	8 hr	3	235.339	210.27	0.893476	Opt-Opt-Opt-Opt-Opt-DeO-Opt-DeO	Int-Int-Int-NoInt-NoInt-NoInt-Int-Int	3556.8	1239.24	60th - 90th
101	6	3	16 hr	1	215.709	263.179	1.22006	Opt-DeO-DeO-DeO-DeO-Opt-Opt-DeO	Int-Int-Int-NoInt-Int-NoInt-Int-Int	3334.6	937.774	30th - 60th
101	6	3	16 hr	2	209.747	264.997	1.26341	Opt-DeO-DeO-DeO-DeO-Opt-Opt-DeO	Int-Int-Int-NoInt-Int-NoInt-Int-Int	3334.6	937.774	30th - 60th
101	6	3	16 hr	3	217.626	261.62	1.20215	Opt-DeO-DeO-DeO-DeO-Opt-Opt-DeO	Int-Int-Int-NoInt-Int-NoInt-Int-Int	3334.6	937.774	30th - 60th
101	6	3	8 hr	1	207.493	258.328	1.245	Opt-DeO-DeO-DeO-DeO-Opt-Opt-DeO	Int-Int-Int-NoInt-Int-NoInt-Int-Int	3334.6	937.774	30th - 60th
101	6	3	8 hr	2	150.742	281.521	1.86757	Opt-DeO-DeO-DeO-DeO-Opt-Opt-DeO	Int-Int-Int-NoInt-Int-NoInt-Int-Int	3334.6	937.774	30th - 60th
101	6	3	8 hr	3	165.205	243.253	1.47243	Opt-DeO-DeO-DeO-DeO-Opt-Opt-DeO	Int-Int-Int-NoInt-Int-NoInt-Int-Int	3334.6	937.774	30th - 60th
102	6	7	16 hr	1	205.875	268.158	1.30253	Opt-Opt-Opt-Opt-Opt-Opt-Opt-DeO	Int-NoInt-Int-NoInt-Int-Int-Int-Int	3696.24	1377.33	90th <
102	6	7	16 hr	2	191.787	256.93	1.33966	Opt-Opt-Opt-Opt-Opt-Opt-Opt-DeO	Int-NoInt-Int-NoInt-Int-Int-Int-Int	3696.24	1377.33	90th <
102	6	7	16 hr	3	217.626	261.33	1.20082	Opt-Opt-Opt-Opt-Opt-Opt-Opt-DeO	Int-NoInt-Int-NoInt-Int-Int-Int-Int	3696.24	1377.33	90th <
102	6	7	8 hr	1	248.019	237.217	0.956449	Opt-Opt-Opt-Opt-Opt-Opt-Opt-DeO	Int-NoInt-Int-NoInt-Int-Int-Int-Int	3696.24	1377.33	90th <
102	6	7	8 hr	2	236.88	257.476	1.08695	Opt-Opt-Opt-Opt-Opt-Opt-Opt-DeO	Int-NoInt-Int-NoInt-Int-Int-Int-Int	3696.24	1377.33	90th <
102	6	7	8 hr	3	266.51	238.306	0.894172	Opt-Opt-Opt-Opt-Opt-Opt-Opt-DeO	Int-NoInt-Int-NoInt-Int-Int-Int-Int	3696.24	1377.33	90th <
103	2	5	16 hr	1	295.043	253.895	0.860536	Opt-DeO-DeO-Opt-Opt-DeO-Opt-Opt	NoInt-Int-NoInt-NoInt-NoInt-NoInt-Int-NoInt	3520.27	1269.51	60th - 90th
103	2	5	16 hr	2	284.153	257.737	0.907034	Opt-DeO-DeO-Opt-Opt-DeO-Opt-Opt	NoInt-Int-NoInt-NoInt-NoInt-NoInt-Int-NoInt	3520.27	1269.51	60th - 90th
103	2	5	16 hr	3	293.576	254.963	0.868475	Opt-DeO-DeO-Opt-Opt-DeO-Opt-Opt	NoInt-Int-NoInt-NoInt-NoInt-NoInt-Int-NoInt	3520.27	1269.51	60th - 90th
103	2	5	8 hr	1	223.703	196.663	0.879123	Opt-DeO-DeO-Opt-Opt-DeO-Opt-Opt	NoInt-Int-NoInt-NoInt-NoInt-NoInt-Int-NoInt	3520.27	1269.51	60th - 90th
103	2	5	8 hr	2	213.387	189.35	0.887355	Opt-DeO-DeO-Opt-Opt-DeO-Opt-Opt	NoInt-Int-NoInt-NoInt-NoInt-NoInt-Int-NoInt	3520.27	1269.51	60th - 90th
103	2	5	8 hr	3	213.519	197.901	0.926852	Opt-DeO-DeO-Opt-Opt-DeO-Opt-Opt	NoInt-Int-NoInt-NoInt-NoInt-NoInt-Int-NoInt	3520.27	1269.51	60th - 90th
104	7	4	16 hr	1	190.139	263.045	1.38343	Opt-DeO-Opt-DeO-DeO-Opt-Opt-DeO	NoInt-Int-Int-Int-Int-Int-Int-Int	3380.79	981.702	30th - 60th
104	7	4	16 hr	2	201.409	268.492	1.33307	Opt-DeO-Opt-DeO-DeO-Opt-Opt-DeO	NoInt-Int-Int-Int-Int-Int-Int-Int	3380.79	981.702	30th - 60th
104	7	4	16 hr	3	205.211	254.385	1.23962	Opt-DeO-Opt-DeO-DeO-Opt-Opt-DeO	NoInt-Int-Int-Int-Int-Int-Int-Int	3380.79	981.702	30th - 60th
104	7	4	8 hr	1	189.661	257.217	1.35619	Opt-DeO-Opt-DeO-DeO-Opt-Opt-DeO	NoInt-Int-Int-Int-Int-Int-Int-Int	3380.79	981.702	30th - 60th
104	7	4	8 hr	2	219.26	271.502	1.23826	Opt-DeO-Opt-DeO-DeO-Opt-Opt-DeO	NoInt-Int-Int-Int-Int-Int-Int-Int	3380.79	981.702	30th - 60th
104	7	4	8 hr	3	191.7	225.112	1.17429	Opt-DeO-Opt-DeO-DeO-Opt-Opt-DeO	NoInt-Int-Int-Int-Int-Int-Int-Int	3380.79	981.702	30th - 60th
105	5	4	16 hr	1	256.36	236.269	0.921631	Opt-DeO-DeO-DeO-Opt-Opt-Opt-DeO	Int-Int-Int-NoInt-NoInt-NoInt-Int-Int	3479.43	1114.41	60th - 90th
105	5	4	16 hr	2	265.552	244.964	0.922472	Opt-DeO-DeO-DeO-Opt-Opt-Opt-DeO	Int-Int-Int-NoInt-NoInt-NoInt-Int-Int	3479.43	1114.41	60th - 90th
105	5	4	16 hr	3	284.082	245.124	0.862862	Opt-DeO-DeO-DeO-Opt-Opt-Opt-DeO	Int-Int-Int-NoInt-NoInt-NoInt-Int-Int	3479.43	1114.41	60th - 90th
105	5	4	8 hr	1	251.261	255.55	1.01707	Opt-DeO-DeO-DeO-Opt-Opt-Opt-DeO	Int-Int-Int-NoInt-NoInt-NoInt-Int-Int	3479.43	1114.41	60th - 90th
105	5	4	8 hr	2	291.695	254.471	0.872387	Opt-DeO-DeO-DeO-Opt-Opt-Opt-DeO	Int-Int-Int-NoInt-NoInt-NoInt-Int-Int	3479.43	1114.41	60th - 90th
105	5	4	8 hr	3	288.329	220.165	0.763588	Opt-DeO-DeO-DeO-Opt-Opt-Opt-DeO	Int-Int-Int-NoInt-NoInt-NoInt-Int-Int	3479.43	1114.41	60th - 90th
106	4	4	16 hr	1	246.525	255.914	1.03808	Opt-Opt-DeO-DeO-DeO-Opt-Opt-DeO	Int-Int-NoInt-NoInt-Int-Int-NoInt-NoInt	3345.53	944.126	30th - 60th
106	4	4	16 hr	2	252.082	254.106	1.00803	Opt-Opt-DeO-DeO-DeO-Opt-Opt-DeO	Int-Int-NoInt-NoInt-Int-Int-NoInt-NoInt	3345.53	944.126	30th - 60th
106	4	4	16 hr	3	260.713	247.728	0.950196	Opt-Opt-DeO-DeO-DeO-Opt-Opt-DeO	Int-Int-NoInt-NoInt-Int-Int-NoInt-NoInt	3345.53	944.126	30th - 60th
106	4	4	8 hr	1	209.114	208.884	0.998903	Opt-Opt-DeO-DeO-DeO-Opt-Opt-DeO	Int-Int-NoInt-NoInt-Int-Int-NoInt-NoInt	3345.53	944.126	30th - 60th
106	4	4	8 hr	2	266.245	243.45	0.914385	Opt-Opt-DeO-DeO-DeO-Opt-Opt-DeO	Int-Int-NoInt-NoInt-Int-Int-NoInt-NoInt	3345.53	944.126	30th - 60th
106	4	4	8 hr	3	204.168	232.533	1.13893	Opt-Opt-DeO-DeO-DeO-Opt-Opt-DeO	Int-Int-NoInt-NoInt-Int-Int-NoInt-NoInt	3345.53	944.126	30th - 60th
107	6	6	16 hr	1	256.36	227.12	0.885942	Opt-DeO-Opt-DeO-Opt-Opt-Opt-Opt	Int-Int-Int-NoInt-Int-Int-Int-NoInt	3546.8	1239.97	60th - 90th
107	6	6	16 hr	2	239.895	254.913	1.0626	Opt-DeO-Opt-DeO-Opt-Opt-Opt-Opt	Int-Int-Int-NoInt-Int-Int-Int-NoInt	3546.8	1239.97	60th - 90th
107	6	6	16 hr	3	258.522	261.33	1.01086	Opt-DeO-Opt-DeO-Opt-Opt-Opt-Opt	Int-Int-Int-NoInt-Int-Int-Int-NoInt	3546.8	1239.97	60th - 90th
107	6	6	8 hr	1	235.05	261.106	1.11085	Opt-DeO-Opt-DeO-Opt-Opt-Opt-Opt	Int-Int-Int-NoInt-Int-Int-Int-NoInt	3546.8	1239.97	60th - 90th
107	6	6	8 hr	2	231.007	236.437	1.02351	Opt-DeO-Opt-DeO-Opt-Opt-Opt-Opt	Int-Int-Int-NoInt-Int-Int-Int-NoInt	3546.8	1239.97	60th - 90th
107	6	6	8 hr	3	216.636	254.797	1.17615	Opt-DeO-Opt-DeO-Opt-Opt-Opt-Opt	Int-Int-Int-NoInt-Int-Int-Int-NoInt	3546.8	1239.97	60th - 90th
108	4	3	16 hr	1	293.076	238.826	0.814893	Opt-DeO-DeO-DeO-Opt-DeO-DeO-Opt	Int-NoInt-Int-NoInt-NoInt-NoInt-Int-Int	3121.22	757.637	10th - 30th
108	4	3	16 hr	2	307.245	207.722	0.67608	Opt-DeO-DeO-DeO-Opt-DeO-DeO-Opt	Int-NoInt-Int-NoInt-NoInt-NoInt-Int-Int	3121.22	757.637	10th - 30th
108	4	3	16 hr	3	294.306	225.878	0.767495	Opt-DeO-DeO-DeO-Opt-DeO-DeO-Opt	Int-NoInt-Int-NoInt-NoInt-NoInt-Int-Int	3121.22	757.637	10th - 30th
108	4	3	8 hr	1	314.481	282.772	0.899169	Opt-DeO-DeO-DeO-Opt-DeO-DeO-Opt	Int-NoInt-Int-NoInt-NoInt-NoInt-Int-Int	3121.22	757.637	10th - 30th
108	4	3	8 hr	2	301.483	274.508	0.910525	Opt-DeO-DeO-DeO-Opt-DeO-DeO-Opt	Int-NoInt-Int-NoInt-NoInt-NoInt-Int-Int	3121.22	757.637	10th - 30th
108	4	3	8 hr	3	269.627	319.115	1.18354	Opt-DeO-DeO-DeO-Opt-DeO-DeO-Opt	Int-NoInt-Int-NoInt-NoInt-NoInt-Int-Int	3121.22	757.637	10th - 30th
109	5	4	16 hr	1	249.148	248.917	0.999074	Opt-Opt-DeO-Opt-DeO-DeO-Opt-DeO	Int-Int-NoInt-NoInt-Int-NoInt-Int-Int	3362.84	1014.37	30th - 60th
109	5	4	16 hr	2	248.875	232.191	0.932966	Opt-Opt-DeO-Opt-DeO-DeO-Opt-DeO	Int-Int-NoInt-NoInt-Int-NoInt-Int-Int	3362.84	1014.37	30th - 60th
109	5	4	16 hr	3	247.568	239.191	0.966164	Opt-Opt-DeO-Opt-DeO-DeO-Opt-DeO	Int-Int-NoInt-NoInt-Int-NoInt-Int-Int	3362.84	1014.37	30th - 60th
109	5	4	8 hr	1	254.503	246.661	0.969189	Opt-Opt-DeO-Opt-DeO-DeO-Opt-DeO	Int-Int-NoInt-NoInt-Int-NoInt-Int-Int	3362.84	1014.37	30th - 60th
109	5	4	8 hr	2	266.245	244.452	0.918148	Opt-Opt-DeO-Opt-DeO-DeO-Opt-DeO	Int-Int-NoInt-NoInt-Int-NoInt-Int-Int	3362.84	1014.37	30th - 60th
109	5	4	8 hr	3	335.085	272.938	0.814534	Opt-Opt-DeO-Opt-DeO-DeO-Opt-DeO	Int-Int-NoInt-NoInt-Int-NoInt-Int-Int	3362.84	1014.37	30th - 60th
110	5	6	16 hr	1	231.445	253.895	1.097	Opt-Opt-Opt-Opt-Opt-DeO-Opt-DeO	Int-NoInt-Int-Int-NoInt-NoInt-Int-Int	3556.8	1239.24	60th - 90th
110	5	6	16 hr	2	216.162	246.981	1.14257	Opt-Opt-Opt-Opt-Opt-DeO-Opt-DeO	Int-NoInt-Int-Int-NoInt-NoInt-Int-Int	3556.8	1239.24	60th - 90th
110	5	6	16 hr	3	257.062	253.516	0.986209	Opt-Opt-Opt-Opt-Opt-DeO-Opt-DeO	Int-NoInt-Int-Int-NoInt-NoInt-Int-Int	3556.8	1239.24	60th - 90th
110	5	6	8 hr	1	259.366	220.551	0.850346	Opt-Opt-Opt-Opt-Opt-DeO-Opt-DeO	Int-NoInt-Int-Int-NoInt-NoInt-Int-Int	3556.8	1239.24	60th - 90th
110	5	6	8 hr	2	246.668	236.437	0.958525	Opt-Opt-Opt-Opt-Opt-DeO-Opt-DeO	Int-NoInt-Int-Int-NoInt-NoInt-Int-Int	3556.8	1239.24	60th - 90th
110	5	6	8 hr	3	254.041	207.796	0.817961	Opt-Opt-Opt-Opt-Opt-DeO-Opt-DeO	Int-NoInt-Int-Int-NoInt-NoInt-Int-Int	3556.8	1239.24	60th - 90th
111	6	5	16 hr	1	215.709	246.36	1.14209	DeO-DeO-Opt-Opt-Opt-Opt-Opt-DeO	Int-Int-Int-NoInt-Int-Int-Int-NoInt	3613.19	1272.76	60th - 90th
111	6	5	16 hr	2	205.257	251.283	1.22423	DeO-DeO-Opt-Opt-Opt-Opt-Opt-DeO	Int-Int-Int-NoInt-Int-Int-Int-NoInt	3613.19	1272.76	60th - 90th
111	6	5	16 hr	3	202.29	250.044	1.23607	DeO-DeO-Opt-Opt-Opt-Opt-Opt-DeO	Int-Int-Int-NoInt-Int-Int-Int-NoInt	3613.19	1272.76	60th - 90th
111	6	5	8 hr	1	236.671	267.217	1.12906	DeO-DeO-Opt-Opt-Opt-Opt-Opt-DeO	Int-Int-Int-NoInt-Int-Int-Int-NoInt	3613.19	1272.76	60th - 90th
111	6	5	8 hr	2	213.387	279.517	1.3099	DeO-DeO-Opt-Opt-Opt-Opt-Opt-DeO	Int-Int-Int-NoInt-Int-Int-Int-NoInt	3613.19	1272.76	60th - 90th
111	6	5	8 hr	3	286.771	239.13	0.833873	DeO-DeO-Opt-Opt-Opt-Opt-Opt-DeO	Int-Int-Int-NoInt-Int-Int-Int-NoInt	3613.19	1272.76	60th - 90th
112	4	4	16 hr	1	266.85	263.717	0.98826	Opt-Opt-DeO-DeO-Opt-Opt-DeO-DeO	NoInt-NoInt-Int-NoInt-Int-NoInt-Int-Int	3246.29	817.664	10th - 30th
112	4	4	16 hr	2	234.122	242.813	1.03712	Opt-Opt-DeO-DeO-Opt-Opt-DeO-DeO	NoInt-NoInt-Int-NoInt-Int-NoInt-Int-Int	3246.29	817.664	10th - 30th
112	4	4	16 hr	3	234.423	263.501	1.12404	Opt-Opt-DeO-DeO-Opt-Opt-DeO-DeO	NoInt-NoInt-Int-NoInt-Int-NoInt-Int-Int	3246.29	817.664	10th - 30th
112	4	4	8 hr	1	170.209	201.107	1.18153	Opt-Opt-DeO-DeO-Opt-Opt-DeO-DeO	NoInt-NoInt-Int-NoInt-Int-NoInt-Int-Int	3246.29	817.664	10th - 30th
112	4	4	8 hr	2	195.768	238.441	1.21798	Opt-Opt-DeO-DeO-Opt-Opt-DeO-DeO	NoInt-NoInt-Int-NoInt-Int-NoInt-Int-Int	3246.29	817.664	10th - 30th
112	4	4	8 hr	3	149.619	201.199	1.34474	Opt-Opt-DeO-DeO-Opt-Opt-DeO-DeO	NoInt-NoInt-Int-NoInt-Int-NoInt-Int-Int	3246.29	817.664	10th - 30th
113	4	5	16 hr	1	252.426	251.339	0.995693	Opt-DeO-DeO-Opt-Opt-Opt-Opt-DeO	Int-Int-NoInt-NoInt-NoInt-NoInt-Int-Int	3638.53	1325.97	60th - 90th
113	4	5	16 hr	2	266.193	247.115	0.92833	Opt-DeO-DeO-Opt-Opt-Opt-Opt-DeO	Int-Int-NoInt-NoInt-NoInt-NoInt-Int-Int	3638.53	1325.97	60th - 90th
113	4	5	16 hr	3	246.107	241.361	0.980717	Opt-DeO-DeO-Opt-Opt-Opt-Opt-DeO	Int-Int-NoInt-NoInt-NoInt-NoInt-Int-Int	3638.53	1325.97	60th - 90th
113	4	5	8 hr	1	252.882	217.218	0.858969	Opt-DeO-DeO-Opt-Opt-Opt-Opt-DeO	Int-Int-NoInt-NoInt-NoInt-NoInt-Int-Int	3638.53	1325.97	60th - 90th
113	4	5	8 hr	2	252.541	233.432	0.924332	Opt-DeO-DeO-Opt-Opt-Opt-Opt-DeO	Int-Int-NoInt-NoInt-NoInt-NoInt-Int-Int	3638.53	1325.97	60th - 90th
113	4	5	8 hr	3	246.249	202.848	0.823754	Opt-DeO-DeO-Opt-Opt-Opt-Opt-DeO	Int-Int-NoInt-NoInt-NoInt-NoInt-Int-Int	3638.53	1325.97	60th - 90th
114	6	7	16 hr	1	251.115	248.513	0.989641	Opt-Opt-Opt-Opt-DeO-Opt-Opt-Opt	Int-Int-NoInt-Int-Int-Int-Int-NoInt	3567.36	1277.25	60th - 90th
114	6	7	16 hr	2	234.763	261.367	1.11332	Opt-Opt-Opt-Opt-DeO-Opt-Opt-Opt	Int-Int-NoInt-Int-Int-Int-Int-NoInt	3567.36	1277.25	60th - 90th
114	6	7	16 hr	3	273.128	232.101	0.849787	Opt-Opt-Opt-Opt-DeO-Opt-Opt-Opt	Int-Int-NoInt-Int-Int-Int-Int-NoInt	3567.36	1277.25	60th - 90th
114	6	7	8 hr	1	199.388	229.44	1.15072	Opt-Opt-Opt-Opt-DeO-Opt-Opt-Opt	Int-Int-NoInt-Int-Int-Int-Int-NoInt	3567.36	1277.25	60th - 90th
114	6	7	8 hr	2	234.922	244.452	1.04057	Opt-Opt-Opt-Opt-DeO-Opt-Opt-Opt	Int-Int-NoInt-Int-Int-Int-Int-NoInt	3567.36	1277.25	60th - 90th
114	6	7	8 hr	3	225.988	207.796	0.919501	Opt-Opt-Opt-Opt-DeO-Opt-Opt-Opt	Int-Int-NoInt-Int-Int-Int-Int-NoInt	3567.36	1277.25	60th - 90th
115	6	4	16 hr	1	250.459	245.419	0.979876	Opt-Opt-Opt-Opt-DeO-DeO-DeO-DeO	Int-Int-Int-NoInt-Int-Int-Int-NoInt	3171.38	759.512	10th - 30th
115	6	4	16 hr	2	225.783	231.788	1.0266	Opt-Opt-Opt-Opt-DeO-DeO-DeO-DeO	Int-Int-Int-NoInt-Int-Int-Int-NoInt	3171.38	759.512	10th - 30th
115	6	4	16 hr	3	235.883	236.297	1.00175	Opt-Opt-Opt-Opt-DeO-DeO-DeO-DeO	Int-Int-Int-NoInt-Int-Int-Int-NoInt	3171.38	759.512	10th - 30th
115	6	4	8 hr	1	270.713	282.216	1.04249	Opt-Opt-Opt-Opt-DeO-DeO-DeO-DeO	Int-Int-Int-NoInt-Int-Int-Int-NoInt	3171.38	759.512	10th - 30th
115	6	4	8 hr	2	264.287	262.486	0.993183	Opt-Opt-Opt-Opt-DeO-DeO-DeO-DeO	Int-Int-Int-NoInt-Int-Int-Int-NoInt	3171.38	759.512	10th - 30th
115	6	4	8 hr	3	275.861	260.569	0.944568	Opt-Opt-Opt-Opt-DeO-DeO-DeO-DeO	Int-Int-Int-NoInt-Int-Int-Int-NoInt	3171.38	759.512	10th - 30th
116	3	3	16 hr	1	263.572	248.244	0.941846	Opt-Opt-DeO-DeO-Opt-DeO-DeO-DeO	NoInt-Int-NoInt-NoInt-NoInt-NoInt-Int-Int	3112.68	682.815	< 10th
116	3	3	16 hr	2	282.229	240.662	0.852718	Opt-Opt-DeO-DeO-Opt-DeO-DeO-DeO	NoInt-Int-NoInt-NoInt-NoInt-NoInt-Int-Int	3112.68	682.815	< 10th
116	3	3	16 hr	3	249.028	238.757	0.958754	Opt-Opt-DeO-DeO-Opt-DeO-DeO-DeO	NoInt-Int-NoInt-NoInt-NoInt-NoInt-Int-Int	3112.68	682.815	< 10th
116	3	3	8 hr	1	217.219	222.218	1.02301	Opt-Opt-DeO-DeO-Opt-DeO-DeO-DeO	NoInt-Int-NoInt-NoInt-NoInt-NoInt-Int-Int	3112.68	682.815	< 10th
116	3	3	8 hr	2	264.287	226.419	0.856715	Opt-Opt-DeO-DeO-Opt-DeO-DeO-DeO	NoInt-Int-NoInt-NoInt-NoInt-NoInt-Int-Int	3112.68	682.815	< 10th
116	3	3	8 hr	3	250.924	226.761	0.903704	Opt-Opt-DeO-DeO-Opt-DeO-DeO-DeO	NoInt-Int-NoInt-NoInt-NoInt-NoInt-Int-Int	3112.68	682.815	< 10th
117	6	5	16 hr	1	234.068	244.746	1.04562	Opt-Opt-DeO-Opt-Opt-DeO-Opt-DeO	Int-Int-Int-NoInt-Int-NoInt-Int-Int	3510.02	1194.24	60th - 90th
117	6	5	16 hr	2	261.062	233.536	0.894562	Opt-Opt-DeO-Opt-Opt-DeO-Opt-DeO	Int-Int-Int-NoInt-Int-NoInt-Int-Int	3510.02	1194.24	60th - 90th
117	6	5	16 hr	3	258.522	226.602	0.876528	Opt-Opt-DeO-Opt-Opt-DeO-Opt-DeO	Int-Int-Int-NoInt-Int-NoInt-Int-Int	3510.02	1194.24	60th - 90th
117	6	5	8 hr	1	278.818	261.106	0.936472	Opt-Opt-DeO-Opt-Opt-DeO-Opt-DeO	Int-Int-Int-NoInt-Int-NoInt-Int-Int	3510.02	1194.24	60th - 90th
117	6	5	8 hr	2	299.525	238.441	0.796063	Opt-Opt-DeO-Opt-Opt-DeO-Opt-DeO	Int-Int-Int-NoInt-Int-NoInt-Int-Int	3510.02	1194.24	60th - 90th
117	6	5	8 hr	3	314.824	246.551	0.78314	Opt-Opt-DeO-Opt-Opt-DeO-Opt-DeO	Int-Int-Int-NoInt-Int-NoInt-Int-Int	3510.02	1194.24	60th - 90th
118	6	5	16 hr	1	236.69	245.688	1.03801	Opt-Opt-Opt-Opt-Opt-DeO-DeO-DeO	Int-Int-NoInt-Int-Int-Int-Int-NoInt	3318.56	939.379	30th - 60th
118	6	5	16 hr	2	241.819	245.502	1.01523	Opt-Opt-Opt-Opt-Opt-DeO-DeO-DeO	Int-Int-NoInt-Int-Int-Int-Int-NoInt	3318.56	939.379	30th - 60th
118	6	5	16 hr	3	244.647	252.793	1.0333	Opt-Opt-Opt-Opt-Opt-DeO-DeO-DeO	Int-Int-NoInt-Int-Int-Int-Int-NoInt	3318.56	939.379	30th - 60th
118	6	5	8 hr	1	233.429	241.106	1.03289	Opt-Opt-Opt-Opt-Opt-DeO-DeO-DeO	Int-Int-NoInt-Int-Int-Int-Int-NoInt	3318.56	939.379	30th - 60th
118	6	5	8 hr	2	213.387	195.361	0.915525	Opt-Opt-Opt-Opt-Opt-DeO-DeO-DeO	Int-Int-NoInt-Int-Int-Int-Int-NoInt	3318.56	939.379	30th - 60th
118	6	5	8 hr	3	235.339	219.34	0.932018	Opt-Opt-Opt-Opt-Opt-DeO-DeO-DeO	Int-Int-NoInt-Int-Int-Int-Int-NoInt	3318.56	939.379	30th - 60th
119	4	5	16 hr	1	241.28	240.575	0.997078	Opt-DeO-Opt-Opt-Opt-DeO-DeO-Opt	Int-Int-NoInt-NoInt-Int-NoInt-Int-NoInt	3327.02	1014.54	30th - 60th
119	4	5	16 hr	2	246.309	236.225	0.95906	Opt-DeO-Opt-Opt-Opt-DeO-DeO-Opt	Int-Int-NoInt-NoInt-Int-NoInt-Int-NoInt	3327.02	1014.54	30th - 60th
119	4	5	16 hr	3	241.725	230.075	0.951802	Opt-DeO-Opt-Opt-Opt-DeO-DeO-Opt	Int-Int-NoInt-NoInt-Int-NoInt-Int-NoInt	3327.02	1014.54	30th - 60th
119	4	5	8 hr	1	283.682	271.661	0.957627	Opt-DeO-Opt-Opt-Opt-DeO-DeO-Opt	Int-Int-NoInt-NoInt-Int-NoInt-Int-NoInt	3327.02	1014.54	30th - 60th
119	4	5	8 hr	2	279.949	267.495	0.955514	Opt-DeO-Opt-Opt-Opt-DeO-DeO-Opt	Int-Int-NoInt-NoInt-Int-NoInt-Int-NoInt	3327.02	1014.54	30th - 60th
119	4	5	8 hr	3	261.834	254.797	0.973125	Opt-DeO-Opt-Opt-Opt-DeO-DeO-Opt	Int-Int-NoInt-NoInt-Int-NoInt-Int-NoInt	3327.02	1014.54	30th - 60th
120	5	6	16 hr	1	208.497	249.455	1.19644	Opt-DeO-Opt-Opt-Opt-Opt-Opt-DeO	NoInt-Int-NoInt-Int-Int-Int-Int-NoInt	3685.23	1371.32	90th <
120	5	6	16 hr	2	206.54	239.721	1.16065	Opt-DeO-Opt-Opt-Opt-Opt-Opt-DeO	NoInt-Int-NoInt-Int-Int-Int-Int-NoInt	3685.23	1371.32	90th <
120	5	6	16 hr	3	216.896	258.002	1.18952	Opt-DeO-Opt-Opt-Opt-Opt-Opt-DeO	NoInt-Int-NoInt-Int-Int-Int-Int-NoInt	3685.23	1371.32	90th <
120	5	6	8 hr	1	233.429	244.439	1.04717	Opt-DeO-Opt-Opt-Opt-Opt-Opt-DeO	NoInt-Int-NoInt-Int-Int-Int-Int-NoInt	3685.23	1371.32	90th <
120	5	6	8 hr	2	189.895	221.41	1.16596	Opt-DeO-Opt-Opt-Opt-Opt-Opt-DeO	NoInt-Int-NoInt-Int-Int-Int-Int-NoInt	3685.23	1371.32	90th <
120	5	6	8 hr	3	257.158	272.938	1.06136	Opt-DeO-Opt-Opt-Opt-Opt-Opt-DeO	NoInt-Int-NoInt-Int-Int-Int-Int-NoInt	3685.23	1371.32	90th <
121	4	6	16 hr	1	205.219	272.732	1.32898	Opt-Opt-Opt-Opt-Opt-DeO-Opt-DeO	Int-NoInt-NoInt-NoInt-Int-NoInt-Int-Int	3556.8	1239.24	60th - 90th
121	4	6	16 hr	2	230.915	255.72	1.10742	Opt-Opt-Opt-Opt-Opt-DeO-Opt-DeO	Int-NoInt-NoInt-NoInt-Int-NoInt-Int-Int	3556.8	1239.24	60th - 90th
121	4	6	16 hr	3	230.771	250.767	1.08665	Opt-Opt-Opt-Opt-Opt-DeO-Opt-DeO	Int-NoInt-NoInt-NoInt-Int-NoInt-Int-Int	3556.8	1239.24	60th - 90th
121	4	6	8 hr	1	191.282	191.107	0.999084	Opt-Opt-Opt-Opt-Opt-DeO-Opt-DeO	Int-NoInt-NoInt-NoInt-Int-NoInt-Int-Int	3556.8	1239.24	60th - 90th
121	4	6	8 hr	2	203.599	212.393	1.04319	Opt-Opt-Opt-Opt-Opt-DeO-Opt-DeO	Int-NoInt-NoInt-NoInt-Int-NoInt-Int-Int	3556.8	1239.24	60th - 90th
121	4	6	8 hr	3	172.997	169.865	0.981892	Opt-Opt-Opt-Opt-Opt-DeO-Opt-DeO	Int-NoInt-NoInt-NoInt-Int-NoInt-Int-Int	3556.8	1239.24	60th - 90th
122	6	6	16 hr	1	230.134	243.131	1.05648	Opt-Opt-Opt-DeO-Opt-Opt-Opt-DeO	Int-NoInt-Int-Int-Int-Int-Int-NoInt	3536.64	1164.36	60th - 90th
122	6	6	16 hr	2	215.52	240.662	1.11665	Opt-Opt-Opt-DeO-Opt-Opt-Opt-DeO	Int-NoInt-Int-Int-Int-Int-Int-NoInt	3536.64	1164.36	60th - 90th
122	6	6	16 hr	3	248.298	253.082	1.01927	Opt-Opt-Opt-DeO-Opt-Opt-Opt-DeO	Int-NoInt-Int-Int-Int-Int-Int-NoInt	3536.64	1164.36	60th - 90th
122	6	6	8 hr	1	244.777	249.995	1.02132	Opt-Opt-Opt-DeO-Opt-Opt-Opt-DeO	Int-NoInt-Int-Int-Int-Int-Int-NoInt	3536.64	1164.36	60th - 90th
122	6	6	8 hr	2	262.329	221.41	0.844013	Opt-Opt-Opt-DeO-Opt-Opt-Opt-DeO	Int-NoInt-Int-Int-Int-Int-Int-NoInt	3536.64	1164.36	60th - 90th
122	6	6	8 hr	3	241.573	207.796	0.860178	Opt-Opt-Opt-DeO-Opt-Opt-Opt-DeO	Int-NoInt-Int-Int-Int-Int-Int-NoInt	3536.64	1164.36	60th - 90th
123	4	7	16 hr	1	194.729	268.83	1.38054	Opt-Opt-Opt-Opt-Opt-Opt-Opt-DeO	Int-NoInt-NoInt-NoInt-Int-NoInt-Int-Int	3696.24	1377.33	90th <
123	4	7	16 hr	2	201.409	267.013	1.32573	Opt-Opt-Opt-Opt-Opt-Opt-Opt-DeO	Int-NoInt-NoInt-NoInt-Int-NoInt-Int-Int	3696.24	1377.33	90th <
123	4	7	16 hr	3	219.817	267.118	1.21519	Opt-Opt-Opt-Opt-Opt-Opt-Opt-DeO	Int-NoInt-NoInt-NoInt-Int-NoInt-Int-Int	3696.24	1377.33	90th <
123	4	7	8 hr	1	155.62	163.885	1.05312	Opt-Opt-Opt-Opt-Opt-Opt-Opt-DeO	Int-NoInt-NoInt-NoInt-Int-NoInt-Int-Int	3696.24	1377.33	90th <
123	4	7	8 hr	2	144.869	189.35	1.30705	Opt-Opt-Opt-Opt-Opt-Opt-Opt-DeO	Int-NoInt-NoInt-NoInt-Int-NoInt-Int-Int	3696.24	1377.33	90th <
123	4	7	8 hr	3	151.178	179.76	1.18906	Opt-Opt-Opt-Opt-Opt-Opt-Opt-DeO	Int-NoInt-NoInt-NoInt-Int-NoInt-Int-Int	3696.24	1377.33	90th <
124	6	5	16 hr	1	221.61	245.419	1.10743	Opt-Opt-Opt-DeO-Opt-Opt-DeO-DeO	Int-Int-Int-Int-Int-Int-NoInt-NoInt	3292.57	861.253	10th - 30th
124	6	5	16 hr	2	232.839	246.308	1.05785	Opt-Opt-Opt-DeO-Opt-Opt-DeO-DeO	Int-Int-Int-Int-Int-Int-NoInt-NoInt	3292.57	861.253	10th - 30th
124	6	5	16 hr	3	247.568	245.268	0.990712	Opt-Opt-Opt-DeO-Opt-Opt-DeO-DeO	Int-Int-Int-Int-Int-Int-NoInt-NoInt	3292.57	861.253	10th - 30th
124	6	5	8 hr	1	239.914	246.106	1.02581	Opt-Opt-Opt-DeO-Opt-Opt-DeO-DeO	Int-Int-Int-Int-Int-Int-NoInt-NoInt	3292.57	861.253	10th - 30th
124	6	5	8 hr	2	231.007	219.406	0.949782	Opt-Opt-Opt-DeO-Opt-Opt-DeO-DeO	Int-Int-Int-Int-Int-Int-NoInt-NoInt	3292.57	861.253	10th - 30th
124	6	5	8 hr	3	218.195	204.497	0.937224	Opt-Opt-Opt-DeO-Opt-Opt-DeO-DeO	Int-Int-Int-Int-Int-Int-NoInt-NoInt	3292.57	861.253	10th - 30th
125	4	5	16 hr	1	281.93	221.469	0.785545	Opt-Opt-DeO-DeO-DeO-Opt-Opt-Opt	Int-NoInt-Int-NoInt-Int-NoInt-Int-NoInt	3366.71	1025.76	30th - 60th
125	4	5	16 hr	2	321.998	213.772	0.663894	Opt-Opt-DeO-DeO-DeO-Opt-Opt-Opt	Int-NoInt-Int-NoInt-Int-NoInt-Int-NoInt	3366.71	1025.76	30th - 60th
125	4	5	16 hr	3	288.464	226.891	0.78655	Opt-Opt-DeO-DeO-DeO-Opt-Opt-Opt	Int-NoInt-Int-NoInt-Int-NoInt-Int-NoInt	3366.71	1025.76	30th - 60th
125	4	5	8 hr	1	272.334	256.661	0.942449	Opt-Opt-DeO-DeO-DeO-Opt-Opt-Opt	Int-NoInt-Int-NoInt-Int-NoInt-Int-NoInt	3366.71	1025.76	30th - 60th
125	4	5	8 hr	2	315.187	294.545	0.934509	Opt-Opt-DeO-DeO-DeO-Opt-Opt-Opt	Int-NoInt-Int-NoInt-Int-NoInt-Int-NoInt	3366.71	1025.76	30th - 60th
125	4	5	8 hr	3	274.302	254.797	0.928892	Opt-Opt-DeO-DeO-DeO-Opt-Opt-Opt	Int-NoInt-Int-NoInt-Int-NoInt-Int-NoInt	3366.71	1025.76	30th - 60th
126	6	5	16 hr	1	245.869	246.36	1.002	Opt-Opt-Opt-Opt-DeO-DeO-DeO-Opt	Int-Int-Int-NoInt-Int-NoInt-Int-Int	3190.86	840.686	10th - 30th
126	6	5	16 hr	2	249.516	239.048	0.958048	Opt-Opt-Opt-Opt-DeO-DeO-DeO-Opt	Int-Int-Int-NoInt-Int-NoInt-Int-Int	3190.86	840.686	10th - 30th
126	6	5	16 hr	3	236.613	240.493	1.0164	Opt-Opt-Opt-Opt-DeO-DeO-DeO-Opt	Int-Int-Int-NoInt-Int-NoInt-Int-Int	3190.86	840.686	10th - 30th
126	6	5	8 hr	1	230.187	228.329	0.991925	Opt-Opt-Opt-Opt-DeO-DeO-DeO-Opt	Int-Int-Int-NoInt-Int-NoInt-Int-Int	3190.86	840.686	10th - 30th
126	6	5	8 hr	2	225.134	242.449	1.07691	Opt-Opt-Opt-Opt-DeO-DeO-DeO-Opt	Int-Int-Int-NoInt-Int-NoInt-Int-Int	3190.86	840.686	10th - 30th
126	6	5	8 hr	3	218.195	239.955	1.09973	Opt-Opt-Opt-Opt-DeO-DeO-DeO-Opt	Int-Int-Int-NoInt-Int-NoInt-Int-Int	3190.86	840.686	10th - 30th
127	5	7	16 hr	1	217.021	239.633	1.10419	Opt-Opt-Opt-DeO-Opt-Opt-Opt-Opt	Int-NoInt-NoInt-Int-Int-NoInt-Int-Int	3557.82	1245.99	60th - 90th
127	5	7	16 hr	2	200.126	251.552	1.25697	Opt-Opt-Opt-DeO-Opt-Opt-Opt-Opt	Int-NoInt-NoInt-Int-Int-NoInt-Int-Int	3557.82	1245.99	60th - 90th
127	5	7	16 hr	3	224.199	253.372	1.13012	Opt-Opt-Opt-DeO-Opt-Opt-Opt-Opt	Int-NoInt-NoInt-Int-Int-NoInt-Int-Int	3557.82	1245.99	60th - 90th
127	5	7	8 hr	1	199.388	244.439	1.22595	Opt-Opt-Opt-DeO-Opt-Opt-Opt-Opt	Int-NoInt-NoInt-Int-Int-NoInt-Int-Int	3557.82	1245.99	60th - 90th
127	5	7	8 hr	2	250.583	226.419	0.903567	Opt-Opt-Opt-DeO-Opt-Opt-Opt-Opt	Int-NoInt-NoInt-Int-Int-NoInt-Int-Int	3557.82	1245.99	60th - 90th
127	5	7	8 hr	3	240.014	225.937	0.941346	Opt-Opt-Opt-DeO-Opt-Opt-Opt-Opt	Int-NoInt-NoInt-Int-Int-NoInt-Int-Int	3557.82	1245.99	60th - 90th
128	4	6	16 hr	1	243.247	242.997	0.998972	Opt-Opt-Opt-DeO-Opt-DeO-Opt-Opt	NoInt-NoInt-Int-NoInt-Int-Int-Int-NoInt	3418.37	1107.9	60th - 90th
128	4	6	16 hr	2	271.966	206.377	0.758835	Opt-Opt-Opt-DeO-Opt-DeO-Opt-Opt	NoInt-NoInt-Int-NoInt-Int-Int-Int-NoInt	3418.37	1107.9	60th - 90th
128	4	6	16 hr	3	257.062	247.873	0.964256	Opt-Opt-Opt-DeO-Opt-DeO-Opt-Opt	NoInt-NoInt-Int-NoInt-Int-Int-Int-NoInt	3418.37	1107.9	60th - 90th
128	4	6	8 hr	1	264.229	237.773	0.899874	Opt-Opt-Opt-DeO-Opt-DeO-Opt-Opt	NoInt-NoInt-Int-NoInt-Int-Int-Int-NoInt	3418.37	1107.9	60th - 90th
128	4	6	8 hr	2	283.864	226.419	0.797632	Opt-Opt-Opt-DeO-Opt-DeO-Opt-Opt	NoInt-NoInt-Int-NoInt-Int-Int-Int-NoInt	3418.37	1107.9	60th - 90th
128	4	6	8 hr	3	299.239	276.236	0.923131	Opt-Opt-Opt-DeO-Opt-DeO-Opt-Opt	NoInt-NoInt-Int-NoInt-Int-Int-Int-NoInt	3418.37	1107.9	60th - 90th
129	4	6	16 hr	1	244.558	233.713	0.955654	Opt-Opt-DeO-Opt-DeO-Opt-Opt-Opt	NoInt-NoInt-Int-NoInt-Int-NoInt-Int-Int	3520.58	1232.24	60th - 90th
129	4	6	16 hr	2	273.249	232.998	0.852696	Opt-Opt-DeO-Opt-DeO-Opt-Opt-Opt	NoInt-NoInt-Int-NoInt-Int-NoInt-Int-Int	3520.58	1232.24	60th - 90th
129	4	6	16 hr	3	259.983	224.866	0.864925	Opt-Opt-DeO-Opt-DeO-Opt-Opt-Opt	NoInt-NoInt-Int-NoInt-Int-NoInt-Int-Int	3520.58	1232.24	60th - 90th
129	4	6	8 hr	1	218.84	266.661	1.21852	Opt-Opt-DeO-Opt-DeO-Opt-Opt-Opt	NoInt-NoInt-Int-NoInt-Int-NoInt-Int-Int	3520.58	1232.24	60th - 90th
129	4	6	8 hr	2	252.541	252.467	0.999707	Opt-Opt-DeO-Opt-DeO-Opt-Opt-Opt	NoInt-NoInt-Int-NoInt-Int-NoInt-Int-Int	3520.58	1232.24	60th - 90th
129	4	6	8 hr	3	252.483	269.64	1.06795	Opt-Opt-DeO-Opt-DeO-Opt-Opt-Opt	NoInt-NoInt-Int-NoInt-Int-NoInt-Int-Int	3520.58	1232.24	60th - 90th
130	7	4	16 hr	1	251.77	230.618	0.915987	Opt-Opt-DeO-Opt-DeO-DeO-Opt-DeO	Int-Int-Int-Int-Int-NoInt-Int-Int	3362.84	1014.37	30th - 60th
130	7	4	16 hr	2	241.819	228.292	0.944064	Opt-Opt-DeO-Opt-DeO-DeO-Opt-DeO	Int-Int-Int-Int-Int-NoInt-Int-Int	3362.84	1014.37	30th - 60th
130	7	4	16 hr	3	251.219	224.576	0.893945	Opt-Opt-DeO-Opt-DeO-DeO-Opt-DeO	Int-Int-Int-Int-Int-NoInt-Int-Int	3362.84	1014.37	30th - 60th
130	7	4	8 hr	1	275.576	281.105	1.02006	Opt-Opt-DeO-Opt-DeO-DeO-Opt-DeO	Int-Int-Int-Int-Int-NoInt-Int-Int	3362.84	1014.37	30th - 60th
130	7	4	8 hr	2	301.483	262.486	0.870648	Opt-Opt-DeO-Opt-DeO-DeO-Opt-DeO	Int-Int-Int-Int-Int-NoInt-Int-Int	3362.84	1014.37	30th - 60th
130	7	4	8 hr	3	280.536	250.674	0.893554	Opt-Opt-DeO-Opt-DeO-DeO-Opt-DeO	Int-Int-Int-Int-Int-NoInt-Int-Int	3362.84	1014.37	30th - 60th
131	4	7	16 hr	1	207.186	238.96	1.15336	Opt-Opt-Opt-Opt-Opt-Opt-Opt-DeO	Int-Int-NoInt-NoInt-Int-NoInt-Int-NoInt	3696.24	1377.33	90th <
131	4	7	16 hr	2	191.787	275.618	1.4371	Opt-Opt-Opt-Opt-Opt-Opt-Opt-DeO	Int-Int-NoInt-NoInt-Int-NoInt-Int-NoInt	3696.24	1377.33	90th <
131	4	7	16 hr	3	203.02	259.015	1.27581	Opt-Opt-Opt-Opt-Opt-Opt-Opt-DeO	Int-Int-NoInt-NoInt-Int-NoInt-Int-NoInt	3696.24	1377.33	90th <
131	4	7	8 hr	1	181.556	174.441	0.960809	Opt-Opt-Opt-Opt-Opt-Opt-Opt-DeO	Int-Int-NoInt-NoInt-Int-NoInt-Int-NoInt	3696.24	1377.33	90th <
131	4	7	8 hr	2	172.276	203.376	1.18053	Opt-Opt-Opt-Opt-Opt-Opt-Opt-DeO	Int-Int-NoInt-NoInt-Int-NoInt-Int-NoInt	3696.24	1377.33	90th <
131	4	7	8 hr	3	185.466	205.322	1.10706	Opt-Opt-Opt-Opt-Opt-Opt-Opt-DeO	Int-Int-NoInt-NoInt-Int-NoInt-Int-NoInt	3696.24	1377.33	90th <
132	5	5	16 hr	1	256.36	227.389	0.886992	Opt-Opt-DeO-DeO-DeO-Opt-Opt-Opt	Int-NoInt-Int-NoInt-Int-NoInt-Int-Int	3366.71	1025.76	30th - 60th
132	5	5	16 hr	2	259.137	224.393	0.865925	Opt-Opt-DeO-DeO-DeO-Opt-Opt-Opt	Int-NoInt-Int-NoInt-Int-NoInt-Int-Int	3366.71	1025.76	30th - 60th
132	5	5	16 hr	3	226.389	219.512	0.96962	Opt-Opt-DeO-DeO-DeO-Opt-Opt-Opt	Int-NoInt-Int-NoInt-Int-NoInt-Int-Int	3366.71	1025.76	30th - 60th
132	5	5	8 hr	1	235.05	286.105	1.21721	Opt-Opt-DeO-DeO-DeO-Opt-Opt-Opt	Int-NoInt-Int-NoInt-Int-NoInt-Int-Int	3366.71	1025.76	30th - 60th
132	5	5	8 hr	2	254.499	334.619	1.31482	Opt-Opt-DeO-DeO-DeO-Opt-Opt-Opt	Int-NoInt-Int-NoInt-Int-NoInt-Int-Int	3366.71	1025.76	30th - 60th
132	5	5	8 hr	3	222.871	282.009	1.26535	Opt-Opt-DeO-DeO-DeO-Opt-Opt-Opt	Int-NoInt-Int-NoInt-Int-NoInt-Int-Int	3366.71	1025.76	30th - 60th
133	4	5	16 hr	1	251.115	233.713	0.930702	Opt-Opt-Opt-DeO-Opt-DeO-DeO-Opt	Int-NoInt-NoInt-NoInt-Int-NoInt-Int-Int	3178.43	807.578	10th - 30th
133	4	5	16 hr	2	234.122	232.46	0.992904	Opt-Opt-Opt-DeO-Opt-DeO-DeO-Opt	Int-NoInt-NoInt-NoInt-Int-NoInt-Int-Int	3178.43	807.578	10th - 30th
133	4	5	16 hr	3	277.51	226.747	0.817077	Opt-Opt-Opt-DeO-Opt-DeO-DeO-Opt	Int-NoInt-NoInt-NoInt-Int-NoInt-Int-Int	3178.43	807.578	10th - 30th
133	4	5	8 hr	1	238.292	237.217	0.995488	Opt-Opt-Opt-DeO-Opt-DeO-DeO-Opt	Int-NoInt-NoInt-NoInt-Int-NoInt-Int-Int	3178.43	807.578	10th - 30th
133	4	5	8 hr	2	270.16	274.508	1.01609	Opt-Opt-Opt-DeO-Opt-DeO-DeO-Opt	Int-NoInt-NoInt-NoInt-Int-NoInt-Int-Int	3178.43	807.578	10th - 30th
133	4	5	8 hr	3	211.961	245.727	1.1593	Opt-Opt-Opt-DeO-Opt-DeO-DeO-Opt	Int-NoInt-NoInt-NoInt-Int-NoInt-Int-Int	3178.43	807.578	10th - 30th
134	4	5	16 hr	1	198.662	249.455	1.25567	Opt-DeO-Opt-Opt-Opt-DeO-Opt-DeO	NoInt-Int-NoInt-NoInt-Int-Int-Int-NoInt	3545.79	1233.23	60th - 90th
134	4	5	16 hr	2	189.222	236.225	1.2484	Opt-DeO-Opt-Opt-Opt-DeO-Opt-DeO	NoInt-Int-NoInt-NoInt-Int-Int-Int-NoInt	3545.79	1233.23	60th - 90th
134	4	5	16 hr	3	193.526	246.281	1.2726	Opt-DeO-Opt-Opt-Opt-DeO-Opt-DeO	NoInt-Int-NoInt-NoInt-Int-Int-Int-NoInt	3545.79	1233.23	60th - 90th
134	4	5	8 hr	1	199.388	259.995	1.30397	Opt-DeO-Opt-Opt-Opt-DeO-Opt-DeO	NoInt-Int-NoInt-NoInt-Int-Int-Int-NoInt	3545.79	1233.23	60th - 90th
134	4	5	8 hr	2	229.049	266.493	1.16348	Opt-DeO-Opt-Opt-Opt-DeO-Opt-DeO	NoInt-Int-NoInt-NoInt-Int-Int-Int-NoInt	3545.79	1233.23	60th - 90th
134	4	5	8 hr	3	210.402	237.481	1.1287	Opt-DeO-Opt-Opt-Opt-DeO-Opt-DeO	NoInt-Int-NoInt-NoInt-Int-Int-Int-NoInt	3545.79	1233.23	60th - 90th
135	6	5	16 hr	1	261.605	227.927	0.871265	DeO-Opt-Opt-Opt-DeO-DeO-Opt-Opt	Int-NoInt-Int-Int-Int-NoInt-Int-Int	3359.77	1042.3	30th - 60th
135	6	5	16 hr	2	264.269	218.074	0.825199	DeO-Opt-Opt-Opt-DeO-DeO-Opt-Opt	Int-NoInt-Int-Int-Int-NoInt-Int-Int	3359.77	1042.3	30th - 60th
135	6	5	16 hr	3	260.713	210.685	0.80811	DeO-Opt-Opt-Opt-DeO-DeO-Opt-Opt	Int-NoInt-Int-Int-Int-NoInt-Int-Int	3359.77	1042.3	30th - 60th
135	6	5	8 hr	1	269.092	276.105	1.02606	DeO-Opt-Opt-Opt-DeO-DeO-Opt-Opt	Int-NoInt-Int-Int-Int-NoInt-Int-Int	3359.77	1042.3	30th - 60th
135	6	5	8 hr	2	281.906	261.484	0.927555	DeO-Opt-Opt-Opt-DeO-DeO-Opt-Opt	Int-NoInt-Int-Int-Int-NoInt-Int-Int	3359.77	1042.3	30th - 60th
135	6	5	8 hr	3	285.212	277.886	0.974313	DeO-Opt-Opt-Opt-DeO-DeO-Opt-Opt	Int-NoInt-Int-Int-Int-NoInt-Int-Int	3359.77	1042.3	30th - 60th
136	7	5	16 hr	1	199.318	241.113	1.20969	Opt-Opt-Opt-DeO-Opt-Opt-DeO-DeO	Int-Int-Int-NoInt-Int-Int-Int-Int	3292.57	861.253	10th - 30th
136	7	5	16 hr	2	204.616	237.838	1.16236	Opt-Opt-Opt-DeO-Opt-Opt-DeO-DeO	Int-Int-Int-NoInt-Int-Int-Int-Int	3292.57	861.253	10th - 30th
136	7	5	16 hr	3	204.481	247.439	1.21008	Opt-Opt-Opt-DeO-Opt-Opt-DeO-DeO	Int-Int-Int-NoInt-Int-Int-Int-Int	3292.57	861.253	10th - 30th
136	7	5	8 hr	1	191.282	236.106	1.23433	Opt-Opt-Opt-DeO-Opt-Opt-DeO-DeO	Int-Int-Int-NoInt-Int-Int-Int-Int	3292.57	861.253	10th - 30th
136	7	5	8 hr	2	225.134	237.439	1.05466	Opt-Opt-Opt-DeO-Opt-Opt-DeO-DeO	Int-Int-Int-NoInt-Int-Int-Int-Int	3292.57	861.253	10th - 30th
136	7	5	8 hr	3	230.663	255.622	1.1082	Opt-Opt-Opt-DeO-Opt-Opt-DeO-DeO	Int-Int-Int-NoInt-Int-Int-Int-Int	3292.57	861.253	10th - 30th
137	3	4	16 hr	1	200.629	252.953	1.2608	Opt-DeO-Opt-Opt-Opt-DeO-DeO-DeO	NoInt-Int-NoInt-NoInt-Int-Int-NoInt-NoInt	3307.55	933.366	30th - 60th
137	3	4	16 hr	2	167.413	245.367	1.46564	Opt-DeO-Opt-Opt-Opt-DeO-DeO-DeO	NoInt-Int-NoInt-NoInt-Int-Int-NoInt-NoInt	3307.55	933.366	30th - 60th
137	3	4	16 hr	3	217.626	274.498	1.26133	Opt-DeO-Opt-Opt-Opt-DeO-DeO-DeO	NoInt-Int-NoInt-NoInt-Int-Int-NoInt-NoInt	3307.55	933.366	30th - 60th
137	3	4	8 hr	1	179.935	194.44	1.08061	Opt-DeO-Opt-Opt-Opt-DeO-DeO-DeO	NoInt-Int-NoInt-NoInt-Int-Int-NoInt-NoInt	3307.55	933.366	30th - 60th
137	3	4	8 hr	2	166.403	204.378	1.22821	Opt-DeO-Opt-Opt-Opt-DeO-DeO-DeO	NoInt-Int-NoInt-NoInt-Int-Int-NoInt-NoInt	3307.55	933.366	30th - 60th
137	3	4	8 hr	3	160.529	164.093	1.0222	Opt-DeO-Opt-Opt-Opt-DeO-DeO-DeO	NoInt-Int-NoInt-NoInt-Int-Int-NoInt-NoInt	3307.55	933.366	30th - 60th
138	4	6	16 hr	1	213.742	237.211	1.1098	Opt-Opt-DeO-Opt-Opt-Opt-Opt-DeO	Int-NoInt-Int-NoInt-Int-NoInt-Int-NoInt	3649.46	1332.32	90th <
138	4	6	16 hr	2	209.106	248.46	1.1882	Opt-Opt-DeO-Opt-Opt-Opt-Opt-DeO	Int-NoInt-Int-NoInt-Int-NoInt-Int-NoInt	3649.46	1332.32	90th <
138	4	6	16 hr	3	213.975	249.754	1.16721	Opt-Opt-DeO-Opt-Opt-Opt-Opt-DeO	Int-NoInt-Int-NoInt-Int-NoInt-Int-NoInt	3649.46	1332.32	90th <
138	4	6	8 hr	1	189.661	197.218	1.03984	Opt-Opt-DeO-Opt-Opt-Opt-Opt-DeO	Int-NoInt-Int-NoInt-Int-NoInt-Int-NoInt	3649.46	1332.32	90th <
138	4	6	8 hr	2	199.684	218.404	1.09375	Opt-Opt-DeO-Opt-Opt-Opt-Opt-DeO	Int-NoInt-Int-NoInt-Int-NoInt-Int-NoInt	3649.46	1332.32	90th <
138	4	6	8 hr	3	196.375	253.973	1.2933	Opt-Opt-DeO-Opt-Opt-Opt-Opt-DeO	Int-NoInt-Int-NoInt-Int-NoInt-Int-NoInt	3649.46	1332.32	90th <
139	4	5	16 hr	1	245.214	228.734	0.932796	Opt-DeO-DeO-DeO-Opt-Opt-Opt-Opt	Int-NoInt-Int-NoInt-NoInt-NoInt-Int-Int	3500.61	1196.05	60th - 90th
139	4	5	16 hr	2	234.763	232.326	0.989618	Opt-DeO-DeO-DeO-Opt-Opt-Opt-Opt	Int-NoInt-Int-NoInt-NoInt-NoInt-Int-Int	3500.61	1196.05	60th - 90th
139	4	5	16 hr	3	238.074	233.837	0.982203	Opt-DeO-DeO-DeO-Opt-Opt-Opt-Opt	Int-NoInt-Int-NoInt-NoInt-NoInt-Int-Int	3500.61	1196.05	60th - 90th
139	4	5	8 hr	1	248.019	269.994	1.0886	Opt-DeO-DeO-DeO-Opt-Opt-Opt-Opt	Int-NoInt-Int-NoInt-NoInt-NoInt-Int-Int	3500.61	1196.05	60th - 90th
139	4	5	8 hr	2	236.88	220.408	0.930463	Opt-DeO-DeO-DeO-Opt-Opt-Opt-Opt	Int-NoInt-Int-NoInt-NoInt-NoInt-Int-Int	3500.61	1196.05	60th - 90th
139	4	5	8 hr	3	215.078	226.761	1.05432	Opt-DeO-DeO-DeO-Opt-Opt-Opt-Opt	Int-NoInt-Int-NoInt-NoInt-NoInt-Int-Int	3500.61	1196.05	60th - 90th
140	6	4	16 hr	1	226.855	234.924	1.03557	Opt-DeO-DeO-Opt-Opt-DeO-Opt-DeO	Int-Int-Int-NoInt-Int-Int-Int-NoInt	3499.09	1187.88	60th - 90th
140	6	4	16 hr	2	245.667	226.679	0.922707	Opt-DeO-DeO-Opt-Opt-DeO-Opt-DeO	Int-Int-Int-NoInt-Int-Int-Int-NoInt	3499.09	1187.88	60th - 90th
140	6	4	16 hr	3	260.713	224.431	0.860837	Opt-DeO-DeO-Opt-Opt-DeO-Opt-DeO	Int-Int-Int-NoInt-Int-Int-Int-NoInt	3499.09	1187.88	60th - 90th
140	6	4	8 hr	1	241.535	233.884	0.968325	Opt-DeO-DeO-Opt-Opt-DeO-Opt-DeO	Int-Int-Int-NoInt-Int-Int-Int-NoInt	3499.09	1187.88	60th - 90th
140	6	4	8 hr	2	262.329	283.525	1.0808	Opt-DeO-DeO-Opt-Opt-DeO-Opt-DeO	Int-Int-Int-NoInt-Int-Int-Int-NoInt	3499.09	1187.88	60th - 90th
140	6	4	8 hr	3	263.392	228.41	0.867187	Opt-DeO-DeO-Opt-Opt-DeO-Opt-DeO	Int-Int-Int-NoInt-Int-Int-Int-NoInt	3499.09	1187.88	60th - 90th
141	6	3	16 hr	1	198.662	260.085	1.30918	DeO-DeO-Opt-DeO-Opt-Opt-DeO-DeO	NoInt-Int-Int-NoInt-Int-Int-Int-Int	3209.52	756.683	10th - 30th
141	6	3	16 hr	2	231.556	236.09	1.01958	DeO-DeO-Opt-DeO-Opt-Opt-DeO-DeO	NoInt-Int-Int-NoInt-Int-Int-Int-Int	3209.52	756.683	10th - 30th
141	6	3	16 hr	3	217.626	242.23	1.11306	DeO-DeO-Opt-DeO-Opt-Opt-DeO-DeO	NoInt-Int-Int-NoInt-Int-Int-Int-Int	3209.52	756.683	10th - 30th
141	6	3	8 hr	1	175.072	209.44	1.19631	DeO-DeO-Opt-DeO-Opt-Opt-DeO-DeO	NoInt-Int-Int-NoInt-Int-Int-Int-Int	3209.52	756.683	10th - 30th
141	6	3	8 hr	2	203.599	203.376	0.998906	DeO-DeO-Opt-DeO-Opt-Opt-DeO-DeO	NoInt-Int-Int-NoInt-Int-Int-Int-Int	3209.52	756.683	10th - 30th
141	6	3	8 hr	3	183.907	205.322	1.11644	DeO-DeO-Opt-DeO-Opt-Opt-DeO-DeO	NoInt-Int-Int-NoInt-Int-Int-Int-Int	3209.52	756.683	10th - 30th
142	4	5	16 hr	1	217.021	247.571	1.14077	Opt-Opt-Opt-Opt-Opt-DeO-DeO-DeO	Int-NoInt-Int-NoInt-NoInt-Int-NoInt-Int	3318.56	939.379	30th - 60th
142	4	5	16 hr	2	211.03	246.308	1.16717	Opt-Opt-Opt-Opt-Opt-DeO-DeO-DeO	Int-NoInt-Int-NoInt-NoInt-Int-NoInt-Int	3318.56	939.379	30th - 60th
142	4	5	16 hr	3	227.12	253.082	1.11431	Opt-Opt-Opt-Opt-Opt-DeO-DeO-DeO	Int-NoInt-Int-NoInt-NoInt-Int-NoInt-Int	3318.56	939.379	30th - 60th
142	4	5	8 hr	1	181.556	179.996	0.991408	Opt-Opt-Opt-Opt-Opt-DeO-DeO-DeO	Int-NoInt-Int-NoInt-NoInt-Int-NoInt-Int	3318.56	939.379	30th - 60th
142	4	5	8 hr	2	209.472	187.347	0.894375	Opt-Opt-Opt-Opt-Opt-DeO-DeO-DeO	Int-NoInt-Int-NoInt-NoInt-Int-NoInt-Int	3318.56	939.379	30th - 60th
142	4	5	8 hr	3	208.844	187.181	0.896274	Opt-Opt-Opt-Opt-Opt-DeO-DeO-DeO	Int-NoInt-Int-NoInt-NoInt-Int-NoInt-Int	3318.56	939.379	30th - 60th
143	4	4	16 hr	1	245.869	243.266	0.989411	DeO-DeO-Opt-Opt-DeO-DeO-Opt-Opt	NoInt-Int-Int-NoInt-Int-NoInt-Int-NoInt	3347.74	1036.43	30th - 60th
143	4	4	16 hr	2	248.875	225.738	0.907035	DeO-DeO-Opt-Opt-DeO-DeO-Opt-Opt	NoInt-Int-Int-NoInt-Int-NoInt-Int-NoInt	3347.74	1036.43	30th - 60th
143	4	4	16 hr	3	256.331	224.287	0.874988	DeO-DeO-Opt-Opt-DeO-DeO-Opt-Opt	NoInt-Int-Int-NoInt-Int-NoInt-Int-NoInt	3347.74	1036.43	30th - 60th
143	4	4	8 hr	1	231.808	243.884	1.05209	DeO-DeO-Opt-Opt-DeO-DeO-Opt-Opt	NoInt-Int-Int-NoInt-Int-NoInt-Int-NoInt	3347.74	1036.43	30th - 60th
143	4	4	8 hr	2	244.71	227.421	0.929347	DeO-DeO-Opt-Opt-DeO-DeO-Opt-Opt	NoInt-Int-Int-NoInt-Int-NoInt-Int-NoInt	3347.74	1036.43	30th - 60th
143	4	4	8 hr	3	247.807	186.357	0.752023	DeO-DeO-Opt-Opt-DeO-DeO-Opt-Opt	NoInt-Int-Int-NoInt-Int-NoInt-Int-NoInt	3347.74	1036.43	30th - 60th
144	5	4	16 hr	1	200.629	246.36	1.22794	Opt-DeO-Opt-Opt-DeO-DeO-Opt-DeO	Int-NoInt-NoInt-NoInt-Int-Int-Int-Int	3398.61	1053.36	30th - 60th
144	5	4	16 hr	2	202.05	247.25	1.2237	Opt-DeO-Opt-Opt-DeO-DeO-Opt-DeO	Int-NoInt-NoInt-NoInt-Int-Int-Int-Int	3398.61	1053.36	30th - 60th
144	5	4	16 hr	3	200.099	261.62	1.30745	Opt-DeO-Opt-Opt-DeO-DeO-Opt-DeO	Int-NoInt-NoInt-NoInt-Int-Int-Int-Int	3398.61	1053.36	30th - 60th
144	5	4	8 hr	1	184.798	204.44	1.10629	Opt-DeO-Opt-Opt-DeO-DeO-Opt-DeO	Int-NoInt-NoInt-NoInt-Int-Int-Int-Int	3398.61	1053.36	30th - 60th
144	5	4	8 hr	2	172.276	151.28	0.878125	Opt-DeO-Opt-Opt-DeO-DeO-Opt-DeO	Int-NoInt-NoInt-NoInt-Int-Int-Int-Int	3398.61	1053.36	30th - 60th
144	5	4	8 hr	3	174.556	197.901	1.13374	Opt-DeO-Opt-Opt-DeO-DeO-Opt-DeO	Int-NoInt-NoInt-NoInt-Int-Int-Int-Int	3398.61	1053.36	30th - 60th
145	7	6	16 hr	1	211.776	247.302	1.16776	Opt-Opt-Opt-Opt-DeO-Opt-Opt-DeO	Int-NoInt-Int-Int-Int-Int-Int-Int	3546.18	1195.62	60th - 90th
145	7	6	16 hr	2	193.712	241.199	1.24515	Opt-Opt-Opt-Opt-DeO-Opt-Opt-DeO	Int-NoInt-Int-Int-Int-Int-Int-Int	3546.18	1195.62	60th - 90th
145	7	6	16 hr	3	211.053	245.268	1.16212	Opt-Opt-Opt-Opt-DeO-Opt-Opt-DeO	Int-NoInt-Int-Int-Int-Int-Int-Int	3546.18	1195.62	60th - 90th
145	7	6	8 hr	1	162.104	205.551	1.26802	Opt-Opt-Opt-Opt-DeO-Opt-Opt-DeO	Int-NoInt-Int-Int-Int-Int-Int-Int	3546.18	1195.62	60th - 90th
145	7	6	8 hr	2	174.234	243.45	1.39726	Opt-Opt-Opt-Opt-DeO-Opt-Opt-DeO	Int-NoInt-Int-Int-Int-Int-Int-Int	3546.18	1195.62	60th - 90th
145	7	6	8 hr	3	204.168	192.129	0.941032	Opt-Opt-Opt-Opt-DeO-Opt-Opt-DeO	Int-NoInt-Int-Int-Int-Int-Int-Int	3546.18	1195.62	60th - 90th
146	6	5	16 hr	1	173.748	262.237	1.5093	Opt-DeO-Opt-DeO-Opt-Opt-Opt-DeO	Int-Int-Int-NoInt-Int-Int-Int-NoInt	3525.63	1158.34	60th - 90th
146	6	5	16 hr	2	186.656	243.62	1.30518	Opt-DeO-Opt-DeO-Opt-Opt-Opt-DeO	Int-Int-Int-NoInt-Int-Int-Int-NoInt	3525.63	1158.34	60th - 90th
146	6	5	16 hr	3	192.796	241.361	1.2519	Opt-DeO-Opt-DeO-Opt-Opt-Opt-DeO	Int-Int-Int-NoInt-Int-Int-Int-NoInt	3525.63	1158.34	60th - 90th
146	6	5	8 hr	1	136.167	226.106	1.66051	Opt-DeO-Opt-DeO-Opt-Opt-Opt-DeO	Int-Int-Int-NoInt-Int-Int-Int-NoInt	3525.63	1158.34	60th - 90th
146	6	5	8 hr	2	168.361	228.423	1.35675	Opt-DeO-Opt-DeO-Opt-Opt-Opt-DeO	Int-Int-Int-NoInt-Int-Int-Int-NoInt	3525.63	1158.34	60th - 90th
146	6	5	8 hr	3	187.024	188.006	1.00525	Opt-DeO-Opt-DeO-Opt-Opt-Opt-DeO	Int-Int-Int-NoInt-Int-Int-Int-NoInt	3525.63	1158.34	60th - 90th
147	4	5	16 hr	1	205.875	259.143	1.25874	Opt-Opt-Opt-DeO-DeO-Opt-Opt-DeO	Int-NoInt-Int-NoInt-NoInt-Int-Int-NoInt	3391.81	987.715	30th - 60th
147	4	5	16 hr	2	206.54	239.048	1.15739	Opt-Opt-Opt-DeO-DeO-Opt-Opt-DeO	Int-NoInt-Int-NoInt-NoInt-Int-Int-NoInt	3391.81	987.715	30th - 60th
147	4	5	16 hr	3	242.456	232.39	0.958484	Opt-Opt-Opt-DeO-DeO-Opt-Opt-DeO	Int-NoInt-Int-NoInt-NoInt-Int-Int-NoInt	3391.81	987.715	30th - 60th
147	4	5	8 hr	1	191.282	179.441	0.938093	Opt-Opt-Opt-DeO-DeO-Opt-Opt-DeO	Int-NoInt-Int-NoInt-NoInt-Int-Int-NoInt	3391.81	987.715	30th - 60th
147	4	5	8 hr	2	197.726	238.441	1.20592	Opt-Opt-Opt-DeO-DeO-Opt-Opt-DeO	Int-NoInt-Int-NoInt-NoInt-Int-Int-NoInt	3391.81	987.715	30th - 60th
147	4	5	8 hr	3	166.763	183.883	1.10266	Opt-Opt-Opt-DeO-DeO-Opt-Opt-DeO	Int-NoInt-Int-NoInt-NoInt-Int-Int-NoInt	3391.81	987.715	30th - 60th
148	5	3	16 hr	1	232.756	228.6	0.982143	Opt-DeO-DeO-DeO-Opt-DeO-Opt-DeO	Int-Int-NoInt-Int-NoInt-NoInt-Int-Int	3339.99	976.326	30th - 60th
148	5	3	16 hr	2	233.48	233.402	0.999662	Opt-DeO-DeO-DeO-Opt-DeO-Opt-DeO	Int-Int-NoInt-Int-NoInt-NoInt-Int-Int	3339.99	976.326	30th - 60th
148	5	3	16 hr	3	230.771	206.199	0.893522	Opt-DeO-DeO-DeO-Opt-DeO-Opt-DeO	Int-Int-NoInt-Int-NoInt-NoInt-Int-Int	3339.99	976.326	30th - 60th
148	5	3	8 hr	1	295.029	246.661	0.836059	Opt-DeO-DeO-DeO-Opt-DeO-Opt-DeO	Int-Int-NoInt-Int-NoInt-NoInt-Int-Int	3339.99	976.326	30th - 60th
148	5	3	8 hr	2	315.187	237.439	0.753328	Opt-DeO-DeO-DeO-Opt-DeO-Opt-DeO	Int-Int-NoInt-Int-NoInt-NoInt-Int-Int	3339.99	976.326	30th - 60th
148	5	3	8 hr	3	250.924	233.358	0.929994	Opt-DeO-DeO-DeO-Opt-DeO-Opt-DeO	Int-Int-NoInt-Int-NoInt-NoInt-Int-Int	3339.99	976.326	30th - 60th
149	6	6	16 hr	1	291.109	199.403	0.684975	Opt-Opt-DeO-Opt-Opt-Opt-DeO-Opt	Int-Int-Int-NoInt-Int-NoInt-Int-Int	3424.87	1110.4	60th - 90th
149	6	6	16 hr	2	276.456	192.933	0.697878	Opt-Opt-DeO-Opt-Opt-Opt-DeO-Opt	Int-Int-Int-NoInt-Int-NoInt-Int-Int	3424.87	1110.4	60th - 90th
149	6	6	16 hr	3	264.364	185.217	0.700614	Opt-Opt-DeO-Opt-Opt-Opt-DeO-Opt	Int-Int-Int-NoInt-Int-NoInt-Int-Int	3424.87	1110.4	60th - 90th
149	6	6	8 hr	1	330.692	301.66	0.91221	Opt-Opt-DeO-Opt-Opt-Opt-DeO-Opt	Int-Int-Int-NoInt-Int-NoInt-Int-Int	3424.87	1110.4	60th - 90th
149	6	6	8 hr	2	350.425	373.691	1.06639	Opt-Opt-DeO-Opt-Opt-Opt-DeO-Opt	Int-Int-Int-NoInt-Int-NoInt-Int-Int	3424.87	1110.4	60th - 90th
149	6	6	8 hr	3	389.634	310.045	0.795733	Opt-Opt-DeO-Opt-Opt-Opt-DeO-Opt	Int-Int-Int-NoInt-Int-NoInt-Int-Int	3424.87	1110.4	60th - 90th
150	5	6	16 hr	1	260.949	202.094	0.774455	Opt-DeO-Opt-Opt-Opt-Opt-DeO-Opt	NoInt-Int-Int-NoInt-Int-NoInt-Int-Int	3460.64	1149.39	60th - 90th
150	5	6	16 hr	2	269.4	223.721	0.830442	Opt-DeO-Opt-Opt-Opt-Opt-DeO-Opt	NoInt-Int-Int-NoInt-Int-NoInt-Int-Int	3460.64	1149.39	60th - 90th
150	5	6	16 hr	3	210.323	198.675	0.944617	Opt-DeO-Opt-Opt-Opt-Opt-DeO-Opt	NoInt-Int-Int-NoInt-Int-NoInt-Int-Int	3460.64	1149.39	60th - 90th
150	5	6	8 hr	1	304.755	277.216	0.909637	Opt-DeO-Opt-Opt-Opt-Opt-DeO-Opt	NoInt-Int-Int-NoInt-Int-NoInt-Int-Int	3460.64	1149.39	60th - 90th
150	5	6	8 hr	2	317.145	323.599	1.02035	Opt-DeO-Opt-Opt-Opt-Opt-DeO-Opt	NoInt-Int-Int-NoInt-Int-NoInt-Int-Int	3460.64	1149.39	60th - 90th
150	5	6	8 hr	3	288.329	293.553	1.01812	Opt-DeO-Opt-Opt-Opt-Opt-DeO-Opt	NoInt-Int-Int-NoInt-Int-NoInt-Int-Int	3460.64	1149.39	60th - 90th
151	5	6	16 hr	1	205.875	216.087	1.0496	Opt-Opt-Opt-Opt-DeO-Opt-Opt-DeO	Int-NoInt-Int-Int-NoInt-Int-Int-NoInt	3546.18	1195.62	60th - 90th
151	5	6	16 hr	2	215.52	223.856	1.03868	Opt-Opt-Opt-Opt-DeO-Opt-Opt-DeO	Int-NoInt-Int-Int-NoInt-Int-Int-NoInt	3546.18	1195.62	60th - 90th
151	5	6	16 hr	3	213.975	224.142	1.04752	Opt-Opt-Opt-Opt-DeO-Opt-Opt-DeO	Int-NoInt-Int-Int-NoInt-Int-Int-NoInt	3546.18	1195.62	60th - 90th
151	5	6	8 hr	1	254.503	287.216	1.12854	Opt-Opt-Opt-Opt-DeO-Opt-Opt-DeO	Int-NoInt-Int-Int-NoInt-Int-Int-NoInt	3546.18	1195.62	60th - 90th
151	5	6	8 hr	2	270.16	281.521	1.04205	Opt-Opt-Opt-Opt-DeO-Opt-Opt-DeO	Int-NoInt-Int-Int-NoInt-Int-Int-NoInt	3546.18	1195.62	60th - 90th
151	5	6	8 hr	3	274.302	262.219	0.955947	Opt-Opt-Opt-Opt-DeO-Opt-Opt-DeO	Int-NoInt-Int-Int-NoInt-Int-Int-NoInt	3546.18	1195.62	60th - 90th
152	6	6	16 hr	1	188.828	241.786	1.28046	Opt-Opt-Opt-Opt-DeO-Opt-Opt-DeO	Int-Int-NoInt-Int-NoInt-Int-Int-Int	3546.18	1195.62	60th - 90th
152	6	6	16 hr	2	211.672	248.863	1.1757	Opt-Opt-Opt-Opt-DeO-Opt-Opt-DeO	Int-Int-NoInt-Int-NoInt-Int-Int-Int	3546.18	1195.62	60th - 90th
152	6	6	16 hr	3	189.875	236.876	1.24754	Opt-Opt-Opt-Opt-DeO-Opt-Opt-DeO	Int-Int-NoInt-Int-NoInt-Int-Int-Int	3546.18	1195.62	60th - 90th
152	6	6	8 hr	1	188.04	237.773	1.26448	Opt-Opt-Opt-Opt-DeO-Opt-Opt-DeO	Int-Int-NoInt-Int-NoInt-Int-Int-Int	3546.18	1195.62	60th - 90th
152	6	6	8 hr	2	174.234	193.358	1.10976	Opt-Opt-Opt-Opt-DeO-Opt-Opt-DeO	Int-Int-NoInt-Int-NoInt-Int-Int-Int	3546.18	1195.62	60th - 90th
152	6	6	8 hr	3	176.115	203.673	1.15648	Opt-Opt-Opt-Opt-DeO-Opt-Opt-DeO	Int-Int-NoInt-Int-NoInt-Int-Int-Int	3546.18	1195.62	60th - 90th
153	7	4	16 hr	1	197.351	224.563	1.13789	Opt-Opt-DeO-DeO-DeO-Opt-Opt-DeO	Int-Int-Int-Int-Int-Int-Int-NoInt	3345.53	944.126	30th - 60th
153	7	4	16 hr	2	218.727	219.016	1.00132	Opt-Opt-DeO-DeO-DeO-Opt-Opt-DeO	Int-Int-Int-Int-Int-Int-Int-NoInt	3345.53	944.126	30th - 60th
153	7	4	16 hr	3	228.58	208.948	0.914114	Opt-Opt-DeO-DeO-DeO-Opt-Opt-DeO	Int-Int-Int-Int-Int-Int-Int-NoInt	3345.53	944.126	30th - 60th
153	7	4	8 hr	1	254.503	290.549	1.14164	Opt-Opt-DeO-DeO-DeO-Opt-Opt-DeO	Int-Int-Int-Int-Int-Int-Int-NoInt	3345.53	944.126	30th - 60th
153	7	4	8 hr	2	319.102	310.575	0.973276	Opt-Opt-DeO-DeO-DeO-Opt-Opt-DeO	Int-Int-Int-Int-Int-Int-Int-NoInt	3345.53	944.126	30th - 60th
153	7	4	8 hr	3	274.302	262.219	0.955947	Opt-Opt-DeO-DeO-DeO-Opt-Opt-DeO	Int-Int-Int-Int-Int-Int-Int-NoInt	3345.53	944.126	30th - 60th
154	7	4	16 hr	1	230.134	226.313	0.983396	Opt-Opt-DeO-Opt-DeO-Opt-DeO-DeO	Int-NoInt-Int-Int-Int-Int-Int-Int	3255.33	847.507	10th - 30th
154	7	4	16 hr	2	243.102	223.721	0.920278	Opt-Opt-DeO-Opt-DeO-Opt-DeO-DeO	Int-NoInt-Int-Int-Int-Int-Int-Int	3255.33	847.507	10th - 30th
154	7	4	16 hr	3	276.049	222.984	0.807771	Opt-Opt-DeO-Opt-DeO-Opt-DeO-DeO	Int-NoInt-Int-Int-Int-Int-Int-Int	3255.33	847.507	10th - 30th
154	7	4	8 hr	1	235.05	229.995	0.978493	Opt-Opt-DeO-Opt-DeO-Opt-DeO-DeO	Int-NoInt-Int-Int-Int-Int-Int-Int	3255.33	847.507	10th - 30th
154	7	4	8 hr	2	205.557	257.476	1.25258	Opt-Opt-DeO-Opt-DeO-Opt-DeO-DeO	Int-NoInt-Int-Int-Int-Int-Int-Int	3255.33	847.507	10th - 30th
154	7	4	8 hr	3	230.663	229.235	0.993808	Opt-Opt-DeO-Opt-DeO-Opt-DeO-DeO	Int-NoInt-Int-Int-Int-Int-Int-Int	3255.33	847.507	10th - 30th
155	4	3	16 hr	1	250.459	226.313	0.903592	Opt-Opt-DeO-Opt-DeO-DeO-DeO-DeO	Int-NoInt-Int-NoInt-NoInt-NoInt-Int-Int	3124.6	714.507	< 10th
155	4	3	16 hr	2	291.85	205.167	0.702988	Opt-Opt-DeO-Opt-DeO-DeO-DeO-DeO	Int-NoInt-Int-NoInt-NoInt-NoInt-Int-Int	3124.6	714.507	< 10th
155	4	3	16 hr	3	273.128	207.212	0.758663	Opt-Opt-DeO-Opt-DeO-DeO-DeO-DeO	Int-NoInt-Int-NoInt-NoInt-NoInt-Int-Int	3124.6	714.507	< 10th
155	4	3	8 hr	1	267.471	246.106	0.920121	Opt-Opt-DeO-Opt-DeO-DeO-DeO-DeO	Int-NoInt-Int-NoInt-NoInt-NoInt-Int-Int	3124.6	714.507	< 10th
155	4	3	8 hr	2	238.837	243.45	1.01931	Opt-Opt-DeO-Opt-DeO-DeO-DeO-DeO	Int-NoInt-Int-NoInt-NoInt-NoInt-Int-Int	3124.6	714.507	< 10th
155	4	3	8 hr	3	269.627	282.833	1.04898	Opt-Opt-DeO-Opt-DeO-DeO-DeO-DeO	Int-NoInt-Int-NoInt-NoInt-NoInt-Int-Int	3124.6	714.507	< 10th
156	7	3	16 hr	1	210.464	224.294	1.06571	Opt-DeO-DeO-DeO-DeO-Opt-Opt-DeO	Int-Int-Int-NoInt-Int-Int-Int-Int	3334.6	937.774	30th - 60th
156	7	3	16 hr	2	209.747	228.292	1.08842	Opt-DeO-DeO-DeO-DeO-Opt-Opt-DeO	Int-Int-Int-NoInt-Int-Int-Int-Int	3334.6	937.774	30th - 60th
156	7	3	16 hr	3	208.862	235.139	1.12581	Opt-DeO-DeO-DeO-DeO-Opt-Opt-DeO	Int-Int-Int-NoInt-Int-Int-Int-Int	3334.6	937.774	30th - 60th
156	7	3	8 hr	1	230.187	242.773	1.05467	Opt-DeO-DeO-DeO-DeO-Opt-Opt-DeO	Int-Int-Int-NoInt-Int-Int-Int-Int	3334.6	937.774	30th - 60th
156	7	3	8 hr	2	244.71	273.506	1.11767	Opt-DeO-DeO-DeO-DeO-Opt-Opt-DeO	Int-Int-Int-NoInt-Int-Int-Int-Int	3334.6	937.774	30th - 60th
156	7	3	8 hr	3	199.493	244.902	1.22763	Opt-DeO-DeO-DeO-DeO-Opt-Opt-DeO	Int-Int-Int-NoInt-Int-Int-Int-Int	3334.6	937.774	30th - 60th
157	5	6	16 hr	1	247.836	219.047	0.883837	Opt-Opt-DeO-DeO-Opt-Opt-Opt-Opt	Int-NoInt-Int-NoInt-Int-Int-Int-NoInt	3511.54	1202.4	60th - 90th
157	5	6	16 hr	2	209.747	227.082	1.08265	Opt-Opt-DeO-DeO-Opt-Opt-Opt-Opt	Int-NoInt-Int-NoInt-Int-Int-Int-NoInt	3511.54	1202.4	60th - 90th
157	5	6	16 hr	3	230.771	240.204	1.04087	Opt-Opt-DeO-DeO-Opt-Opt-Opt-Opt	Int-NoInt-Int-NoInt-Int-Int-Int-NoInt	3511.54	1202.4	60th - 90th
157	5	6	8 hr	1	223.703	223.884	1.00081	Opt-Opt-DeO-DeO-Opt-Opt-Opt-Opt	Int-NoInt-Int-NoInt-Int-Int-Int-NoInt	3511.54	1202.4	60th - 90th
157	5	6	8 hr	2	215.345	245.454	1.13982	Opt-Opt-DeO-DeO-Opt-Opt-Opt-Opt	Int-NoInt-Int-NoInt-Int-Int-Int-NoInt	3511.54	1202.4	60th - 90th
157	5	6	8 hr	3	243.132	218.515	0.898754	Opt-Opt-DeO-DeO-Opt-Opt-Opt-Opt	Int-NoInt-Int-NoInt-Int-Int-Int-NoInt	3511.54	1202.4	60th - 90th
158	5	6	16 hr	1	205.875	232.636	1.12999	Opt-Opt-Opt-DeO-Opt-Opt-Opt-DeO	Int-Int-NoInt-NoInt-Int-NoInt-Int-Int	3536.64	1164.36	60th - 90th
158	5	6	16 hr	2	198.843	235.015	1.18191	Opt-Opt-Opt-DeO-Opt-Opt-Opt-DeO	Int-Int-NoInt-NoInt-Int-NoInt-Int-Int	3536.64	1164.36	60th - 90th
158	5	6	16 hr	3	225.659	245.992	1.0901	Opt-Opt-Opt-DeO-Opt-Opt-Opt-DeO	Int-Int-NoInt-NoInt-Int-NoInt-Int-Int	3536.64	1164.36	60th - 90th
158	5	6	8 hr	1	204.251	201.662	0.987328	Opt-Opt-Opt-DeO-Opt-Opt-Opt-DeO	Int-Int-NoInt-NoInt-Int-NoInt-Int-Int	3536.64	1164.36	60th - 90th
158	5	6	8 hr	2	221.218	196.363	0.887645	Opt-Opt-Opt-DeO-Opt-Opt-Opt-DeO	Int-Int-NoInt-NoInt-Int-NoInt-Int-Int	3536.64	1164.36	60th - 90th
158	5	6	8 hr	3	236.897	209.445	0.884117	Opt-Opt-Opt-DeO-Opt-Opt-Opt-DeO	Int-Int-NoInt-NoInt-Int-NoInt-Int-Int	3536.64	1164.36	60th - 90th
159	6	4	16 hr	1	279.963	206.937	0.739159	Opt-Opt-DeO-DeO-DeO-Opt-DeO-Opt	Int-NoInt-Int-Int-Int-Int-Int-NoInt	3120.94	722.196	< 10th
159	6	4	16 hr	2	260.42	195.622	0.751177	Opt-Opt-DeO-DeO-DeO-Opt-DeO-Opt	Int-NoInt-Int-Int-Int-Int-Int-NoInt	3120.94	722.196	< 10th
159	6	4	16 hr	3	284.812	207.212	0.727538	Opt-Opt-DeO-DeO-DeO-Opt-DeO-Opt	Int-NoInt-Int-Int-Int-Int-Int-NoInt	3120.94	722.196	< 10th
159	6	4	8 hr	1	299.892	282.772	0.942913	Opt-Opt-DeO-DeO-DeO-Opt-DeO-Opt	Int-NoInt-Int-Int-Int-Int-Int-NoInt	3120.94	722.196	< 10th
159	6	4	8 hr	2	324.975	304.563	0.937189	Opt-Opt-DeO-DeO-DeO-Opt-DeO-Opt	Int-NoInt-Int-Int-Int-Int-Int-NoInt	3120.94	722.196	< 10th
159	6	4	8 hr	3	269.627	257.271	0.954175	Opt-Opt-DeO-DeO-DeO-Opt-DeO-Opt	Int-NoInt-Int-Int-Int-Int-Int-NoInt	3120.94	722.196	< 10th
160	5	4	16 hr	1	236.035	222.276	0.94171	DeO-Opt-Opt-Opt-Opt-DeO-DeO-DeO	Int-NoInt-NoInt-NoInt-Int-Int-Int-Int	3247.53	840.674	10th - 30th
160	5	4	16 hr	2	241.177	221.436	0.918144	DeO-Opt-Opt-Opt-Opt-DeO-DeO-DeO	Int-NoInt-NoInt-NoInt-Int-Int-Int-Int	3247.53	840.674	10th - 30th
160	5	4	16 hr	3	230.771	213.724	0.926128	DeO-Opt-Opt-Opt-Opt-DeO-DeO-DeO	Int-NoInt-NoInt-NoInt-Int-Int-Int-Int	3247.53	840.674	10th - 30th
160	5	4	8 hr	1	249.64	262.217	1.05038	DeO-Opt-Opt-Opt-Opt-DeO-DeO-DeO	Int-NoInt-NoInt-NoInt-Int-Int-Int-Int	3247.53	840.674	10th - 30th
160	5	4	8 hr	2	250.583	257.476	1.02751	DeO-Opt-Opt-Opt-Opt-DeO-DeO-DeO	Int-NoInt-NoInt-NoInt-Int-Int-Int-Int	3247.53	840.674	10th - 30th
160	5	4	8 hr	3	252.483	239.955	0.950381	DeO-Opt-Opt-Opt-Opt-DeO-DeO-DeO	Int-NoInt-NoInt-NoInt-Int-Int-Int-Int	3247.53	840.674	10th - 30th
161	5	5	16 hr	1	174.403	225.64	1.29378	Opt-Opt-DeO-DeO-Opt-Opt-Opt-DeO	Int-NoInt-Int-NoInt-Int-NoInt-Int-Int	3490.36	1120.77	60th - 90th
161	5	5	16 hr	2	205.899	240.393	1.16753	Opt-Opt-DeO-DeO-Opt-Opt-Opt-DeO	Int-NoInt-Int-NoInt-Int-NoInt-Int-Int	3490.36	1120.77	60th - 90th
161	5	5	16 hr	3	188.414	248.597	1.31941	Opt-Opt-DeO-DeO-Opt-Opt-Opt-DeO	Int-NoInt-Int-NoInt-Int-NoInt-Int-Int	3490.36	1120.77	60th - 90th
161	5	5	8 hr	1	209.114	214.44	1.02547	Opt-Opt-DeO-DeO-Opt-Opt-Opt-DeO	Int-NoInt-Int-NoInt-Int-NoInt-Int-Int	3490.36	1120.77	60th - 90th
161	5	5	8 hr	2	191.853	255.473	1.33161	Opt-Opt-DeO-DeO-Opt-Opt-Opt-DeO	Int-NoInt-Int-NoInt-Int-NoInt-Int-Int	3490.36	1120.77	60th - 90th
161	5	5	8 hr	3	202.61	206.147	1.01746	Opt-Opt-DeO-DeO-Opt-Opt-Opt-DeO	Int-NoInt-Int-NoInt-Int-NoInt-Int-Int	3490.36	1120.77	60th - 90th
162	3	7	16 hr	1	222.266	244.208	1.09872	Opt-Opt-Opt-Opt-Opt-Opt-Opt-DeO	NoInt-NoInt-Int-NoInt-Int-NoInt-Int-NoInt	3696.24	1377.33	90th <
162	3	7	16 hr	2	198.843	229.637	1.15487	Opt-Opt-Opt-Opt-Opt-Opt-Opt-DeO	NoInt-NoInt-Int-NoInt-Int-NoInt-Int-NoInt	3696.24	1377.33	90th <
162	3	7	16 hr	3	213.244	227.47	1.06671	Opt-Opt-Opt-Opt-Opt-Opt-Opt-DeO	NoInt-NoInt-Int-NoInt-Int-NoInt-Int-NoInt	3696.24	1377.33	90th <
162	3	7	8 hr	1	228.566	193.885	0.848265	Opt-Opt-Opt-Opt-Opt-Opt-Opt-DeO	NoInt-NoInt-Int-NoInt-Int-NoInt-Int-NoInt	3696.24	1377.33	90th <
162	3	7	8 hr	2	199.684	212.393	1.06365	Opt-Opt-Opt-Opt-Opt-Opt-Opt-DeO	NoInt-NoInt-Int-NoInt-Int-NoInt-Int-NoInt	3696.24	1377.33	90th <
162	3	7	8 hr	3	219.754	229.235	1.04315	Opt-Opt-Opt-Opt-Opt-Opt-Opt-DeO	NoInt-NoInt-Int-NoInt-Int-NoInt-Int-NoInt	3696.24	1377.33	90th <
163	5	7	16 hr	1	216.365	213.799	0.988142	Opt-Opt-Opt-Opt-Opt-Opt-DeO-Opt	NoInt-Int-Int-NoInt-Int-NoInt-Int-Int	3471.65	1155.4	60th - 90th
163	5	7	16 hr	2	183.449	237.166	1.29282	Opt-Opt-Opt-Opt-Opt-Opt-DeO-Opt	NoInt-Int-Int-NoInt-Int-NoInt-Int-Int	3471.65	1155.4	60th - 90th
163	5	7	16 hr	3	192.066	233.548	1.21598	Opt-Opt-Opt-Opt-Opt-Opt-DeO-Opt	NoInt-Int-Int-NoInt-Int-NoInt-Int-Int	3471.65	1155.4	60th - 90th
163	5	7	8 hr	1	220.461	232.773	1.05585	Opt-Opt-Opt-Opt-Opt-Opt-DeO-Opt	NoInt-Int-Int-NoInt-Int-NoInt-Int-Int	3471.65	1155.4	60th - 90th
163	5	7	8 hr	2	289.737	258.478	0.892113	Opt-Opt-Opt-Opt-Opt-Opt-DeO-Opt	NoInt-Int-Int-NoInt-Int-NoInt-Int-Int	3471.65	1155.4	60th - 90th
163	5	7	8 hr	3	261.834	231.709	0.884946	Opt-Opt-Opt-Opt-Opt-Opt-DeO-Opt	NoInt-Int-Int-NoInt-Int-NoInt-Int-Int	3471.65	1155.4	60th - 90th
164	7	4	16 hr	1	258.327	227.793	0.8818	Opt-Opt-DeO-DeO-DeO-DeO-Opt-Opt	Int-Int-Int-NoInt-Int-Int-Int-Int	3230.15	889.515	10th - 30th
164	7	4	16 hr	2	246.309	210.545	0.854802	Opt-Opt-DeO-DeO-DeO-DeO-Opt-Opt	Int-Int-Int-NoInt-Int-Int-Int-Int	3230.15	889.515	10th - 30th
164	7	4	16 hr	3	240.995	217.341	0.901848	Opt-Opt-DeO-DeO-DeO-DeO-Opt-Opt	Int-Int-Int-NoInt-Int-Int-Int-Int	3230.15	889.515	10th - 30th
[truncated: 15,096 more rows]

## Sheet: dox_timepoints
bc_number	n_introns	n_opt	time	replicate	cytoplasm	nucleus	nc_ratio	structure	int_pattern	multivalency	purine_multivalency	mv_class
[truncated: 5,139 more rows]

[truncated: 2 more sheets: clk_vs_dmso, halflife_regression]
