# Supplementary material for: Collective homeostasis of condensation-prone proteins via their mRNAs
Source: Nature. 2025 Sep 24;647(8090):798–808. doi: 10.1038/s41586-025-09568-w (PMC12629991; doi:10.1038/s41586-025-09568-w)
Supplement: Supplementary file 3 — Supplementary Tables 1–9 and a Supplementary Table guide. [file 41586_2025_9568_MOESM3_ESM.zip › supptable_4.xlsx]

## Sheet: Content
Sheet	Description
PPIG_timepoints	DESeq2 output for different timepoints after expression of the PPIG-LCD. For each timepoint, the nuclear and cytoplasmic fractions were compared. Positive log2FoldChange means relatively more nuclear.
PPIG_interaction	DESeq2 output for the interaction effect on nuclear-cytoplasmic distribution after expressing PPIG-LCD for 0 vs 12 hours. Positive log2FoldChange means relatively more nuclear after dox treatment.
CLKi_interaction	DESeq2 output for the interaction effect on nuclear-cytoplasmic distribution after treating with CLK-IN-T3 or DMSO for 8 hours. Positive log2FoldChange means relatively more nuclear after drug treatment.
Column
purine_multivalency_score	All GeRM scores are normalised within 5-mers such that the mean for each 5-mer is 0 and the SD is 1. For each transcript, the sum of all GA-rich 5-mers (defined by GeRM region clustering) is taken.
percentage_score_distant_from_junction	The percentage of the purine multivalency scores that derives from 5-mers within 50nt of a predicted EJC site (24nt upstream of splice junction)
purine_multivalency_class	Percentile bins based on purine multivalency scores. Used for plotting.
purine_multivalency_location	Percentile bins based on purine multivalency locations. Used for plotting.

## Sheet: PPIG_timepoints
timepoint	transcript_id	gene_name	log2FoldChange	padj	purine_multivalency_score	purine_multivalency_class
0h dox	ENST00000000412.7	M6PR	2.72881	2.48768e-37	0.22188	bottom 90%
0h dox	ENST00000001008.5	FKBP4	-0.0675737	0.600582	0.626184	bottom 90%
0h dox	ENST00000002165.10	FUCA2	3.16629	3.72537e-28	-0.479828	bottom 90%
0h dox	ENST00000002829.7	SEMA3F	2.09309	1.49364e-24	-0.469828	bottom 90%
0h dox	ENST00000003100.12	CYP51A1	1.71964	4.25253e-22	-0.165126	bottom 90%
0h dox	ENST00000003302.8	USP28	-0.417174	0.15401	-0.757993	bottom 90%
0h dox	ENST00000004531.14	SLC7A2	2.0173	5.31241e-14	-0.777251	bottom 90%
0h dox	ENST00000005178.5	PDK4	0.153055	0.292401	-0.372727	bottom 90%
0h dox	ENST00000005257.6	RALA	-1.06697	5.0982e-17	2.66137	bottom 90%
0h dox	ENST00000005286.8	TMEM132A	3.58206	7.55572e-21	5.70158	top 10%
0h dox	ENST00000005340.9	DVL2	-0.012375	0.969234	0.51932	bottom 90%
0h dox	ENST00000005386.7	RPAP3	-0.247891	0.246072	3.32068	top 10%
0h dox	ENST00000005995.7	PRSS21	1.28389	1.03264e-25	0.0814208	bottom 90%
0h dox	ENST00000006015.3	HOXA11	-0.439346	0.142636	1.13008	bottom 90%
0h dox	ENST00000006777.10	RHBDD2	1.07711	5.96417e-05	-0.152583	bottom 90%
0h dox	ENST00000007390.2	TSR3	-1.47634	9.76092e-30	1.49819	bottom 90%
0h dox	ENST00000009041.11	STARD3NL	0.0181229	0.956272	-0.0875913	bottom 90%
0h dox	ENST00000011473.6	SYPL1	2.77547	1.95108e-25	-0.422456	bottom 90%
0h dox	ENST00000011619.5	RANBP9	-0.3161	0.356149	1.01005	bottom 90%
0h dox	ENST00000012443.8	PPP5C	0.293852	0.0560636	-0.256311	bottom 90%
0h dox	ENST00000013070.10	UBR7	-0.274053	0.339863	0.267118	bottom 90%
0h dox	ENST00000013807.9	ERCC1	-0.869046	0.000101765	-0.240378	bottom 90%
0h dox	ENST00000014914.5	GPRC5A	2.99697	5.39552e-36	-0.34045	bottom 90%
0h dox	ENST00000014930.8	HEBP1	-0.736297	0.00191465	-0.114807	bottom 90%
0h dox	ENST00000016171.5	COX15	-0.0190459	0.959313	-0.375293	bottom 90%
0h dox	ENST00000019317.8	RALBP1	-1.32538	4.41485e-21	9.70536	top 10%
0h dox	ENST00000023939.8	RTF2	-0.627107	0.000143459	0.733792	bottom 90%
0h dox	ENST00000025008.9	RB1CC1	-0.506631	0.000853674	9.99794	top 10%
0h dox	ENST00000025301.3	AKAP11	1.05349	0.000857434	0.55551	bottom 90%
0h dox	ENST00000026218.9	PIGQ	0.97215	0.00251546	-0.396595	bottom 90%
0h dox	ENST00000029410.9	B4GALT7	0.192394	0.578415	-0.482603	bottom 90%
0h dox	ENST00000033079.7	FAM13B	-0.278611	0.417489	2.44506	bottom 90%
0h dox	ENST00000035307.6	CHPF2	3.63759	5.54358e-23	-0.244147	bottom 90%
0h dox	ENST00000037243.6	GABARAPL2	-1.02013	5.15875e-09	-0.115329	bottom 90%
0h dox	ENST00000037869.7	FAM136A	-2.05752	3.72924e-30	-0.0408119	bottom 90%
0h dox	ENST00000039989.8	TTC17	2.1537	1.92432e-19	-0.69858	bottom 90%
0h dox	ENST00000040663.7	MRI1	0.292567	0.242639	0.131411	bottom 90%
0h dox	ENST00000040738.9	BOD1L1	1.50709	8.34322e-25	28.4528	top 2%
0h dox	ENST00000044462.11	PSMA4	-0.631756	2.19533e-14	3.29967	top 10%
0h dox	ENST00000053468.3	MRPS10	-1.6319	1.48414e-21	0.225584	bottom 90%
0h dox	ENST00000053867.7	GRN	3.86949	1.19087e-33	-0.207606	bottom 90%
0h dox	ENST00000054650.8	THAP3	-0.500769	0.129633	0.0808099	bottom 90%
0h dox	ENST00000054666.10	VAMP3	-1.45109	4.9219e-11	-0.0939301	bottom 90%
0h dox	ENST00000054950.3	RCN1	2.21609	1.10814e-41	0.109702	bottom 90%
0h dox	ENST00000055077.7	RFC2	-1.69049	5.44116e-14	-0.149216	bottom 90%
0h dox	ENST00000064778.8	FAM168A	0.755377	0.0301437	-0.162559	bottom 90%
0h dox	ENST00000072644.6	YIPF1	0.34402	0.29798	-0.298855	bottom 90%
0h dox	ENST00000078429.8	GNA11	-0.142161	0.356831	-0.275696	bottom 90%
0h dox	ENST00000080059.11	HDAC7	0.108014	0.606796	-0.0566346	bottom 90%
0h dox	ENST00000081029.7	MRPS35	-0.764623	6.78648e-07	1.20982	bottom 90%
0h dox	ENST00000083182.7	APPBP2	0.429999	0.192803	-0.404747	bottom 90%
0h dox	ENST00000085068.7	ISOC2	-1.79409	2.26558e-13	-0.1332	bottom 90%
0h dox	ENST00000156084.8	OTUD5	-0.601241	0.00160755	0.719589	bottom 90%
0h dox	ENST00000156109.6	GPKOW	0.00276413	0.992812	0.0970307	bottom 90%
0h dox	ENST00000156471.9	AQR	1.03398	9.62335e-08	0.33541	bottom 90%
0h dox	ENST00000157812.6	PSMC4	-0.0317131	0.858867	-0.086053	bottom 90%
0h dox	ENST00000158771.8	DERL2	1.36665	4.68738e-07	-0.156616	bottom 90%
0h dox	ENST00000160827.8	KIF22	-0.0489601	0.798578	-0.293061	bottom 90%
0h dox	ENST00000161863.8	YTHDC2	1.27962	2.11687e-06	-0.021101	bottom 90%
0h dox	ENST00000162044.13	TMEM161A	2.25106	5.54639e-11	-0.262378	bottom 90%
0h dox	ENST00000162749.6	TNFRSF1A	2.35972	1.16606e-37	-0.0266168	bottom 90%
0h dox	ENST00000163416.6	GOLGA5	-0.58467	0.121777	0.711267	bottom 90%
0h dox	ENST00000164305.9	PIGB	1.37968	6.59517e-06	-0.316147	bottom 90%
0h dox	ENST00000166139.8	FSTL3	2.22888	1.2503e-47	0.158031	bottom 90%
0h dox	ENST00000166345.7	TRIP13	-0.191962	0.108103	-0.535203	bottom 90%
0h dox	ENST00000168216.10	HSD17B10	-0.516726	3.97328e-05	0.0176967	bottom 90%
0h dox	ENST00000169551.10	TIMM21	0.36336	0.16621	-0.0970694	bottom 90%
0h dox	ENST00000170168.8	REXO1	0.583697	0.0688232	0.57257	bottom 90%
0h dox	ENST00000170447.11	MKRN2	-0.440691	0.116028	-0.0375643	bottom 90%
0h dox	ENST00000171111.9	KEAP1	-0.107482	0.682882	-0.229	bottom 90%
0h dox	ENST00000173527.5	ISOC1	-1.06533	0.00074337	-0.230108	bottom 90%
0h dox	ENST00000174618.4	MNT	0.503993	0.0417299	1.55561	bottom 90%
0h dox	ENST00000175091.4	LAPTM4A	2.7252	1.6073e-47	-0.21114	bottom 90%
0h dox	ENST00000175756.9	PTPN18	-0.78319	0.00377741	0.566908	bottom 90%
0h dox	ENST00000177742.7	MRPS34	-1.48799	5.07131e-36	-0.107711	bottom 90%
0h dox	ENST00000178638.7	CA12	3.13717	4.39935e-26	-0.404616	bottom 90%
0h dox	ENST00000179259.5	TIGAR	-0.530736	0.106559	-0.160983	bottom 90%
0h dox	ENST00000181796.6	FAM107B	-1.37496	1.64563e-21	2.49136	bottom 90%
0h dox	ENST00000181839.9	CDK13	0.781964	4.4144e-05	3.22218	top 10%
0h dox	ENST00000182527.3	TRAM2	1.91999	3.67011e-14	-0.505351	bottom 90%
0h dox	ENST00000184266.2	NDUFB4	-1.09956	1.1206e-26	-0.0502995	bottom 90%
0h dox	ENST00000184956.10	HEATR6	0.974532	0.00160613	-1.06777	bottom 90%
0h dox	ENST00000185150.8	ERLEC1	0.211619	0.429543	1.50426	bottom 90%
0h dox	ENST00000188312.6	ACTR6	-0.805812	0.00690651	0.160812	bottom 90%
0h dox	ENST00000193322.7	OSTM1	2.58894	2.33465e-09	-0.0309605	bottom 90%
0h dox	ENST00000194214.9	HSPB11	-1.13307	8.45947e-07	-0.0442444	bottom 90%
0h dox	ENST00000196061.4	PLOD1	3.61753	2.20547e-61	-0.434759	bottom 90%
0h dox	ENST00000196371.9	OXCT1	0.538964	5.92329e-05	-0.395404	bottom 90%
0h dox	ENST00000198767.10	RRN3	0.245212	0.243442	-0.204148	bottom 90%
0h dox	ENST00000199320.8	DIMT1	-0.943738	0.000309941	0.189623	bottom 90%
0h dox	ENST00000199389.10	EIF2AK1	-0.864299	8.77016e-10	-0.0819451	bottom 90%
0h dox	ENST00000199448.8	EPDR1	1.08102	0.000771089	0.0181105	bottom 90%
0h dox	ENST00000199706.12	MRPL28	-0.587712	0.000130517	0.166021	bottom 90%
0h dox	ENST00000199814.8	RBM22	-0.192969	0.462074	-0.0266452	bottom 90%
0h dox	ENST00000200135.7	ZW10	0.367423	0.269533	-0.644529	bottom 90%
0h dox	ENST00000200457.8	TRIP6	-0.20569	0.165203	-0.16783	bottom 90%
0h dox	ENST00000202017.5	PDRG1	-1.13066	2.45555e-06	0.614151	bottom 90%
0h dox	ENST00000202816.5	ESF1	-0.0174046	0.924898	18.9495	top 2%
0h dox	ENST00000203001.6	TRMT6	-0.241817	0.287942	2.32184	bottom 90%
0h dox	ENST00000203166.9	HAUS5	1.12868	0.00050338	0.500034	bottom 90%
0h dox	ENST00000203407.5	UQCRC1	-0.327497	0.00548648	-0.275703	bottom 90%
0h dox	ENST00000203630.9	MLF2	-0.643791	1.23661e-05	-0.00347653	bottom 90%
0h dox	ENST00000204517.10	TFAP4	-0.248071	0.283998	2.73618	bottom 90%
0h dox	ENST00000204549.8	PDCD7	-0.345167	0.0983676	4.63044	top 10%
0h dox	ENST00000204566.6	SPG21	-1.35634	5.15817e-12	-0.264793	bottom 90%
0h dox	ENST00000204679.8	GNPTG	2.18469	5.53527e-11	0.0915224	bottom 90%
0h dox	ENST00000204726.7	GOLGA3	0.727851	0.00134344	5.82346	top 10%
0h dox	ENST00000205061.9	GLG1	4.47585	5.54501e-38	1.69329	bottom 90%
0h dox	ENST00000205194.4	NAT14	1.70982	1.29573e-10	0.426637	bottom 90%
0h dox	ENST00000205214.10	AASDH	0.485683	0.190034	1.53927	bottom 90%
0h dox	ENST00000205402.9	DLD	0.348423	0.0727894	-0.462518	bottom 90%
0h dox	ENST00000205636.3	CMTM6	1.63635	7.30618e-21	-0.260679	bottom 90%
0h dox	ENST00000206020.7	SPAG7	-0.364948	0.0585037	1.04939	bottom 90%
0h dox	ENST00000206423.7	CCDC80	2.3448	8.44297e-14	4.99804	top 10%
0h dox	ENST00000206474.11	HAUS4	-0.127218	0.704905	0.137289	bottom 90%
0h dox	ENST00000206542.8	OSGEP	-0.0464148	0.875219	-0.137786	bottom 90%
0h dox	ENST00000206595.10	G2E3	0.00979968	0.976849	0.43504	bottom 90%
0h dox	ENST00000207549.8	UNC13D	0.479757	0.0180738	-0.086612	bottom 90%
0h dox	ENST00000209728.8	CDC6	0.284821	0.123007	-0.0709853	bottom 90%
0h dox	ENST00000209873.8	AAAS	0.300975	0.239398	-0.536552	bottom 90%
0h dox	ENST00000209875.8	CBX5	-0.497376	8.71956e-05	0.654642	bottom 90%
0h dox	ENST00000209884.4	KLHL20	0.788046	0.00110412	-0.535871	bottom 90%
0h dox	ENST00000210060.11	DHPS	-0.280765	0.317915	-0.307499	bottom 90%
0h dox	ENST00000210313.7	PSMD5	-0.172997	0.419988	-0.696284	bottom 90%
0h dox	ENST00000210444.5	NANS	-0.345821	0.152141	0.168629	bottom 90%
0h dox	ENST00000211314.4	TMEM14A	0.35065	0.217791	-0.141156	bottom 90%
0h dox	ENST00000211998.9	VCL	2.60438	2.68073e-66	-0.568273	bottom 90%
0h dox	ENST00000212015.10	SIRT1	-0.112919	0.762561	2.35098	bottom 90%
0h dox	ENST00000214869.6	TMED1	1.9671	1.35275e-08	0.200408	bottom 90%
0h dox	ENST00000215071.8	PSMD8	-0.814869	8.06293e-12	-0.349687	bottom 90%
0h dox	ENST00000215375.6	ATP5F1D	-1.41926	4.91439e-05	0.118264	bottom 90%
0h dox	ENST00000215565.2	NDUFB7	-1.48471	2.55005e-52	0.440732	bottom 90%
0h dox	ENST00000215567.9	TECR	1.95184	3.21441e-24	-0.333004	bottom 90%
0h dox	ENST00000215570.7	TIMM13	-1.3123	1.62229e-35	0.0959243	bottom 90%
0h dox	ENST00000215574.8	CDC34	-1.30004	1.34647e-11	0.747827	bottom 90%
0h dox	ENST00000215582.7	MISP	0.0220482	0.933916	0.679584	bottom 90%
0h dox	ENST00000215659.12	MAPK12	0.33706	0.12492	-0.0677725	bottom 90%
0h dox	ENST00000215730.11	SNAP29	-1.28303	7.33753e-06	0.198645	bottom 90%
0h dox	ENST00000215742.8	THAP7	-0.557114	0.025584	0.673016	bottom 90%
0h dox	ENST00000215754.7	MIF	-1.33799	1.5831e-66	-0.0266159	bottom 90%
0h dox	ENST00000215793.12	SF3A1	0.282476	0.0755232	2.42568	bottom 90%
0h dox	ENST00000215829.7	SNRPD3	-0.712924	9.29255e-11	0.175685	bottom 90%
0h dox	ENST00000215832.10	MAPK1	-0.279336	0.187144	0.425815	bottom 90%
0h dox	ENST00000215882.9	SLC25A1	-1.04725	3.3356e-12	-0.0800605	bottom 90%
0h dox	ENST00000215904.6	PDXP	-1.0814	1.5577e-06	1.27354	bottom 90%
0h dox	ENST00000215909.9	LGALS1	-0.72054	2.91206e-17	-0.0931441	bottom 90%
0h dox	ENST00000215917.11	SRRD	-1.34824	5.31731e-05	0.856098	bottom 90%
0h dox	ENST00000215941.8	ANKRD54	-0.174343	0.576913	0.142707	bottom 90%
0h dox	ENST00000215957.10	MICALL1	-0.629822	0.0124288	1.97711	bottom 90%
0h dox	ENST00000215980.9	CENPM	-0.63881	0.000936596	-0.133463	bottom 90%
0h dox	ENST00000216027.7	HSCB	-1.31112	0.000254826	0.717104	bottom 90%
0h dox	ENST00000216034.5	TOMM22	-0.948549	3.38736e-13	1.44915	bottom 90%
0h dox	ENST00000216037.10	XBP1	1.85171	1.5371e-12	0.255251	bottom 90%
0h dox	ENST00000216038.5	RTCB	-0.0724685	0.761077	-0.141737	bottom 90%
0h dox	ENST00000216039.9	JOSD1	-0.0213241	0.935461	-0.339367	bottom 90%
0h dox	ENST00000216044.9	GTPBP1	-0.00682597	0.987042	-0.413016	bottom 90%
0h dox	ENST00000216085.11	RHBDD3	2.2443	7.30711e-13	0.318248	bottom 90%
0h dox	ENST00000216106.5	HMGXB4	-0.048546	0.826717	7.79849	top 10%
0h dox	ENST00000216117.8	HMOX1	-0.48229	0.00193395	-0.192603	bottom 90%
0h dox	ENST00000216121.11	NIPSNAP1	-0.775123	0.000861588	-0.00262262	bottom 90%
0h dox	ENST00000216122.8	MCM5	0.406753	0.0292676	-0.235739	bottom 90%
0h dox	ENST00000216129.6	TTLL12	-0.306881	0.0142764	0.757335	bottom 90%
0h dox	ENST00000216133.9	CBX7	-0.811357	0.0104738	0.337983	bottom 90%
0h dox	ENST00000216146.8	RPL3	-0.302834	0.000129266	-2.82604e-05	bottom 90%
0h dox	ENST00000216160.10	TAB1	-0.0758287	0.840347	-0.246477	bottom 90%
0h dox	ENST00000216181.10	MYH9	1.81889	1.86152e-44	12.9626	top 2%
0h dox	ENST00000216185.6	TXN2	-1.02984	6.91814e-14	-0.146597	bottom 90%
0h dox	ENST00000216190.12	EIF3D	0.369061	0.00520543	4.21509	top 10%
0h dox	ENST00000216218.7	ST13	-0.644553	5.44226e-10	1.85724	bottom 90%
0h dox	ENST00000216225.8	RBX1	-1.08524	7.65025e-17	-0.0925127	bottom 90%
0h dox	ENST00000216237.9	L3MBTL2	-0.061796	0.823435	1.02688	bottom 90%
0h dox	ENST00000216252.3	PHF5A	-0.959768	3.33393e-09	-0.159896	bottom 90%
0h dox	ENST00000216254.8	ACO2	-0.573293	0.00179796	-0.155494	bottom 90%
0h dox	ENST00000216259.7	PMM1	-0.474892	0.108015	-0.252361	bottom 90%
0h dox	ENST00000216264.12	CERK	-0.844614	3.99665e-05	0.68185	bottom 90%
0h dox	ENST00000216277.12	PAPOLA	-1.38366	7.53452e-24	0.470931	bottom 90%
0h dox	ENST00000216294.4	SNAPC1	0.100464	0.748055	2.46108	bottom 90%
0h dox	ENST00000216297.6	SUPT16H	0.521494	3.55741e-06	5.32191	top 10%
0h dox	ENST00000216330.7	FKBP3	-0.870787	2.15356e-10	0.5148	bottom 90%
0h dox	ENST00000216392.7	PYGL	-0.633393	0.000431977	-0.166084	bottom 90%
0h dox	ENST00000216410.7	GNPNAT1	-1.21727	7.22138e-13	-0.158259	bottom 90%
0h dox	ENST00000216416.8	CNIH1	1.3238	1.87739e-16	-0.119419	bottom 90%
0h dox	ENST00000216442.11	ATP6V1D	-0.763032	0.00010064	1.33666	bottom 90%
0h dox	ENST00000216446.8	PLEK2	-0.643845	0.0811477	-0.375767	bottom 90%
0h dox	ENST00000216455.8	PSMA3	-0.36825	0.00603064	0.579047	bottom 90%
0h dox	ENST00000216468.7	TMED8	-0.498013	0.133631	1.71335	bottom 90%
0h dox	ENST00000216479.7	AHSA1	-0.52529	4.05803e-07	-0.339512	bottom 90%
0h dox	ENST00000216484.6	SPTLC2	3.52142	1.05453e-13	-0.131657	bottom 90%
0h dox	ENST00000216500.9	DHRS7	2.46911	2.28244e-10	0.0979787	bottom 90%
0h dox	ENST00000216554.7	EIF5	-0.33052	0.000330972	3.9686	top 10%
0h dox	ENST00000216602.10	ZFYVE21	-0.690803	0.0215072	-0.0429694	bottom 90%
0h dox	ENST00000216605.12	MTHFD1	0.721871	1.48599e-05	-0.846628	bottom 90%
0h dox	ENST00000216639.7	VRK1	-0.402748	0.125441	2.11507	bottom 90%
0h dox	ENST00000216714.7	APEX1	0.00190933	0.990489	0.0859346	bottom 90%
0h dox	ENST00000216727.8	PABPN1	-0.430087	4.36159e-09	2.74728	bottom 90%
0h dox	ENST00000216756.10	CINP	-1.33466	9.89879e-08	0.175959	bottom 90%
0h dox	ENST00000216797.9	NFKBIA	-0.551483	0.000569092	0.295337	bottom 90%
0h dox	ENST00000216802.9	PSME2	-0.186173	0.37557	-0.09552	bottom 90%
0h dox	ENST00000216832.8	PNN	1.30511	6.68933e-20	5.60214	top 10%
0h dox	ENST00000216923.4	ZFP64	-0.422596	0.0666002	-0.506414	bottom 90%
0h dox	ENST00000216968.4	PROCR	2.96542	4.18836e-15	-0.10522	bottom 90%
0h dox	ENST00000217026.4	MYBL2	-1.43198	4.17511e-35	-0.0779814	bottom 90%
0h dox	ENST00000217109.8	CSTF1	0.152676	0.571985	-0.337117	bottom 90%
0h dox	ENST00000217121.9	TPD52L2	-0.652411	6.71944e-08	0.303851	bottom 90%
0h dox	ENST00000217131.5	CTSZ	2.04035	1.63083e-34	0.0646484	bottom 90%
0h dox	ENST00000217159.5	SLCO4A1	2.82095	1.00568e-23	-0.586062	bottom 90%
0h dox	ENST00000217182.5	EEF1A2	-0.37046	0.00530346	0.0788383	bottom 90%
0h dox	ENST00000217195.12	C20orf27	-1.5577	1.10928e-11	-0.162223	bottom 90%
0h dox	ENST00000217289.8	FERMT1	-0.38669	0.108541	0.405921	bottom 90%
0h dox	ENST00000217381.2	SNTA1	-1.22392	0.00135847	0.761088	bottom 90%
0h dox	ENST00000217402.2	CHMP4B	-1.13938	3.22362e-11	0.805257	bottom 90%
0h dox	ENST00000217426.6	AHCY	0.266096	0.115241	-0.222971	bottom 90%
0h dox	ENST00000217446.7	PIGU	3.50172	1.35897e-15	-0.513702	bottom 90%
0h dox	ENST00000217455.8	ACOT8	-0.986774	0.00702651	-0.278242	bottom 90%
0h dox	ENST00000217456.2	APMAP	3.93199	1.16996e-20	-0.393485	bottom 90%
0h dox	ENST00000217515.10	TXNL1	-0.538869	0.00112368	0.0713019	bottom 90%
0h dox	ENST00000217901.9	IDH3G	-0.469389	0.0431742	-0.195795	bottom 90%
0h dox	ENST00000217958.7	PSMD10	-1.03638	2.56161e-06	-0.200948	bottom 90%
0h dox	ENST00000217971.7	PGRMC1	2.41902	3.77794e-36	0.0891429	bottom 90%
0h dox	ENST00000218089.13	STAG2	0.478243	0.000229745	1.4955	bottom 90%
0h dox	ENST00000218104.5	ABCD1	0.431875	0.161971	0.555281	bottom 90%
0h dox	ENST00000218224.8	PQBP1	-0.349474	0.0882645	0.226444	bottom 90%
0h dox	ENST00000218348.7	USP11	-0.141523	0.578818	-0.547188	bottom 90%
0h dox	ENST00000218388.8	TIMP1	2.66687	4.50191e-31	-0.246489	bottom 90%
0h dox	ENST00000218516.3	GLA	1.05678	3.36542e-09	-0.409577	bottom 90%
0h dox	ENST00000219066.5	NTHL1	-0.815852	2.81202e-05	0.362869	bottom 90%
0h dox	ENST00000219069.5	ZNF263	0.521166	0.0500981	0.569483	bottom 90%
0h dox	ENST00000219097.6	ORC6	-0.118036	0.622081	1.03962	bottom 90%
0h dox	ENST00000219169.8	NUTF2	-1.13499	8.63083e-14	-0.138462	bottom 90%
0h dox	ENST00000219204.7	ARL2BP	-1.58794	4.09812e-09	-0.21924	bottom 90%
0h dox	ENST00000219252.9	POLR2C	-1.05537	1.28475e-10	-0.318679	bottom 90%
0h dox	ENST00000219281.7	USB1	-2.00389	1.45212e-29	-0.27947	bottom 90%
0h dox	ENST00000219302.7	NME3	0.340886	0.153943	0.138413	bottom 90%
0h dox	ENST00000219313.8	PSMD7	-0.798195	8.98902e-18	4.84567	top 10%
0h dox	ENST00000219315.8	SETD6	0.616074	0.035152	0.944495	bottom 90%
0h dox	ENST00000219400.7	CMC2	-0.930618	1.5345e-10	0.0175936	bottom 90%
0h dox	ENST00000219431.4	MPG	-0.452115	0.0322205	0.387864	bottom 90%
0h dox	ENST00000219454.9	WFDC1	1.30153	1.98348e-08	0.0713753	bottom 90%
0h dox	ENST00000219476.8	TSC2	0.928212	0.000641676	-1.54717	bottom 90%
0h dox	ENST00000219478.10	ZNF500	0.910934	0.00186656	1.23418	bottom 90%
0h dox	ENST00000219479.6	NME4	-2.31986	1.67439e-12	0.348892	bottom 90%
0h dox	ENST00000219548.8	STUB1	-1.18317	2.50669e-22	0.690031	bottom 90%
0h dox	ENST00000219782.10	MAZ	-1.29971	5.95195e-31	0.676784	bottom 90%
0h dox	ENST00000219789.10	CDIPT	0.677669	0.0068171	-0.186216	bottom 90%
0h dox	ENST00000219837.11	KNOP1	-0.482229	0.00165899	3.69725	top 10%
0h dox	ENST00000219905.11	MGA	1.3852	2.1472e-18	2.68783	bottom 90%
0h dox	ENST00000220003.13	CSK	-0.844107	0.00489196	-0.51335	bottom 90%
0h dox	ENST00000220058.8	MTFMT	-0.66908	0.0307289	-0.23898	bottom 90%
0h dox	ENST00000220325.8	EHD4	-0.533728	0.044891	-0.134338	bottom 90%
0h dox	ENST00000220429.12	GABPB1	-0.502869	0.113711	0.542231	bottom 90%
0h dox	ENST00000220514.7	OIP5	-0.432918	0.0698489	0.0488336	bottom 90%
0h dox	ENST00000220592.9	AGO2	0.312218	0.0186901	-1.07371	bottom 90%
0h dox	ENST00000220669.9	ZFAND1	-0.959198	0.0010993	-0.0850822	bottom 90%
0h dox	ENST00000220764.6	DECR1	-0.465161	0.0863286	-0.413332	bottom 90%
0h dox	ENST00000220849.9	EIF3E	-0.391036	4.82691e-06	-0.276243	bottom 90%
0h dox	ENST00000220853.7	EMC2	-0.332079	0.28156	1.363	bottom 90%
0h dox	ENST00000220913.9	CHRAC1	-1.92618	2.13706e-22	0.567368	bottom 90%
0h dox	ENST00000221086.7	MTMR9	0.397989	0.159038	-0.778131	bottom 90%
0h dox	ENST00000221114.7	DCTN6	-0.646454	0.00613168	-0.0359298	bottom 90%
0h dox	ENST00000221130.10	GSR	-0.605757	2.16286e-07	0.342516	bottom 90%
0h dox	ENST00000221132.7	TNFRSF10A	2.47959	3.48452e-15	0.0116056	bottom 90%
0h dox	ENST00000221138.8	PPP2CB	-0.680948	0.000202477	0.00966041	bottom 90%
0h dox	ENST00000221200.8	KCTD9	-0.856741	0.000106521	-0.564743	bottom 90%
0h dox	ENST00000221233.8	EXOSC5	-0.909135	0.000483616	-0.174545	bottom 90%
0h dox	ENST00000221265.7	PAF1	0.294034	0.216853	3.94165	top 10%
0h dox	ENST00000221418.8	ECH1	-0.75983	6.03523e-05	-0.326046	bottom 90%
0h dox	ENST00000221419.9	HNRNPL	0.477918	2.84898e-06	2.27712	bottom 90%
0h dox	ENST00000221455.7	CLASRP	0.974968	3.3718e-05	3.11672	bottom 90%
0h dox	ENST00000221462.8	PPP1R37	0.0886442	0.783806	1.12638	bottom 90%
0h dox	ENST00000221486.5	RNASEH2A	-0.486882	0.00125146	-0.218382	bottom 90%
0h dox	ENST00000221494.9	SF3A2	-0.161012	0.546773	-0.162929	bottom 90%
0h dox	ENST00000221543.9	TBC1D17	0.286209	0.40094	-0.627167	bottom 90%
0h dox	ENST00000221561.12	AES	-1.31434	1.21772e-24	0.125108	bottom 90%
0h dox	ENST00000221566.6	SGTA	-0.538412	0.00606388	0.530819	bottom 90%
0h dox	ENST00000221573.10	SNAPC2	-0.55282	0.0902294	0.413681	bottom 90%
0h dox	ENST00000221665.4	FIZ1	0.309245	0.326946	1.54049	bottom 90%
0h dox	ENST00000221801.7	FBL	-0.566434	1.46547e-07	2.97187	bottom 90%
0h dox	ENST00000221855.7	TBCB	-0.518692	0.0184283	0.20612	bottom 90%
0h dox	ENST00000221856.10	FSD1	-0.209302	0.561075	-0.0650394	bottom 90%
0h dox	ENST00000221859.8	POLR2I	-2.52162	1.23551e-29	-0.0922725	bottom 90%
0h dox	ENST00000221930.5	TGFB1	0.293466	0.230937	0.0916212	bottom 90%
0h dox	ENST00000221957.8	PLIN3	-0.570341	3.22619e-05	0.202914	bottom 90%
0h dox	ENST00000222005.6	CDC37	-0.0224802	0.884704	2.57234	bottom 90%
0h dox	ENST00000222008.10	RABAC1	0.54502	0.0188565	0.0936085	bottom 90%
0h dox	ENST00000222145.8	RASIP1	-0.746963	5.79296e-08	2.27095	bottom 90%
0h dox	ENST00000222214.9	GCDH	0.537054	0.0561957	-0.302028	bottom 90%
0h dox	ENST00000222219.7	DNASE2	2.99358	5.68557e-13	-0.146376	bottom 90%
0h dox	ENST00000222247.9	RPL18A	-1.5495	4.0205e-21	-0.19515	bottom 90%
0h dox	ENST00000222250.4	ARRDC2	0.0192172	0.957857	0.345942	bottom 90%
0h dox	ENST00000222254.12	PIK3R2	-0.828805	0.0112267	0.464897	bottom 90%
0h dox	ENST00000222284.9	TMEM147	0.610207	0.000122803	-0.0486171	bottom 90%
0h dox	ENST00000222305.7	USF2	-0.985024	2.09829e-11	0.917365	bottom 90%
0h dox	ENST00000222329.8	ERF	-0.584676	0.00713089	0.702372	bottom 90%
0h dox	ENST00000222330.7	GSK3A	-1.11438	2.75113e-08	1.26743	bottom 90%
0h dox	ENST00000222399.10	LAMB1	3.56803	4.83711e-51	1.23258	bottom 90%
0h dox	ENST00000222402.7	UBE2D4	-2.96925	2.21058e-16	-0.0975772	bottom 90%
0h dox	ENST00000222543.10	TFPI2	3.02199	4.98678e-25	-0.145446	bottom 90%
0h dox	ENST00000222547.7	BET1	-0.824119	0.00165703	-0.0214817	bottom 90%
0h dox	ENST00000222553.7	NAMPT	-0.402471	0.0927198	0.114302	bottom 90%
0h dox	ENST00000222567.5	TWISTNB	-0.665949	1.85869e-06	5.44466	top 10%
0h dox	ENST00000222572.7	PON2	2.41485	1.01146e-35	-0.17871	bottom 90%
0h dox	ENST00000222584.7	SP4	-0.123907	0.715044	1.48937	bottom 90%
0h dox	ENST00000222644.9	MPP6	-1.65137	6.90622e-22	0.122978	bottom 90%
0h dox	ENST00000222673.5	OGDH	0.56816	2.75909e-07	-1.13823	bottom 90%
0h dox	ENST00000222693.4	CAV2	-0.95352	5.45603e-06	-0.153949	bottom 90%
0h dox	ENST00000222803.9	FKBP14	2.35878	2.13531e-18	0.161587	bottom 90%
0h dox	ENST00000223023.4	WASL	-0.665941	0.010995	1.54099	bottom 90%
0h dox	ENST00000223029.7	AIMP2	-0.401206	0.012216	-0.342773	bottom 90%
0h dox	ENST00000223061.5	PCOLCE	1.91389	1.38178e-12	-0.418667	bottom 90%
0h dox	ENST00000223073.6	RBM28	0.2377	0.195628	4.80831	top 10%
0h dox	ENST00000223127.7	PLOD3	3.82067	1.51159e-59	-0.346331	bottom 90%
0h dox	ENST00000223129.8	RPA3	-1.34446	9.0677e-15	-0.0996609	bottom 90%
0h dox	ENST00000223136.4	FIS1	-1.59819	2.05262e-25	0.0295685	bottom 90%
0h dox	ENST00000223145.9	GLCCI1	0.399653	0.0381799	0.966028	bottom 90%
0h dox	ENST00000223208.9	CEP41	1.48635	1.81289e-06	0.118921	bottom 90%
0h dox	ENST00000223215.9	MEST	0.691253	0.00444929	-0.37929	bottom 90%
0h dox	ENST00000223321.8	PSMA2	-0.401501	0.00102239	-0.00751208	bottom 90%
0h dox	ENST00000223324.2	MRPL32	0.158818	0.340087	-0.00871008	bottom 90%
0h dox	ENST00000223369.2	YKT6	-0.768748	3.33727e-06	-0.173443	bottom 90%
0h dox	ENST00000223459.10	ZNF688	-0.490989	0.0880553	1.04609	bottom 90%
0h dox	ENST00000223500.8	CHMP5	-0.447177	0.0160341	0.491364	bottom 90%
0h dox	ENST00000223528.6	FKTN	1.14769	0.000468773	-0.527889	bottom 90%
0h dox	ENST00000223641.4	SEC61B	-0.781691	1.22916e-09	-0.0182942	bottom 90%
0h dox	ENST00000223836.10	AK1	-1.24496	2.83919e-12	-0.0679539	bottom 90%
0h dox	ENST00000224073.5	EDF1	-0.822825	5.52034e-18	-0.0279609	bottom 90%
0h dox	ENST00000224140.5	SETX	0.791949	0.00192937	1.84742	bottom 90%
0h dox	ENST00000224652.10	ATE1	-0.307069	0.379829	0.486097	bottom 90%
0h dox	ENST00000224807.9	SFXN3	-0.116015	0.662999	-0.122095	bottom 90%
0h dox	ENST00000225171.6	DNAJC12	-1.12883	8.96039e-08	1.37159	bottom 90%
0h dox	ENST00000225174.7	PPIF	-0.77485	4.69846e-07	0.00898834	bottom 90%
0h dox	ENST00000225296.7	DHX33	0.038131	0.787689	0.085555	bottom 90%
0h dox	ENST00000225298.11	UTP18	-0.336644	0.0893023	1.09221	bottom 90%
0h dox	ENST00000225328.9	P2RX5	2.10276	4.85848e-15	0.820097	bottom 90%
0h dox	ENST00000225388.8	NUFIP2	0.252213	0.086167	0.578914	bottom 90%
0h dox	ENST00000225430.9	RPL19	-0.697901	6.43281e-25	0.129774	bottom 90%
0h dox	ENST00000225504.7	SUPT4H1	-0.666506	4.99014e-05	-0.13066	bottom 90%
0h dox	ENST00000225525.3	TAX1BP3	-1.48436	1.47868e-11	-0.0399546	bottom 90%
0h dox	ENST00000225567.9	GOSR2	-0.816777	0.000115082	-0.200105	bottom 90%
0h dox	ENST00000225577.8	RPS6KB1	-0.629586	0.00664396	-0.222835	bottom 90%
0h dox	ENST00000225655.5	PFN1	-0.687717	2.0092e-22	-0.0799275	bottom 90%
0h dox	ENST00000225665.11	SLC25A11	-0.843457	2.56778e-09	-0.26093	bottom 90%
0h dox	ENST00000225698.8	C1QBP	-0.439702	1.19593e-05	0.159257	bottom 90%
0h dox	ENST00000225719.8	CPD	2.90942	1.10035e-13	-0.440219	bottom 90%
0h dox	ENST00000225724.9	GOSR1	-0.300028	0.0914063	0.178478	bottom 90%
0h dox	ENST00000225726.9	CCDC47	3.31653	1.15282e-51	1.65111	bottom 90%
0h dox	ENST00000225728.7	MED31	-1.21477	3.1822e-06	0.0775202	bottom 90%
0h dox	ENST00000225729.7	DRG2	-0.195068	0.408114	-0.183639	bottom 90%
0h dox	ENST00000225737.10	AKAP10	0.292209	0.351358	-0.358626	bottom 90%
0h dox	ENST00000225777.7	SYNGR2	1.91244	8.54658e-16	0.124641	bottom 90%
0h dox	ENST00000225792.9	DDX5	1.05748	1.31547e-24	-0.0439177	bottom 90%
0h dox	ENST00000225916.9	KAT2A	0.464259	0.00130015	-0.781622	bottom 90%
0h dox	ENST00000225927.6	NAGLU	2.7264	1.78209e-16	1.16864	bottom 90%
0h dox	ENST00000225964.9	COL1A1	2.28532	9.93029e-40	0.0753097	bottom 90%
0h dox	ENST00000225969.8	MRPL27	-1.12919	1.44873e-17	-0.093081	bottom 90%
0h dox	ENST00000225972.7	LRRC59	-0.0871141	0.501256	1.8034	bottom 90%
0h dox	ENST00000225983.10	HDAC5	0.117945	0.706571	11.317	top 2%
0h dox	ENST00000226004.7	DUSP3	-1.07268	7.06722e-12	-0.256401	bottom 90%
0h dox	ENST00000226105.10	RANGRF	-1.16946	1.57735e-12	-0.116877	bottom 90%
0h dox	ENST00000226225.6	TNFAIP1	-0.282079	0.262142	-0.525512	bottom 90%
0h dox	ENST00000226230.7	TMEM97	1.06342	4.28342e-11	0.311666	bottom 90%
0h dox	ENST00000226253.8	ALDOC	0.148734	0.727141	-0.631336	bottom 90%
0h dox	ENST00000226299.8	LAP3	-0.268844	0.330073	-0.524381	bottom 90%
0h dox	ENST00000226319.10	JADE1	0.455725	0.00151571	-0.360633	bottom 90%
0h dox	ENST00000226574.8	NFKB1	0.247275	0.342402	-0.215023	bottom 90%
0h dox	ENST00000226796.6	GAR1	-0.31943	0.0825305	5.6796	top 10%
0h dox	ENST00000226798.8	FRG1	-0.679697	6.08899e-06	5.95908	top 10%
0h dox	ENST00000227155.8	CD82	1.69571	2.91003e-07	0.0553431	bottom 90%
0h dox	ENST00000227266.9	CTSC	2.27453	2.90351e-43	-0.47898	bottom 90%
0h dox	ENST00000227322.7	ZPR1	-0.620572	0.0276899	0.24121	bottom 90%
0h dox	ENST00000227474.7	PUS3	0.0954256	0.740309	0.530702	bottom 90%
0h dox	ENST00000227507.2	CCND1	-0.311276	0.0267813	1.89668	bottom 90%
0h dox	ENST00000227520.9	CCDC86	-0.505261	0.000985376	0.778435	bottom 90%
0h dox	ENST00000227524.8	PRPF19	-0.248124	0.0371061	-0.376729	bottom 90%
0h dox	ENST00000227525.7	TMEM109	3.11749	1.58853e-38	0.216843	bottom 90%
0h dox	ENST00000227868.8	PDHX	-0.206229	0.435522	-0.232088	bottom 90%
0h dox	ENST00000228136.8	C11orf58	-1.11552	1.11961e-15	1.05573	bottom 90%
0h dox	ENST00000228251.8	YBX3	-1.45365	1.11529e-79	0.760441	bottom 90%
0h dox	ENST00000228284.7	SART3	0.511119	0.051664	2.31071	bottom 90%
0h dox	ENST00000228318.7	SLC25A3	-0.272738	0.00331453	-0.409114	bottom 90%
0h dox	ENST00000228437.9	PRDM4	-0.711164	0.0167618	0.041433	bottom 90%
0h dox	ENST00000228495.10	KCTD10	-0.159539	0.631689	0.4299	bottom 90%
0h dox	ENST00000228506.7	MLEC	2.18849	5.58238e-47	2.12585	bottom 90%
0h dox	ENST00000228740.6	LTA4H	0.99502	1.40871e-05	-0.628	bottom 90%
0h dox	ENST00000228799.6	ITFG2	1.06866	0.000828362	-0.25702	bottom 90%
0h dox	ENST00000228825.11	ARPC3	-0.76262	1.36848e-10	-0.076855	bottom 90%
0h dox	ENST00000228843.13	RAD51AP1	-0.278136	0.206767	2.97712	bottom 90%
0h dox	ENST00000228865.2	CREBL2	-1.20181	0.000202745	0.0846835	bottom 90%
0h dox	ENST00000228872.8	CDKN1B	0.0699721	0.810739	0.151759	bottom 90%
0h dox	ENST00000228918.8	LTBR	2.00954	9.79782e-51	-0.17326	bottom 90%
0h dox	ENST00000229179.8	NUP107	1.09764	4.67728e-08	-0.447412	bottom 90%
0h dox	ENST00000229195.7	CNOT2	-0.0755554	0.680476	0.108014	bottom 90%
0h dox	ENST00000229214.8	KRR1	-0.496541	7.61372e-05	4.39593	top 10%
0h dox	ENST00000229238.4	MRPL51	-1.00901	5.90323e-28	0.00262809	bottom 90%
0h dox	ENST00000229239.9	GAPDH	-0.0412349	0.836091	-0.268082	bottom 90%
0h dox	ENST00000229266.7	CHPT1	0.0405203	0.871461	0.174869	bottom 90%
0h dox	ENST00000229268.12	USP5	0.401129	0.0364808	-0.323209	bottom 90%
0h dox	ENST00000229270.8	TPI1	-0.897286	1.01828e-23	0.212781	bottom 90%
0h dox	ENST00000229281.5	C12orf57	-1.28004	9.98717e-20	-0.0274909	bottom 90%
0h dox	ENST00000229314.9	GOLT1B	1.78878	7.16444e-09	-0.042801	bottom 90%
0h dox	ENST00000229329.6	CMAS	-0.938548	1.71248e-06	-0.229567	bottom 90%
0h dox	ENST00000229340.9	RAB35	-0.618524	0.00283606	0.0287273	bottom 90%
0h dox	ENST00000229379.2	COX6A1	0.988656	1.54247e-15	-0.0770148	bottom 90%
0h dox	ENST00000229390.7	SRSF9	-0.930924	1.29132e-18	0.111871	bottom 90%
0h dox	ENST00000229395.7	FGFR1OP2	-1.47121	5.59842e-14	0.903714	bottom 90%
0h dox	ENST00000229416.10	GCLC	0.339625	0.253194	-0.569892	bottom 90%
0h dox	ENST00000229595.5	ASF1A	-0.802234	0.000522441	-0.118709	bottom 90%
0h dox	ENST00000229758.7	FBXO5	-0.652452	0.00938372	0.0693832	bottom 90%
0h dox	ENST00000229769.2	FANCE	-0.109798	0.773885	0.760061	bottom 90%
0h dox	ENST00000229795.7	MAPK14	0.0645432	0.831922	-0.333918	bottom 90%
0h dox	ENST00000229812.7	STK38	0.313072	0.265184	0.657505	bottom 90%
0h dox	ENST00000229922.6	CAP2	0.0267793	0.940506	-0.359869	bottom 90%
0h dox	ENST00000230048.4	ACOT13	-1.01054	3.56293e-07	-0.0355239	bottom 90%
0h dox	ENST00000230050.3	RPS12	-2.08288	1.43568e-162	-0.0164192	bottom 90%
0h dox	ENST00000230056.7	GMNN	-0.528724	0.000830394	2.01556	bottom 90%
0h dox	ENST00000230085.12	SNX3	-1.81603	1.17836e-39	-0.0649913	bottom 90%
0h dox	ENST00000230340.8	BYSL	0.0709369	0.75815	0.112282	bottom 90%
0h dox	ENST00000230431.10	DNPH1	-1.09189	1.73868e-08	0.65798	bottom 90%
0h dox	ENST00000230461.10	TMEM30A	3.80667	3.79257e-32	-0.368477	bottom 90%
0h dox	ENST00000230538.11	LAMA4	2.45124	1.09433e-14	-0.133074	bottom 90%
0h dox	ENST00000230640.9	MTREX	0.41762	0.0158719	0.195123	bottom 90%
0h dox	ENST00000230771.8	HARS2	0.227639	0.485743	-0.537086	bottom 90%
0h dox	ENST00000230792.6	NUDT12	0.381657	0.33884	-0.202449	bottom 90%
0h dox	ENST00000231198.11	THG1L	-0.123602	0.693551	-0.23689	bottom 90%
0h dox	ENST00000231238.9	TTC1	-0.898954	5.01491e-11	2.15513	bottom 90%
0h dox	ENST00000231498.7	NUP155	0.955184	1.20565e-12	-1.46774	bottom 90%
0h dox	ENST00000231509.7	NR3C1	0.234616	0.0425662	0.0665781	bottom 90%
0h dox	ENST00000231512.4	C5orf15	3.35172	5.41613e-19	-0.431026	bottom 90%
0h dox	ENST00000231524.13	TRIM23	0.384389	0.301062	-0.478617	bottom 90%
0h dox	ENST00000231572.7	RARS	0.0318569	0.853306	-0.641189	bottom 90%
0h dox	ENST00000231668.13	BNIP1	-0.702824	0.0204687	-0.179785	bottom 90%
0h dox	ENST00000231790.6	MLH1	0.970618	0.000690947	-0.595373	bottom 90%
0h dox	ENST00000231948.8	CRBN	-0.203984	0.396234	0.293501	bottom 90%
0h dox	ENST00000232496.4	TUSC2	-1.77768	2.07857e-18	0.22996	bottom 90%
0h dox	ENST00000232501.7	NPRL2	0.366738	0.207596	-0.486468	bottom 90%
0h dox	ENST00000232564.7	GNB4	-0.760067	0.00016235	-0.230092	bottom 90%
0h dox	ENST00000232607.6	UMPS	-0.361529	0.0521877	-0.555787	bottom 90%
0h dox	ENST00000232766.5	KLHL18	-0.277543	0.391522	-0.240793	bottom 90%
0h dox	ENST00000232888.6	RRP9	-0.525173	0.0344622	3.11081	bottom 90%
0h dox	ENST00000232905.3	EIF1B	-0.915441	0.000518434	-0.130055	bottom 90%
0h dox	ENST00000232978.12	NKTR	1.58762	1.11215e-29	12.7756	top 2%
0h dox	ENST00000233027.9	NEK4	-0.930663	0.00123247	-0.636883	bottom 90%
0h dox	ENST00000233055.8	WDFY1	-0.479274	0.0362624	-0.306856	bottom 90%
0h dox	ENST00000233057.8	EIF2AK2	-0.263602	0.109399	1.09611	bottom 90%
0h dox	ENST00000233078.8	DAZAP1	-0.473324	1.46327e-05	-0.301537	bottom 90%
0h dox	ENST00000233143.5	TMSB10	-1.57509	4.24337e-111	0.282489	bottom 90%
0h dox	ENST00000233146.6	MSH2	0.323762	0.249896	0.534554	bottom 90%
0h dox	ENST00000233156.8	TFPI	3.37325	5.49785e-149	2.56543	bottom 90%
0h dox	ENST00000233336.6	TTL	-0.600718	0.000144449	0.0966484	bottom 90%
0h dox	ENST00000233468.4	SF3B6	-1.15617	1.7336e-15	0.216026	bottom 90%
0h dox	ENST00000233575.6	SNX17	-0.347754	0.0492745	-0.527829	bottom 90%
0h dox	ENST00000233615.6	WBP1	-0.901319	0.000664569	-0.0215229	bottom 90%
0h dox	ENST00000233616.8	MOGS	3.83004	1.34645e-18	-0.0834756	bottom 90%
0h dox	ENST00000233627.13	NDUFS7	-1.30003	1.09815e-05	0.00314263	bottom 90%
0h dox	ENST00000233838.8	GGCX	1.39058	4.69549e-07	-0.741737	bottom 90%
0h dox	ENST00000233893.9	HSPE1	-0.643895	6.79993e-18	0.0468948	bottom 90%
0h dox	ENST00000234038.10	PPP1R7	-1.38679	5.3846e-09	1.06465	bottom 90%
0h dox	ENST00000234091.8	ID2	-0.43585	0.082087	-0.0940845	bottom 90%
0h dox	ENST00000234111.8	ODC1	-0.903571	2.16308e-29	-0.516584	bottom 90%
0h dox	ENST00000234160.4	GORASP2	-0.205416	0.431379	-0.543369	bottom 90%
0h dox	ENST00000234170.9	CEBPZ	-0.378005	0.0164333	7.62381	top 10%
0h dox	ENST00000234296.6	ORC2	0.284262	0.283444	0.530151	bottom 90%
0h dox	ENST00000234310.7	PPP3R1	-0.569318	0.000787584	0.000176829	bottom 90%
0h dox	ENST00000234420.9	MSH6	0.819894	0.000205936	-0.412759	bottom 90%
0h dox	ENST00000234453.9	PLEKHA3	-1.07066	6.71084e-06	0.32909	bottom 90%
0h dox	ENST00000234454.5	SPR	-0.671082	0.0116094	0.225529	bottom 90%
0h dox	ENST00000234831.9	TMEM59	1.91827	4.65751e-33	-0.370405	bottom 90%
0h dox	ENST00000234875.8	RPL22	-1.18731	1.93369e-10	0.194129	bottom 90%
0h dox	ENST00000235090.9	WDR77	-0.273603	0.0962924	-0.228762	bottom 90%
0h dox	ENST00000235307.6	C1orf21	-1.22927	0.000640574	1.39305	bottom 90%
0h dox	ENST00000235310.7	MAD2L2	-1.68559	1.92507e-18	-0.295357	bottom 90%
0h dox	ENST00000235329.9	MFN2	0.243143	0.183335	-0.747761	bottom 90%
0h dox	ENST00000235332.5	MIIP	-0.25876	0.343497	-0.0402588	bottom 90%
0h dox	ENST00000235372.11	PRDM2	-0.0278061	0.941774	7.15722	top 10%
0h dox	ENST00000235521.4	WARS2	-0.701388	0.0258256	-0.413687	bottom 90%
0h dox	ENST00000235835.7	AKR7A2	-0.603191	0.00120949	0.143997	bottom 90%
0h dox	ENST00000236040.8	P3H1	3.29519	1.10457e-22	-0.503129	bottom 90%
0h dox	ENST00000236273.8	SYF2	-0.708971	3.09326e-05	2.54046	bottom 90%
0h dox	ENST00000236671.6	CTSD	3.66503	2.63026e-53	-0.217094	bottom 90%
0h dox	ENST00000236925.8	CAMSAP2	-0.044815	0.811687	3.22084	top 10%
0h dox	ENST00000236959.13	ATIC	0.123514	0.410924	-0.585231	bottom 90%
0h dox	ENST00000236980.10	FASTKD2	1.13238	6.17473e-06	-0.591601	bottom 90%
0h dox	ENST00000237264.8	TBPL1	-0.676407	0.0407126	-0.201957	bottom 90%
0h dox	ENST00000237380.11	MED28	-1.01762	7.16097e-06	-0.171487	bottom 90%
0h dox	ENST00000237530.10	RPN2	3.87224	2.09066e-151	-0.569859	bottom 90%
0h dox	ENST00000237536.8	SOGA1	1.00227	0.00112288	4.94179	top 10%
0h dox	ENST00000237654.8	CCNI	-1.28302	5.96231e-45	-0.308138	bottom 90%
0h dox	ENST00000237837.1	FGF23	0.791078	0.00660638	-0.231619	bottom 90%
0h dox	ENST00000237853.8	ELL2	-1.23916	9.46776e-17	2.30223	bottom 90%
0h dox	ENST00000237889.8	NDUFB3	-0.894806	2.08028e-11	0.0377359	bottom 90%
0h dox	ENST00000237937.7	ZFAND5	-0.207975	0.234023	0.40858	bottom 90%
0h dox	ENST00000238018.8	GDA	-0.229503	0.431559	-0.138197	bottom 90%
0h dox	ENST00000238112.7	CPSF3	0.32401	0.222239	-0.0467205	bottom 90%
0h dox	ENST00000238146.8	DDX55	0.37192	0.0179501	6.83366	top 10%
0h dox	ENST00000238256.7	FKBP15	0.603494	0.0600273	1.858	bottom 90%
0h dox	ENST00000238497.9	VPS4B	-0.194235	0.476247	1.26872	bottom 90%
0h dox	ENST00000238609.3	IFI27L2	-1.85429	6.90438e-09	-0.0145865	bottom 90%
0h dox	ENST00000238616.9	NEK9	1.2358	0.000882206	-0.335138	bottom 90%
0h dox	ENST00000238647.4	IRF2BPL	0.33295	0.27235	7.62576	top 10%
0h dox	ENST00000238651.9	ACOT2	0.0622026	0.863401	0.324585	bottom 90%
0h dox	ENST00000238738.8	RHOQ	-1.76147	1.20499e-17	0.401512	bottom 90%
0h dox	ENST00000238788.13	TMEM214	1.58027	1.35759e-10	-0.124159	bottom 90%
0h dox	ENST00000238823.12	FAM98A	0.521147	0.0255254	3.12497	bottom 90%
0h dox	ENST00000238831.8	YIPF4	1.12837	9.88023e-10	-0.103039	bottom 90%
0h dox	ENST00000238855.11	AFTPH	0.229073	0.173681	-0.842738	bottom 90%
0h dox	ENST00000238892.3	CRIPT	-1.38853	2.86673e-07	0.707748	bottom 90%
0h dox	ENST00000239165.8	HOXB7	-1.84886	9.22239e-23	1.14906	bottom 90%
0h dox	ENST00000239223.3	DUSP1	0.787774	0.00189165	-0.00562913	bottom 90%
0h dox	ENST00000239231.6	PANK3	-0.43517	0.106472	-0.386939	bottom 90%
0h dox	ENST00000239666.8	PDZD11	-1.32105	8.16312e-07	-0.208797	bottom 90%
0h dox	ENST00000239690.8	NUDCD1	0.1747	0.54781	-0.36877	bottom 90%
0h dox	ENST00000239830.8	CCDC77	0.76822	0.0019948	1.99225	bottom 90%
0h dox	ENST00000239882.6	ELF1	0.317968	0.339773	0.559654	bottom 90%
0h dox	ENST00000239891.3	ALG5	1.66187	7.84575e-11	-0.346063	bottom 90%
0h dox	ENST00000239906.9	FAM53C	-0.195944	0.538929	-0.175294	bottom 90%
0h dox	ENST00000239938.4	EGR1	-0.220757	0.625997	2.72683	bottom 90%
0h dox	ENST00000239940.11	PFN2	-1.06163	8.15105e-14	-0.198588	bottom 90%
0h dox	ENST00000240055.7	NFYB	-0.304407	0.34658	0.690771	bottom 90%
0h dox	ENST00000240079.10	WASHC3	-0.617424	0.0789754	-0.099092	bottom 90%
0h dox	ENST00000240100.6	DUSP4	-0.133509	0.564081	0.109092	bottom 90%
0h dox	ENST00000240123.11	SORBS3	-1.27779	1.5596e-06	-0.178277	bottom 90%
0h dox	ENST00000240185.7	TARDBP	0.269618	0.0928939	0.0955112	bottom 90%
0h dox	ENST00000240316.4	COIL	-0.474322	0.0511863	2.93027	bottom 90%
0h dox	ENST00000240333.11	SLC35B1	1.36906	8.17887e-15	-0.258019	bottom 90%
0h dox	ENST00000240423.8	NCAPH	0.0183282	0.951985	0.35195	bottom 90%
0h dox	ENST00000240651.13	PYROXD1	-0.068562	0.813892	0.4305	bottom 90%
0h dox	ENST00000240851.8	TFG	-0.0310189	0.869949	0.015591	bottom 90%
0h dox	ENST00000240922.7	NAA50	-0.895032	9.46468e-15	-0.0944453	bottom 90%
0h dox	ENST00000241052.4	CAT	0.261487	0.25285	-0.519599	bottom 90%
0h dox	ENST00000241337.8	GSTM2	0.445438	0.335759	-0.259745	bottom 90%
0h dox	ENST00000241436.8	POLK	0.0902669	0.765391	1.70508	bottom 90%
0h dox	ENST00000241502.8	FYTTD1	-0.670389	0.000676712	-0.0494713	bottom 90%
0h dox	ENST00000242057.8	AHR	-0.0544479	0.815665	-0.608161	bottom 90%
0h dox	ENST00000242159.4	HOXA7	-1.45669	9.77693e-11	1.31671	bottom 90%
0h dox	ENST00000242257.12	MRM2	-1.08898	1.24008e-09	-0.124002	bottom 90%
0h dox	ENST00000242261.5	TWIST1	-0.832703	0.00280476	3.08948	bottom 90%
0h dox	ENST00000242285.10	CLTA	-0.633585	5.73384e-11	0.388409	bottom 90%
0h dox	ENST00000242351.9	ZC3HAV1	0.48599	0.00335622	-0.392998	bottom 90%
0h dox	ENST00000242465.3	SRGN	2.25571	5.8752e-19	-0.0712142	bottom 90%
0h dox	ENST00000242576.6	UNG	-0.368375	0.0740363	-0.338271	bottom 90%
0h dox	ENST00000242719.3	RNF11	-2.14316	5.66127e-22	-0.0484979	bottom 90%
0h dox	ENST00000242776.8	DDX39A	-0.541285	0.00482732	-0.273933	bottom 90%
0h dox	ENST00000242784.4	TRIR	-1.10074	1.61688e-13	1.53138	bottom 90%
0h dox	ENST00000242786.5	ADGRE5	3.29994	1.51449e-75	-0.673795	bottom 90%
0h dox	ENST00000242827.10	EBPL	1.10664	4.7428e-06	0.390366	bottom 90%
0h dox	ENST00000242848.8	ZC3H13	0.900024	8.99946e-09	24.8408	top 2%
0h dox	ENST00000243045.9	ORMDL2	1.8778	1.19033e-17	-0.0571129	bottom 90%
0h dox	ENST00000243077.7	LRP1	3.67735	2.07286e-09	-3.26593	bottom 90%
0h dox	ENST00000243108.4	HOXC6	0.981177	0.00237736	0.456887	bottom 90%
0h dox	ENST00000243189.11	RSRP1	3.82997	2.41835e-27	0.51188	bottom 90%
0h dox	ENST00000243253.7	SEC61A1	3.42249	1.26294e-92	-0.428781	bottom 90%
0h dox	ENST00000243326.9	RIF1	1.27865	1.26123e-26	7.72941	top 10%
0h dox	ENST00000243501.9	PLA2G12A	-0.461242	0.0286975	-0.245845	bottom 90%
0h dox	ENST00000243563.7	SNRPA	0.204602	0.33488	-0.160559	bottom 90%
0h dox	ENST00000243776.10	CHPF	2.38687	1.16493e-16	0.111516	bottom 90%
0h dox	ENST00000243878.8	ENKD1	-0.194539	0.558351	0.570653	bottom 90%
0h dox	ENST00000243918.9	SYS1	1.26586	7.11716e-07	-0.0763146	bottom 90%
0h dox	ENST00000243997.7	ATP5F1E	-1.65559	5.82576e-122	0.096531	bottom 90%
0h dox	ENST00000244007.7	PLCG1	1.28923	0.000380827	-0.515257	bottom 90%
0h dox	ENST00000244020.4	SRSF6	0.31036	0.0168119	-0.14732	bottom 90%
0h dox	ENST00000244040.3	RAB22A	-0.909255	4.62794e-05	-0.0640931	bottom 90%
0h dox	ENST00000244061.5	RNF114	-0.582956	0.00419049	0.180091	bottom 90%
0h dox	ENST00000244137.11	PEPD	-0.189972	0.531935	-0.377188	bottom 90%
0h dox	ENST00000244227.7	SNRNP27	-1.43059	2.78828e-13	3.29831	top 10%
0h dox	ENST00000244230.6	MPHOSPH10	0.0277016	0.900705	12.7077	top 2%
0h dox	ENST00000244426.10	FBXO9	-0.383139	0.0195449	1.77795	bottom 90%
0h dox	ENST00000244496.5	RRP36	-0.808441	1.78655e-05	0.68855	bottom 90%
0h dox	ENST00000244520.9	SNRPC	-0.736282	6.60264e-13	0.188376	bottom 90%
0h dox	ENST00000244711.3	MEA1	-1.29771	5.99661e-14	0.254479	bottom 90%
0h dox	ENST00000244745.3	SOX4	0.533153	1.33539e-08	1.65852	bottom 90%
0h dox	ENST00000244763.8	SSR1	2.20514	4.79319e-46	1.41441	bottom 90%
0h dox	ENST00000245046.6	EMC3	2.07977	3.68179e-21	-0.182529	bottom 90%
0h dox	ENST00000245185.5	MT2A	-1.12737	4.16952e-35	0.0754062	bottom 90%
0h dox	ENST00000245206.9	GOT2	0.131885	0.407209	-0.553333	bottom 90%
0h dox	ENST00000245304.4	RAP2A	-1.25833	2.54453e-10	-0.0860664	bottom 90%
0h dox	ENST00000245414.8	IRF1	1.59996	7.07078e-17	-0.205505	bottom 90%
0h dox	ENST00000245539.10	MRPS7	-0.977111	1.17343e-13	-0.15751	bottom 90%
0h dox	ENST00000245543.5	ARMC7	-0.685594	0.0427723	-0.069339	bottom 90%
0h dox	ENST00000245544.8	NUP85	0.802419	1.76906e-06	-0.679727	bottom 90%
0h dox	ENST00000245552.6	NT5C	-0.0975545	0.667768	0.170767	bottom 90%
0h dox	ENST00000245564.6	MSTO1	-0.177026	0.476999	-0.631966	bottom 90%
0h dox	ENST00000245615.5	MBOAT7	2.89957	2.99182e-29	-0.279857	bottom 90%
0h dox	ENST00000245812.7	ALKBH7	-1.61167	1.06946e-06	0.135576	bottom 90%
0h dox	ENST00000245816.9	CLPP	-1.49366	7.27908e-21	0.0797605	bottom 90%
0h dox	ENST00000245838.12	THOC2	1.12948	1.01596e-25	20.2188	top 2%
0h dox	ENST00000245932.10	VASP	-0.431119	0.00952681	0.393029	bottom 90%
0h dox	ENST00000245934.11	SYMPK	0.659355	0.00160719	-0.114088	bottom 90%
0h dox	ENST00000245960.9	CDC25B	-0.117568	0.485383	0.118247	bottom 90%
0h dox	ENST00000246024.6	TMX4	1.66468	5.00937e-07	4.26792	top 10%
0h dox	ENST00000246069.11	DSTN	-1.35994	5.79212e-54	0.463125	bottom 90%
0h dox	ENST00000246071.7	SNRPB2	-0.140137	0.29593	3.46351	top 10%
0h dox	ENST00000246117.8	NCLN	3.10781	2.45584e-46	0.0343612	bottom 90%
0h dox	ENST00000246151.8	PITHD1	-0.793625	1.18505e-06	-0.193111	bottom 90%
0h dox	ENST00000246190.10	NECAB3	-0.161993	0.512672	0.14958	bottom 90%
0h dox	ENST00000246194.7	RALY	-0.499169	0.000919777	0.61925	bottom 90%
0h dox	ENST00000246337.8	UROD	-0.425481	0.0327958	-0.343749	bottom 90%
0h dox	ENST00000246533.7	CAPNS1	-1.13718	5.10112e-18	1.79835	bottom 90%
0h dox	ENST00000246535.3	PDCD2L	-0.764077	0.0129713	-0.268024	bottom 90%
0h dox	ENST00000246548.8	UBA2	-0.605067	8.23181e-05	0.71697	bottom 90%
0h dox	ENST00000246554.7	COX6B1	-1.15804	1.27799e-33	-0.0813495	bottom 90%
0h dox	ENST00000246747.8	ARL2	-1.84868	9.97658e-28	-0.0203246	bottom 90%
0h dox	ENST00000246792.3	RRAS	-1.60285	5.34866e-07	0.152641	bottom 90%
0h dox	ENST00000246802.9	NOP53	-0.489922	0.00113364	2.83391	bottom 90%
0h dox	ENST00000246868.6	SBDS	-0.582855	1.52915e-05	0.239874	bottom 90%
0h dox	ENST00000246912.8	MLX	-1.03951	2.10802e-08	-0.123946	bottom 90%
0h dox	ENST00000246957.9	TRAP1	0.383686	0.00105078	-0.127994	bottom 90%
0h dox	ENST00000247003.8	DDX49	-0.890381	3.97888e-06	0.294967	bottom 90%
0h dox	ENST00000247020.8	SDF2	2.01433	1.13953e-15	-0.00579694	bottom 90%
0h dox	ENST00000247026.9	NSRP1	-0.255848	0.048342	12.0656	top 2%
0h dox	ENST00000247161.7	ELK1	-1.52887	3.9772e-09	0.30725	bottom 90%
0h dox	ENST00000247191.6	DLGAP5	0.509875	0.035897	3.53745	top 10%
0h dox	ENST00000247194.8	L3HYPDH	-0.307116	0.318655	-0.153107	bottom 90%
0h dox	ENST00000247461.8	CANX	3.41981	4.26812e-153	5.98229	top 10%
0h dox	ENST00000247665.11	PHPT1	-1.71433	1.91988e-25	-0.142871	bottom 90%
0h dox	ENST00000247668.6	TRAF2	0.132466	0.629527	0.0994555	bottom 90%
0h dox	ENST00000247706.3	ABHD8	-1.97303	5.88596e-05	0.564589	bottom 90%
0h dox	ENST00000247843.6	YEATS4	-0.613372	0.0265085	1.21413	bottom 90%
0h dox	ENST00000247970.8	PIN1	-0.898391	6.58038e-08	0.224521	bottom 90%
0h dox	ENST00000248089.7	HCFC1R1	-1.91329	1.89773e-62	0.329538	bottom 90%
0h dox	ENST00000248098.7	JPT2	-0.810297	9.28361e-07	0.276326	bottom 90%
0h dox	ENST00000248114.6	GFER	-1.2194	1.02194e-05	-0.0505663	bottom 90%
0h dox	ENST00000248248.7	MON1B	0.139057	0.606142	-0.174063	bottom 90%
0h dox	ENST00000248342.8	EIF3K	-0.827244	5.48512e-13	-0.141965	bottom 90%
0h dox	ENST00000248437.8	TUBA4A	-0.0911418	0.356341	0.346132	bottom 90%
0h dox	ENST00000248553.6	HSPB1	-1.01767	2.18003e-25	-0.073743	bottom 90%
0h dox	ENST00000248564.5	GNG11	-1.18321	1.87781e-26	0.642129	bottom 90%
0h dox	ENST00000248572.9	GNGT1	-0.9164	0.0271506	0.559981	bottom 90%
0h dox	ENST00000248594.10	PTPN12	-0.715016	0.00283746	0.972459	bottom 90%
0h dox	ENST00000248600.5	STYXL1	-0.576882	0.067247	-0.253544	bottom 90%
0h dox	ENST00000248879.7	DGCR6L	-2.36183	1.27487e-12	0.616705	bottom 90%
0h dox	ENST00000248929.13	SGSM3	0.509514	0.00936601	-0.893766	bottom 90%
0h dox	ENST00000248958.4	SDF2L1	0.77748	4.10297e-05	0.408548	bottom 90%
0h dox	ENST00000248975.5	YWHAH	-0.865079	2.2772e-09	0.42601	bottom 90%
0h dox	ENST00000249014.4	CDC42EP1	-1.04862	4.53683e-10	0.328073	bottom 90%
0h dox	ENST00000249064.8	CCDC117	-0.654492	0.0173299	0.55232	bottom 90%
0h dox	ENST00000249066.10	APOL2	-0.0941605	0.77546	-0.151799	bottom 90%
0h dox	ENST00000249269.8	PMPCB	0.261168	0.216853	-0.377505	bottom 90%
0h dox	ENST00000249299.6	LSM8	-0.565472	1.04278e-05	-0.0756724	bottom 90%
0h dox	ENST00000249396.11	SIRT2	-0.663076	0.0303589	-0.00413001	bottom 90%
0h dox	ENST00000249442.10	MTX2	-0.417315	0.160077	-0.271568	bottom 90%
0h dox	ENST00000249647.7	SNAP23	-0.594841	0.0416166	0.125908	bottom 90%
0h dox	ENST00000249776.12	KNSTRN	-0.481675	0.00280635	0.47105	bottom 90%
0h dox	ENST00000249910.5	MBD4	-0.42488	0.00735085	1.83883	bottom 90%
0h dox	ENST00000249923.7	COPB1	0.938211	4.5582e-05	-0.411024	bottom 90%
0h dox	ENST00000250056.12	PIMREG	-0.387671	0.171612	0.297337	bottom 90%
0h dox	ENST00000250076.7	ZNF232	0.0747059	0.834854	0.069342	bottom 90%
0h dox	ENST00000250101.9	TXNDC17	-1.17493	3.57636e-24	0.0347622	bottom 90%
0h dox	ENST00000250113.11	FXR2	0.0908977	0.614044	-0.35501	bottom 90%
0h dox	ENST00000250124.10	MPDU1	1.78961	4.96673e-31	-0.212517	bottom 90%
0h dox	ENST00000250237.9	QTRT1	0.657156	0.0070703	-0.405203	bottom 90%
0h dox	ENST00000250416.9	PARP2	-0.268487	0.353412	0.460775	bottom 90%
0h dox	ENST00000250454.7	EAPP	-0.632212	0.00261833	1.44544	bottom 90%
0h dox	ENST00000250495.9	NEDD8	-1.28666	5.65133e-28	0.137495	bottom 90%
0h dox	ENST00000250498.8	DAD1	1.02409	1.62436e-09	-0.100767	bottom 90%
0h dox	ENST00000250559.13	RAP1B	-0.709436	1.00812e-06	-0.0451332	bottom 90%
0h dox	ENST00000250896.7	MKNK2	-0.771372	3.50391e-07	-0.139661	bottom 90%
0h dox	ENST00000250916.5	KLF16	-0.640121	0.00460898	0.237423	bottom 90%
0h dox	ENST00000250974.9	ABHD17A	-1.08132	3.92993e-05	0.0266771	bottom 90%
0h dox	ENST00000251038.9	ZC3H14	-0.144025	0.464898	-0.00294686	bottom 90%
0h dox	ENST00000251047.5	LMAN1	3.00465	5.08121e-96	0.967904	bottom 90%
0h dox	ENST00000251143.9	VPS35L	0.340634	0.294657	-0.491679	bottom 90%
0h dox	ENST00000251157.10	DOCK7	1.12643	0.00394649	-1.44373	bottom 90%
0h dox	ENST00000251241.8	DHX40	-0.373192	0.0972469	-0.149256	bottom 90%
0h dox	ENST00000251250.7	DTWD1	-0.416337	0.0858551	0.498291	bottom 90%
0h dox	ENST00000251303.10	SLX1A	0.741771	0.0243571	-0.126058	bottom 90%
0h dox	ENST00000251343.9	KHNYN	0.0559016	0.885914	1.67419	bottom 90%
0h dox	ENST00000251413.7	TUBG1	-0.110613	0.606156	-0.426209	bottom 90%
0h dox	ENST00000251453.7	RPS16	-1.17155	2.52973e-62	-0.213257	bottom 90%
0h dox	ENST00000251496.6	NCAPG	0.469485	0.00238178	1.16196	bottom 90%
0h dox	ENST00000251527.9	ESYT2	2.44036	4.4352e-21	0.516786	bottom 90%
0h dox	ENST00000251588.6	CIAO3	0.177779	0.618243	-0.273925	bottom 90%
0h dox	ENST00000251607.10	TRNT1	-0.136716	0.663968	0.887854	bottom 90%
0h dox	ENST00000251636.9	DHX29	0.350951	0.0618461	5.12927	top 10%
0h dox	ENST00000251849.8	RAF1	-0.0228177	0.922432	-0.7304	bottom 90%
0h dox	ENST00000251871.8	MED17	0.664983	0.00246089	-0.105675	bottom 90%
0h dox	ENST00000251968.3	TSG101	-0.326558	0.272494	0.749007	bottom 90%
0h dox	ENST00000251993.11	KIAA0930	0.145703	0.28746	-0.214517	bottom 90%
0h dox	ENST00000252015.2	TRPC4AP	0.248241	0.265031	-0.764833	bottom 90%
0h dox	ENST00000252102.8	NDUFA2	-1.28207	7.56888e-25	-0.167764	bottom 90%
0h dox	ENST00000252229.6	MICB	0.672066	0.140642	-0.380501	bottom 90%
0h dox	ENST00000252268.8	DPF2	0.475325	0.0385133	-0.597747	bottom 90%
0h dox	ENST00000252445.7	ELOF1	-1.92049	4.39902e-17	-0.0848927	bottom 90%
0h dox	ENST00000252483.9	NECTIN2	2.96985	4.16584e-14	1.00565	bottom 90%
0h dox	ENST00000252512.13	XPO7	-0.254145	0.235198	-0.995147	bottom 90%
0h dox	ENST00000252542.8	SAFB2	0.33417	0.068155	8.13897	top 10%
0h dox	ENST00000252593.6	BST2	1.66588	1.18901e-12	0.0162045	bottom 90%
0h dox	ENST00000252599.8	COLGALT1	2.44857	2.0383e-45	0.465619	bottom 90%
0h dox	ENST00000252602.1	MRPL34	-1.43426	1.26228e-18	0.0766887	bottom 90%
0h dox	ENST00000252603.6	PGLS	-1.43136	2.44263e-07	-0.208378	bottom 90%
0h dox	ENST00000252622.14	LSM7	-1.55838	4.96907e-34	0.170877	bottom 90%
0h dox	ENST00000252674.8	MLLT1	-0.225289	0.146392	0.361222	bottom 90%
0h dox	ENST00000252699.6	ACTN4	2.21342	5.98276e-169	-0.0740129	bottom 90%
0h dox	ENST00000252711.6	NDUFA10	-0.219702	0.307788	-0.0797064	bottom 90%
0h dox	ENST00000252744.5	ZSWIM6	1.1878	1.40809e-05	2.3727	bottom 90%
0h dox	ENST00000252804.8	PXDN	3.89467	4.96988e-181	-0.99485	bottom 90%
0h dox	ENST00000252818.4	JUND	-0.761928	8.65626e-05	1.15616	bottom 90%
0h dox	ENST00000252840.10	ZNF557	-0.346917	0.373353	-0.366077	bottom 90%
0h dox	ENST00000252891.8	NUMBL	-0.061153	0.811747	5.27828	top 10%
0h dox	ENST00000252934.9	ATXN10	-0.0216612	0.904	-0.500756	bottom 90%
0h dox	ENST00000252992.8	CEP85	0.70773	0.0214188	1.00132	bottom 90%
0h dox	ENST00000252999.7	LAMA5	2.51711	3.19058e-31	1.05083	bottom 90%
0h dox	ENST00000253023.7	UBE2M	-1.24917	4.0311e-31	0.496024	bottom 90%
0h dox	ENST00000253024.9	TRIM28	0.341506	0.00587352	0.808666	bottom 90%
0h dox	ENST00000253031.6	YIPF2	0.855634	3.13797e-05	1.13564	bottom 90%
0h dox	ENST00000253039.8	EIF2S3	-0.0342353	0.818673	-0.191141	bottom 90%
0h dox	ENST00000253047.6	TMEM160	-1.53755	9.99022e-14	0.494977	bottom 90%
0h dox	ENST00000253048.9	ZC3H4	0.72917	0.0381528	7.59703	top 10%
0h dox	ENST00000253063.3	SESN2	0.303494	0.410185	0.330411	bottom 90%
0h dox	ENST00000253099.10	MRPL4	-0.811732	2.29928e-07	-0.125947	bottom 90%
0h dox	ENST00000253107.11	PPAN	0.0855215	0.694878	0.957625	bottom 90%
0h dox	ENST00000253108.8	EIF3G	-0.942271	2.10746e-09	0.491448	bottom 90%
0h dox	ENST00000253115.6	ZNF426	-0.434426	0.215173	-0.584119	bottom 90%
0h dox	ENST00000253122.9	SLC6A8	0.190819	0.298432	-0.44126	bottom 90%
0h dox	ENST00000253144.13	ZNF331	0.433005	0.184887	-0.236613	bottom 90%
0h dox	ENST00000253233.5	C12orf65	-0.794305	0.0013128	5.31863	top 10%
0h dox	ENST00000253237.9	GRWD1	-0.548707	0.00502156	1.96647	bottom 90%
0h dox	ENST00000253247.8	NOL11	0.546788	0.000581594	-0.741163	bottom 90%
0h dox	ENST00000253329.2	PPIL4	-0.237171	0.410848	4.6872	top 10%
0h dox	ENST00000253363.10	RBM39	0.609951	1.94868e-09	2.60538	bottom 90%
0h dox	ENST00000253413.9	ATP6V1E1	-0.319527	0.0824893	1.48389	bottom 90%
0h dox	ENST00000253457.7	EMC8	-0.521034	0.0038428	-0.168077	bottom 90%
0h dox	ENST00000253458.11	GSE1	1.02866	6.5696e-07	8.01519	top 10%
0h dox	ENST00000253462.7	GINS2	-1.39082	7.02763e-14	-0.0930215	bottom 90%
0h dox	ENST00000253669.9	HAUS8	-0.268277	0.261148	0.510913	bottom 90%
0h dox	ENST00000253686.6	MRPS25	-0.755958	9.72149e-09	0.649222	bottom 90%
0h dox	ENST00000253693.6	CAPN7	-0.108151	0.756512	-0.591733	bottom 90%
0h dox	ENST00000253699.7	RBSN	-0.202323	0.518215	1.32329	bottom 90%
0h dox	ENST00000253727.9	NR1H2	-0.574387	0.0353169	0.0827724	bottom 90%
0h dox	ENST00000253794.6	VPS25	-0.570442	0.000987695	-0.119384	bottom 90%
0h dox	ENST00000253814.5	NDFIP1	1.57409	5.8006e-16	-0.0583876	bottom 90%
0h dox	ENST00000253861.4	EXOC4	0.481303	0.0932991	-0.962723	bottom 90%
0h dox	ENST00000253925.11	PPFIA1	-0.105492	0.65013	2.8261	bottom 90%
0h dox	ENST00000253928.13	FLYWCH1	0.415778	0.144975	1.42888	bottom 90%
0h dox	ENST00000254037.6	ZCCHC9	-1.02802	4.41699e-06	3.21635	top 10%
0h dox	ENST00000254066.9	RARA	-0.0539876	0.87749	0.0910607	bottom 90%
0h dox	ENST00000254101.3	PRKAB2	0.430295	0.164598	-0.187235	bottom 90%
0h dox	ENST00000254108.11	FUS	0.818572	7.93409e-25	2.79498	bottom 90%
0h dox	ENST00000254190.3	CHSY1	0.962197	0.000841627	0.2171	bottom 90%
0h dox	ENST00000254193.10	SNRPA1	-0.704068	4.41634e-06	0.252965	bottom 90%
0h dox	ENST00000254286.8	ACTR10	0.105846	0.731785	-0.349886	bottom 90%
0h dox	ENST00000254301.13	LGALS3	-0.482566	0.000569163	0.051746	bottom 90%
0h dox	ENST00000254322.2	DNAJB1	-0.888352	5.61468e-08	-0.20854	bottom 90%
0h dox	ENST00000254325.8	RFX1	0.852125	0.0126043	2.65187	bottom 90%
0h dox	ENST00000254480.9	SMARCC1	0.164342	0.155666	4.0334	top 10%
0h dox	ENST00000254508.6	NUP210	3.72315	1.6084e-37	-1.54261	bottom 90%
0h dox	ENST00000254605.10	RRP8	-0.371987	0.162434	1.06131	bottom 90%
0h dox	ENST00000254616.10	TIMM10B	-0.982281	0.000341384	0.218274	bottom 90%
0h dox	ENST00000254624.9	EFR3A	-0.510843	0.0131465	0.329897	bottom 90%
0h dox	ENST00000254630.11	PTCD3	0.684321	8.90991e-05	-0.345753	bottom 90%
0h dox	ENST00000254654.7	ILKAP	-0.270101	0.325166	0.27668	bottom 90%
0h dox	ENST00000254663.10	SCLY	-0.463547	0.0439316	0.132947	bottom 90%
0h dox	ENST00000254691.9	CARD6	0.027999	0.942798	0.203177	bottom 90%
0h dox	ENST00000254719.9	RPA1	0.421031	0.00597838	0.111104	bottom 90%
0h dox	ENST00000254759.7	COQ3	-1.02328	0.00718188	-0.310102	bottom 90%
0h dox	ENST00000254770.2	LANCL2	-0.348835	0.267696	-0.317613	bottom 90%
0h dox	ENST00000254799.10	GRSF1	-0.417277	0.0035365	-0.0525093	bottom 90%
0h dox	ENST00000254803.3	UTP3	0.441252	0.0675709	10.9062	top 10%
0h dox	ENST00000254810.8	H3F3B	-0.805712	2.95015e-31	-0.172658	bottom 90%
0h dox	ENST00000254816.5	TRIM47	0.00645656	0.980167	0.803928	bottom 90%
0h dox	ENST00000254846.9	KDM6B	0.998494	0.00022603	1.42415	bottom 90%
0h dox	ENST00000254878.7	RIDA	-1.37066	4.95452e-05	-0.0702881	bottom 90%
0h dox	ENST00000254900.9	BRD8	0.935023	7.05502e-06	1.80451	bottom 90%
0h dox	ENST00000254928.9	ERAL1	-0.250412	0.352922	-0.539317	bottom 90%
0h dox	ENST00000254940.9	NIP7	-0.926578	2.34351e-05	-0.151862	bottom 90%
0h dox	ENST00000254942.7	TERF2	-0.592368	0.0606137	1.4225	bottom 90%
0h dox	ENST00000254950.12	VPS4A	-1.15344	5.22904e-08	-0.190314	bottom 90%
0h dox	ENST00000255078.7	IGHMBP2	0.579976	0.0697883	1.03996	bottom 90%
0h dox	ENST00000255108.7	DPH2	-0.822364	1.46582e-06	-0.110456	bottom 90%
0h dox	ENST00000255194.10	AP3B1	0.490295	0.0615946	2.37047	bottom 90%
0h dox	ENST00000255198.2	ZBED3	-0.784469	0.00156658	3.95145	top 10%
0h dox	ENST00000255305.10	XPO4	0.19291	0.548498	-1.1248	bottom 90%
0h dox	ENST00000255389.9	PEMT	0.385481	0.174901	-0.176662	bottom 90%
0h dox	ENST00000255390.9	SCO1	0.030326	0.895353	-0.190315	bottom 90%
0h dox	ENST00000255608.8	BTBD2	-1.57119	3.66409e-08	0.62108	bottom 90%
0h dox	ENST00000255631.9	HSPBP1	-0.150681	0.556939	0.950166	bottom 90%
0h dox	ENST00000255641.12	CSNK1G2	-0.388164	0.0218914	0.0325931	bottom 90%
0h dox	ENST00000255681.6	MACROD1	-1.09006	0.000123932	0.116024	bottom 90%
0h dox	ENST00000255764.3	MED10	-0.883242	2.4051e-11	0.0364154	bottom 90%
0h dox	ENST00000255977.6	MKRN1	0.207501	0.483627	0.450044	bottom 90%
0h dox	ENST00000256001.12	ACTR3B	-0.023612	0.950051	-0.286287	bottom 90%
0h dox	ENST00000256015.4	BTG1	-0.952248	4.05713e-10	-0.208016	bottom 90%
0h dox	ENST00000256078.8	KRAS	-0.94283	9.37202e-08	0.946092	bottom 90%
0h dox	ENST00000256079.8	IPO8	0.345995	0.125672	1.5175	bottom 90%
0h dox	ENST00000256151.7	CCDC59	-1.47036	7.44284e-21	5.40375	top 10%
0h dox	ENST00000256190.12	SBF2	0.51197	0.0987557	-1.65578	bottom 90%
0h dox	ENST00000256196.8	RRAS2	-1.39891	2.01256e-06	0.0489259	bottom 90%
0h dox	ENST00000256255.10	SARAF	1.62441	1.0377e-22	-0.214844	bottom 90%
0h dox	ENST00000256319.6	ERG28	0.310128	0.216644	-0.0703814	bottom 90%
0h dox	ENST00000256366.5	SYNJ2BP	-0.343571	0.175509	-0.146693	bottom 90%
0h dox	ENST00000256383.8	EIF2S1	-0.421565	0.00038019	0.241625	bottom 90%
0h dox	ENST00000256398.12	ELP3	-0.103621	0.764335	-0.382569	bottom 90%
0h dox	ENST00000256429.7	MBD2	-1.79731	2.42325e-40	3.14178	bottom 90%
0h dox	ENST00000256433.5	IER3IP1	-0.170847	0.320791	-0.0850634	bottom 90%
0h dox	ENST00000256441.4	MRPS36	-1.40219	1.89461e-18	0.200771	bottom 90%
0h dox	ENST00000256442.9	CCNB1	0.317394	0.00465826	-0.56822	bottom 90%
0h dox	ENST00000256443.7	CDK7	-0.328864	0.151457	0.406318	bottom 90%
0h dox	ENST00000256460.7	CAMK1	-0.314526	0.389365	0.321099	bottom 90%
0h dox	ENST00000256474.2	VHL	-1.03419	2.45642e-06	1.40313	bottom 90%
0h dox	ENST00000256495.3	BHLHE40	0.332669	0.229685	-0.164953	bottom 90%
0h dox	ENST00000256496.7	ARL8B	-0.332981	0.102419	-0.172004	bottom 90%
0h dox	ENST00000256544.7	KATNBL1	-0.997515	4.49229e-06	-0.253455	bottom 90%
0h dox	ENST00000256545.8	EMC7	2.78028	5.63757e-47	0.0494915	bottom 90%
0h dox	ENST00000256578.7	AMPD2	0.794893	0.00222833	0.063229	bottom 90%
0h dox	ENST00000256594.7	GSTM3	-0.674636	6.7521e-07	-0.137345	bottom 90%
0h dox	ENST00000256644.8	LAMTOR5	-1.52806	3.26299e-26	-0.165321	bottom 90%
0h dox	ENST00000256646.6	NOTCH2	3.70675	5.84362e-32	-1.92404	bottom 90%
0h dox	ENST00000256682.8	ARF3	-0.511706	0.00061402	-0.136352	bottom 90%
0h dox	ENST00000256689.9	SLC38A2	2.63298	3.59602e-75	-0.371164	bottom 90%
0h dox	ENST00000256707.7	KIDINS220	2.48645	1.30293e-07	-0.739471	bottom 90%
0h dox	ENST00000256854.9	NARS	-0.134863	0.365122	1.88632	bottom 90%
0h dox	ENST00000256897.8	CCNH	0.233741	0.458839	0.152575	bottom 90%
0h dox	ENST00000256996.8	DDB2	0.480958	0.023171	0.000727038	bottom 90%
0h dox	ENST00000256997.7	ACP2	2.76339	1.1773e-22	-0.304585	bottom 90%
0h dox	ENST00000257013.8	RTL8C	-0.73536	0.00183827	-0.0526234	bottom 90%
0h dox	ENST00000257118.5	PHC2	-1.04055	5.54868e-06	1.71175	bottom 90%
0h dox	ENST00000257177.8	TUT4	0.609851	0.0184362	6.33812	top 10%
0h dox	ENST00000257181.9	PRPF38A	-0.683364	9.172e-06	1.37519	bottom 90%
0h dox	ENST00000257245.8	TIMM10	-1.45684	9.61523e-14	0.105311	bottom 90%
0h dox	ENST00000257287.4	CEP135	0.582687	0.068155	7.6043	top 10%
0h dox	ENST00000257336.5	BIVM	-0.374802	0.22311	-0.233625	bottom 90%
0h dox	ENST00000257347.8	CARS2	-0.485066	0.00236551	-0.00159423	bottom 90%
0h dox	ENST00000257430.8	APC	0.576997	0.0470634	6.48449	top 10%
0h dox	ENST00000257566.7	TBX3	1.19887	3.90763e-05	0.131023	bottom 90%
0h dox	ENST00000257604.9	TRAFD1	0.393992	0.27607	-0.0221374	bottom 90%
0h dox	ENST00000257696.4	HILPDA	-0.146447	0.637301	-0.0239076	bottom 90%
0h dox	ENST00000257724.7	MDFIC	-1.0848	3.35573e-05	2.61598	bottom 90%
0h dox	ENST00000257749.8	BACH2	1.00263	0.0633225	0.469866	bottom 90%
0h dox	ENST00000257789.4	ORC3	0.125086	0.718885	-0.250465	bottom 90%
0h dox	ENST00000257829.7	NAT10	0.687921	0.000130031	1.24599	bottom 90%
0h dox	ENST00000257868.9	GDF11	-0.449033	0.0427887	1.81206	bottom 90%
0h dox	ENST00000257904.10	CDK4	-0.856485	6.8015e-13	0.279247	bottom 90%
0h dox	ENST00000257909.7	TROAP	-0.368245	0.0536874	-0.790774	bottom 90%
0h dox	ENST00000257915.9	TFCP2	0.00824997	0.979863	0.461135	bottom 90%
0h dox	ENST00000257934.8	ESPL1	2.13071	3.14237e-10	-1.2581	bottom 90%
0h dox	ENST00000258080.7	HTRA2	-0.230124	0.39754	-0.0982749	bottom 90%
0h dox	ENST00000258083.2	PRADC1	-1.2868	1.68792e-05	-0.0749015	bottom 90%
0h dox	ENST00000258091.9	CCT7	-0.0534534	0.631261	-0.609564	bottom 90%
0h dox	ENST00000258105.7	MRPL53	-1.4389	2.37259e-12	-0.060648	bottom 90%
0h dox	ENST00000258145.7	GNS	4.517	2.73521e-18	-0.393283	bottom 90%
0h dox	ENST00000258149.9	MDM2	-0.332207	0.109108	0.459659	bottom 90%
0h dox	ENST00000258169.8	MPHOSPH6	-1.24667	4.86639e-17	2.10268	bottom 90%
0h dox	ENST00000258198.6	DYNC1LI2	0.43794	0.00146137	-0.472457	bottom 90%
0h dox	ENST00000258201.8	FHOD1	1.22339	2.85884e-06	-0.0414263	bottom 90%
0h dox	ENST00000258229.13	PCNX2	0.303674	0.22875	-1.37522	bottom 90%
0h dox	ENST00000258281.6	TAF5L	-0.199898	0.529222	-0.180074	bottom 90%
0h dox	ENST00000258301.5	STX6	-0.24091	0.405418	0.767639	bottom 90%
0h dox	ENST00000258341.4	LAMC1	3.33054	1.73388e-41	-0.439201	bottom 90%
0h dox	ENST00000258383.3	MRPL44	-0.356651	0.194269	-0.366392	bottom 90%
0h dox	ENST00000258399.7	USP37	-0.223534	0.481013	-0.102835	bottom 90%
0h dox	ENST00000258416.7	EIF4E2	-1.45122	1.39393e-26	0.699089	bottom 90%
0h dox	ENST00000258418.9	CAB39	-0.594989	0.0103582	0.63184	bottom 90%
0h dox	ENST00000258424.2	COX5B	-0.858435	7.04399e-10	-0.0296407	bottom 90%
0h dox	ENST00000258428.7	REV1	0.0868394	0.811004	2.70033	bottom 90%
0h dox	ENST00000258455.7	MRPS9	0.0755037	0.775965	0.340472	bottom 90%
0h dox	ENST00000258457.6	C2orf49	-1.72209	5.16541e-07	1.10615	bottom 90%
0h dox	ENST00000258459.11	ANKRD36B	2.6433	5.92612e-15	13.6877	top 2%
0h dox	ENST00000258484.10	EPC2	-1.08953	0.0012965	0.808589	bottom 90%
0h dox	ENST00000258534.12	DRAM1	0.917107	0.000707995	-0.143	bottom 90%
0h dox	ENST00000258648.6	MED4	-0.764678	1.26044e-05	1.13242	bottom 90%
0h dox	ENST00000258662.2	NUDT15	-1.40896	1.8059e-11	-0.0782962	bottom 90%
0h dox	ENST00000258711.7	CHST12	1.39537	5.23242e-06	0.316563	bottom 90%
0h dox	ENST00000258729.7	IGF2BP3	-0.198846	0.202543	-0.0813301	bottom 90%
0h dox	ENST00000258739.8	KDELR2	1.2534	8.26743e-28	-0.178346	bottom 90%
0h dox	ENST00000258742.9	NUPL2	0.0891122	0.771454	-0.0973256	bottom 90%
0h dox	ENST00000258770.7	TBRG4	-0.0205045	0.910683	0.199574	bottom 90%
0h dox	ENST00000258772.9	DDX56	0.123886	0.44135	-0.546834	bottom 90%
0h dox	ENST00000258774.9	HUS1	-1.30121	7.39934e-05	-0.0341817	bottom 90%
0h dox	ENST00000258796.11	TTYH3	2.32508	1.32161e-18	0.515767	bottom 90%
0h dox	ENST00000258821.7	TTC5	-0.2753	0.389425	0.0553167	bottom 90%
0h dox	ENST00000258874.3	MTHFS	-1.29043	2.11468e-07	0.290066	bottom 90%
0h dox	ENST00000258886.12	IREB2	0.0774887	0.678342	-0.972589	bottom 90%
0h dox	ENST00000258955.6	RSAD1	-0.0202296	0.958141	0.653101	bottom 90%
0h dox	ENST00000258962.4	SRSF1	-0.441779	4.52243e-06	0.458328	bottom 90%
0h dox	ENST00000258975.6	TACO1	-0.767335	0.000211749	-0.0862377	bottom 90%
0h dox	ENST00000259021.8	KAT7	0.0777471	0.792237	-0.314527	bottom 90%
0h dox	ENST00000259037.7	NDUFB5	-0.877424	5.783e-07	-0.0800317	bottom 90%
0h dox	ENST00000259050.8	2007-03-01	0.622564	0.00815216	0.167148	bottom 90%
0h dox	ENST00000259154.8	KCTD3	-0.806242	2.72361e-07	-0.173424	bottom 90%
0h dox	ENST00000259199.8	CBWD2	-1.08655	8.01069e-15	0.66177	bottom 90%
0h dox	ENST00000259239.7	IMP4	-0.925316	2.1798e-06	0.209289	bottom 90%
0h dox	ENST00000259253.10	UGGT1	2.40189	5.51678e-24	-0.889349	bottom 90%
0h dox	ENST00000259324.5	LRRC8A	1.57918	2.59333e-10	-0.104948	bottom 90%
0h dox	ENST00000259335.8	ECPAS	0.848771	3.82484e-07	-1.44665	bottom 90%
0h dox	ENST00000259371.6	DAB2IP	0.525798	0.114509	0.164407	bottom 90%
0h dox	ENST00000259400.10	STX17	-0.141815	0.699221	0.369847	bottom 90%
0h dox	ENST00000259455.3	GABBR2	-0.851243	3.07697e-05	-0.618569	bottom 90%
0h dox	ENST00000259457.7	PSMB7	-0.495636	1.57405e-07	-0.318652	bottom 90%
0h dox	ENST00000259467.8	PDCL	-0.142266	0.643604	0.866178	bottom 90%
0h dox	ENST00000259512.8	DERL1	2.7359	7.66066e-17	-0.241153	bottom 90%
0h dox	ENST00000259632.11	DCTN3	-0.981251	7.78706e-09	-0.0975466	bottom 90%
0h dox	ENST00000259667.5	HINT2	-1.12436	9.44893e-07	0.192547	bottom 90%
0h dox	ENST00000259711.10	KIF13A	0.0452068	0.888	-0.201806	bottom 90%
0h dox	ENST00000259873.4	MRPS18B	-0.506225	0.000150857	-0.401258	bottom 90%
0h dox	ENST00000259874.5	IER3	0.751635	0.000687758	-0.125402	bottom 90%
0h dox	ENST00000259953.8	NRM	1.27795	1.06484e-06	-0.209721	bottom 90%
0h dox	ENST00000260045.7	THAP12	0.06755	0.840269	0.929733	bottom 90%
0h dox	ENST00000260102.8	MRPL15	-0.525765	0.0057089	0.209507	bottom 90%
0h dox	ENST00000260118.6	GGH	2.83533	9.12896e-30	-0.317788	bottom 90%
0h dox	ENST00000260129.5	TGS1	0.388041	0.104256	5.39801	top 10%
0h dox	ENST00000260247.9	DCUN1D5	-0.69378	0.00225258	-0.200769	bottom 90%
0h dox	ENST00000260270.2	FDX1	-1.39478	4.27948e-09	0.505362	bottom 90%
0h dox	ENST00000260327.8	CTDSPL2	-0.196001	0.442692	0.398708	bottom 90%
0h dox	ENST00000260356.5	THBS1	3.26659	8.69185e-33	-1.09235	bottom 90%
0h dox	ENST00000260363.9	KIF23	0.41037	0.031066	0.114441	bottom 90%
0h dox	ENST00000260372.7	HAUS2	-1.66957	3.70786e-14	0.127592	bottom 90%
0h dox	ENST00000260379.10	RPLP1	-1.57049	5.09106e-128	0.182396	bottom 90%
0h dox	ENST00000260383.11	TUBGCP4	0.413692	0.0441279	-0.299465	bottom 90%
0h dox	ENST00000260385.10	RMDN3	1.56153	4.89014e-11	0.828851	bottom 90%
0h dox	ENST00000260408.7	ADAM10	2.29029	2.3439e-17	-0.676159	bottom 90%
0h dox	ENST00000260443.8	RSL24D1	-1.22641	3.91448e-17	0.775182	bottom 90%
0h dox	ENST00000260447.5	GCHFR	-2.30668	5.18589e-10	-0.0864913	bottom 90%
0h dox	ENST00000260453.3	MNS1	-0.93163	0.000367444	11.0222	top 2%
0h dox	ENST00000260505.12	TTLL7	-0.00884985	0.976849	2.92202	bottom 90%
0h dox	ENST00000260508.8	KYAT3	0.18973	0.646429	-0.545489	bottom 90%
0h dox	ENST00000260526.10	ARHGAP29	-0.414347	0.0612962	4.6031	top 10%
0h dox	ENST00000260563.4	RTCA	-0.422849	0.10876	0.135061	bottom 90%
0h dox	ENST00000260585.11	SELENOI	3.50645	1.33105e-18	-0.356459	bottom 90%
0h dox	ENST00000260643.6	PREB	-0.577316	0.00734461	0.32851	bottom 90%
0h dox	ENST00000260665.11	LRPPRC	1.00118	7.19513e-10	-1.12523	bottom 90%
0h dox	ENST00000260731.4	KIF11	0.525262	0.0159021	1.09759	bottom 90%
0h dox	ENST00000260746.5	ARL3	-1.29149	0.00129081	-0.0820703	bottom 90%
0h dox	ENST00000260803.8	DBR1	-0.265504	0.414816	0.836554	bottom 90%
0h dox	ENST00000260810.9	TOPBP1	-0.436179	0.0065609	-0.52343	bottom 90%
0h dox	ENST00000260818.10	DNAJC13	0.895934	0.00614753	0.409956	bottom 90%
0h dox	ENST00000260947.8	BARD1	0.0924896	0.680476	1.71501	bottom 90%
0h dox	ENST00000260952.8	ASNSD1	-1.27526	9.99764e-10	-0.138223	bottom 90%
0h dox	ENST00000260953.9	METTL5	-1.26521	1.99909e-07	-0.0442855	bottom 90%
0h dox	ENST00000260970.7	PPIG	0.178908	0.131076	23.4231	top 2%
0h dox	ENST00000261015.4	WDR12	-0.0254231	0.903496	-0.267889	bottom 90%
0h dox	ENST00000261023.7	ITGAV	3.93686	3.96228e-36	-1.24876	bottom 90%
0h dox	ENST00000261037.7	COL8A1	3.16712	1.93587e-79	0.163514	bottom 90%
0h dox	ENST00000261070.6	COX17	-1.70796	1.20224e-25	-0.0759529	bottom 90%
0h dox	ENST00000261167.6	WBP11	-0.291807	0.0404957	1.15434	bottom 90%
0h dox	ENST00000261183.7	OSBPL8	-0.502547	0.0125461	1.76143	bottom 90%
0h dox	ENST00000261187.8	SLC16A7	2.60177	9.36887e-16	0.585963	bottom 90%
0h dox	ENST00000261191.11	INTS13	-0.366138	0.0597066	1.93554	bottom 90%
0h dox	ENST00000261234.10	RXYLT1	-0.0929071	0.794894	1.42423	bottom 90%
0h dox	ENST00000261245.8	MNAT1	-0.390943	0.13323	3.0515	bottom 90%
0h dox	ENST00000261250.7	C12orf4	-0.665465	0.0348923	1.3467	bottom 90%
0h dox	ENST00000261263.4	RAB21	-0.70979	6.5715e-05	0.580964	bottom 90%
0h dox	ENST00000261303.12	PSMC1	-0.372013	0.00138549	1.81388	bottom 90%
0h dox	ENST00000261308.9	PPWD1	0.700125	0.0169194	-0.113884	bottom 90%
0h dox	ENST00000261313.2	PEBP1	-0.669576	4.7062e-18	-0.187122	bottom 90%
0h dox	ENST00000261318.4	C12orf49	-1.38415	7.61894e-08	-0.2237	bottom 90%
0h dox	ENST00000261326.5	MOCOS	-0.313163	0.238645	-0.911627	bottom 90%
0h dox	ENST00000261332.10	ZNF24	0.115479	0.538938	0.341407	bottom 90%
0h dox	ENST00000261340.11	CLEC2D	-0.599981	0.0342786	-0.25646	bottom 90%
0h dox	ENST00000261349.8	LRP6	2.76588	2.05086e-13	-2.02386	bottom 90%
0h dox	ENST00000261366.9	LMNB1	0.635324	2.61505e-06	1.53274	bottom 90%
0h dox	ENST00000261369.8	SNX24	-1.2466	7.65355e-05	0.243438	bottom 90%
0h dox	ENST00000261396.5	NUP133	0.481965	0.0705772	-1.04317	bottom 90%
0h dox	ENST00000261402.6	NUAK1	-0.178367	0.420006	-0.61742	bottom 90%
0h dox	ENST00000261407.8	LPCAT3	2.79765	6.30965e-16	-0.343908	bottom 90%
0h dox	ENST00000261416.11	HEXB	3.55545	1.20759e-38	-0.164933	bottom 90%
0h dox	ENST00000261427.9	UBE2K	-1.06289	3.32387e-18	0.207026	bottom 90%
0h dox	ENST00000261438.9	KLF3	-1.10062	0.000415339	-0.383165	bottom 90%
0h dox	ENST00000261441.9	RSBN1	0.504159	0.09911	2.05861	bottom 90%
0h dox	ENST00000261461.6	PPP2R5A	-0.781306	0.00210805	0.685759	bottom 90%
0h dox	ENST00000261475.9	PPP2R3C	-0.886928	0.000195942	0.597325	bottom 90%
0h dox	ENST00000261479.8	PSMA6	-0.510799	0.000300479	-0.2205	bottom 90%
0h dox	ENST00000261483.4	MAN2A1	2.13688	3.01462e-16	-0.887569	bottom 90%
0h dox	ENST00000261497.8	USP22	0.0533966	0.728295	-0.445629	bottom 90%
0h dox	ENST00000261499.8	B9D1	-0.355736	0.255576	-0.20628	bottom 90%
0h dox	ENST00000261503.9	SPECC1	-1.10705	5.08575e-09	1.83473	bottom 90%
0h dox	ENST00000261520.8	ICE2	-0.490421	0.0249201	0.255156	bottom 90%
0h dox	ENST00000261530.11	GPATCH2L	0.862825	0.00176419	-0.176691	bottom 90%
0h dox	ENST00000261537.6	MIB1	0.11459	0.72965	-0.676014	bottom 90%
0h dox	ENST00000261558.7	AP5M1	-0.296179	0.304758	-0.453333	bottom 90%
0h dox	ENST00000261574.9	IPO5	0.515543	9.53795e-07	-0.695268	bottom 90%
0h dox	ENST00000261590.12	DSG2	3.06539	8.05168e-29	-0.281761	bottom 90%
0h dox	ENST00000261593.7	RNF138	-1.22184	0.000410376	-0.315276	bottom 90%
0h dox	ENST00000261597.8	NDC80	0.574724	0.00779708	2.29143	bottom 90%
0h dox	ENST00000261600.10	THOC1	0.61858	0.0265358	1.28044	bottom 90%
0h dox	ENST00000261601.7	USP14	0.102969	0.527168	-0.0145196	bottom 90%
0h dox	ENST00000261609.11	HERC2	1.32833	4.2595e-11	-2.9502	bottom 90%
0h dox	ENST00000261622.4	SLC7A5	2.96415	1.52586e-250	0.284153	bottom 90%
0h dox	ENST00000261623.7	CYBA	2.12108	7.05255e-19	0.276546	bottom 90%
0h dox	ENST00000261636.12	ARL1	-0.511704	0.0245517	-0.294756	bottom 90%
0h dox	ENST00000261637.4	UTP20	1.50619	7.31753e-17	2.80233	bottom 90%
0h dox	ENST00000261643.7	COX10	-1.15057	0.000187845	0.0141232	bottom 90%
0h dox	ENST00000261647.9	TTC19	0.725021	0.000286758	0.79135	bottom 90%
0h dox	ENST00000261658.6	BFAR	0.662666	0.000547708	-0.587992	bottom 90%
0h dox	ENST00000261667.7	KPNA3	-0.717758	2.72517e-05	0.44038	bottom 90%
0h dox	ENST00000261681.8	MPP5	-0.2541	0.265384	1.9595	bottom 90%
0h dox	ENST00000261692.6	CDK2AP1	-1.2336	7.33403e-05	0.0553604	bottom 90%
0h dox	ENST00000261693.10	SCARB1	2.75556	7.38882e-61	-0.420907	bottom 90%
0h dox	ENST00000261700.7	RTRAF	-0.623394	4.20492e-11	-0.0166585	bottom 90%
0h dox	ENST00000261708.8	UTP6	0.670706	0.000682096	0.336465	bottom 90%
0h dox	ENST00000261712.7	PSMD11	-0.228432	0.00863017	-0.541066	bottom 90%
0h dox	ENST00000261714.10	BLMH	-0.108915	0.501992	-0.424567	bottom 90%
0h dox	ENST00000261716.7	TAOK1	0.0938188	0.60058	2.38733	bottom 90%
0h dox	ENST00000261721.8	BTBD1	-1.07271	2.09176e-10	0.0431581	bottom 90%
0h dox	ENST00000261733.6	ALDH2	0.17117	0.589672	-0.358367	bottom 90%
0h dox	ENST00000261735.3	ERP29	2.27303	2.0844e-43	0.835608	bottom 90%
0h dox	ENST00000261739.8	ANKRD13A	-0.397062	0.268195	-0.499152	bottom 90%
0h dox	ENST00000261745.8	NAA25	1.47149	6.85095e-17	1.38534	bottom 90%
0h dox	ENST00000261749.10	ZFAND6	-0.1801	0.483446	0.724918	bottom 90%
0h dox	ENST00000261758.5	MESD	2.63319	2.53209e-61	1.65084	bottom 90%
0h dox	ENST00000261772.12	AARS	0.821952	0.00154393	-0.781485	bottom 90%
0h dox	ENST00000261797.6	NDST1	1.01638	0.000881082	-0.924812	bottom 90%
0h dox	ENST00000261811.5	CYSTM1	-1.11895	4.8865e-07	-0.0667032	bottom 90%
0h dox	ENST00000261813.8	PFDN1	-1.94245	1.51414e-33	1.28003	bottom 90%
0h dox	ENST00000261819.7	ANAPC5	-0.397367	0.0070678	-0.533261	bottom 90%
0h dox	ENST00000261837.11	GNB5	-0.859569	1.29966e-05	0.31113	bottom 90%
0h dox	ENST00000261842.9	AP4E1	-0.430692	0.143153	-1.15229	bottom 90%
0h dox	ENST00000261845.6	MAPK6	-0.437311	0.0681486	0.823283	bottom 90%
0h dox	ENST00000261854.9	SPPL2A	3.63776	6.61398e-29	-0.325194	bottom 90%
0h dox	ENST00000261866.11	SPG11	0.493969	0.134547	-0.913443	bottom 90%
0h dox	ENST00000261868.9	EIF3J	-0.985584	4.63125e-35	7.97037	top 10%
0h dox	ENST00000261875.9	HACD3	2.9173	1.02632e-44	0.314803	bottom 90%
0h dox	ENST00000261880.9	AAGAB	-0.606494	0.00420035	-0.101251	bottom 90%
0h dox	ENST00000261881.8	TIPIN	-0.408561	0.164634	0.459696	bottom 90%
0h dox	ENST00000261889.9	SNX1	-0.437528	0.0168876	0.00251359	bottom 90%
0h dox	ENST00000261890.6	RAB11A	-0.567652	0.00146869	-0.138555	bottom 90%
0h dox	ENST00000261900.7	CCNT1	1.14705	3.43761e-05	0.0628064	bottom 90%
0h dox	ENST00000261942.6	FAF2	2.11705	6.77895e-28	1.40881	bottom 90%
0h dox	ENST00000261965.7	TUBGCP3	-0.30422	0.176436	0.162111	bottom 90%
0h dox	ENST00000261973.11	RBM25	0.554589	8.78807e-07	21.8477	top 2%
0h dox	ENST00000262013.11	SPAG9	0.724151	0.000319075	0.398526	bottom 90%
0h dox	ENST00000262027.9	MARS	0.421508	0.0281688	-0.597606	bottom 90%
0h dox	ENST00000262030.7	ATP5F1B	-0.0744373	0.470617	-0.417972	bottom 90%
0h dox	ENST00000262032.9	IKZF4	-0.345277	0.407009	-0.544878	bottom 90%
0h dox	ENST00000262039.8	PIK3C3	0.550343	0.109984	-0.450259	bottom 90%
0h dox	ENST00000262043.7	PHF3	0.411498	0.0346195	9.01317	top 10%
0h dox	ENST00000262053.7	ATF1	-0.940409	0.00120226	1.38219	bottom 90%
0h dox	ENST00000262102.10	MTUS1	-0.288451	0.288656	3.92428	top 10%
0h dox	ENST00000262105.6	MCM4	-0.0478476	0.714286	-0.692846	bottom 90%
0h dox	ENST00000262109.7	ERICH1	-0.469785	0.0958111	4.80379	top 10%
0h dox	ENST00000262120.9	TWSG1	1.99915	1.10422e-05	-0.3921	bottom 90%
0h dox	ENST00000262126.8	ANKRD12	0.945354	3.80491e-10	41.7062	top 2%
0h dox	ENST00000262133.10	RBL2	0.212982	0.525684	-0.123601	bottom 90%
0h dox	ENST00000262144.10	WDR59	0.88231	0.00784653	-0.796704	bottom 90%
0h dox	ENST00000262146.8	MTFR1	-0.547062	0.0500706	0.277426	bottom 90%
0h dox	ENST00000262160.10	SMAD2	-0.524389	0.000114945	0.631794	bottom 90%
0h dox	ENST00000262177.8	DNAJB6	-0.318474	0.0249968	1.98821	bottom 90%
0h dox	ENST00000262187.9	RHEB	-0.914519	9.95234e-09	-0.055909	bottom 90%
0h dox	ENST00000262189.10	KMT2C	0.912862	0.000207955	4.80988	top 10%
0h dox	ENST00000262193.6	PSMB1	-0.214093	0.0354629	-0.390976	bottom 90%
0h dox	ENST00000262198.8	ADNP2	0.214578	0.307839	-0.357843	bottom 90%
0h dox	ENST00000262210.9	CSPP1	0.488542	0.0659443	13.4493	top 2%
0h dox	ENST00000262213.6	TRAM1	0.788922	3.63076e-06	-0.342656	bottom 90%
0h dox	ENST00000262225.7	TMED2	1.47033	7.75008e-27	0.0397542	bottom 90%
0h dox	ENST00000262238.8	YY1	-0.593506	5.46657e-09	2.12245	bottom 90%
0h dox	ENST00000262241.6	RCOR1	-0.375559	0.211387	1.054	bottom 90%
0h dox	ENST00000262265.9	PIH1D1	-0.329486	0.120509	0.0766019	bottom 90%
0h dox	ENST00000262288.7	SCPEP1	3.76822	4.36764e-14	-0.233593	bottom 90%
0h dox	ENST00000262291.8	VMP1	3.88695	7.91738e-124	-0.14641	bottom 90%
0h dox	ENST00000262293.8	PRR11	-0.563155	5.54656e-07	0.0286048	bottom 90%
0h dox	ENST00000262294.11	TRIM37	-0.235423	0.469937	0.362063	bottom 90%
0h dox	ENST00000262300.12	PKMYT1	1.59806	2.25748e-08	0.576076	bottom 90%
0h dox	ENST00000262302.13	NUBP2	-0.882819	1.23916e-10	-0.167752	bottom 90%
0h dox	ENST00000262306.11	ELOB	-2.08662	2.17024e-82	-0.0970862	bottom 90%
0h dox	ENST00000262315.13	CHTF18	1.88441	5.864e-11	1.42196	bottom 90%
0h dox	ENST00000262319.10	TELO2	0.949103	0.000442631	0.300014	bottom 90%
0h dox	ENST00000262320.7	AXIN1	-0.184223	0.570353	1.22989	bottom 90%
0h dox	ENST00000262367.9	CREBBP	0.495105	0.00865556	4.22166	top 10%
0h dox	ENST00000262370.11	MGRN1	0.18004	0.512685	-0.60484	bottom 90%
0h dox	ENST00000262374.9	ALG1	3.07372	4.58166e-33	0.38297	bottom 90%
0h dox	ENST00000262375.10	DNAJA3	-0.285802	0.116719	-0.176765	bottom 90%
0h dox	ENST00000262384.3	N4BP1	-0.41719	0.209147	-0.30294	bottom 90%
0h dox	ENST00000262394.6	WSB1	1.23829	1.79063e-16	-0.550821	bottom 90%
0h dox	ENST00000262395.9	TRAF4	-0.374797	0.0340175	-0.193483	bottom 90%
0h dox	ENST00000262415.7	DHX8	0.707993	0.0079624	-0.600418	bottom 90%
0h dox	ENST00000262428.4	COTL1	-1.28461	1.85154e-35	0.19674	bottom 90%
0h dox	ENST00000262432.12	METTL2B	-0.661931	0.000875478	-0.295804	bottom 90%
0h dox	ENST00000262435.13	SMURF2	-0.622171	0.0406172	-0.368002	bottom 90%
0h dox	ENST00000262441.9	GLP2R	1.14169	8.10546e-06	-0.288218	bottom 90%
0h dox	ENST00000262455.6	ERP44	3.26625	4.49972e-20	0.00500373	bottom 90%
0h dox	ENST00000262460.4	GINS1	-0.50953	0.165733	-0.233924	bottom 90%
0h dox	ENST00000262461.6	SLC12A2	2.55683	5.21959e-22	0.928809	bottom 90%
0h dox	ENST00000262482.10	RNF167	-0.588217	1.87348e-06	-0.0152894	bottom 90%
0h dox	ENST00000262498.7	CFAP20	-0.52633	0.113879	-0.21247	bottom 90%
0h dox	ENST00000262506.7	CSNK2A2	-0.245448	0.207389	0.177506	bottom 90%
0h dox	ENST00000262507.10	COQ9	-0.8541	0.000165772	0.643888	bottom 90%
0h dox	ENST00000262519.13	SETD1A	1.20092	6.66935e-07	8.20654	top 10%
0h dox	ENST00000262525.5	ZNF629	0.279179	0.392641	-0.0818383	bottom 90%
0h dox	ENST00000262554.6	SPTLC1	2.85913	4.73834e-14	-0.611413	bottom 90%
0h dox	ENST00000262570.9	CHCHD3	-0.761828	6.07548e-07	0.404905	bottom 90%
0h dox	ENST00000262584.7	RPL8	-0.974991	1.63577e-44	-0.229759	bottom 90%
0h dox	ENST00000262613.9	SLC9A3R1	-0.405983	0.00431772	0.32943	bottom 90%
0h dox	ENST00000262633.8	RBM42	-0.56785	0.00106174	0.481356	bottom 90%
0h dox	ENST00000262640.11	VAMP7	-8.79229	1.4392e-10	0.00948092	bottom 90%
0h dox	ENST00000262643.7	CCNE1	-0.595045	0.0793644	0.318312	bottom 90%
0h dox	ENST00000262644.8	IMPAD1	2.48571	6.89035e-22	0.196038	bottom 90%
0h dox	ENST00000262646.11	RAB2A	-0.638897	7.51152e-08	0.712515	bottom 90%
0h dox	ENST00000262662.5	CDKN2C	-0.467542	0.013993	-0.189225	bottom 90%
0h dox	ENST00000262710.5	ACIN1	0.409597	0.0193809	12.0569	top 2%
0h dox	ENST00000262741.9	PIK3R3	0.0100092	0.974263	0.392103	bottom 90%
0h dox	ENST00000262746.5	PRDX1	-0.212954	0.000869195	-0.226475	bottom 90%
0h dox	ENST00000262768.11	TIMP2	2.58965	1.41465e-58	-0.0490014	bottom 90%
0h dox	ENST00000262776.7	LGALS3BP	3.97214	1.65071e-45	-0.224012	bottom 90%
0h dox	ENST00000262815.12	MAU2	1.02249	0.00114665	0.0396678	bottom 90%
0h dox	ENST00000262844.9	AMMECR1	-0.498779	0.000348954	0.206506	bottom 90%
0h dox	ENST00000262848.5	PRKX	0.225005	0.429495	-0.167106	bottom 90%
0h dox	ENST00000262873.11	MYH7B	-0.694406	0.015923	14.3628	top 2%
0h dox	ENST00000262879.10	RALGAPB	0.513557	0.0605426	-1.31679	bottom 90%
0h dox	ENST00000262887.9	XRCC1	-0.118105	0.748839	0.409297	bottom 90%
0h dox	ENST00000262888.8	KCNN4	3.10793	3.14829e-28	0.339075	bottom 90%
0h dox	ENST00000262940.11	RASA4	1.02457	0.0106886	0.315333	bottom 90%
0h dox	ENST00000262942.9	ARPC1A	-2.20573	7.04216e-30	-0.406613	bottom 90%
0h dox	ENST00000262947.7	MYDGF	2.38737	1.52798e-54	0.116582	bottom 90%
0h dox	ENST00000262948.9	MAP2K2	-1.32293	2.14588e-27	-0.166473	bottom 90%
0h dox	ENST00000262960.13	DPP9	-0.132362	0.473176	-1.26919	bottom 90%
0h dox	ENST00000262962.11	YJU2	-0.818837	0.00397749	4.19743	top 10%
0h dox	ENST00000262965.9	TCF3	-0.420188	0.00675434	1.58534	bottom 90%
0h dox	ENST00000262971.2	PIAS4	0.165516	0.600855	3.72621	top 10%
0h dox	ENST00000262982.2	CSE1L	0.568613	2.10529e-06	-0.747806	bottom 90%
0h dox	ENST00000262990.8	ZNF330	-0.581241	0.031427	1.86263	bottom 90%
0h dox	ENST00000263025.8	MAPK3	-0.928745	0.000230823	0.424414	bottom 90%
0h dox	ENST00000263035.8	DHTKD1	-0.370941	0.25156	-1.2457	bottom 90%
0h dox	ENST00000263062.8	EPC1	0.231937	0.312471	1.61515	bottom 90%
0h dox	ENST00000263063.8	MTPAP	-0.188768	0.489006	-0.323762	bottom 90%
0h dox	ENST00000263087.8	ITGAE	-1.66255	1.34259e-21	4.7871	top 10%
0h dox	ENST00000263092.10	METTL16	-0.356872	0.0821396	0.0385842	bottom 90%
0h dox	ENST00000263093.6	SLC27A5	-1.49748	7.00705e-07	-0.158652	bottom 90%
0h dox	ENST00000263094.10	ABCA7	-0.313844	0.257234	0.767601	bottom 90%
0h dox	ENST00000263095.10	ZNF264	1.29465	3.40977e-05	-0.398301	bottom 90%
0h dox	ENST00000263102.6	CCDC6	-1.05124	1.37292e-06	1.52954	bottom 90%
0h dox	ENST00000263168.3	CAPZA1	-0.944958	3.15096e-14	-0.00369229	bottom 90%
0h dox	ENST00000263174.8	PALMD	0.102775	0.684164	3.14015	bottom 90%
0h dox	ENST00000263196.11	DGCR2	3.66479	7.54648e-13	-0.260436	bottom 90%
0h dox	ENST00000263202.14	UFD1	-0.395216	0.0259637	-0.24376	bottom 90%
0h dox	ENST00000263205.11	MED15	0.598571	0.0050074	19.5043	top 2%
0h dox	ENST00000263208.5	HIRA	-0.396909	0.117156	-0.442295	bottom 90%
0h dox	ENST00000263212.9	PPM1F	0.314853	0.355952	1.68761	bottom 90%
0h dox	ENST00000263228.3	UBE2R2	-0.699873	3.59219e-10	1.0457	bottom 90%
0h dox	ENST00000263238.6	ACTR3	0.155649	0.364324	-0.490116	bottom 90%
0h dox	ENST00000263239.6	DDX18	0.199082	0.121808	5.189	top 10%
0h dox	ENST00000263245.9	ARFGAP3	0.141035	0.678908	0.914029	bottom 90%
0h dox	ENST00000263246.7	PACSIN2	0.524725	0.0590777	1.01648	bottom 90%
0h dox	ENST00000263253.8	EP300	0.984375	1.19509e-07	1.16852	bottom 90%
0h dox	ENST00000263256.6	DESI1	-1.22443	3.03519e-16	-0.21309	bottom 90%
0h dox	ENST00000263274.11	LIG1	1.14388	2.0275e-07	3.96774	top 10%
0h dox	ENST00000263277.7	EHD2	0.0218163	0.919885	0.000274299	bottom 90%
0h dox	ENST00000263346.12	TCF25	0.489374	0.000111362	1.39571	bottom 90%
0h dox	ENST00000263354.7	NAPA	-1.06125	5.07009e-08	-0.490871	bottom 90%
0h dox	ENST00000263368.8	BLVRB	-0.815418	0.000579671	-0.0647861	bottom 90%
0h dox	ENST00000263377.6	BRD4	-0.324982	0.00421114	7.05585	top 10%
0h dox	ENST00000263379.3	IL27RA	2.73574	2.70891e-17	-0.337611	bottom 90%
0h dox	ENST00000263382.7	ASF1B	-0.720099	3.66367e-05	-0.120174	bottom 90%
0h dox	ENST00000263383.7	ILVBL	3.15555	2.92581e-19	-0.275897	bottom 90%
0h dox	ENST00000263384.11	FAM32A	-1.35605	8.27355e-18	0.933467	bottom 90%
0h dox	ENST00000263388.6	NOTCH3	3.0032	2.82845e-17	-0.103741	bottom 90%
0h dox	ENST00000263390.7	MED26	-0.300586	0.415641	0.399209	bottom 90%
0h dox	ENST00000263401.9	COMMD9	-0.995902	8.93561e-07	-0.353088	bottom 90%
0h dox	ENST00000263409.8	LIFR	2.29944	3.40776e-12	-0.877635	bottom 90%
0h dox	ENST00000263433.7	PPP1R12C	0.620501	0.00448034	2.83466	bottom 90%
0h dox	ENST00000263461.10	WDR11	1.31229	6.95809e-06	-1.17913	bottom 90%
0h dox	ENST00000263468.12	CEP126	0.199943	0.565633	5.6869	top 10%
0h dox	ENST00000263512.5	SLC10A3	0.322578	0.261575	-0.232731	bottom 90%
0h dox	ENST00000263574.9	APLP2	3.78527	5.43653e-35	6.62072	top 10%
0h dox	ENST00000263578.9	FOXRED1	0.374793	0.165852	-0.321551	bottom 90%
0h dox	ENST00000263579.4	DCPS	-1.07997	3.04513e-05	0.131478	bottom 90%
0h dox	ENST00000263620.7	ARID3A	0.162239	0.48605	14.137	top 2%
0h dox	ENST00000263629.8	MTIF2	-0.671061	0.000806106	2.99699	bottom 90%
0h dox	ENST00000263634.7	ASB3	0.352803	0.163467	-0.682098	bottom 90%
0h dox	ENST00000263645.9	CD81	2.94645	1.2826e-45	-0.167852	bottom 90%
0h dox	ENST00000263657.6	PNO1	-1.02603	1.25686e-07	-0.0287627	bottom 90%
0h dox	ENST00000263663.9	TAF1B	0.273355	0.444786	3.15177	bottom 90%
0h dox	ENST00000263672.10	SPCS2	1.69539	1.83314e-25	0.0793145	bottom 90%
0h dox	ENST00000263681.6	POLD3	-0.0657237	0.786712	1.83625	bottom 90%
0h dox	ENST00000263694.8	SNRNP40	-0.49298	0.009525	0.00993416	bottom 90%
0h dox	ENST00000263697.5	DNAJC8	-0.893588	1.86237e-13	3.09668	bottom 90%
0h dox	ENST00000263702.10	MECR	-0.644444	0.0197732	-0.391669	bottom 90%
0h dox	ENST00000263708.6	PTPN4	0.388434	0.273044	-0.64559	bottom 90%
0h dox	ENST00000263733.4	FAM20B	-0.000788019	0.998454	-0.452577	bottom 90%
0h dox	ENST00000263753.8	SGO1	-0.632323	0.00182489	7.29699	top 10%
0h dox	ENST00000263773.9	FNBP4	0.247439	0.364808	5.15417	top 10%
0h dox	ENST00000263774.8	NDUFS3	-0.689338	6.49769e-08	-0.184529	bottom 90%
0h dox	ENST00000263780.8	CHMP2B	-0.832182	4.12169e-06	1.27039	bottom 90%
0h dox	ENST00000263791.9	EIF2AK4	-0.51676	0.000868365	0.968177	bottom 90%
0h dox	ENST00000263795.10	WDR76	-0.30511	0.219952	-0.139101	bottom 90%
0h dox	ENST00000263798.7	TYRO3	1.42108	5.31276e-10	-0.176429	bottom 90%
0h dox	ENST00000263805.8	ZNF106	0.41907	0.00779208	2.88363	bottom 90%
0h dox	ENST00000263847.5	OSBP	0.421716	0.141232	0.523668	bottom 90%
0h dox	ENST00000263856.8	CHMP3	-1.68398	2.79439e-32	2.31078	bottom 90%
0h dox	ENST00000263857.10	POLR1A	1.12032	2.19249e-05	4.01686	top 10%
0h dox	ENST00000263864.9	VAMP8	-1.10298	2.28074e-05	0.172992	bottom 90%
0h dox	ENST00000263867.8	CAPG	-0.703797	0.00237298	-0.0840735	bottom 90%
0h dox	ENST00000263897.9	USE1	-1.06498	2.56082e-05	0.186587	bottom 90%
0h dox	ENST00000263934.10	KIF1B	0.34863	0.0346146	-0.463871	bottom 90%
0h dox	ENST00000263956.7	GTF3C3	0.779915	0.00437102	7.07981	top 10%
0h dox	ENST00000263960.6	COQ10B	-0.790769	0.0117136	-0.0937728	bottom 90%
0h dox	ENST00000263966.7	USP13	0.145097	0.439328	-0.537892	bottom 90%
0h dox	ENST00000263967.3	PIK3CA	0.14803	0.662868	-0.911007	bottom 90%
0h dox	ENST00000263974.4	TAF12	-0.740008	0.00169851	0.0881421	bottom 90%
0h dox	ENST00000263985.10	GATB	-0.0202693	0.959931	-0.318059	bottom 90%
0h dox	ENST00000263991.9	EHBP1	0.300775	0.36595	1.86901	bottom 90%
0h dox	ENST00000263997.10	SLC7A6OS	-0.180748	0.523875	0.363212	bottom 90%
0h dox	ENST00000264001.8	CKLF	-0.773249	7.80701e-05	-0.14031	bottom 90%
0h dox	ENST00000264020.6	IFT46	-0.296412	0.465476	1.10245	bottom 90%
0h dox	ENST00000264028.4	ARCN1	0.0719637	0.760773	-0.339123	bottom 90%
0h dox	ENST00000264033.5	CBL	0.137504	0.701651	-0.303694	bottom 90%
0h dox	ENST00000264036.5	MCAM	3.22274	6.65694e-58	-0.384593	bottom 90%
0h dox	ENST00000264039.6	GPC1	3.33452	3.44144e-45	0.186511	bottom 90%
0h dox	ENST00000264042.7	FARP2	0.321182	0.216024	-0.89912	bottom 90%
0h dox	ENST00000264057.6	DGKD	0.460045	0.00441096	-0.61904	bottom 90%
0h dox	ENST00000264065.11	DNAJC10	1.43371	8.39065e-15	0.756878	bottom 90%
0h dox	ENST00000264080.11	GPR108	0.505756	0.0906041	-0.130578	bottom 90%
0h dox	ENST00000264093.8	DGUOK	-1.40843	8.66128e-12	-0.186451	bottom 90%
0h dox	ENST00000264108.4	HAT1	0.274215	0.194504	0.190524	bottom 90%
0h dox	ENST00000264110.6	ATF2	-1.05313	0.00294416	-0.256862	bottom 90%
0h dox	ENST00000264156.2	MCM6	0.345135	0.0724913	0.0513762	bottom 90%
0h dox	ENST00000264161.8	DARS	0.0127812	0.942312	-0.192768	bottom 90%
0h dox	ENST00000264167.8	AGPS	-0.313274	0.045698	-0.144882	bottom 90%
0h dox	ENST00000264170.8	KYNU	0.174334	0.276624	-0.187446	bottom 90%
0h dox	ENST00000264198.4	MUL1	1.90726	9.46877e-09	0.13707	bottom 90%
0h dox	ENST00000264218.7	NMU	1.94771	1.15468e-10	0.0167057	bottom 90%
0h dox	ENST00000264220.6	PPAT	-0.221655	0.252296	0.60733	bottom 90%
0h dox	ENST00000264254.10	PDCL3	-0.261916	0.409419	0.672011	bottom 90%
0h dox	ENST00000264255.7	TXNDC9	-0.811148	0.00156702	0.762035	bottom 90%
0h dox	ENST00000264263.9	GFM1	1.40477	5.07427e-10	-0.948755	bottom 90%
0h dox	ENST00000264279.9	NOP58	0.359094	5.14953e-05	12.6296	top 2%
0h dox	ENST00000264313.10	SLAIN2	-1.11544	1.23758e-05	1.12724	bottom 90%
0h dox	ENST00000264331.8	TOP2B	0.227159	0.27568	3.66005	top 10%
0h dox	ENST00000264335.12	YWHAE	-0.365844	8.79613e-06	0.599413	bottom 90%
0h dox	ENST00000264344.9	FAM13A	-0.0456713	0.887583	1.17967	bottom 90%
0h dox	ENST00000264380.8	PIKFYVE	0.631651	0.0485959	-1.87689	bottom 90%
0h dox	ENST00000264414.8	CUL3	-0.0616356	0.761492	1.42368	bottom 90%
0h dox	ENST00000264431.8	RAPGEF2	1.05084	0.000632325	-0.302453	bottom 90%
0h dox	ENST00000264451.11	SLC30A9	-0.732565	0.00312918	1.22448	bottom 90%
0h dox	ENST00000264454.7	SEC22C	0.203717	0.454702	-0.423537	bottom 90%
0h dox	ENST00000264498.7	FGF2	-0.737461	8.86306e-05	1.25391	bottom 90%
0h dox	ENST00000264499.8	BBS7	-0.771643	0.0172906	-0.635155	bottom 90%
0h dox	ENST00000264501.8	KIAA1109	2.7343	2.96341e-09	-2.3472	bottom 90%
0h dox	ENST00000264515.10	RBBP5	-0.497824	0.0359689	0.237738	bottom 90%
0h dox	ENST00000264538.3	IFT57	-1.569	4.16863e-08	1.75057	bottom 90%
0h dox	ENST00000264552.13	UBE2S	-1.42268	1.60351e-30	-0.097228	bottom 90%
0h dox	ENST00000264555.9	PHRF1	0.844009	0.0059831	3.2593	top 10%
0h dox	ENST00000264563.6	IL11	0.69064	5.80344e-05	0.157672	bottom 90%
0h dox	ENST00000264607.8	ASB1	-0.642787	0.0169563	0.173339	bottom 90%
0h dox	ENST00000264634.8	WNT5A	2.75168	2.36088e-86	-0.153239	bottom 90%
0h dox	ENST00000264637.8	THRA	-0.248836	0.395111	0.0818279	bottom 90%
0h dox	ENST00000264639.8	PSMD3	0.400662	6.49683e-05	0.0894204	bottom 90%
0h dox	ENST00000264645.11	CASC3	0.178275	0.397552	0.505204	bottom 90%
0h dox	ENST00000264649.10	ATP6V0A1	2.65836	4.95597e-14	-0.79162	bottom 90%
0h dox	ENST00000264657.9	STAT3	0.000518319	0.998184	-0.465218	bottom 90%
0h dox	ENST00000264658.10	FBXL20	0.214466	0.560631	-0.30467	bottom 90%
0h dox	ENST00000264663.9	NNT	1.22015	1.05334e-08	-1.14027	bottom 90%
0h dox	ENST00000264668.6	MTRR	-0.44414	0.0153099	-0.40305	bottom 90%
0h dox	ENST00000264669.9	FASTKD3	0.00803298	0.980218	-0.816012	bottom 90%
0h dox	ENST00000264670.10	NSUN2	0.28367	0.00715956	0.0530025	bottom 90%
0h dox	ENST00000264689.10	UFSP2	-0.775821	0.0146138	0.242495	bottom 90%
0h dox	ENST00000264705.8	CAD	1.59035	1.01249e-19	-1.8318	bottom 90%
0h dox	ENST00000264709.7	DNMT3A	-0.630704	0.0151007	1.851	bottom 90%
0h dox	ENST00000264710.4	RAB10	-0.190647	0.273044	0.432885	bottom 90%
0h dox	ENST00000264716.8	FOSL2	0.809831	0.000340587	2.0731	bottom 90%
0h dox	ENST00000264718.7	GPN1	-0.594756	0.00246769	-0.0340794	bottom 90%
0h dox	ENST00000264758.11	ADD1	0.00157366	0.995343	-0.238382	bottom 90%
0h dox	ENST00000264864.7	PI4K2B	-0.721806	0.0383978	0.956855	bottom 90%
0h dox	ENST00000264883.7	NUP54	-0.126947	0.686279	-0.276555	bottom 90%
0h dox	ENST00000264896.7	SCARB2	4.16643	4.86951e-20	-0.474896	bottom 90%
0h dox	ENST00000264904.8	USO1	0.890655	0.000568057	3.51302	top 10%
0h dox	ENST00000264908.10	ANXA3	-0.197534	0.337391	-0.220248	bottom 90%
0h dox	ENST00000264917.9	PDE8B	-0.00771038	0.974723	-0.438989	bottom 90%
0h dox	ENST00000264926.6	RAD18	-0.379607	0.168942	2.06742	bottom 90%
0h dox	ENST00000264932.10	SDHA	0.94176	1.10203e-16	-0.256139	bottom 90%
0h dox	ENST00000264933.8	PDCD6	-0.599534	2.16739e-08	-0.11138	bottom 90%
0h dox	ENST00000264935.5	CEP72	0.368588	0.293207	1.20906	bottom 90%
0h dox	ENST00000264938.7	SLC9A3	-0.0055242	0.98837	0.0598536	bottom 90%
0h dox	ENST00000264954.4	GRPEL1	-0.995909	2.5901e-07	0.388547	bottom 90%
0h dox	ENST00000264982.7	CEP70	-1.07949	0.00275032	2.38997	bottom 90%
0h dox	ENST00000264993.7	CDV3	-0.94654	4.0673e-15	1.57354	bottom 90%
0h dox	ENST00000264995.7	MRPL3	-0.858866	1.65265e-11	-0.00542214	bottom 90%
0h dox	ENST00000265000.8	GALNT7	1.91951	8.78833e-14	-0.570215	bottom 90%
0h dox	ENST00000265026.7	MAP3K13	-2.08693	1.22493e-23	-0.16918	bottom 90%
0h dox	ENST00000265036.9	DEPDC1B	-0.533183	0.066672	-0.450555	bottom 90%
0h dox	ENST00000265052.9	MGLL	-0.853676	3.38875e-06	-0.344527	bottom 90%
0h dox	ENST00000265056.11	MCM2	0.39528	0.0170644	0.97763	bottom 90%
0h dox	ENST00000265062.7	RAB7A	-0.41553	0.00312184	-0.225557	bottom 90%
0h dox	ENST00000265069.12	ZFR	-0.00364479	0.982867	3.38776	top 10%
0h dox	ENST00000265070.6	GOLPH3	-0.777048	2.55036e-09	0.262647	bottom 90%
0h dox	ENST00000265073.8	SUB1	-0.908193	9.66494e-33	1.07394	bottom 90%
0h dox	ENST00000265074.12	NPR3	0.439385	0.00137312	0.0601738	bottom 90%
0h dox	ENST00000265081.6	MSH3	0.0199663	0.952846	1.33159	bottom 90%
0h dox	ENST00000265085.9	CPEB4	0.240952	0.392493	-0.377823	bottom 90%
0h dox	ENST00000265087.8	STC2	3.10827	9.90455e-35	-0.140295	bottom 90%
0h dox	ENST00000265094.9	FBXW11	-0.576097	0.0201221	-0.095586	bottom 90%
0h dox	ENST00000265097.8	THOC3	-0.616021	0.000346971	-0.172155	bottom 90%
0h dox	ENST00000265107.8	WDR70	-0.12787	0.556922	4.90108	top 10%
0h dox	ENST00000265138.3	ARRDC3	0.159904	0.516751	-0.455306	bottom 90%
0h dox	ENST00000265140.9	SLF1	-0.418228	0.00150604	3.32339	top 10%
0h dox	ENST00000265148.7	CENPE	1.77193	1.98957e-35	35.4332	top 2%
0h dox	ENST00000265164.6	CASP6	-0.76871	0.00322402	-0.144526	bottom 90%
0h dox	ENST00000265174.4	PAPSS1	0.689801	0.00998242	-0.646063	bottom 90%
0h dox	ENST00000265245.9	LSG1	0.61707	0.00127663	1.53838	bottom 90%
0h dox	ENST00000265260.7	PCNP	-1.29408	3.9046e-15	0.593671	bottom 90%
0h dox	ENST00000265271.6	RBM27	-0.306837	0.112779	5.11543	top 10%
0h dox	ENST00000265295.8	SPDL1	-0.461562	0.000152716	2.71534	bottom 90%
0h dox	ENST00000265316.8	ABCB6	3.75435	2.13621e-37	-0.385981	bottom 90%
0h dox	ENST00000265333.7	VDAC1	-0.629654	3.5659e-12	-0.149793	bottom 90%
0h dox	ENST00000265339.6	UBE2B	-1.27133	7.69384e-16	0.035548	bottom 90%
0h dox	ENST00000265340.11	PITX1	-1.35252	1.41244e-46	0.388106	bottom 90%
0h dox	ENST00000265342.11	FSTL4	2.95295	7.70403e-30	-0.543319	bottom 90%
0h dox	ENST00000265343.9	AFF4	0.301797	0.109947	1.16791	bottom 90%
0h dox	ENST00000265351.11	XPO5	1.30992	6.82253e-08	-1.50534	bottom 90%
0h dox	ENST00000265354.5	SRF	-0.304371	0.212547	1.93992	bottom 90%
0h dox	ENST00000265361.7	SEMA3C	2.35452	5.3023e-16	-0.949023	bottom 90%
0h dox	ENST00000265388.9	TNPO3	0.20768	0.0924517	-1.13753	bottom 90%
0h dox	ENST00000265421.8	POLB	-0.759453	0.00817374	0.46257	bottom 90%
0h dox	ENST00000265433.7	NBN	-0.360181	0.118879	2.34192	bottom 90%
0h dox	ENST00000265462.8	PRDX5	-1.20119	3.0267e-23	0.0429694	bottom 90%
0h dox	ENST00000265465.7	POLA2	0.769332	0.00268057	-0.655955	bottom 90%
0h dox	ENST00000265471.9	B3GAT3	1.44359	2.76496e-07	0.268754	bottom 90%
0h dox	ENST00000265560.8	USP4	-0.196958	0.551112	0.188267	bottom 90%
0h dox	ENST00000265562.4	PTPN23	1.37368	3.21996e-07	-0.0139266	bottom 90%
0h dox	ENST00000265563.12	PRKAR2A	-0.599447	9.31452e-13	0.337924	bottom 90%
0h dox	ENST00000265564.7	EXOSC7	-0.0159469	0.957648	-0.266787	bottom 90%
0h dox	ENST00000265565.9	SCAP	2.74134	6.97392e-30	-0.634994	bottom 90%
0h dox	ENST00000265641.9	CPT1A	1.75636	4.78781e-21	-0.683809	bottom 90%
0h dox	ENST00000265643.3	GAL	0.718125	3.67446e-07	-0.186215	bottom 90%
0h dox	ENST00000265651.7	FBXO3	-0.0509396	0.909087	4.81381	top 10%
0h dox	ENST00000265689.8	CHKA	0.0799629	0.798454	0.408751	bottom 90%
0h dox	ENST00000265728.5	DBF4	-1.13432	5.96602e-10	3.13493	bottom 90%
0h dox	ENST00000265729.6	SRI	-0.883251	6.73243e-10	0.00513999	bottom 90%
0h dox	ENST00000265734.8	CDK6	-0.540819	1.14802e-07	-0.216571	bottom 90%
0h dox	ENST00000265742.7	ANKIB1	-0.289134	0.178841	-1.06378	bottom 90%
0h dox	ENST00000265748.6	ANLN	2.49979	7.46709e-34	0.71694	bottom 90%
0h dox	ENST00000265753.12	EIF4H	-0.00694629	0.963355	0.0115488	bottom 90%
0h dox	ENST00000265806.10	R3HCC1	-1.07874	0.000199686	2.42069	bottom 90%
0h dox	ENST00000265807.7	SH2D4A	0.0887521	0.720525	3.19905	top 10%
0h dox	ENST00000265825.5	FSCN3	-1.12483	1.50657e-24	-0.289389	bottom 90%
0h dox	ENST00000265838.8	ACAT1	0.095884	0.740309	-0.0262476	bottom 90%
0h dox	ENST00000265857.7	GET4	-0.0645332	0.834324	0.196361	bottom 90%
0h dox	ENST00000265866.11	HNRNPH3	0.118289	0.324078	1.01274	bottom 90%
0h dox	ENST00000265872.10	CCAR1	0.429071	0.000287021	17.1774	top 2%
0h dox	ENST00000265881.9	REXO2	-0.636564	0.000442497	1.66359	bottom 90%
0h dox	ENST00000265896.9	SQLE	2.60319	6.52913e-16	-0.496916	bottom 90%
0h dox	ENST00000265960.7	MAPKAP1	-1.15693	1.99519e-10	0.0389137	bottom 90%
0h dox	ENST00000265963.8	GTF2H1	-0.984992	2.80374e-05	0.759626	bottom 90%
0h dox	ENST00000265970.11	PIK3C2A	-0.160168	0.547206	-1.45498	bottom 90%
0h dox	ENST00000265978.8	FAM160A2	1.33366	0.00159553	0.464281	bottom 90%
0h dox	ENST00000265981.6	RNF141	-1.91135	3.25527e-10	-0.355164	bottom 90%
0h dox	ENST00000265986.10	IDE	0.734202	0.00906154	-0.733041	bottom 90%
0h dox	ENST00000265990.10	BTAF1	1.14624	0.000359233	-0.597255	bottom 90%
0h dox	ENST00000266014.10	GLT8D1	1.98401	3.52089e-11	-0.451955	bottom 90%
0h dox	ENST00000266022.8	RBM6	0.947722	0.000173483	2.36207	bottom 90%
0h dox	ENST00000266068.5	GMEB2	0.00696919	0.98374	0.426754	bottom 90%
0h dox	ENST00000266069.4	GID8	-0.30256	0.152317	0.135827	bottom 90%
0h dox	ENST00000266070.8	DIDO1	1.58491	8.68273e-08	3.39167	top 10%
0h dox	ENST00000266077.4	SLC2A4RG	-1.48164	1.62257e-31	0.556277	bottom 90%
0h dox	ENST00000266079.4	PRPF6	0.441979	0.00484235	0.779592	bottom 90%
0h dox	ENST00000266085.6	TIMP3	3.13535	4.48009e-28	-0.129817	bottom 90%
0h dox	ENST00000266087.11	FBXO7	-0.809872	1.65144e-06	0.0483674	bottom 90%
0h dox	ENST00000266126.9	EIF2B2	0.0378556	0.894454	0.142394	bottom 90%
0h dox	ENST00000266263.9	MTFP1	-1.57085	6.33712e-13	0.0333947	bottom 90%
0h dox	ENST00000266269.9	PATZ1	0.288699	0.339332	0.181749	bottom 90%
0h dox	ENST00000266458.9	GABARAPL1	-0.584032	5.23639e-05	0.199238	bottom 90%
0h dox	ENST00000266503.9	ARNTL2	-1.12645	0.00104034	-0.126652	bottom 90%
0h dox	ENST00000266517.8	ETNK1	0.712937	0.0113022	-0.426282	bottom 90%
0h dox	ENST00000266529.7	ZCRB1	-2.01157	3.13382e-63	5.93639	top 10%
0h dox	ENST00000266544.9	NDUFA9	0.433445	0.00804088	-0.330756	bottom 90%
0h dox	ENST00000266546.10	CLSTN3	2.83917	1.50302e-13	-0.31485	bottom 90%
0h dox	ENST00000266604.6	LLPH	-1.10044	1.53258e-10	3.78821	top 10%
0h dox	ENST00000266643.5	2009-03-01	0.272758	0.444078	0.571788	bottom 90%
0h dox	ENST00000266659.7	GLIPR1	1.82286	1.96091e-13	-0.275648	bottom 90%
0h dox	ENST00000266673.9	TMEM19	1.73117	3.62912e-07	-0.269306	bottom 90%
0h dox	ENST00000266679.8	CPSF6	0.357572	0.0697403	0.0596841	bottom 90%
0h dox	ENST00000266712.10	TMTC3	2.86037	1.12814e-24	2.94806	bottom 90%
0h dox	ENST00000266732.8	TMPO	0.340719	0.0179111	0.400141	bottom 90%
0h dox	ENST00000266735.9	SNRPF	-1.27441	1.16202e-45	0.458688	bottom 90%
0h dox	ENST00000266970.8	CDK2	-0.363408	0.0531113	-0.31391	bottom 90%
0h dox	ENST00000266987.6	TARBP2	-1.07646	3.87482e-07	-0.410041	bottom 90%
0h dox	ENST00000267103.9	C12orf10	-0.69401	1.07135e-05	-0.32539	bottom 90%
0h dox	ENST00000267113.4	ESYT1	4.1848	3.84256e-25	-0.8476	bottom 90%
0h dox	ENST00000267116.7	ANKRD52	0.818858	0.00180222	-1.05488	bottom 90%
0h dox	ENST00000267163.5	RB1	0.40049	0.0663522	-0.473489	bottom 90%
0h dox	ENST00000267199.8	VPS33A	-0.146315	0.625997	-0.525355	bottom 90%
0h dox	ENST00000267202.6	VPS37B	-0.883315	0.00502063	0.134122	bottom 90%
0h dox	ENST00000267205.6	RHOF	-0.992503	3.22494e-06	-0.0392941	bottom 90%
0h dox	ENST00000267257.11	PXN	0.273228	0.195927	-0.831622	bottom 90%
0h dox	ENST00000267339.6	ANKRD10	1.23682	4.02009e-07	-0.157157	bottom 90%
0h dox	ENST00000267415.11	TINF2	-0.612503	0.0511796	-0.168675	bottom 90%
0h dox	ENST00000267425.7	NOP9	0.310546	0.212882	3.64351	top 10%
0h dox	ENST00000267436.8	L2HGDH	-0.15879	0.617539	-0.474438	bottom 90%
0h dox	ENST00000267569.5	JDP2	-0.990047	1.13308e-05	0.679081	bottom 90%
0h dox	ENST00000267615.10	ITPK1	-1.29442	3.70591e-06	0.0681097	bottom 90%
0h dox	ENST00000267622.8	TRIP11	1.26712	1.19613e-05	15.2072	top 2%
0h dox	ENST00000267750.8	EMC4	0.342585	0.0227989	0.0137994	bottom 90%
0h dox	ENST00000267807.11	ZNF280D	0.23784	0.439739	2.37494	bottom 90%
0h dox	ENST00000267812.3	MFAP1	0.228432	0.347534	3.79367	top 10%
0h dox	ENST00000267814.13	SORD	-0.397821	0.00345647	-0.401088	bottom 90%
0h dox	ENST00000267838.6	LYSMD2	-0.997693	0.00331635	-0.00261231	bottom 90%
0h dox	ENST00000267859.7	BNIP2	-0.189363	0.390175	-0.129051	bottom 90%
0h dox	ENST00000267884.10	SRP14	-1.09662	8.75572e-37	4.13269	top 10%
0h dox	ENST00000267935.12	COMMD4	-0.442786	0.00415473	-0.127456	bottom 90%
0h dox	ENST00000267938.8	UBE2Q2	-2.08352	2.92411e-19	3.27582	top 10%
0h dox	ENST00000267970.8	TSPAN3	2.7097	7.74082e-56	-0.364063	bottom 90%
0h dox	ENST00000267973.6	WDR61	-0.167004	0.441833	-0.207871	bottom 90%
0h dox	ENST00000268035.10	IGF1R	2.4931	2.22542e-36	-1.31205	bottom 90%
0h dox	ENST00000268057.8	BBS4	-0.213568	0.482376	-0.660755	bottom 90%
0h dox	ENST00000268058.7	PML	0.603445	0.0851116	0.232781	bottom 90%
0h dox	ENST00000268099.13	SCAMP2	2.38902	4.5668e-19	0.133607	bottom 90%
0h dox	ENST00000268124.9	POLG	0.949545	1.81235e-06	4.28266	top 10%
0h dox	ENST00000268182.9	IQGAP1	2.59811	6.12662e-60	1.63876	bottom 90%
0h dox	ENST00000268184.10	CRTC3	-0.869839	2.00368e-05	-0.650055	bottom 90%
0h dox	ENST00000268379.8	UQCRC2	0.0147655	0.940506	-0.716975	bottom 90%
0h dox	ENST00000268383.6	CDR2	-0.225783	0.503359	0.572502	bottom 90%
0h dox	ENST00000268482.7	DHX38	0.5762	0.0318209	2.661	bottom 90%
0h dox	ENST00000268607.9	MAP1LC3B	-1.22535	4.99929e-12	-0.160603	bottom 90%
0h dox	ENST00000268616.8	ZCCHC14	0.403544	0.206872	-0.349616	bottom 90%
0h dox	ENST00000268668.10	NDUFB10	-1.31954	1.55218e-25	0.125394	bottom 90%
0h dox	ENST00000268676.11	DEF8	-0.847973	0.000991228	0.311073	bottom 90%
0h dox	ENST00000268699.8	GAS8	0.0659114	0.882419	2.50275	bottom 90%
0h dox	ENST00000268712.7	NCOR1	0.414023	0.000952135	15.3378	top 2%
0h dox	ENST00000268717.9	COPS3	-0.651487	3.46719e-05	-0.45544	bottom 90%
0h dox	ENST00000268719.8	GID4	-1.38766	0.00011825	-0.0221564	bottom 90%
0h dox	ENST00000268720.9	CPNE7	2.55716	8.4637e-14	-0.00893651	bottom 90%
0h dox	ENST00000268797.11	GFOD2	0.167828	0.682099	0.460277	bottom 90%
0h dox	ENST00000268802.9	NOB1	-0.531052	0.00569918	1.38244	bottom 90%
0h dox	ENST00000268835.6	PRPSAP2	0.195647	0.522919	-0.471319	bottom 90%
0h dox	ENST00000268989.7	SGSM2	1.30662	1.19932e-05	0.672573	bottom 90%
0h dox	ENST00000269097.8	G6PC3	2.57974	4.22569e-21	-0.153688	bottom 90%
0h dox	ENST00000269141.7	CDH2	2.48963	2.0634e-83	-0.125181	bottom 90%
0h dox	ENST00000269143.7	AFG3L2	0.393898	0.0416166	0.907811	bottom 90%
0h dox	ENST00000269159.7	IMPA2	-1.24323	5.31307e-09	-0.0808592	bottom 90%
0h dox	ENST00000269187.9	SLC39A6	3.29177	1.12184e-39	0.340525	bottom 90%
0h dox	ENST00000269195.5	GALNT1	1.02402	7.20859e-12	-0.129483	bottom 90%
0h dox	ENST00000269221.7	RMC1	-0.235921	0.538171	-0.776973	bottom 90%
0h dox	ENST00000269228.9	NPC1	3.82124	2.84101e-14	-1.33599	bottom 90%
0h dox	ENST00000269298.9	SAT2	-0.641259	0.0331877	-0.0163265	bottom 90%
0h dox	ENST00000269305.8	TP53	0.544069	0.0308744	-0.257543	bottom 90%
0h dox	ENST00000269349.7	EIF4A3	0.0994935	0.449379	-0.409886	bottom 90%
0h dox	ENST00000269383.7	TRIM65	-0.00490891	0.987042	0.489111	bottom 90%
0h dox	ENST00000269392.8	CEP131	1.23662	0.000501083	11.2403	top 2%
0h dox	ENST00000269397.8	CBX4	0.0777926	0.738514	1.34453	bottom 90%
0h dox	ENST00000269439.11	RNF165	1.42882	2.69978e-05	0.128944	bottom 90%
0h dox	ENST00000269445.10	DYM	-0.146098	0.628136	-0.819951	bottom 90%
0h dox	ENST00000269499.9	ZCCHC2	0.00767094	0.97852	1.55211	bottom 90%
0h dox	ENST00000269571.9	ERBB2	3.28706	1.22631e-15	-0.763952	bottom 90%
0h dox	ENST00000269576.5	KRT10	-1.09276	2.11779e-24	8.59057	top 10%
0h dox	ENST00000269593.4	IGFBP4	2.0755	4.13827e-66	0.357007	bottom 90%
0h dox	ENST00000269601.9	TXNL4A	-1.97587	3.52588e-79	-0.146944	bottom 90%
0h dox	ENST00000269701.6	AKAP8	0.104622	0.693551	3.3036	top 10%
0h dox	ENST00000269740.8	SLC39A3	1.20169	0.000263245	-0.313121	bottom 90%
0h dox	ENST00000269829.5	ZNF544	-0.950642	6.90817e-05	-0.49442	bottom 90%
0h dox	ENST00000269844.4	PRDM15	1.41784	0.000163268	0.625947	bottom 90%
0h dox	ENST00000269856.4	FEM1A	-0.355869	0.200686	0.435791	bottom 90%
0h dox	ENST00000269886.7	SH3GL1	-0.766557	1.15742e-06	0.266829	bottom 90%
0h dox	ENST00000269919.10	PGPEP1	0.251162	0.521064	-0.202478	bottom 90%
0h dox	ENST00000269967.3	CCDC97	-0.537505	0.101264	4.81492	top 10%
0h dox	ENST00000269980.6	BCKDHA	-0.257575	0.401033	0.241858	bottom 90%
0h dox	ENST00000270061.11	SSBP4	-0.653498	0.000279964	-0.312498	bottom 90%
0h dox	ENST00000270066.10	SMG9	1.13228	5.38701e-05	-0.379771	bottom 90%
0h dox	ENST00000270139.7	IFNAR1	-0.468496	0.127758	0.828143	bottom 90%
0h dox	ENST00000270142.10	SOD1	-0.796838	6.05437e-16	0.0112232	bottom 90%
0h dox	ENST00000270162.7	SIK1	1.06228	4.70382e-12	0.36821	bottom 90%
0h dox	ENST00000270176.9	SCYL1	-0.682537	0.00584453	0.597074	bottom 90%
0h dox	ENST00000270221.10	EMP3	0.716288	0.000556566	-0.154575	bottom 90%
0h dox	ENST00000270223.6	DMWD	0.208827	0.333487	1.34579	bottom 90%
0h dox	ENST00000270225.11	SAE1	-0.0446977	0.823435	0.447837	bottom 90%
0h dox	ENST00000270257.8	GEMIN7	-1.11906	5.17267e-06	-0.0781582	bottom 90%
0h dox	ENST00000270502.6	TIMM29	-0.0128843	0.974263	0.7192	bottom 90%
0h dox	ENST00000270517.11	ECSIT	-0.70781	0.00811038	-0.200153	bottom 90%
0h dox	ENST00000270538.7	TIMM44	-0.499011	0.00935082	1.252	bottom 90%
0h dox	ENST00000270586.7	PSMB6	-0.800805	1.01049e-12	-0.202844	bottom 90%
0h dox	ENST00000270625.6	RPS11	-1.18489	8.92666e-14	-0.187482	bottom 90%
0h dox	ENST00000270708.11	WRAP73	0.496877	0.103027	-0.226919	bottom 90%
0h dox	ENST00000270776.12	PGD	0.285172	0.103063	-0.379396	bottom 90%
0h dox	ENST00000270792.9	SH3BGRL3	-2.3321	5.0742e-19	-0.0697717	bottom 90%
0h dox	ENST00000270815.4	C1orf216	-0.362042	0.280137	-0.0938229	bottom 90%
0h dox	ENST00000271234.11	FNBP1L	-0.256857	0.421311	1.96611	bottom 90%
0h dox	ENST00000271308.8	PSMA5	-0.444066	0.00024291	-0.31798	bottom 90%
0h dox	ENST00000271375.6	SFT2D2	1.60476	2.1794e-11	0.0345057	bottom 90%
0h dox	ENST00000271452.7	NUF2	0.550159	0.00816364	3.46844	top 10%
0h dox	ENST00000271469.7	UAP1	-1.00255	2.80533e-06	-0.477434	bottom 90%
0h dox	ENST00000271526.8	PRCC	-0.53231	0.00282743	0.131267	bottom 90%
0h dox	ENST00000271620.7	PRUNE1	-0.91915	0.0135279	-0.527792	bottom 90%
0h dox	ENST00000271628.8	SF3B4	0.24766	0.306394	-0.254573	bottom 90%
0h dox	ENST00000271638.2	S100A11	-1.23122	2.81966e-34	-0.162749	bottom 90%
0h dox	ENST00000271640.9	SETDB1	0.884858	0.00661111	-1.06492	bottom 90%
0h dox	ENST00000271688.10	CERS2	1.5316	1.41509e-25	-0.0526374	bottom 90%
0h dox	ENST00000271715.6	POGZ	1.54957	5.6325e-16	-1.34516	bottom 90%
0h dox	ENST00000271732.7	GOLPH3L	-0.241575	0.544411	0.380525	bottom 90%
0h dox	ENST00000271764.6	EIF2D	-0.660927	0.0026743	-0.168525	bottom 90%
0h dox	ENST00000271843.8	JTB	-0.710622	3.77823e-10	-0.170527	bottom 90%
0h dox	ENST00000272067.10	ACP1	-1.31458	8.40064e-23	-0.132688	bottom 90%
0h dox	ENST00000272091.7	SDE2	0.101521	0.786654	1.06204	bottom 90%
0h dox	ENST00000272139.4	C1orf35	-0.238216	0.242423	5.79296	top 10%
0h dox	ENST00000272217.6	ARL8A	0.0207363	0.957379	-0.253059	bottom 90%
0h dox	ENST00000272233.5	RHOB	-0.164985	0.233639	0.0421235	bottom 90%
0h dox	ENST00000272252.9	GALM	-0.0571596	0.872566	-0.515217	bottom 90%
0h dox	ENST00000272298.11	CALM2	-0.585664	5.73693e-12	0.563018	bottom 90%
0h dox	ENST00000272317.10	RPS27A	-0.817429	4.74902e-33	0.666049	bottom 90%
0h dox	ENST00000272342.5	ETAA1	-0.420645	0.135046	3.42284	top 10%
0h dox	ENST00000272418.6	MRPS5	-0.461858	0.000812011	2.22954	bottom 90%
0h dox	ENST00000272438.8	TEX261	0.603635	0.00356577	-0.313449	bottom 90%
0h dox	ENST00000272519.9	RALB	-1.20936	1.09718e-05	2.31627	bottom 90%
0h dox	ENST00000272542.7	SLC20A1	3.02162	1.6595e-49	0.329927	bottom 90%
0h dox	ENST00000272638.13	UBXN4	0.418277	0.0027121	9.1594	top 10%
0h dox	ENST00000272645.8	POLR2D	-1.25814	1.94908e-15	-0.0206771	bottom 90%
0h dox	ENST00000272839.7	METTL21A	-1.14233	7.76727e-07	0.0896673	bottom 90%
0h dox	ENST00000272902.9	SUMF1	2.77153	2.87435e-11	0.078278	bottom 90%
0h dox	ENST00000272928.3	ACKR3	2.66532	2.1809e-23	-0.411493	bottom 90%
0h dox	ENST00000273047.8	RAB5A	-0.93489	1.73911e-05	0.167687	bottom 90%
0h dox	ENST00000273062.6	CTDSP1	-1.60214	3.88164e-17	-0.0680182	bottom 90%
0h dox	ENST00000273077.8	PNKD	-0.561847	0.015623	-0.0256576	bottom 90%
0h dox	ENST00000273130.8	DYNC1LI1	-0.139356	0.55092	0.573007	bottom 90%
0h dox	ENST00000273158.9	SLC25A38	-0.780239	0.00474569	-0.134258	bottom 90%
0h dox	ENST00000273179.9	CTDSPL	-0.892601	7.35659e-06	-0.440864	bottom 90%
0h dox	ENST00000273258.3	ARL6IP5	2.0305	1.37472e-31	-0.162303	bottom 90%
0h dox	ENST00000273308.8	CNPY2	1.07942	1.23351e-19	-0.0115384	bottom 90%
0h dox	ENST00000273317.4	LIMD1	0.343549	0.175226	0.0142539	bottom 90%
0h dox	ENST00000273375.7	RABL3	-0.806855	0.0287932	-0.158128	bottom 90%
0h dox	ENST00000273398.7	ATP6V1A	0.136597	0.389425	-0.737763	bottom 90%
0h dox	ENST00000273480.3	RNF7	-2.49301	4.79195e-38	-0.105559	bottom 90%
0h dox	ENST00000273541.12	ISY1	-0.868538	9.36851e-06	5.07833	top 10%
0h dox	ENST00000273550.11	FTH1	-3.05156	0	-0.261886	bottom 90%
0h dox	ENST00000273596.7	ABHD14A	0.842818	0.00308333	-0.0829747	bottom 90%
0h dox	ENST00000273783.8	EIF2B5	0.357494	0.0831809	0.39864	bottom 90%
0h dox	ENST00000273853.10	CENPC	1.04206	0.000464255	6.59054	top 10%
0h dox	ENST00000273920.7	ENOPH1	-0.586634	0.00537908	0.0962245	bottom 90%
0h dox	ENST00000273962.7	TRMT10A	-0.331637	0.239237	1.84666	bottom 90%
0h dox	ENST00000273963.9	KLHL8	-0.813587	0.00255863	-0.419301	bottom 90%
0h dox	ENST00000273968.4	PYURF	-1.61385	4.94234e-15	0.0553728	bottom 90%
0h dox	ENST00000273986.9	CISD2	-0.0927018	0.65226	0.34267	bottom 90%
0h dox	ENST00000274008.4	SPATA5	0.119748	0.731393	-1.01865	bottom 90%
0h dox	ENST00000274026.9	CCNA2	-0.29842	0.0455426	-0.299565	bottom 90%
0h dox	ENST00000274031.7	SETD7	-0.406746	0.0434953	0.114441	bottom 90%
0h dox	ENST00000274065.8	RPS3A	-0.885581	8.59073e-36	0.0967345	bottom 90%
0h dox	ENST00000274137.9	NDUFS6	-1.15319	2.70121e-47	-0.0450805	bottom 90%
0h dox	ENST00000274140.9	2006-03-01	2.76865	2.6863e-107	1.80127	bottom 90%
0h dox	ENST00000274192.6	SRD5A1	-0.293977	0.230315	-0.302532	bottom 90%
0h dox	ENST00000274242.9	RPL37	-1.03062	3.3278e-73	-0.08352	bottom 90%
0h dox	ENST00000274255.10	SKP2	-0.425913	0.0132425	-0.339931	bottom 90%
0h dox	ENST00000274276.7	OSMR	3.51547	2.00693e-22	-0.857308	bottom 90%
0h dox	ENST00000274311.2	PELO	-0.014588	0.953532	-0.484738	bottom 90%
0h dox	ENST00000274400.9	GTF2H2	-0.501463	0.0792653	0.698481	bottom 90%
0h dox	ENST00000274458.8	COMMD10	-1.09143	0.000633212	-0.0330824	bottom 90%
0h dox	ENST00000274496.9	YIPF5	0.569599	0.00902509	-0.206547	bottom 90%
0h dox	ENST00000274606.7	NHP2	-1.63885	3.95358e-34	0.114543	bottom 90%
0h dox	ENST00000274712.7	ZMAT2	-1.21984	1.45094e-23	4.01603	top 10%
0h dox	ENST00000274773.11	TRIM7	-1.22891	1.2632e-08	1.60718	bottom 90%
0h dox	ENST00000274787.2	HIGD2A	-1.36225	3.78499e-18	-0.0622448	bottom 90%
0h dox	ENST00000274813.3	MUT	0.68663	0.0580133	-0.862231	bottom 90%
0h dox	ENST00000274849.2	ABT1	-0.775674	0.000242398	0.803458	bottom 90%
0h dox	ENST00000274853.7	PPP1R18	0.256695	0.40845	3.27065	top 10%
0h dox	ENST00000275034.4	PHIP	0.877785	2.85065e-17	12.2721	top 2%
0h dox	ENST00000275053.8	MMS22L	1.24788	2.30826e-05	-1.26028	bottom 90%
0h dox	ENST00000275072.4	PM20D2	-0.33379	0.167421	0.389713	bottom 90%
0h dox	ENST00000275364.7	GNA12	-0.513242	0.0752083	0.671595	bottom 90%
0h dox	ENST00000275428.8	GGCT	-1.72414	1.43028e-30	0.701133	bottom 90%
0h dox	ENST00000275493.6	EGFR	3.20377	7.84552e-44	-0.829292	bottom 90%
0h dox	ENST00000275517.7	CDCA5	-0.726569	1.12932e-05	-0.259608	bottom 90%
0h dox	ENST00000275603.8	CCT6A	-0.055916	0.559017	0.507005	bottom 90%
0h dox	ENST00000275732.5	GIGYF1	2.52778	2.16945e-19	9.02418	top 10%
0h dox	ENST00000275820.3	NOM1	0.349474	0.288188	4.05847	top 10%
0h dox	ENST00000276052.10	CDK16	-0.914138	1.55666e-10	-0.566572	bottom 90%
0h dox	ENST00000276062.8	NDUFB11	-0.134239	0.355582	-0.0626051	bottom 90%
0h dox	ENST00000276079.12	NONO	0.561042	1.64531e-10	1.20019	bottom 90%
0h dox	ENST00000276201.6	UPF3B	-0.217829	0.123307	19.767	top 2%
0h dox	ENST00000276282.6	MFHAS1	-0.405039	0.0626041	-0.275287	bottom 90%
0h dox	ENST00000276390.6	ATP6V1B2	0.114624	0.644926	-0.306662	bottom 90%
0h dox	ENST00000276431.8	TNFRSF10B	2.48307	9.24837e-14	-0.211005	bottom 90%
0h dox	ENST00000276440.11	DOCK5	0.827358	5.70784e-05	-1.63572	bottom 90%
0h dox	ENST00000276461.9	ERLIN2	3.3474	1.2377e-13	0.632894	bottom 90%
0h dox	ENST00000276533.3	GINS4	-0.371323	0.0986784	-0.0323154	bottom 90%
0h dox	ENST00000276569.7	ARMC1	-0.7749	7.32567e-06	0.0116452	bottom 90%
0h dox	ENST00000276585.8	MRPS28	-0.0550952	0.829469	0.0599837	bottom 90%
0h dox	ENST00000276603.9	TERF1	0.562491	0.00668972	4.58806	top 10%
0h dox	ENST00000276689.7	NDUFB9	0.474062	0.000423161	-0.0308081	bottom 90%
0h dox	ENST00000276692.10	TATDN1	-0.70029	0.00224807	-0.101638	bottom 90%
0h dox	ENST00000276893.9	UHRF2	0.539111	0.0932991	-0.359013	bottom 90%
0h dox	ENST00000277010.8	SIGMAR1	1.76206	1.45781e-35	0.070298	bottom 90%
0h dox	ENST00000277165.10	FAM120A	-0.393508	0.000581213	0.0830577	bottom 90%
0h dox	ENST00000277458.4	ASB6	-0.199413	0.389009	-0.517413	bottom 90%
0h dox	ENST00000277540.6	DPH7	0.423584	0.137847	-0.23984	bottom 90%
0h dox	ENST00000277554.3	NACC2	0.0261662	0.933367	0.349231	bottom 90%
0h dox	ENST00000277865.4	GLUD1	-0.319022	0.115665	-0.0799652	bottom 90%
0h dox	ENST00000277895.9	ABLIM1	-1.31347	1.66982e-07	-0.701943	bottom 90%
0h dox	ENST00000278025.8	FUOM	-1.48497	3.79497e-06	0.0591899	bottom 90%
0h dox	ENST00000278070.6	PPRC1	0.893254	6.18565e-05	-1.09546	bottom 90%
0h dox	ENST00000278071.6	ITPRIP	3.10464	1.0699e-24	1.21857	bottom 90%
0h dox	ENST00000278193.6	LIN7C	-1.16035	8.23927e-13	0.0186873	bottom 90%
0h dox	ENST00000278200.5	IMMP1L	-1.28643	8.87063e-06	-0.117463	bottom 90%
0h dox	ENST00000278243.8	PGAP2	0.0460039	0.912072	-0.33327	bottom 90%
0h dox	ENST00000278353.9	HSD17B12	1.85893	2.73341e-15	0.00791219	bottom 90%
0h dox	ENST00000278412.6	SSRP1	-0.360723	0.000124831	3.76441	top 10%
0h dox	ENST00000278422.8	TMX2	2.30061	1.59083e-41	-0.422831	bottom 90%
0h dox	ENST00000278483.7	HIKESHI	-1.91958	1.12079e-18	-0.177204	bottom 90%
0h dox	ENST00000278568.8	PAK1	-0.619692	0.052328	0.182469	bottom 90%
0h dox	ENST00000278572.10	RPS3	-0.940847	2.01945e-45	-0.187944	bottom 90%
0h dox	ENST00000278616.8	ATM	1.37905	2.66235e-06	-0.469858	bottom 90%
0h dox	ENST00000278618.8	AASDHPPT	-1.28222	2.27328e-10	0.103946	bottom 90%
0h dox	ENST00000278671.9	LAMTOR1	-0.989017	1.79449e-13	-0.149965	bottom 90%
0h dox	ENST00000278715.7	HMBS	-0.312024	0.127645	-0.243653	bottom 90%
0h dox	ENST00000278823.6	MTA2	0.413888	0.0669827	-0.350767	bottom 90%
0h dox	ENST00000278826.10	TMEM138	1.01063	0.000371764	-0.103228	bottom 90%
0h dox	ENST00000278829.6	FADS3	3.15689	5.54826e-44	-0.103609	bottom 90%
0h dox	ENST00000278840.8	FADS2	2.64022	1.14125e-30	-0.482431	bottom 90%
0h dox	ENST00000278903.10	EI24	-1.05655	7.41503e-25	-0.180713	bottom 90%
0h dox	ENST00000278935.7	CEP164	1.10344	6.49701e-06	7.2729	top 10%
0h dox	ENST00000278980.10	COMMD7	-1.36806	6.95002e-09	-0.110468	bottom 90%
0h dox	ENST00000279022.6	MYL9	-0.443758	0.00163942	-0.286658	bottom 90%
0h dox	ENST00000279036.11	PIGT	2.88467	5.55576e-38	-0.862636	bottom 90%
0h dox	ENST00000279068.10	LSM14B	-0.01445	0.958192	0.262307	bottom 90%
0h dox	ENST00000279146.7	AIP	-0.564161	0.0089289	0.0131402	bottom 90%
0h dox	ENST00000279206.7	NUDT22	-1.2899	7.26469e-09	-0.124066	bottom 90%
0h dox	ENST00000279242.6	MRPL49	-0.699759	0.00150604	-0.0917097	bottom 90%
0h dox	ENST00000279281.7	VPS51	-0.303651	0.162256	1.58098	bottom 90%
0h dox	ENST00000279387.11	PPP4C	-0.316467	0.172839	-0.127459	bottom 90%
0h dox	ENST00000279392.7	HIRIP3	-0.144921	0.610045	10.3537	top 10%
0h dox	ENST00000279839.7	CWC15	-1.1838	8.06409e-14	2.56902	bottom 90%
0h dox	ENST00000279907.11	UHRF1BP1L	-0.394899	0.223903	-0.877334	bottom 90%
0h dox	ENST00000280154.11	PDCD4	0.0300112	0.890122	-0.172033	bottom 90%
0h dox	ENST00000280258.5	PRSS23	2.30728	2.65586e-48	-0.35922	bottom 90%
0h dox	ENST00000280326.8	CCT5	0.162578	0.0207246	-0.138806	bottom 90%
0h dox	ENST00000280346.10	DLAT	-0.7569	0.000742927	-0.472219	bottom 90%
0h dox	ENST00000280357.11	IL18	-0.751448	0.000740562	-0.0642635	bottom 90%
0h dox	ENST00000280362.7	PTS	-1.25992	2.1215e-08	-0.310967	bottom 90%
0h dox	ENST00000280377.9	USP15	0.721962	0.00295732	0.123863	bottom 90%
0h dox	ENST00000280527.6	CRIM1	2.70219	1.44397e-63	-0.437342	bottom 90%
0h dox	ENST00000280551.10	SEC24D	1.43848	1.01147e-07	-1.07934	bottom 90%
0h dox	ENST00000280557.10	DENR	-1.5049	2.79626e-18	2.36433	bottom 90%
0h dox	ENST00000280571.9	RILPL2	-0.887259	0.00496789	4.83567	top 10%
0h dox	ENST00000280612.9	SLC7A11	2.35815	9.46427e-78	-0.492286	bottom 90%
0h dox	ENST00000280756.8	TMEM263	-1.07309	6.61832e-08	0.0309929	bottom 90%
0h dox	ENST00000280800.4	PLBD2	4.27176	9.78757e-15	-0.0326712	bottom 90%
0h dox	ENST00000280871.8	SLC2A13	2.39507	2.08028e-11	0.647567	bottom 90%
0h dox	ENST00000280987.8	FAM177A1	-1.21614	2.58753e-15	3.81207	top 10%
0h dox	ENST00000281017.7	TMEM18	0.653095	0.00394287	1.71153	bottom 90%
0h dox	ENST00000281031.4	NDUFC2	0.242971	0.0651068	0.128949	bottom 90%
0h dox	ENST00000281081.11	NUBPL	-0.688095	0.0265352	-0.227505	bottom 90%
0h dox	ENST00000281092.8	FER	-0.0533283	0.866168	2.17008	bottom 90%
0h dox	ENST00000281141.8	CDC123	-0.59763	7.56367e-07	-0.140562	bottom 90%
0h dox	ENST00000281243.9	QDPR	-0.906977	0.000324	0.261277	bottom 90%
0h dox	ENST00000281453.9	CENPU	-0.895854	0.0026717	2.37238	bottom 90%
0h dox	ENST00000281456.10	SLC25A4	-0.377331	0.202045	-0.24822	bottom 90%
0h dox	ENST00000281474.9	BICD1	1.06099	0.00110037	0.257429	bottom 90%
0h dox	ENST00000281623.7	FBXO4	-0.233175	0.462251	-0.138833	bottom 90%
0h dox	ENST00000281701.10	NVL	0.355556	0.150603	1.72629	bottom 90%
0h dox	ENST00000281828.6	FARSB	-0.417334	0.00988602	-0.553427	bottom 90%
0h dox	ENST00000281928.8	MED13L	0.427157	0.0407126	-1.9133	bottom 90%
0h dox	ENST00000281938.6	HSPB8	-0.322804	0.120195	0.0798295	bottom 90%
0h dox	ENST00000281950.7	GEMIN6	-0.841906	0.000184506	0.181993	bottom 90%
0h dox	ENST00000282003.6	RNF219	0.0265548	0.943457	1.616	bottom 90%
0h dox	ENST00000282032.3	ARL14EP	-0.83263	0.00577988	0.661508	bottom 90%
0h dox	ENST00000282058.10	HAUS1	-0.806253	0.00197281	0.453001	bottom 90%
0h dox	ENST00000282074.6	SPC25	-0.676317	0.0168984	1.00396	bottom 90%
0h dox	ENST00000282185.7	ATG10	-1.14135	3.77181e-05	-0.169731	bottom 90%
0h dox	ENST00000282251.9	CWF19L2	0.841348	0.000553796	14.3443	top 2%
0h dox	ENST00000282344.10	USP12	-1.37528	9.76142e-07	-0.20823	bottom 90%
0h dox	ENST00000282388.3	ZFP36L2	0.0170449	0.942143	1.51624	bottom 90%
0h dox	ENST00000282412.8	PPM1B	-0.239651	0.508113	-0.383518	bottom 90%
0h dox	ENST00000282466.3	IGSF10	3.71613	3.33344e-26	-2.15313	bottom 90%
0h dox	ENST00000282486.10	MBNL1	-0.202586	0.172708	-0.00909165	bottom 90%
0h dox	ENST00000282516.12	NIPBL	0.728674	1.00542e-10	9.71845	top 10%
0h dox	ENST00000282561.4	GJA1	3.4219	7.34694e-19	-0.103428	bottom 90%
0h dox	ENST00000282570.3	GMCL1	-0.958531	0.000122542	0.103632	bottom 90%
0h dox	ENST00000282605.8	JADE2	0.0273431	0.925706	0.603278	bottom 90%
0h dox	ENST00000282633.9	WASHC2A	1.03618	0.000932101	2.32119	bottom 90%
0h dox	ENST00000282841.9	GGPS1	-1.06788	4.47455e-05	-0.167192	bottom 90%
0h dox	ENST00000282892.3	MED21	-0.760009	0.00374282	-0.102455	bottom 90%
0h dox	ENST00000282903.9	PLOD2	2.76205	1.7559e-57	-0.351917	bottom 90%
0h dox	ENST00000283006.6	CENPH	-0.859258	7.48581e-05	2.13686	bottom 90%
0h dox	ENST00000283027.9	NUBP1	-1.02639	0.00181068	-0.43632	bottom 90%
0h dox	ENST00000283109.7	RIOK2	0.121319	0.722098	0.434523	bottom 90%
0h dox	ENST00000283131.3	SMARCA5	0.407527	0.0150214	2.72739	bottom 90%
0h dox	ENST00000283148.11	UXS1	2.73679	2.58395e-19	0.657174	bottom 90%
0h dox	ENST00000283195.10	RANBP2	2.13114	5.88992e-20	0.794947	bottom 90%
0h dox	ENST00000283243.12	PLA2R1	1.1138	1.41425e-06	-1.11534	bottom 90%
0h dox	ENST00000283290.9	ATG3	-0.994388	9.89879e-08	1.53471	bottom 90%
0h dox	ENST00000283351.8	TRAPPC8	0.41372	0.249679	-1.7043	bottom 90%
0h dox	ENST00000283415.3	LPCAT1	2.79905	1.75851e-75	-0.169783	bottom 90%
0h dox	ENST00000283474.11	UBALD1	-0.74653	0.000516514	-0.00263601	bottom 90%
0h dox	ENST00000283629.7	UBP1	-0.622946	0.000514874	0.0908682	bottom 90%
0h dox	ENST00000283632.4	RMND5A	-0.596397	0.00921871	-0.348396	bottom 90%
0h dox	ENST00000283646.4	RPIA	-0.102996	0.758276	-0.110337	bottom 90%
0h dox	ENST00000283882.3	CFDP1	-1.07417	1.16505e-07	3.77627	top 10%
0h dox	ENST00000283921.4	HOXA10	-0.732572	0.000111298	0.732039	bottom 90%
0h dox	ENST00000283928.9	JAZF1	-1.66574	2.13532e-05	-0.140304	bottom 90%
0h dox	ENST00000284000.8	CEBPG	-1.26582	7.05502e-06	0.294014	bottom 90%
0h dox	ENST00000284031.12	DDAH1	-0.926628	0.000480236	0.11501	bottom 90%
0h dox	ENST00000284073.6	MSI2	-0.174857	0.204058	0.172503	bottom 90%
0h dox	ENST00000284202.8	IMPACT	-1.13313	3.64238e-05	1.35989	bottom 90%
0h dox	ENST00000284240.9	THY1	2.1082	1.84342e-13	-0.052199	bottom 90%
0h dox	ENST00000284268.7	ANKH	-0.0462132	0.832965	-0.284704	bottom 90%
0h dox	ENST00000284274.4	OTULIN	-0.668794	0.000531854	0.741362	bottom 90%
0h dox	ENST00000284320.5	TOMM70	0.227326	0.285881	1.251	bottom 90%
0h dox	ENST00000284503.6	NEIL2	-1.02861	0.0061637	-0.108744	bottom 90%
0h dox	ENST00000284551.10	TRIM11	0.814976	0.00128398	1.58801	bottom 90%
0h dox	ENST00000284617.6	CCSAP	-0.21079	0.601298	1.14741	bottom 90%
0h dox	ENST00000284637.13	SH3RF1	-0.50341	0.0393152	-0.273636	bottom 90%
0h dox	ENST00000284690.3	DHX32	0.29498	0.342048	-0.793086	bottom 90%
0h dox	ENST00000284719.7	OLA1	-0.931405	2.80513e-07	0.773626	bottom 90%
0h dox	ENST00000284727.8	ATP5MC3	-0.783162	5.12213e-16	-0.0930639	bottom 90%
0h dox	ENST00000284878.11	CXADR	2.83616	5.52057e-24	-0.33943	bottom 90%
0h dox	ENST00000284881.8	C21orf91	-0.715356	0.0243592	-0.238578	bottom 90%
0h dox	ENST00000285021.11	XPC	0.647067	0.0287722	3.81385	top 10%
0h dox	ENST00000285093.14	ACAA2	-0.0847294	0.754268	-0.380285	bottom 90%
0h dox	ENST00000285116.7	SKA1	-1.29153	1.7608e-05	0.973517	bottom 90%
0h dox	ENST00000285243.6	ANKRD40	-0.633588	0.019825	1.32771	bottom 90%
0h dox	ENST00000285279.9	VOPP1	0.46862	0.0385891	-0.119535	bottom 90%
0h dox	ENST00000285298.8	MRPS17	-1.23843	8.99862e-15	-0.0420228	bottom 90%
0h dox	ENST00000285398.6	ERCC3	0.0952124	0.693473	0.480782	bottom 90%
0h dox	ENST00000285420.8	OTUD6B	0.190297	0.571985	1.80382	bottom 90%
0h dox	ENST00000285518.10	AGPAT5	0.248057	0.311796	0.695643	bottom 90%
0h dox	ENST00000285667.3	HSPA13	2.50659	4.66571e-13	-0.543436	bottom 90%
0h dox	ENST00000285697.8	C16orf87	-1.62069	3.88109e-13	1.95259	bottom 90%
0h dox	ENST00000285735.6	RHOC	-1.12334	1.24869e-17	0.143569	bottom 90%
0h dox	ENST00000285737.8	LONP2	0.516125	0.0127242	0.037741	bottom 90%
0h dox	ENST00000285814.8	NIFK	-0.672378	4.34506e-06	1.39819	bottom 90%
0h dox	ENST00000285873.7	GEMIN5	0.512691	0.0251252	-0.445632	bottom 90%
0h dox	ENST00000285930.8	AKR1B1	-0.636922	7.55332e-08	-0.0848792	bottom 90%
0h dox	ENST00000285968.10	NUP205	1.29743	1.94409e-12	-2.36892	bottom 90%
0h dox	ENST00000286031.10	C1orf112	0.801737	0.00777621	-0.918265	bottom 90%
0h dox	ENST00000286091.8	PDIA4	4.02205	1.46237e-42	3.70864	top 10%
0h dox	ENST00000286175.12	PPIL3	-0.318722	0.276991	-0.00500234	bottom 90%
0h dox	ENST00000286298.4	SLC26A2	2.73176	9.14152e-17	-0.455876	bottom 90%
0h dox	ENST00000286371.7	ATP1B3	2.11502	1.15139e-81	-0.103653	bottom 90%
0h dox	ENST00000286398.11	SMC2	0.755666	1.36426e-06	13.0329	top 2%
0h dox	ENST00000286424.12	TMBIM4	1.77401	1.04265e-13	-0.277744	bottom 90%
0h dox	ENST00000286428.5	VBP1	-1.00302	1.21226e-10	0.362531	bottom 90%
0h dox	ENST00000286548.8	GNAQ	-0.569775	2.8585e-05	-0.0509256	bottom 90%
0h dox	ENST00000286621.6	ADK	-0.823466	2.62713e-05	0.272686	bottom 90%
0h dox	ENST00000286648.9	DCK	-0.535052	0.0832771	-0.131244	bottom 90%
0h dox	ENST00000286692.8	DRAM2	0.639441	0.0702108	-0.25448	bottom 90%
0h dox	ENST00000286713.6	STOM	3.08953	4.46341e-40	-0.339876	bottom 90%
0h dox	ENST00000286760.5	WHAMM	-0.266851	0.443135	3.41292	top 10%
0h dox	ENST00000286788.8	CCT8	0.371508	0.000476301	-0.570133	bottom 90%
0h dox	ENST00000286918.8	ANKRD9	-0.351415	0.224175	0.85969	bottom 90%
0h dox	ENST00000287078.6	TYSND1	0.104918	0.748737	1.17409	bottom 90%
0h dox	ENST00000287097.5	CD109	3.57851	6.92699e-16	-0.821824	bottom 90%
0h dox	ENST00000287169.7	ZDHHC5	1.82238	7.30144e-11	-0.597392	bottom 90%
0h dox	ENST00000287218.8	ZFAND3	-1.08163	0.0028358	-0.249708	bottom 90%
0h dox	ENST00000287239.9	KAT6B	0.459744	0.110883	34.3754	top 2%
0h dox	ENST00000287295.7	AIFM1	0.451024	0.0608678	-0.0847799	bottom 90%
0h dox	ENST00000287322.4	BAG4	-0.908944	0.00613584	0.736901	bottom 90%
0h dox	ENST00000287394.9	ATAD2	0.825353	2.48284e-07	8.47607	top 10%
0h dox	ENST00000287437.7	NSMCE2	-0.28332	0.421408	0.703144	bottom 90%
0h dox	ENST00000287461.7	ZNF689	-0.737429	0.000676613	-0.296571	bottom 90%
0h dox	ENST00000287482.5	SASS6	0.182969	0.454318	4.08169	top 10%
0h dox	ENST00000287598.10	BUB1B	1.03163	8.01321e-07	0.956496	bottom 90%
0h dox	ENST00000287647.7	FANCD2	1.33908	4.78555e-10	-0.680405	bottom 90%
0h dox	ENST00000287652.8	TATDN2	-0.324419	0.159725	0.344243	bottom 90%
0h dox	ENST00000287667.11	NOMO1	2.95024	2.80794e-29	-0.481268	bottom 90%
0h dox	ENST00000287675.9	EXOG	1.46151	7.09526e-05	-0.0370659	bottom 90%
0h dox	ENST00000287706.7	NTAN1	-3.01415	4.04282e-24	-0.139398	bottom 90%
0h dox	ENST00000287844.6	ABCF2	0.205065	0.297154	0.305062	bottom 90%
0h dox	ENST00000287859.10	ODR4	1.88206	4.93986e-17	-0.0935442	bottom 90%
0h dox	ENST00000287916.8	CLDN12	1.47565	2.86271e-05	-0.155545	bottom 90%
0h dox	ENST00000287936.8	HMGCR	2.5197	1.39633e-21	-0.876344	bottom 90%
0h dox	ENST00000287957.4	GATAD1	-0.790004	0.00015432	0.720451	bottom 90%
0h dox	ENST00000288071.10	DDX19B	-0.539214	0.0350931	-0.122083	bottom 90%
0h dox	ENST00000288207.6	CCNB2	0.0704577	0.726193	-0.199684	bottom 90%
0h dox	ENST00000288228.9	FAM81A	-2.65582	1.51902e-13	0.58509	bottom 90%
0h dox	ENST00000288235.8	MYO1E	0.516221	0.0538667	-0.711457	bottom 90%
0h dox	ENST00000288266.7	APPL1	-0.36431	0.0435381	3.16005	bottom 90%
0h dox	ENST00000288532.10	COQ5	-0.218721	0.558908	-0.0859579	bottom 90%
0h dox	ENST00000288607.2	PSMG3	-0.673065	3.76432e-08	-0.01361	bottom 90%
0h dox	ENST00000288774.7	PEX10	-1.33591	4.71279e-06	0.151183	bottom 90%
0h dox	ENST00000288828.8	WIPI2	-0.881656	1.86533e-09	-0.664615	bottom 90%
0h dox	ENST00000288840.9	SMAD6	0.863596	0.00228713	2.2139	bottom 90%
0h dox	ENST00000288937.6	MRPL17	-1.13852	9.09383e-22	-0.0336242	bottom 90%
0h dox	ENST00000288943.4	DUSP2	0.182772	0.495098	0.718462	bottom 90%
0h dox	ENST00000289004.8	HPD	-0.779359	0.0219276	-0.454723	bottom 90%
0h dox	ENST00000289228.6	ACTR1B	-0.431622	0.1148	-0.292233	bottom 90%
0h dox	ENST00000289359.6	MITD1	-0.206187	0.515743	1.25638	bottom 90%
0h dox	ENST00000289371.10	EIF5B	0.592882	1.13719e-13	39.8211	top 2%
0h dox	ENST00000289382.7	CNOT11	-0.289942	0.208218	0.854262	bottom 90%
0h dox	ENST00000289528.9	ZFAND2B	-0.966952	0.00608953	-0.181548	bottom 90%
0h dox	ENST00000289749.6	NBL1	0.564357	0.00722363	-0.0255652	bottom 90%
0h dox	ENST00000289968.10	ARHGAP17	0.088414	0.718607	-0.724555	bottom 90%
0h dox	ENST00000290079.8	TMEM141	-1.56808	1.20181e-09	0.104435	bottom 90%
0h dox	ENST00000290130.3	MIS18A	-0.387097	0.0490901	0.567424	bottom 90%
0h dox	ENST00000290155.7	CFAP298	-0.6925	2.9002e-06	1.38233	bottom 90%
0h dox	ENST00000290158.8	KPNB1	0.341299	1.06972e-06	-0.804109	bottom 90%
0h dox	ENST00000290200.6	IL10RB	2.3222	1.41394e-07	-0.094421	bottom 90%
0h dox	ENST00000290208.11	MRPL10	-1.0044	5.44983e-06	-0.135956	bottom 90%
0h dox	ENST00000290216.13	SCRN2	0.363848	0.297852	0.645192	bottom 90%
0h dox	ENST00000290231.10	NCOA5	0.34419	0.221719	-0.0847725	bottom 90%
0h dox	ENST00000290277.10	ARAF	0.0581792	0.798106	-0.398014	bottom 90%
0h dox	ENST00000290291.10	OGFR	0.359005	0.0565588	4.05773	top 10%
0h dox	ENST00000290299.6	ATP5PO	-0.867514	2.42619e-19	-0.327244	bottom 90%
0h dox	ENST00000290341.7	IGF2BP1	0.754628	6.40351e-06	-0.408711	bottom 90%
0h dox	ENST00000290349.10	CBR1	-0.623585	4.84974e-08	0.180642	bottom 90%
0h dox	ENST00000290378.5	ACTC1	-0.169272	0.545071	-0.51403	bottom 90%
0h dox	ENST00000290429.10	MCAT	-1.12629	8.46107e-05	0.239438	bottom 90%
0h dox	ENST00000290510.9	P3H3	3.06437	1.58403e-28	2.81514	bottom 90%
0h dox	ENST00000290524.8	RFX5	-0.183448	0.470749	-0.149749	bottom 90%
0h dox	ENST00000290541.6	PSMB4	-0.39449	2.17622e-05	-0.183631	bottom 90%
0h dox	ENST00000290649.9	AMFR	0.999407	0.00313277	-0.496944	bottom 90%
0h dox	ENST00000290650.8	UBR1	1.46999	2.19453e-05	-0.485157	bottom 90%
0h dox	ENST00000290663.10	MED8	-0.825706	2.80422e-05	0.357203	bottom 90%
0h dox	ENST00000290776.12	CPNE2	-0.353454	0.304071	-0.281879	bottom 90%
0h dox	ENST00000290846.8	TRMU	-0.15997	0.432502	-0.144753	bottom 90%
0h dox	ENST00000290921.10	CTBP1	-0.564616	0.000217308	-0.211577	bottom 90%
0h dox	ENST00000290949.7	ATP6V0D1	-0.549255	0.00388143	-0.237954	bottom 90%
0h dox	ENST00000291041.5	PSKH1	-0.910125	0.0136837	-0.0325265	bottom 90%
0h dox	ENST00000291295.13	CALM3	-1.06411	2.1895e-22	0.421057	bottom 90%
0h dox	ENST00000291386.3	SSU72	-1.36562	2.81378e-19	0.164434	bottom 90%
0h dox	ENST00000291442.3	NR2F6	-0.167479	0.28774	1.11192	bottom 90%
0h dox	ENST00000291458.9	CCDC58	-1.36427	9.16686e-19	0.576093	bottom 90%
0h dox	ENST00000291552.8	U2AF1	-1.1461	9.45725e-06	0.669076	bottom 90%
0h dox	ENST00000291565.8	PDXK	-0.169823	0.275182	-0.290147	bottom 90%
0h dox	ENST00000291568.6	CSTB	-1.31805	1.81149e-28	-0.0648787	bottom 90%
0h dox	ENST00000291576.11	PWP2	0.642891	0.0153531	3.13732	bottom 90%
0h dox	ENST00000291577.10	GATD3A	-0.793854	0.00355279	-0.233314	bottom 90%
0h dox	ENST00000291634.10	FAM207A	-1.21996	1.8304e-07	0.905751	bottom 90%
0h dox	ENST00000291691.11	C21orf58	2.27907	8.37293e-10	-0.13535	bottom 90%
0h dox	ENST00000291842.9	SHKBP1	-0.569245	0.0474667	-0.432433	bottom 90%
0h dox	ENST00000291900.6	ZER1	-0.537537	0.128597	-0.674458	bottom 90%
0h dox	ENST00000291906.4	PKN3	0.719661	0.00159065	0.857554	bottom 90%
0h dox	ENST00000292035.9	MED27	-0.42486	0.0406618	-0.15788	bottom 90%
0h dox	ENST00000292114.7	TMEM199	-0.168931	0.55855	0.190668	bottom 90%
0h dox	ENST00000292180.7	FLAD1	-0.777644	0.000113592	-0.604285	bottom 90%
0h dox	ENST00000292211.4	UBE2Q1	-0.962732	3.11137e-10	1.25698	bottom 90%
0h dox	ENST00000292246.7	ANO10	2.81692	6.4169e-10	0.437881	bottom 90%
0h dox	ENST00000292314.6	CCDC12	-0.831721	0.00010445	2.12339	bottom 90%
0h dox	ENST00000292330.2	PPP1R35	-0.423572	0.0504907	1.05774	bottom 90%
0h dox	ENST00000292363.9	RNF126	-1.15369	5.00998e-17	-0.168154	bottom 90%
0h dox	ENST00000292385.9	DBN1	2.44324	3.70548e-23	5.78813	top 10%
0h dox	ENST00000292430.10	LY6K	0.264455	0.0102719	-0.0920925	bottom 90%
0h dox	ENST00000292431.4	NACC1	-0.324648	0.2614	1.03674	bottom 90%
0h dox	ENST00000292475.7	ATP5MF	-1.31327	4.15844e-38	-0.198449	bottom 90%
0h dox	ENST00000292476.9	CPSF4	-0.583898	0.0224	-0.0716007	bottom 90%
0h dox	ENST00000292478.8	PTCD1	0.601677	0.0637661	0.184246	bottom 90%
0h dox	ENST00000292524.5	LRRC14	0.996807	0.000210289	-0.245164	bottom 90%
0h dox	ENST00000292539.8	PPP1R16A	0.4008	0.129823	0.633271	bottom 90%
0h dox	ENST00000292566.3	ALKBH4	-1.28339	0.000147925	-0.28669	bottom 90%
0h dox	ENST00000292586.10	MRNIP	1.12118	0.000688229	0.186838	bottom 90%
0h dox	ENST00000292599.3	MAML1	0.49334	0.130311	0.154992	bottom 90%
0h dox	ENST00000292614.9	POLR2J	-2.33944	3.19871e-54	-0.207739	bottom 90%
0h dox	ENST00000292778.10	YDJC	-0.606889	0.00537379	0.237582	bottom 90%
0h dox	ENST00000292782.8	DCUN1D1	-0.625367	0.00864977	0.00748595	bottom 90%
0h dox	ENST00000292823.6	PCYT1A	-0.00276633	0.99227	0.943226	bottom 90%
0h dox	ENST00000293217.9	ACOX1	0.128884	0.68526	-0.432558	bottom 90%
0h dox	ENST00000293288.12	BAX	-1.11342	8.91591e-11	-0.107923	bottom 90%
0h dox	ENST00000293328.7	STAT5B	0.394242	0.0500771	0.0751065	bottom 90%
0h dox	ENST00000293350.8	ALDH16A1	1.02966	0.00335054	1.51173	bottom 90%
0h dox	ENST00000293362.7	PSME3	-0.594661	1.80786e-06	-0.297352	bottom 90%
0h dox	ENST00000293379.8	ITGA5	2.77263	3.26431e-14	-1.03936	bottom 90%
0h dox	ENST00000293677.10	RAVER1	-0.366141	0.125665	0.145184	bottom 90%
0h dox	ENST00000293760.9	LEMD2	1.88173	4.8991e-09	0.948859	bottom 90%
0h dox	ENST00000293777.5	MED11	-0.810933	0.0033908	-0.146756	bottom 90%
0h dox	ENST00000293831.12	EIF4A1	-0.324885	1.25205e-06	-0.55038	bottom 90%
0h dox	ENST00000293860.5	POLR3K	-0.8913	1.16032e-06	-0.0532121	bottom 90%
0h dox	ENST00000293872.12	LUC7L	0.627223	0.00811878	2.92985	bottom 90%
0h dox	ENST00000293879.8	WDR90	3.0597	1.67916e-26	-0.539277	bottom 90%
0h dox	ENST00000294053.8	CLPB	0.19396	0.302783	0.00172165	bottom 90%
0h dox	ENST00000294066.6	MAP4K2	-0.355088	0.324141	-0.48912	bottom 90%
0h dox	ENST00000294119.6	UBXN1	-0.56438	0.000392753	1.50412	bottom 90%
0h dox	ENST00000294129.6	NCKIPSD	0.671806	0.0389813	-0.649054	bottom 90%
0h dox	ENST00000294179.7	STX5	-0.728576	0.022545	0.0134609	bottom 90%
0h dox	ENST00000294244.8	SPINDOC	-0.904035	0.000323338	0.682636	bottom 90%
0h dox	ENST00000294258.7	ZFPL1	-0.29804	0.335403	-0.265448	bottom 90%
0h dox	ENST00000294304.11	LRP5	2.52644	6.31476e-25	-0.74638	bottom 90%
0h dox	ENST00000294353.6	ZYG11B	-0.285284	0.246705	-0.831983	bottom 90%
0h dox	ENST00000294360.4	C1orf123	-0.870404	0.000446924	-0.0560679	bottom 90%
0h dox	ENST00000294383.6	USP24	0.900978	0.000133425	-2.14619	bottom 90%
0h dox	ENST00000294409.2	GMEB1	-0.335862	0.274139	0.213246	bottom 90%
0h dox	ENST00000294724.8	AGL	0.599665	0.0254131	-1.03596	bottom 90%
0h dox	ENST00000294740.3	ZNF281	0.813633	1.71195e-06	0.826542	bottom 90%
0h dox	ENST00000294742.6	ARPC5	-0.805466	1.93765e-11	-0.148665	bottom 90%
0h dox	ENST00000294785.9	NCSTN	3.78728	7.04216e-30	-0.85684	bottom 90%
0h dox	ENST00000295006.5	CAPN2	-0.0369741	0.768177	0.831007	bottom 90%
0h dox	ENST00000295025.12	REL	-0.219982	0.487723	0.782283	bottom 90%
0h dox	ENST00000295065.9	MEMO1	-0.604642	0.0282094	-0.291221	bottom 90%
0h dox	ENST00000295079.6	MAIP1	-0.633524	0.01387	-0.401264	bottom 90%
0h dox	ENST00000295087.12	ARL5A	-1.83569	1.8382e-30	-0.116861	bottom 90%
0h dox	ENST00000295304.4	CHAC2	-0.918542	0.00477239	0.252728	bottom 90%
0h dox	ENST00000295317.3	RNF149	3.57644	5.7307e-20	-0.0484986	bottom 90%
0h dox	ENST00000295321.8	IWS1	0.00604413	0.979863	4.6563	top 10%
0h dox	ENST00000295324.3	CDC42EP3	-0.243971	0.273044	-0.335118	bottom 90%
0h dox	ENST00000295414.7	CCNYL1	-1.3269	1.05068e-06	-0.183189	bottom 90%
0h dox	ENST00000295491.8	MRPS18C	-1.22717	8.26442e-14	0.139927	bottom 90%
0h dox	ENST00000295588.8	POGLUT1	2.16521	1.73596e-09	-0.202049	bottom 90%
0h dox	ENST00000295628.3	LRRC58	-1.34138	3.31167e-20	0.880299	bottom 90%
0h dox	ENST00000295633.7	FSTL1	3.7037	1.01481e-65	0.0144767	bottom 90%
0h dox	ENST00000295640.8	RNPEP	0.213953	0.411563	0.514163	bottom 90%
0h dox	ENST00000295666.6	IGFBP7	3.53053	4.04829e-121	0.494423	bottom 90%
0h dox	ENST00000295682.4	KRTCAP2	1.03014	1.45525e-13	-0.0919283	bottom 90%
0h dox	ENST00000295685.14	ARPC2	-1.27288	1.78688e-63	-0.177445	bottom 90%
0h dox	ENST00000295688.7	CCT3	0.321336	0.000149469	-0.319269	bottom 90%
0h dox	ENST00000295702.8	SSR2	2.35322	1.02216e-76	-0.198336	bottom 90%
0h dox	ENST00000295704.6	RNF25	-0.346804	0.222499	0.119818	bottom 90%
0h dox	ENST00000295709.7	STK36	1.63316	1.54341e-06	-1.26475	bottom 90%
0h dox	ENST00000295746.12	CIP2A	0.0415179	0.865873	4.21676	top 10%
0h dox	ENST00000295767.9	CHCHD4	-1.20277	3.13303e-09	1.25078	bottom 90%
0h dox	ENST00000295770.3	STT3B	2.62525	5.39072e-59	-0.125297	bottom 90%
0h dox	ENST00000295797.4	PRKCI	-0.222745	0.283444	-0.86372	bottom 90%
0h dox	ENST00000295802.8	RETSAT	3.16997	7.64714e-16	-0.695499	bottom 90%
0h dox	ENST00000295830.12	RPL22L1	-0.894781	4.73751e-09	-0.0920548	bottom 90%
0h dox	ENST00000295851.9	ABI2	0.0566864	0.786654	-0.019118	bottom 90%
0h dox	ENST00000295899.9	THOC7	-1.59036	8.68018e-19	1.47894	bottom 90%
0h dox	ENST00000295900.10	ATXN7	0.63218	0.0188857	4.4839	top 10%
0h dox	ENST00000295926.7	CCNL1	1.497	4.43127e-12	2.9561	bottom 90%
0h dox	ENST00000295958.9	SMIM14	-1.06513	0.0064749	-0.0844001	bottom 90%
0h dox	ENST00000296003.8	MTMR14	-0.603653	0.0303004	-0.212011	bottom 90%
0h dox	ENST00000296015.8	TTC14	3.05883	3.41723e-26	7.48962	top 10%
0h dox	ENST00000296102.7	MRPL33	-1.65812	3.47779e-36	-0.0268002	bottom 90%
0h dox	ENST00000296121.5	KIAA1143	-0.995067	1.8264e-09	1.81407	bottom 90%
0h dox	ENST00000296127.7	ZDHHC3	-1.43888	5.87417e-16	0.189404	bottom 90%
0h dox	ENST00000296135.10	LZTFL1	-0.407968	0.261757	1.69555	bottom 90%
0h dox	ENST00000296149.8	ELP6	-0.357782	0.156544	-0.114086	bottom 90%
0h dox	ENST00000296181.8	ITGB5	2.81099	2.79337e-16	-0.399782	bottom 90%
0h dox	ENST00000296215.7	SNIP1	-0.00582431	0.990606	1.34674	bottom 90%
0h dox	ENST00000296220.5	OSBPL11	-0.304131	0.411847	-0.2704	bottom 90%
0h dox	ENST00000296255.7	RPN1	2.37286	8.68243e-35	-0.42038	bottom 90%
0h dox	ENST00000296257.9	SENP2	-1.32983	5.22085e-09	-0.0624412	bottom 90%
0h dox	ENST00000296277.8	RPL39L	-1.61857	2.78938e-13	-0.0411324	bottom 90%
0h dox	ENST00000296292.7	RFT1	2.0724	3.14708e-11	-0.312493	bottom 90%
0h dox	ENST00000296328.8	UBXN7	-0.236139	0.26199	-0.462098	bottom 90%
0h dox	ENST00000296333.9	PIGX	-0.476456	0.125045	-0.0554094	bottom 90%
0h dox	ENST00000296411.10	METAP1	-0.288959	0.238368	-0.1281	bottom 90%
0h dox	ENST00000296412.12	ADH5	-0.422728	0.0130358	-0.220085	bottom 90%
0h dox	ENST00000296417.5	H2AFZ	-0.266647	0.144314	-0.113601	bottom 90%
0h dox	ENST00000296444.6	SHISA5	0.37635	0.0158424	-0.167769	bottom 90%
0h dox	ENST00000296456.9	APEH	0.197682	0.262195	-0.428519	bottom 90%
0h dox	ENST00000296464.8	HSPA4L	0.38477	0.0558692	1.48831	bottom 90%
0h dox	ENST00000296473.7	MON1A	-0.584844	0.0414732	0.210518	bottom 90%
0h dox	ENST00000296484.6	POC1A	-0.385712	0.18137	-0.216383	bottom 90%
0h dox	ENST00000296490.7	WDR82	-0.995266	2.0071e-12	-0.323718	bottom 90%
0h dox	ENST00000296503.9	HMGB2	-0.108134	0.463424	7.58879	top 10%
0h dox	ENST00000296504.3	SAP30	-0.49277	0.0456299	0.475764	bottom 90%
0h dox	ENST00000296506.7	SCRG1	1.2208	1.12587e-08	-0.116804	bottom 90%
0h dox	ENST00000296509.10	MAD2L1	-0.551304	0.00457796	-0.0667516	bottom 90%
0h dox	ENST00000296511.9	ANXA5	-0.143735	0.245603	-0.143206	bottom 90%
0h dox	ENST00000296543.9	NAA15	0.194399	0.191771	6.92909	top 10%
0h dox	ENST00000296564.8	ICE1	0.858319	7.97951e-10	1.86541	bottom 90%
0h dox	ENST00000296577.8	ABCE1	-0.45188	0.00328346	-0.347641	bottom 90%
0h dox	ENST00000296581.10	LSM6	-1.272	1.06906e-05	0.0800874	bottom 90%
0h dox	ENST00000296591.9	EDIL3	3.48124	1.08447e-10	-0.442452	bottom 90%
0h dox	ENST00000296597.9	NDUFAF2	-1.89216	7.52725e-48	2.90228	bottom 90%
0h dox	ENST00000296603.4	LMBRD2	2.9754	1.24014e-18	2.75881	bottom 90%
0h dox	ENST00000296632.7	STARD4	0.0326035	0.929472	-0.0822481	bottom 90%
0h dox	ENST00000296658.3	CMBL	-1.15125	5.80821e-11	-0.198511	bottom 90%
0h dox	ENST00000296674.12	RPS23	-0.928104	1.2095e-41	-0.0782652	bottom 90%
0h dox	ENST00000296679.8	WDR41	-0.869759	0.00185428	-0.335559	bottom 90%
0h dox	ENST00000296684.9	NDUFS4	-0.731658	1.28967e-05	-0.145753	bottom 90%
0h dox	ENST00000296702.9	TCERG1	0.867043	1.48881e-20	7.79328	top 10%
0h dox	ENST00000296755.11	MAP1B	0.940209	1.36653e-19	16.8233	top 2%
0h dox	ENST00000296782.9	RICTOR	1.16357	8.11327e-10	-1.73181	bottom 90%
0h dox	ENST00000296786.7	UBLCP1	-0.224368	0.243262	0.457816	bottom 90%
0h dox	ENST00000296792.8	UTP15	0.309343	0.239796	-0.24971	bottom 90%
0h dox	ENST00000296824.3	CCDC127	0.540641	0.0268202	0.160601	bottom 90%
0h dox	ENST00000296859.10	RAPGEF6	1.18279	0.000204327	-0.834337	bottom 90%
0h dox	ENST00000296921.5	TLX3	-0.371747	0.309439	0.524319	bottom 90%
0h dox	ENST00000296930.9	NPM1	-0.160017	0.0277131	4.72125	top 10%
0h dox	ENST00000297071.8	TRA2A	0.260479	0.0944006	0.237986	bottom 90%
0h dox	ENST00000297107.10	GALNT10	1.73805	3.31676e-11	0.166264	bottom 90%
0h dox	ENST00000297109.10	SAP30L	-0.53301	0.115869	0.0259943	bottom 90%
0h dox	ENST00000297135.7	COG5	0.434265	0.160035	-0.724549	bottom 90%
0h dox	ENST00000297146.7	GPR85	0.232441	0.525877	-0.538234	bottom 90%
0h dox	ENST00000297151.8	SLU7	-0.0493031	0.805027	9.3739	top 10%
0h dox	ENST00000297156.3	CAMLG	-0.780308	6.12937e-05	-0.0613421	bottom 90%
0h dox	ENST00000297157.7	RP9	-1.22713	3.19491e-13	9.71034	top 10%
0h dox	ENST00000297185.8	HSPA9	0.430058	3.08286e-06	0.717625	bottom 90%
0h dox	ENST00000297258.10	FABP5	-1.18412	4.40522e-25	0.185727	bottom 90%
0h dox	ENST00000297290.3	BRI3	-2.66345	8.18466e-66	-0.0274765	bottom 90%
0h dox	ENST00000297338.6	RAD21	-0.160547	0.216796	3.09706	bottom 90%
0h dox	ENST00000297350.8	TNFRSF11B	1.98531	6.09507e-12	-0.220845	bottom 90%
0h dox	ENST00000297440.10	DNAAF5	0.214911	0.290655	0.228829	bottom 90%
0h dox	ENST00000297508.7	MICALL2	1.79692	1.14021e-07	1.71244	bottom 90%
0h dox	ENST00000297532.10	FASTK	0.412049	0.00843182	-0.219295	bottom 90%
0h dox	ENST00000297534.6	FMC1	-0.62735	0.00808382	-0.110204	bottom 90%
0h dox	ENST00000297540.4	PHAX	-1.22882	3.33415e-16	1.53565	bottom 90%
0h dox	ENST00000297578.8	SLC25A32	-0.871033	2.73835e-05	-0.232557	bottom 90%
0h dox	ENST00000297579.9	DCAF13	-0.10282	0.663891	-0.542424	bottom 90%
0h dox	ENST00000297591.9	VIRMA	0.796264	0.00222129	7.07145	top 10%
0h dox	ENST00000297613.4	RPP25L	-0.286723	0.433209	-0.161185	bottom 90%
0h dox	ENST00000297632.7	TMEM65	-0.455192	0.0980516	0.0308766	bottom 90%
0h dox	ENST00000297857.3	ZHX1	-0.33621	0.0757716	2.73186	bottom 90%
0h dox	ENST00000297990.8	NOL6	0.552788	0.0108432	-0.417301	bottom 90%
0h dox	ENST00000297991.5	AQP3	0.972862	1.76105e-11	-0.102769	bottom 90%
0h dox	ENST00000298048.6	MELK	-0.271604	0.241831	-0.659424	bottom 90%
0h dox	ENST00000298097.7	FBXO33	-0.320024	0.156673	0.736723	bottom 90%
0h dox	ENST00000298130.4	SPTSSA	-0.487493	0.0121478	-0.00739841	bottom 90%
0h dox	ENST00000298159.10	CFL2	-1.31281	6.64383e-12	0.627297	bottom 90%
0h dox	ENST00000298198.4	PGM2L1	0.567178	0.0195139	-0.408567	bottom 90%
0h dox	ENST00000298229.6	INPPL1	0.517433	0.000173773	0.0827846	bottom 90%
0h dox	ENST00000298281.8	PCF11	1.61618	4.19001e-14	4.46916	top 10%
0h dox	ENST00000298288.10	LRR1	-0.942808	4.81263e-08	-0.363338	bottom 90%
0h dox	ENST00000298289.6	RPL36AL	-0.890254	2.49082e-17	0.173859	bottom 90%
0h dox	ENST00000298299.3	ZNF22	-1.14801	3.34135e-07	-0.202487	bottom 90%
0h dox	ENST00000298310.9	NEMF	0.727918	1.4818e-07	11.4651	top 2%
0h dox	ENST00000298316.6	ARF6	-0.434228	0.0155796	-0.167876	bottom 90%
0h dox	ENST00000298317.8	RPUSD4	0.15936	0.615982	-0.324118	bottom 90%
0h dox	ENST00000298492.5	ABRAXAS2	-0.380849	0.277048	0.500356	bottom 90%
0h dox	ENST00000298510.3	PRDX3	-0.612678	3.38384e-06	-0.194395	bottom 90%
0h dox	ENST00000298532.2	SNAPC4	1.37773	4.98997e-05	7.02931	top 10%
0h dox	ENST00000298552.8	TSC1	0.55962	0.0231309	0.725626	bottom 90%
0h dox	ENST00000298556.7	HPRT1	-0.909895	4.0005e-07	-0.0965052	bottom 90%
0h dox	ENST00000298569.8	KIAA1191	-1.58217	8.4336e-15	-0.418028	bottom 90%
0h dox	ENST00000298585.2	ZMYND19	-0.881915	9.84897e-09	-0.206437	bottom 90%
0h dox	ENST00000298630.7	STK32C	-0.313241	0.227128	-0.272874	bottom 90%
0h dox	ENST00000298717.8	METTL3	0.982417	0.000381651	-0.169716	bottom 90%
0h dox	ENST00000298746.4	TRUB1	-0.0116038	0.9776	-0.240039	bottom 90%
0h dox	ENST00000298767.9	WAPL	-0.23275	0.304041	1.82394	bottom 90%
0h dox	ENST00000298786.4	SHLD2	-0.32591	0.154367	-0.286696	bottom 90%
0h dox	ENST00000298832.13	TTLL5	0.09259	0.779948	1.49726	bottom 90%
0h dox	ENST00000298875.8	CPSF2	-0.42933	0.0234391	1.41637	bottom 90%
0h dox	ENST00000298966.6	SMCO4	-1.01954	0.00189859	0.431645	bottom 90%
0h dox	ENST00000299138.11	VPS35	0.096378	0.53071	-0.435877	bottom 90%
0h dox	ENST00000299157.4	IKBIP	0.778073	1.55367e-05	2.07418	bottom 90%
0h dox	ENST00000299163.6	HIF1AN	-0.509954	0.067352	0.094535	bottom 90%
0h dox	ENST00000299166.8	NDUFB8	-0.515724	6.32046e-05	-0.185183	bottom 90%
0h dox	ENST00000299192.7	HEATR3	-0.358282	0.190723	-0.165314	bottom 90%
0h dox	ENST00000299213.9	LARP6	-1.26457	0.00324963	0.763092	bottom 90%
0h dox	ENST00000299259.10	COPS2	-0.627581	2.04919e-05	0.777187	bottom 90%
[truncated: 26,297 more rows]

## Sheet: PPIG_interaction
transcript_id	gene_name	log2FoldChange	padj	purine_multivalency_score	percentage_score_distant_from_junction	purine_multivalency_class	purine_multivalency_location
ENST00000316292.13	EEF1A1	-1.40061	6.37487e-48	-0.311125	0.711046	bottom 90%	distant from EJC
ENST00000356847.8	GOLGA4	2.11641	6.29988e-39	26.1214	0.782851	top 2%	distant from EJC
ENST00000263377.6	BRD4	1.80656	3.66311e-37	7.05585	0.637663	top 10%	distant from EJC
ENST00000369144.7	EIF3A	2.06644	1.83765e-33	10.9325	0.51557	top 2%	distant from EJC
ENST00000307961.10	RPL4	-1.07264	2.61961e-29	1.18069	0.685518	bottom 90%	distant from EJC
ENST00000575842.5	ACTG1	-1.03007	4.02385e-28	-0.580102	0.630728	bottom 90%	distant from EJC
ENST00000323345.10	RPL7A	-1.00288	2.30703e-26	0.191405	0.204409	bottom 90%	close to EJC
ENST00000423516.5	TKT	-1.03128	5.99352e-26	-0.52086	0.445048	bottom 90%	close to EJC
ENST00000395287.5	BRD2	1.42608	3.70959e-25	5.1394	0.775136	top 10%	distant from EJC
ENST00000340913.10	HNRNPA1	-0.99424	4.52445e-25	0.619534	0.35086	bottom 90%	close to EJC
ENST00000352983.6	RPL7	-1.05534	1.02497e-24	0.289835	0.221469	bottom 90%	close to EJC
ENST00000262291.8	VMP1	-2.42961	4.39735e-23	-0.14641	0.192034	bottom 90%	close to EJC
ENST00000261973.11	RBM25	1.63545	1.72689e-22	21.8477	0.527443	top 2%	distant from EJC
ENST00000584164.6	RPL26	-0.924122	1.82163e-22	0.483274	0.805217	bottom 90%	distant from EJC
ENST00000340908.8	WNK1	1.29434	2.44592e-22	-1.27041	0.748636	bottom 90%	distant from EJC
ENST00000644759.1	RPL5	-0.957062	2.46101e-22	1.32714	0.138588	bottom 90%	close to EJC
ENST00000274065.8	RPS3A	-0.964145	2.87616e-22	0.0967345	0.187372	bottom 90%	close to EJC
ENST00000544301.6	VIM	-1.03388	9.92191e-22	-0.152132	0.593139	bottom 90%	distant from EJC
ENST00000394196.8	CHD2	2.20242	2.12666e-21	10.2959	0.237369	top 10%	close to EJC
ENST00000407249.7	CDK11B	2.2568	2.42299e-20	19.9312	0.417624	top 2%	close to EJC
ENST00000329251.4	EEF1G	-0.956075	2.44215e-20	0.287954	0.676338	bottom 90%	distant from EJC
ENST00000424576.6	RPL6	-0.855866	4.94005e-20	0.757645	0.417522	bottom 90%	close to EJC
ENST00000380516.6	SLTM	1.49603	1.4456e-19	12.9653	0.427986	top 2%	close to EJC
ENST00000536769.1	UBC	1.10442	1.49537e-19	-0.562901	1	bottom 90%	distant from EJC
ENST00000358731.8	BDP1	1.94083	5.9883e-19	17.6848	0.57143	top 2%	distant from EJC
ENST00000307839.9	RPL15	-0.735508	2.86084e-18	-0.283635	0.65368	bottom 90%	distant from EJC
ENST00000216146.8	RPL3	-0.90833	2.86084e-18	-2.82604e-05	0.324507	bottom 90%	close to EJC
ENST00000322357.8	ZBTB7A	1.55889	1.10978e-17	0.409261	0.960367	bottom 90%	distant from EJC
ENST00000355803.8	UBE2I	1.39601	4.06277e-17	-0.207797	0.139467	bottom 90%	close to EJC
ENST00000512805.5	RACK1	-0.789936	4.06277e-17	-0.10353	0.480917	bottom 90%	close to EJC
ENST00000380394.8	RPS6	-0.824044	4.3045e-17	0.336612	0.290377	bottom 90%	close to EJC
ENST00000513610.5	MYO10	1.20047	5.42025e-17	5.11535	0.223486	top 10%	close to EJC
ENST00000383829.6	BRPF1	2.4331	5.628e-17	0.762396	0.740802	bottom 90%	distant from EJC
ENST00000331789.10	ACTB	-0.92698	3.20596e-16	-0.496452	0.625584	bottom 90%	distant from EJC
ENST00000392222.6	EEF1B2	-0.88145	4.6827e-16	0.493787	0.248654	bottom 90%	close to EJC
ENST00000505459.5	SRP19	1.59209	5.09529e-16	1.25412	0.803439	bottom 90%	distant from EJC
ENST00000280326.8	CCT5	-0.746214	6.13178e-16	-0.138806	0.326215	bottom 90%	close to EJC
ENST00000320954.10	CRTAP	-1.61335	1.06039e-15	0.0385388	0.706678	bottom 90%	distant from EJC
ENST00000396076.5	LDHB	-0.827488	1.62047e-15	-0.245956	0.648636	bottom 90%	distant from EJC
ENST00000316084.9	RPS4X	-0.858268	2.35478e-15	-0.43938	0.44181	bottom 90%	close to EJC
ENST00000440692.6	RPS24	-0.674976	2.90364e-15	1.03493	0.328819	bottom 90%	close to EJC
ENST00000388968.7	HSPD1	-0.723804	4.89568e-15	0.0919981	0.45091	bottom 90%	close to EJC
ENST00000301030.9	ANKRD11	1.95511	5.04481e-15	23.4658	0.973678	top 2%	distant from EJC
ENST00000296930.9	NPM1	-0.780272	2.44617e-14	4.72125	0.11831	top 10%	close to EJC
ENST00000262367.9	CREBBP	1.80947	2.74186e-14	4.22166	0.806415	top 10%	distant from EJC
ENST00000366607.4	TOMM20	-1.18849	2.74186e-14	0.135567	0.0678045	bottom 90%	close to EJC
ENST00000448108.6	TAF1D	-0.944149	4.10509e-14	3.74197	0.873516	top 10%	distant from EJC
ENST00000396651.7	RPS8	-0.662428	4.71883e-14	1.48812	0.426574	bottom 90%	close to EJC
ENST00000296674.12	RPS23	-0.788495	7.2629e-14	-0.0782652	0.253509	bottom 90%	close to EJC
ENST00000376327.5	PLP2	-1.17094	7.73278e-14	-0.146376	0	bottom 90%	close to EJC
ENST00000603548.6	FBXW7	2.41283	9.44155e-14	4.20867	0.844677	top 10%	distant from EJC
ENST00000357304.8	PRRC2B	1.7148	9.44155e-14	2.56356	0.6738	bottom 90%	distant from EJC
ENST00000253039.8	EIF2S3	-1.27414	9.44155e-14	-0.191141	0.201763	bottom 90%	close to EJC
ENST00000225430.9	RPL19	-0.703703	1.15013e-13	0.129774	0.519198	bottom 90%	distant from EJC
ENST00000393695.7	NUMA1	1.80642	1.19521e-13	11.6082	0.801229	top 2%	distant from EJC
ENST00000511367.6	DROSHA	1.6184	1.35828e-13	-0.0665158	0.539356	bottom 90%	distant from EJC
ENST00000428726.7	CD44	-1.44273	1.971e-13	-0.806685	0.561264	bottom 90%	distant from EJC
ENST00000225655.5	PFN1	-0.817812	2.04181e-13	-0.0799275	0.708114	bottom 90%	distant from EJC
ENST00000378536.4	SKI	3.01683	2.23709e-13	3.31399	0.774363	top 10%	distant from EJC
ENST00000332680.8	ANXA2	-0.828016	2.60016e-13	-0.466641	0.0375329	bottom 90%	close to EJC
ENST00000262238.8	YY1	1.0146	2.6489e-13	2.12245	0.899236	bottom 90%	distant from EJC
ENST00000339594.8	BAZ1B	1.19917	3.52937e-13	10.1283	0.355657	top 10%	close to EJC
ENST00000391857.8	RPL13A	-0.782941	3.52937e-13	0.602162	0.12923	bottom 90%	close to EJC
ENST00000468812.5	PPIA	-0.701969	3.58636e-13	-0.132176	0.644323	bottom 90%	distant from EJC
ENST00000380636.1	TMSB4X	-0.931483	6.47389e-13	0.454957	0.00605762	bottom 90%	close to EJC
ENST00000314138.10	RPL27A	-0.724304	6.78468e-13	-0.0667003	0.777126	bottom 90%	distant from EJC
ENST00000643754.2	RPL11	-0.755767	9.28442e-13	-0.132378	0.124356	bottom 90%	close to EJC
ENST00000262746.5	PRDX1	-0.66372	1.00968e-12	-0.226475	0.485397	bottom 90%	close to EJC
ENST00000232978.12	NKTR	1.6002	1.27539e-12	12.7756	0.825808	top 2%	distant from EJC
ENST00000216832.8	PNN	-1.35616	1.40348e-12	5.60214	0.817043	top 10%	distant from EJC
ENST00000334701.11	HSP90AA1	-0.580665	1.66178e-12	10.9176	0.762065	top 10%	distant from EJC
ENST00000396658.8	UBN1	1.59997	1.89456e-12	5.13366	0.360866	top 10%	close to EJC
ENST00000373795.6	SRSF4	1.23654	2.00515e-12	7.45294	0.849162	top 10%	distant from EJC
ENST00000464167.6	RPL35A	-0.624383	2.59692e-12	0.00159252	0.380867	bottom 90%	close to EJC
ENST00000242848.8	ZC3H13	1.57485	2.67001e-12	24.8408	0.710616	top 2%	distant from EJC
ENST00000645496.1	RPL9	-0.745586	3.29517e-12	-0.245896	0.2959	bottom 90%	close to EJC
ENST00000220849.9	EIF3E	-0.809871	4.23842e-12	-0.276243	0.247065	bottom 90%	close to EJC
ENST00000375780.6	CLIC1	-0.827025	4.46459e-12	-0.26424	0.453015	bottom 90%	close to EJC
ENST00000336452.11	EIF5A	-0.69504	5.50152e-12	-0.0812858	0.338952	bottom 90%	close to EJC
ENST00000447654.5	HMGA1	-0.762375	5.50152e-12	1.42623	0.322543	bottom 90%	close to EJC
ENST00000406337.6	KAT6A	2.15558	6.42632e-12	9.9805	0.816643	top 10%	distant from EJC
ENST00000409028.8	RPL31	-0.710293	7.83065e-12	-0.0965393	0	bottom 90%	close to EJC
ENST00000618691.4	NAP1L1	-0.709824	8.64331e-12	4.86717	0.137609	top 10%	close to EJC
ENST00000313117.10	SRSF7	-1.06001	9.1104e-12	-0.151921	0.1077	bottom 90%	close to EJC
ENST00000646647.1	CHD8	1.78065	9.53624e-12	1.77778	0.572823	bottom 90%	distant from EJC
ENST00000361937.7	INO80	1.96942	1.31286e-11	4.59472	0.226937	top 10%	close to EJC
ENST00000378567.7	PRKCZ	4.16727	1.65689e-11	-0.584825	0.00918792	bottom 90%	close to EJC
ENST00000512944.5	EXOC3	1.84398	1.65689e-11	0.398278	0.465008	bottom 90%	close to EJC
ENST00000316059.6	ZFP91	1.1095	1.65689e-11	6.16115	0.298883	top 10%	close to EJC
ENST00000295688.7	CCT3	-0.762498	1.94793e-11	-0.319269	0.439386	bottom 90%	close to EJC
ENST00000529006.6	KDM2A	1.39937	2.06997e-11	7.77793	0.808479	top 10%	distant from EJC
ENST00000290291.10	OGFR	1.73562	2.42302e-11	4.05773	0.823847	top 10%	distant from EJC
ENST00000309311.6	EEF2	-0.825362	2.60041e-11	-0.457728	0.446013	bottom 90%	close to EJC
ENST00000225724.9	GOSR1	1.43495	3.57734e-11	0.178478	0.0112459	bottom 90%	close to EJC
ENST00000462576.5	RPS7	-0.751559	3.67299e-11	-0.0759752	0.153249	bottom 90%	close to EJC
ENST00000402198.5	SETD5	1.26795	4.37717e-11	0.905855	0.331661	bottom 90%	close to EJC
ENST00000330244.11	RPS17	-0.679008	4.43473e-11	0.230334	0.0406346	bottom 90%	close to EJC
ENST00000368096.5	TAGLN2	-0.669421	4.87033e-11	-0.157204	0.703267	bottom 90%	distant from EJC
ENST00000322203.6	RPL10A	-0.73597	6.09639e-11	0.11989	0.137111	bottom 90%	close to EJC
ENST00000319715.9	RBBP6	1.43704	6.28916e-11	26.7404	0.89618	top 2%	distant from EJC
ENST00000286788.8	CCT8	-0.919893	6.89123e-11	-0.570133	0.192782	bottom 90%	close to EJC
ENST00000295702.8	SSR2	-1.12376	9.13063e-11	-0.198336	0.857896	bottom 90%	distant from EJC
ENST00000357997.9	ANKLE2	2.096	1.22322e-10	-0.134112	0.656948	bottom 90%	distant from EJC
ENST00000228318.7	SLC25A3	-0.789297	1.2874e-10	-0.409114	0.20505	bottom 90%	close to EJC
ENST00000274242.9	RPL37	-0.563924	1.51358e-10	-0.08352	0.729909	bottom 90%	distant from EJC
ENST00000447540.5	CHD9	1.6577	1.66037e-10	7.43443	0.480561	top 10%	close to EJC
ENST00000322652.9	SUZ12	1.02079	1.93274e-10	2.7225	0.319935	bottom 90%	close to EJC
ENST00000540430.5	LDHA	-0.738331	1.98977e-10	-0.366436	0.61677	bottom 90%	distant from EJC
ENST00000341776.6	JARID2	2.28423	2.26205e-10	1.33761	0.607865	bottom 90%	distant from EJC
ENST00000262519.13	SETD1A	2.28382	2.58995e-10	8.20654	0.671234	top 10%	distant from EJC
ENST00000423902.6	CHD7	1.74452	2.7842e-10	8.67369	0.668245	top 10%	distant from EJC
ENST00000479035.6	RPL23	-0.560912	3.2347e-10	-0.107694	0.153666	bottom 90%	close to EJC
ENST00000371663.10	RABL6	0.930478	3.97415e-10	5.66815	0.295981	top 10%	close to EJC
ENST00000399788.6	KDM5A	1.08002	5.57846e-10	5.44309	0.664885	top 10%	distant from EJC
ENST00000550697.5	MYL6	-0.6802	6.2148e-10	0.130709	0.169003	bottom 90%	close to EJC
ENST00000367478.8	TPR	1.33744	7.06228e-10	13.1494	0.319626	top 2%	close to EJC
ENST00000646539.1	ENO1	-0.614102	1.01985e-09	-0.425005	0.296402	bottom 90%	close to EJC
ENST00000595618.5	MYO9B	2.51337	1.14202e-09	2.61221	0.518941	bottom 90%	distant from EJC
ENST00000422514.6	RPL23A	-0.619534	1.14202e-09	-0.179671	0.308714	bottom 90%	close to EJC
ENST00000368654.7	MKI67	1.23889	1.24764e-09	6.67043	0.874545	top 10%	distant from EJC
ENST00000370873.8	PSMA7	-0.645771	1.64977e-09	4.01576	0.863705	top 10%	distant from EJC
ENST00000306378.10	BPTF	1.04412	1.66966e-09	14.6604	0.70885	top 2%	distant from EJC
ENST00000272317.10	RPS27A	-0.666534	1.85444e-09	0.666049	0.396544	bottom 90%	close to EJC
ENST00000254900.9	BRD8	1.74905	1.88289e-09	1.80451	0.449129	bottom 90%	close to EJC
ENST00000394668.2	RPL34	-0.598786	2.05566e-09	0.0400466	0.0412189	bottom 90%	close to EJC
ENST00000401695.8	RPS14	-0.65672	2.09467e-09	0.0898253	0.266346	bottom 90%	close to EJC
ENST00000258729.7	IGF2BP3	1.66253	2.14247e-09	-0.0813301	0.203442	bottom 90%	close to EJC
ENST00000525634.5	RPS13	-0.698079	2.61198e-09	-0.123319	0.15267	bottom 90%	close to EJC
ENST00000543796.5	RAN	-0.757089	2.61389e-09	-0.199386	0.130782	bottom 90%	close to EJC
ENST00000424325.6	RPL10	-0.861788	2.66183e-09	-0.228363	0.296261	bottom 90%	close to EJC
ENST00000366813.1	H3F3A	-0.559457	3.54652e-09	-0.231466	0.242327	bottom 90%	close to EJC
ENST00000262126.8	ANKRD12	1.40232	3.63108e-09	41.7062	0.934696	top 2%	distant from EJC
ENST00000394077.7	RPL24	-0.713199	3.75342e-09	0.725312	0.0357772	bottom 90%	close to EJC
ENST00000254108.11	FUS	-0.658751	5.25476e-09	2.79498	0.434915	bottom 90%	close to EJC
ENST00000409535.6	RAD54L2	1.51622	5.51099e-09	3.47178	0.318861	top 10%	close to EJC
ENST00000228251.8	YBX3	-0.664783	5.5172e-09	0.760441	0.112218	bottom 90%	close to EJC
ENST00000261313.2	PEBP1	-0.671253	6.31666e-09	-0.187122	0.448622	bottom 90%	close to EJC
ENST00000266070.8	DIDO1	2.4235	7.54465e-09	3.39167	0.926841	top 10%	distant from EJC
ENST00000306125.11	QARS	-1.33464	7.8626e-09	-0.638174	0.0865022	bottom 90%	close to EJC
ENST00000589913.6	RPL27	-0.558082	7.86855e-09	-0.0600321	0.428129	bottom 90%	close to EJC
ENST00000521861.5	EIF3H	-1.03756	7.86855e-09	0.142104	0.181279	bottom 90%	close to EJC
ENST00000527673.1	RPS25	-0.680767	8.60094e-09	0.605465	0.0241423	bottom 90%	close to EJC
ENST00000373812.7	YTHDF2	-0.80171	9.4747e-09	0.152898	0.373639	bottom 90%	close to EJC
ENST00000321153.8	RPLP2	-0.561645	1.15756e-08	0.709898	0.134174	bottom 90%	close to EJC
ENST00000409451.7	GIGYF2	1.92042	1.36865e-08	12.1732	0.376962	top 2%	close to EJC
ENST00000276079.12	NONO	-0.682473	1.3913e-08	1.20019	0.361886	bottom 90%	close to EJC
ENST00000259324.5	LRRC8A	2.10737	1.48489e-08	-0.104948	0.989665	bottom 90%	distant from EJC
ENST00000252542.8	SAFB2	1.46398	1.58972e-08	8.13897	0.507348	top 10%	distant from EJC
ENST00000215909.9	LGALS1	-0.684968	1.8885e-08	-0.0931441	0.331927	bottom 90%	close to EJC
ENST00000337137.8	TBC1D22A	2.96664	1.90332e-08	-0.0674204	0.489318	bottom 90%	close to EJC
ENST00000596046.1	RPS5	-0.586543	2.23625e-08	-0.277293	0.0819376	bottom 90%	close to EJC
ENST00000378633.5	CDK11A	2.61607	2.32632e-08	20.0117	0.411275	top 2%	close to EJC
ENST00000247956.10	ZNF317	3.13007	2.54926e-08	-0.255629	0.549354	bottom 90%	distant from EJC
ENST00000400198.7	ARGLU1	-1.1432	2.68086e-08	4.58854	0.563718	top 10%	distant from EJC
ENST00000452790.6	BZW1	-0.729216	3.14647e-08	-0.15054	0.0605388	bottom 90%	close to EJC
ENST00000354667.8	HNRNPA2B1	-0.587923	3.30644e-08	3.16688	0.248719	bottom 90%	close to EJC
ENST00000296417.5	H2AFZ	-0.832574	3.47309e-08	-0.113601	0.0658015	bottom 90%	close to EJC
ENST00000541364.5	TUBA1C	-0.65793	3.65116e-08	-0.24248	0.913304	bottom 90%	distant from EJC
ENST00000393190.4	NME2	-0.631244	4.35483e-08	-0.123791	0.330874	bottom 90%	close to EJC
ENST00000452588.6	ZC3H18	1.85708	4.4258e-08	10.0747	0.684556	top 10%	distant from EJC
ENST00000368331.5	GON4L	2.06778	4.45674e-08	7.16862	0.572704	top 10%	distant from EJC
ENST00000311208.13	KRT17	-0.799777	4.49675e-08	0.649842	0.548154	bottom 90%	distant from EJC
ENST00000311528.9	RPL13	-0.529553	5.29802e-08	-0.223563	0.351813	bottom 90%	close to EJC
ENST00000344626.9	SMARCA4	0.952697	5.4459e-08	8.53899	0.231	top 10%	close to EJC
ENST00000376033.2	PRRC2A	1.22242	5.4711e-08	2.23566	0.582035	bottom 90%	distant from EJC
ENST00000379751.4	CENPB	1.3841	5.83081e-08	29.3081	1	top 2%	distant from EJC
ENST00000496817.5	S100A6	-0.723162	5.83081e-08	0.412633	0.289179	bottom 90%	close to EJC
ENST00000357394.8	ERGIC3	-1.33132	5.83081e-08	-0.300079	0.299019	bottom 90%	close to EJC
ENST00000518721.5	ASAP1	1.09627	6.02642e-08	0.522456	0.0672471	bottom 90%	close to EJC
ENST00000372692.8	SET	-0.505939	8.04466e-08	7.22103	0.308002	top 10%	close to EJC
ENST00000382592.4	LATS2	2.14196	8.15659e-08	0.468187	0.737325	bottom 90%	distant from EJC
ENST00000233156.8	TFPI	-1.05332	8.68919e-08	2.56543	0.492989	bottom 90%	close to EJC
ENST00000525451.6	CFL1	-0.583879	9.46148e-08	0.165992	0.745813	bottom 90%	distant from EJC
ENST00000588991.7	GPI	-0.666029	1.27022e-07	-0.482772	0.228097	bottom 90%	close to EJC
ENST00000308488.10	RSF1	1.2567	1.37546e-07	14.4988	0.666477	top 2%	distant from EJC
ENST00000380591.7	BTF3	-0.727234	1.37546e-07	0.175453	0.0237951	bottom 90%	close to EJC
ENST00000312962.10	KRI1	1.57172	1.65481e-07	8.65843	0.130534	top 10%	close to EJC
ENST00000242285.10	CLTA	-0.709781	1.88651e-07	0.388409	0.337886	bottom 90%	close to EJC
ENST00000283027.9	NUBP1	2.79006	1.99113e-07	-0.43632	0.0552466	bottom 90%	close to EJC
ENST00000316626.5	GSK3B	1.55945	2.02556e-07	-0.293386	0.091493	bottom 90%	close to EJC
ENST00000393784.7	ERGIC1	-0.624037	2.02556e-07	-0.288613	0.328178	bottom 90%	close to EJC
ENST00000322989.8	RPS15A	-0.567045	2.12033e-07	-0.122476	0.768147	bottom 90%	distant from EJC
ENST00000229314.9	GOLT1B	-1.99916	2.13503e-07	-0.042801	0	bottom 90%	close to EJC
ENST00000398344.8	DDT	-0.845264	2.18401e-07	-0.120056	0.204372	bottom 90%	close to EJC
ENST00000403766.7	UBAC2	-1.64456	2.25382e-07	-0.302245	0.205251	bottom 90%	close to EJC
ENST00000329214.12	CCDC137	1.59753	2.31828e-07	1.68455	0.525215	bottom 90%	distant from EJC
ENST00000308893.8	TAOK2	1.95503	2.42487e-07	10.945	0.834116	top 2%	distant from EJC
ENST00000308275.7	FBXO22	1.31135	2.46356e-07	-0.246805	0.52476	bottom 90%	distant from EJC
ENST00000261574.9	IPO5	-0.800507	2.48973e-07	-0.695268	0.156529	bottom 90%	close to EJC
ENST00000534624.5	HSPA8	-0.581318	2.72938e-07	-0.0841885	0.560615	bottom 90%	distant from EJC
ENST00000423497.5	BUD23	-0.777599	2.78714e-07	0.13549	0	bottom 90%	close to EJC
ENST00000293831.12	EIF4A1	-0.48734	2.81074e-07	-0.55038	0.215931	bottom 90%	close to EJC
ENST00000358278.7	TPM1	-0.646674	2.98026e-07	1.31792	0.176409	bottom 90%	close to EJC
ENST00000429711.6	RPL32	-0.532937	3.07414e-07	-0.129704	0.283986	bottom 90%	close to EJC
ENST00000542802.7	USP36	1.45988	3.29573e-07	1.39566	0.652434	bottom 90%	distant from EJC
ENST00000356884.10	BICD2	1.69903	3.30875e-07	1.96875	0.777043	bottom 90%	distant from EJC
ENST00000290541.6	PSMB4	-0.645497	3.3121e-07	-0.183631	0.0147142	bottom 90%	close to EJC
ENST00000542575.6	SLC1A5	-1.13611	3.47297e-07	0.058669	0.708861	bottom 90%	distant from EJC
ENST00000323848.13	SRRM1	0.710692	3.65308e-07	10.5327	0.430185	top 10%	close to EJC
ENST00000624234.3	EIF3L	-0.972336	3.80691e-07	-0.689865	0.455437	bottom 90%	close to EJC
ENST00000419869.6	STRAP	-0.885799	4.32994e-07	-0.331462	0.125473	bottom 90%	close to EJC
ENST00000354911.8	WAC	0.734202	4.88935e-07	0.77619	0.208159	bottom 90%	close to EJC
ENST00000368623.7	SLC39A1	-0.966944	5.27648e-07	-0.173532	0.562011	bottom 90%	distant from EJC
ENST00000040738.9	BOD1L1	1.31954	5.43634e-07	28.4528	0.65396	top 2%	distant from EJC
ENST00000379719.7	IPO7	-0.742912	5.46717e-07	1.52537	0.295152	bottom 90%	close to EJC
ENST00000311672.9	UQCRH	-0.560186	5.49421e-07	1.80706	0.0280936	bottom 90%	close to EJC
ENST00000621356.3	RPS10	-0.586178	5.53569e-07	-0.146577	0.235236	bottom 90%	close to EJC
ENST00000225698.8	C1QBP	-0.727102	5.53569e-07	0.159257	0.559973	bottom 90%	distant from EJC
ENST00000327892.12	TUBB	-0.539386	5.73616e-07	0.724921	0.970204	bottom 90%	distant from EJC
ENST00000247930.4	ZNF777	2.57856	6.10867e-07	1.7796	0.772399	bottom 90%	distant from EJC
ENST00000233893.9	HSPE1	-0.596387	6.26426e-07	0.0468948	0.168716	bottom 90%	close to EJC
ENST00000302907.8	RPS9	-0.583942	6.52933e-07	0.0668556	0.917022	bottom 90%	distant from EJC
ENST00000338970.10	RPL14	-0.555684	6.56104e-07	0.689795	0.562367	bottom 90%	distant from EJC
ENST00000320610.13	ZNF236	1.92481	6.91151e-07	0.519691	0.280905	bottom 90%	close to EJC
ENST00000287239.9	KAT6B	1.96652	7.32255e-07	34.3754	0.903713	top 2%	distant from EJC
ENST00000344204.8	TRIO	1.22576	7.9986e-07	2.59362	0.554383	bottom 90%	distant from EJC
ENST00000401878.7	RBM33	2.15068	9.74559e-07	2.95001	0.562586	bottom 90%	distant from EJC
ENST00000304043.9	HINT1	-0.65756	9.79894e-07	-0.0712508	0.570053	bottom 90%	distant from EJC
ENST00000616577.4	TPT1	-0.772101	1.0058e-06	0.423242	0.0683735	bottom 90%	close to EJC
ENST00000383801.6	SEC13	-0.799588	1.10528e-06	0.963722	0.0757811	bottom 90%	close to EJC
ENST00000550952.5	NACA	-0.66136	1.18189e-06	-0.69073	0.35871	bottom 90%	close to EJC
ENST00000336097.7	NME1	-0.592023	1.19518e-06	-0.142667	0.320423	bottom 90%	close to EJC
ENST00000216416.8	CNIH1	-1.07931	1.2166e-06	-0.119419	0	bottom 90%	close to EJC
ENST00000367380.9	PCMT1	-1.2048	1.3352e-06	0.40855	0.769253	bottom 90%	distant from EJC
ENST00000319380.11	UBE2O	1.57937	1.47409e-06	0.820246	0.695499	bottom 90%	distant from EJC
ENST00000332830.8	PHF12	1.89119	1.49582e-06	-0.784675	0.522179	bottom 90%	distant from EJC
ENST00000395422.3	CHCHD2	-0.553476	1.5803e-06	0.167649	0.475941	bottom 90%	close to EJC
ENST00000621267.4	HNRNPDL	-0.776944	1.60353e-06	0.278567	0.397281	bottom 90%	close to EJC
ENST00000357736.8	MAFG	1.09862	1.84346e-06	1.41044	0.949174	bottom 90%	distant from EJC
ENST00000403625.6	MAST4	1.6648	2.05859e-06	-1.24965	0.677522	bottom 90%	distant from EJC
ENST00000442744.6	UBA52	-0.557438	2.16411e-06	-0.167934	0.239634	bottom 90%	close to EJC
ENST00000374517.5	TXN	-0.547673	2.31529e-06	-0.0298466	0.0308459	bottom 90%	close to EJC
ENST00000266712.10	TMTC3	-1.73053	2.31617e-06	2.94806	0.716472	bottom 90%	distant from EJC
ENST00000579408.5	RPL17	-0.613757	2.34658e-06	0.938156	0.0728614	bottom 90%	close to EJC
ENST00000258962.4	SRSF1	-0.622134	2.47002e-06	0.458328	0.838131	bottom 90%	distant from EJC
ENST00000409792.3	SETD2	1.36109	2.52894e-06	5.35978	0.715739	top 10%	distant from EJC
ENST00000393366.6	ATP5MC1	-0.707874	2.5412e-06	-0.0236918	0	bottom 90%	close to EJC
ENST00000598441.5	SNRNP70	-0.867318	2.5412e-06	5.75018	0.79076	top 10%	distant from EJC
ENST00000313511.7	TUFM	-0.809177	2.75063e-06	-0.470863	0.486646	bottom 90%	close to EJC
ENST00000584895.5	RPL17-C18orf32	-0.628461	2.93634e-06	0.0218361	0.0347852	bottom 90%	close to EJC
ENST00000541182.1	ARF1	-0.625658	2.99417e-06	-0.021639	0.44287	bottom 90%	close to EJC
ENST00000262225.7	TMED2	-0.896818	3.58276e-06	0.0397542	0.243889	bottom 90%	close to EJC
ENST00000244520.9	SNRPC	-0.686431	3.81515e-06	0.188376	0.0585301	bottom 90%	close to EJC
ENST00000340384.4	TUBB4B	-0.541725	3.91566e-06	1.75579	0.974907	bottom 90%	distant from EJC
ENST00000331817.5	KRT7	-0.616932	3.91566e-06	1.22	0.529209	bottom 90%	distant from EJC
ENST00000378364.7	APRT	-0.816704	4.08268e-06	0.105315	0.303579	bottom 90%	close to EJC
ENST00000537025.6	KPNA2	-0.836562	4.09443e-06	-0.158533	0.355236	bottom 90%	close to EJC
ENST00000453386.6	TRA2B	-0.632523	4.20028e-06	1.66153	0.0335705	bottom 90%	close to EJC
ENST00000321358.11	YBX1	-0.515203	4.25898e-06	0.485281	0.321155	bottom 90%	close to EJC
ENST00000318911.4	CYC1	-0.612437	4.33701e-06	0.329193	0.446691	bottom 90%	close to EJC
ENST00000375442.8	TSPYL2	3.18096	4.60191e-06	6.88398	0.803735	top 10%	distant from EJC
ENST00000251453.7	RPS16	-0.465725	4.63833e-06	-0.213257	0.209396	bottom 90%	close to EJC
ENST00000373627.9	MTCH1	-0.772599	4.98071e-06	0.965663	0.727487	bottom 90%	distant from EJC
ENST00000369722.7	ATP5PB	-0.805489	4.98071e-06	-0.294664	0.179186	bottom 90%	close to EJC
ENST00000302763.11	CTNNA1	-0.666675	4.98333e-06	-0.0938916	0.404315	bottom 90%	close to EJC
ENST00000439602.6	RPS18	-0.576025	5.25532e-06	-0.171554	0.0288761	bottom 90%	close to EJC
ENST00000361740.8	CYB5R3	-0.843555	5.33138e-06	-0.276799	0.121687	bottom 90%	close to EJC
ENST00000368716.8	S100A4	-0.50231	5.33544e-06	0.0107871	0.259752	bottom 90%	close to EJC
ENST00000558134.5	SEC11A	-0.780373	5.38047e-06	-0.234146	0.170092	bottom 90%	close to EJC
ENST00000555619.5	NPC2	-1.58492	5.5476e-06	-0.0847621	0.170009	bottom 90%	close to EJC
ENST00000322810.8	PLEC	1.50695	5.6663e-06	42.5141	0.857806	top 2%	distant from EJC
ENST00000373233.7	CHD6	2.30835	5.7163e-06	4.15115	0.646942	top 10%	distant from EJC
ENST00000636051.1	ING5	2.0687	5.73968e-06	0.796571	0.278565	bottom 90%	close to EJC
ENST00000382895.7	NSD2	0.9409	6.01261e-06	1.22396	0.662595	bottom 90%	distant from EJC
ENST00000541412.5	TMEM14C	-0.928463	6.04382e-06	-0.0552779	0.0860902	bottom 90%	close to EJC
ENST00000442011.6	TGFBI	-0.975064	6.04382e-06	-0.709094	0.316978	bottom 90%	close to EJC
ENST00000274137.9	NDUFS6	-0.523654	6.25085e-06	-0.0450805	0.598191	bottom 90%	distant from EJC
ENST00000370651.6	AL135905.2	-0.61327	6.26931e-06	-0.00677876	1	bottom 90%	distant from EJC
ENST00000341369.11	PTMA	-0.523468	6.49458e-06	8.05057	0.0187636	top 10%	close to EJC
ENST00000538862.6	CDCA3	-0.993216	6.67669e-06	-0.194583	0.631895	bottom 90%	distant from EJC
ENST00000398752.10	ATP5F1A	-0.663728	7.00077e-06	-0.393927	0.484972	bottom 90%	close to EJC
ENST00000372396.3	KDM4A	1.45017	8.53894e-06	1.21945	0.352799	bottom 90%	close to EJC
ENST00000433034.1	ARPC4	-0.697563	8.55094e-06	-0.196747	0.580726	bottom 90%	distant from EJC
ENST00000359308.8	XRCC6	-0.607224	8.79057e-06	0.130347	0.43728	bottom 90%	close to EJC
ENST00000269305.8	TP53	-1.384	8.79057e-06	-0.257543	0.224353	bottom 90%	close to EJC
ENST00000614616.4	CHD1	1.31398	8.97788e-06	7.96456	0.337989	top 10%	close to EJC
ENST00000261700.7	RTRAF	-0.655384	9.95506e-06	-0.0166585	0.280869	bottom 90%	close to EJC
ENST00000275034.4	PHIP	0.722751	1.0055e-05	12.2721	0.492436	top 2%	close to EJC
ENST00000622611.4	RBM26	0.708981	1.04028e-05	4.20923	0.229059	top 10%	close to EJC
ENST00000395811.9	MPRIP	0.91209	1.09778e-05	5.51365	0.603597	top 10%	distant from EJC
ENST00000311549.10	RPL21	-0.449553	1.11754e-05	0.677279	0.0173055	bottom 90%	close to EJC
ENST00000266068.5	GMEB2	1.90732	1.18788e-05	0.426754	0.371284	bottom 90%	close to EJC
ENST00000298552.8	TSC1	1.39695	1.2341e-05	0.725626	0.545833	bottom 90%	distant from EJC
ENST00000395799.7	TNRC6A	0.777095	1.24359e-05	5.75663	0.31053	top 10%	close to EJC
ENST00000262710.5	ACIN1	1.16684	1.24786e-05	12.0569	0.780179	top 2%	distant from EJC
ENST00000275820.3	NOM1	1.97239	1.27323e-05	4.05847	0.802523	top 10%	distant from EJC
ENST00000420463.7	EIF4B	-0.682401	1.32407e-05	0.617307	0.28617	bottom 90%	close to EJC
ENST00000427805.6	RPL36A	-0.488364	1.32809e-05	-0.0528015	0.0783322	bottom 90%	close to EJC
ENST00000239938.4	EGR1	1.67338	1.36575e-05	2.72683	0.76388	bottom 90%	distant from EJC
ENST00000316418.9	AHRR	2.39333	1.40301e-05	0.156668	0.435973	bottom 90%	close to EJC
ENST00000612501.1	PPP1R9B	1.54719	1.42286e-05	5.45249	0.631086	top 10%	distant from EJC
ENST00000243326.9	RIF1	1.01632	1.59018e-05	7.72941	0.666529	top 10%	distant from EJC
ENST00000402010.6	MARK2	0.848091	1.68447e-05	-0.922079	0.490791	bottom 90%	close to EJC
ENST00000598742.5	RPS19	-0.52349	1.70086e-05	-0.150572	0.0850328	bottom 90%	close to EJC
ENST00000379803.5	SIN3B	1.40765	1.7409e-05	0.948119	0.526022	bottom 90%	distant from EJC
ENST00000345716.8	NISCH	1.96081	1.80848e-05	11.4626	0.877442	top 2%	distant from EJC
ENST00000304786.11	SRP9	-0.859443	1.80885e-05	-0.0146377	0.780738	bottom 90%	distant from EJC
ENST00000265073.8	SUB1	-0.477232	1.84975e-05	1.07394	0.313643	bottom 90%	close to EJC
ENST00000278572.10	RPS3	-0.493355	1.89681e-05	-0.187944	0.327986	bottom 90%	close to EJC
ENST00000557016.5	ERH	-0.599175	1.90915e-05	-0.0727276	0.346741	bottom 90%	close to EJC
ENST00000320676.11	RBMX	-0.600312	1.90915e-05	0.991968	0.317415	bottom 90%	close to EJC
ENST00000375799.7	PLEKHM2	1.13815	1.9796e-05	0.541925	0.608684	bottom 90%	distant from EJC
ENST00000395270.5	POM121	1.06282	2.02833e-05	-0.120702	0.621657	bottom 90%	distant from EJC
ENST00000395699.3	PURB	1.00264	2.09772e-05	1.43204	1	bottom 90%	distant from EJC
ENST00000613102.4	GGNBP2	0.931928	2.09868e-05	3.03321	0.375224	bottom 90%	close to EJC
ENST00000247461.8	CANX	-0.833914	2.09868e-05	5.98229	0.126844	top 10%	close to EJC
ENST00000272438.8	TEX261	-1.26278	2.12591e-05	-0.313449	0.252182	bottom 90%	close to EJC
ENST00000371941.3	PREX1	2.01242	2.20077e-05	-0.302767	0.23769	bottom 90%	close to EJC
ENST00000418115.5	RHOA	-0.592216	2.20577e-05	0.0412666	0.24489	bottom 90%	close to EJC
ENST00000370920.7	ZRANB2	1.13029	2.21215e-05	2.12306	0.204408	bottom 90%	close to EJC
ENST00000246071.7	SNRPB2	-0.689443	2.22017e-05	3.46351	0.289468	top 10%	close to EJC
ENST00000533626.5	EIF3F	-0.755282	2.25411e-05	0.00916987	0.68251	bottom 90%	distant from EJC
ENST00000613122.4	CTDP1	1.91126	2.28568e-05	4.14143	0.694267	top 10%	distant from EJC
ENST00000264555.9	PHRF1	1.97495	2.40413e-05	3.2593	0.544338	top 10%	distant from EJC
ENST00000552150.5	KRT8	-0.557982	2.48237e-05	0.646142	0.535938	bottom 90%	distant from EJC
ENST00000373836.4	PHACTR4	0.792328	2.51529e-05	0.36232	0.250267	bottom 90%	close to EJC
ENST00000395957.6	YWHAZ	-0.579652	2.51529e-05	0.0239185	0.623806	bottom 90%	distant from EJC
ENST00000243997.7	ATP5F1E	-0.479611	2.7074e-05	0.096531	0.100972	bottom 90%	close to EJC
ENST00000372797.7	CAP1	-0.564417	2.77219e-05	-0.398705	0.286885	bottom 90%	close to EJC
ENST00000262640.11	VAMP7	6.54911	2.79975e-05	0.00948092	0.698065	bottom 90%	distant from EJC
ENST00000275603.8	CCT6A	-0.515385	2.95832e-05	0.507005	0.510481	bottom 90%	distant from EJC
ENST00000371437.4	NDUFA1	-0.595845	3.0323e-05	-0.0316592	0	bottom 90%	close to EJC
ENST00000467789.5	SSR3	-0.703529	3.05469e-05	0.109438	0.28597	bottom 90%	close to EJC
ENST00000265753.12	EIF4H	-0.688777	3.12471e-05	0.0115488	0.179666	bottom 90%	close to EJC
ENST00000395386.6	PHF20L1	0.754582	3.13546e-05	6.95792	0.285204	top 10%	close to EJC
ENST00000260810.9	TOPBP1	0.98505	3.23504e-05	-0.52343	0.392094	bottom 90%	close to EJC
ENST00000541286.5	SFSWAP	1.11681	3.41373e-05	4.98919	0.61444	top 10%	distant from EJC
ENST00000381401.10	SLC25A6	-0.75077	3.55562e-05	-0.230385	0.576686	bottom 90%	distant from EJC
ENST00000358602.8	ANKRD17	0.874473	3.7577e-05	6.65322	0.640513	top 10%	distant from EJC
ENST00000346085.10	ARID1B	0.802144	3.9989e-05	21.4	0.928027	top 2%	distant from EJC
ENST00000396355.5	NDE1	1.39179	4.1056e-05	0.078147	0.166198	bottom 90%	close to EJC
ENST00000262584.7	RPL8	-0.528476	4.11531e-05	-0.229759	0.40605	bottom 90%	close to EJC
ENST00000254810.8	H3F3B	-0.408767	4.13302e-05	-0.172658	0.260608	bottom 90%	close to EJC
ENST00000262189.10	KMT2C	1.52106	4.33363e-05	4.80988	0.570737	top 10%	distant from EJC
ENST00000156084.8	OTUD5	1.08206	4.72767e-05	0.719589	0.733342	bottom 90%	distant from EJC
ENST00000421351.3	PERP	-0.817346	4.76051e-05	-0.0695894	0.380506	bottom 90%	close to EJC
ENST00000331825.10	FTL	-0.520297	4.79807e-05	-0.183924	0.551056	bottom 90%	distant from EJC
ENST00000342669.7	SNRPD2	-0.547267	4.98637e-05	0.273567	0.822261	bottom 90%	distant from EJC
ENST00000372546.8	DOLPP1	-1.82593	5.02349e-05	-0.225536	0	bottom 90%	close to EJC
ENST00000447079.4	CDK12	1.00967	5.51262e-05	0.394531	0.716085	bottom 90%	distant from EJC
ENST00000495461.5	SELENOK	-0.905626	5.51262e-05	-0.0514702	0	bottom 90%	close to EJC
ENST00000358365.7	RHOT1	1.97552	5.73516e-05	0.0548042	0.119026	bottom 90%	close to EJC
ENST00000572293.5	PELP1	1.15642	5.78725e-05	26.0897	0.94555	top 2%	distant from EJC
ENST00000273550.11	FTH1	-0.431231	5.85623e-05	-0.261886	0.631035	bottom 90%	distant from EJC
ENST00000401675.7	CHCHD10	-0.783968	5.85623e-05	0.137363	0.150561	bottom 90%	close to EJC
ENST00000301280.9	CHAF1A	0.964352	6.00004e-05	10.714	0.44563	top 10%	close to EJC
ENST00000371989.7	SURF4	-0.859794	6.01766e-05	-0.340013	0.906067	bottom 90%	distant from EJC
ENST00000309863.10	GCC2	1.2165	6.17076e-05	20.3541	0.584957	top 2%	distant from EJC
ENST00000366806.6	AFDN	2.31624	6.32387e-05	6.22217	0.404333	top 10%	close to EJC
ENST00000261716.7	TAOK1	0.904635	6.38113e-05	2.38733	0.261549	bottom 90%	close to EJC
ENST00000371554.2	HSP90AB1	-0.381148	6.38113e-05	4.48828	0.686734	top 10%	distant from EJC
ENST00000368690.7	CHTOP	-0.807656	6.48005e-05	0.446564	0.494197	bottom 90%	close to EJC
ENST00000389562.6	EP400	1.86067	6.53664e-05	14.9326	0.612006	top 2%	distant from EJC
ENST00000217426.6	AHCY	-0.933032	6.58712e-05	-0.222971	0.18855	bottom 90%	close to EJC
ENST00000262518.8	SRCAP	2.46802	6.75994e-05	4.95365	0.563945	top 10%	distant from EJC
ENST00000317881.8	SLC25A5	-0.554937	6.75994e-05	-0.301083	0.570973	bottom 90%	distant from EJC
ENST00000368567.5	RPS27	-0.465583	6.9055e-05	0.288327	0.23586	bottom 90%	close to EJC
ENST00000319622.10	PKM	-0.578553	6.9055e-05	-0.43408	0.285536	bottom 90%	close to EJC
ENST00000509578.1	COX7C	-0.540844	6.94955e-05	-0.00342999	0	bottom 90%	close to EJC
ENST00000264335.12	YWHAE	-0.462983	7.04693e-05	0.599413	0.367628	bottom 90%	close to EJC
ENST00000262030.7	ATP5F1B	-0.516985	7.04693e-05	-0.417972	0.426104	bottom 90%	close to EJC
ENST00000416614.6	NOP14	1.15564	7.09325e-05	3.19535	0.480776	bottom 90%	close to EJC
ENST00000316939.2	GADD45GIP1	-0.564799	7.16186e-05	1.48412	0.804449	bottom 90%	distant from EJC
ENST00000269844.4	PRDM15	2.51342	7.329e-05	0.625947	0.477504	bottom 90%	close to EJC
ENST00000268699.8	GAS8	2.20384	7.329e-05	2.50275	0.368539	bottom 90%	close to EJC
ENST00000262525.5	ZNF629	1.97708	7.329e-05	-0.0818383	0.953657	bottom 90%	distant from EJC
ENST00000372839.7	YWHAB	-0.383348	7.73162e-05	0.29978	0.567276	bottom 90%	distant from EJC
ENST00000562336.5	COX4I1	-0.564686	7.8521e-05	0.0789884	0.357124	bottom 90%	close to EJC
ENST00000367696.6	RC3H1	1.22319	8.15602e-05	-1.05225	0.436229	bottom 90%	close to EJC
ENST00000368361.8	CLK2	1.66959	8.23885e-05	-0.0604988	0.267003	bottom 90%	close to EJC
ENST00000263253.8	EP300	0.965351	8.30514e-05	1.16852	0.445792	bottom 90%	close to EJC
ENST00000423656.5	DCAF1	1.49914	8.3294e-05	4.53113	0.309723	top 10%	close to EJC
ENST00000256433.5	IER3IP1	-0.844005	8.42142e-05	-0.0850634	0	bottom 90%	close to EJC
ENST00000326427.10	ITM2C	-1.58864	8.67018e-05	-0.286163	0.50851	bottom 90%	distant from EJC
ENST00000320857.7	SSR4	-0.751529	8.80028e-05	-0.121579	0.0793137	bottom 90%	close to EJC
ENST00000312397.9	SART1	1.51801	8.87543e-05	5.57723	0.400664	top 10%	close to EJC
ENST00000589028.5	ERC1	1.11944	8.87543e-05	3.0787	0.343231	bottom 90%	close to EJC
ENST00000259457.7	PSMB7	-0.525407	8.87543e-05	-0.318652	0.138329	bottom 90%	close to EJC
ENST00000296702.9	TCERG1	-0.526663	8.87543e-05	7.79328	0.229705	top 10%	close to EJC
ENST00000301740.12	SRRM2	0.719414	8.88303e-05	-1.1165	0.595511	bottom 90%	distant from EJC
ENST00000003100.12	CYP51A1	-1.03907	8.88303e-05	-0.165126	0.198709	bottom 90%	close to EJC
ENST00000342422.3	RAB5IF	-0.633412	9.03041e-05	0.135868	0.747304	bottom 90%	distant from EJC
ENST00000305877.12	BCR	1.47225	9.10408e-05	0.429962	0.549533	bottom 90%	distant from EJC
ENST00000529639.5	FAU	-0.497808	9.10615e-05	0.377974	0.188671	bottom 90%	close to EJC
ENST00000382021.2	DNAJC21	0.547457	9.35186e-05	5.45609	0.436821	top 10%	close to EJC
ENST00000435235.6	2007-09-01	-0.656139	9.61935e-05	2.89405	0.138486	bottom 90%	close to EJC
ENST00000361575.3	RPL39	-0.458585	9.6978e-05	0.112518	0.0402461	bottom 90%	close to EJC
ENST00000303436.10	ARF4	-0.71326	9.6978e-05	-0.0978172	0.0766636	bottom 90%	close to EJC
ENST00000394947.7	SIN3A	1.54686	9.92684e-05	0.525419	0.576499	bottom 90%	distant from EJC
ENST00000409255.1	MZT2B	-0.568182	0.000104937	0.600432	0.542744	bottom 90%	distant from EJC
ENST00000351328.7	CS	-0.737883	0.000105584	-0.529099	0.256008	bottom 90%	close to EJC
ENST00000331327.4	PURA	0.748291	0.000113052	2.7181	1	bottom 90%	distant from EJC
ENST00000343818.10	PYCR2	-0.84854	0.000114895	-0.146243	0.519803	bottom 90%	distant from EJC
ENST00000334828.5	PGAM1	-0.567612	0.00011569	-0.258949	0.363266	bottom 90%	close to EJC
ENST00000355946.6	SH3PXD2A	1.50535	0.000124388	0.239798	0.723033	bottom 90%	distant from EJC
ENST00000272067.10	ACP1	-0.81291	0.000124388	-0.132688	0.0273172	bottom 90%	close to EJC
ENST00000314616.10	SUPT6H	1.17301	0.000126463	7.9792	0.288328	top 10%	close to EJC
ENST00000369239.9	PNISR	0.74898	0.000126612	13.236	0.750044	top 2%	distant from EJC
ENST00000535923.5	PHB2	-0.540174	0.000127682	-0.132544	0.138958	bottom 90%	close to EJC
ENST00000394419.8	ACTN1	-0.672334	0.000130093	-0.586191	0.26717	bottom 90%	close to EJC
ENST00000320623.9	NQO1	-0.61157	0.000132569	-0.288781	0.674968	bottom 90%	distant from EJC
ENST00000551812.5	BAZ2A	1.0079	0.000144106	2.61039	0.375927	bottom 90%	close to EJC
ENST00000216218.7	ST13	-0.601507	0.000145916	1.85724	0.0675721	bottom 90%	close to EJC
ENST00000376263.7	HNRNPK	-0.423414	0.000147072	-0.425041	0.0956659	bottom 90%	close to EJC
ENST00000389532.8	CAMSAP1	1.54135	0.000148404	1.43789	0.770701	bottom 90%	distant from EJC
ENST00000372022.5	SURF6	1.02058	0.000151032	3.04296	0.81712	bottom 90%	distant from EJC
ENST00000279022.6	MYL9	-0.725701	0.000152186	-0.286658	0.748435	bottom 90%	distant from EJC
ENST00000406869.5	MAD1L1	2.06315	0.000152866	6.59174	0.271412	top 10%	close to EJC
ENST00000380842.4	POMP	-0.520181	0.000155461	-0.0374211	0.016263	bottom 90%	close to EJC
ENST00000263672.10	SPCS2	-0.847395	0.000158019	0.0793145	0.791799	bottom 90%	distant from EJC
ENST00000251038.9	ZC3H14	0.959712	0.000167937	-0.00294686	0.346446	bottom 90%	close to EJC
ENST00000578921.5	RAB31	-0.518559	0.000173814	-0.109276	0.0856389	bottom 90%	close to EJC
ENST00000259371.6	DAB2IP	1.62321	0.000187109	0.164407	0.490608	bottom 90%	close to EJC
ENST00000392403.7	ASH1L	0.926837	0.000187206	2.66576	0.745088	bottom 90%	distant from EJC
ENST00000325134.9	ZNF550	-2.25586	0.000191792	-0.300622	0.743711	bottom 90%	distant from EJC
ENST00000322088.10	PPP2R1A	-0.815944	0.000197349	-0.578893	0.392899	bottom 90%	close to EJC
ENST00000531120.5	EIF3M	-0.708381	0.000201781	-0.439085	0.22265	bottom 90%	close to EJC
ENST00000262193.6	PSMB1	-0.537385	0.000203276	-0.390976	0.326729	bottom 90%	close to EJC
ENST00000176763.9	STK10	2.11345	0.000204812	3.35221	0.394231	top 10%	close to EJC
ENST00000402252.6	PYCR1	-0.869988	0.000206484	-0.0589738	0.439645	bottom 90%	close to EJC
ENST00000371141.8	STX16	1.30352	0.000206671	-0.180838	0.366431	bottom 90%	close to EJC
ENST00000619898.4	SPCS1	-0.628246	0.0002068	0.36031	0.971245	bottom 90%	distant from EJC
ENST00000368010.3	PFDN2	-0.617676	0.000208064	0.688569	0.145575	bottom 90%	close to EJC
ENST00000223369.2	YKT6	-0.842156	0.000220824	-0.173443	0.0384548	bottom 90%	close to EJC
ENST00000322213.8	SMC1A	0.824753	0.000223616	5.71313	0.299556	top 10%	close to EJC
ENST00000374379.8	CLIC4	-0.74557	0.000242145	-0.31829	0.200995	bottom 90%	close to EJC
ENST00000521291.5	RPL30	-0.441668	0.000260919	-0.0530449	0.336444	bottom 90%	close to EJC
ENST00000252699.6	ACTN4	-0.465747	0.000265681	-0.0740129	0.352452	bottom 90%	close to EJC
ENST00000398606.8	GSTP1	-0.553829	0.000266039	0.0674886	0.016867	bottom 90%	close to EJC
ENST00000614328.4	PTGES3	-0.506451	0.000267898	0.210783	0	bottom 90%	close to EJC
ENST00000354546.9	ANXA6	-0.87636	0.00026867	-0.364057	0.0138123	bottom 90%	close to EJC
ENST00000426105.6	PUM1	0.728611	0.000274465	-0.0199894	0.447325	bottom 90%	close to EJC
ENST00000304283.8	ANKS3	1.85072	0.000279042	1.57456	0.278051	bottom 90%	close to EJC
ENST00000044462.11	PSMA4	-0.454584	0.000292864	3.29967	0.834337	top 10%	distant from EJC
ENST00000354725.7	SND1	-0.827353	0.000300302	0.254089	0.212455	bottom 90%	close to EJC
ENST00000299413.6	TRIM44	0.671851	0.000301223	5.7959	0.880794	top 10%	distant from EJC
ENST00000372969.7	NDUFS5	-0.45753	0.000303485	0.0213609	0.422898	bottom 90%	close to EJC
ENST00000439040.5	ATP13A3	1.35884	0.000304827	-1.32257	0.343026	bottom 90%	close to EJC
ENST00000256255.10	SARAF	-0.856902	0.000305153	-0.214844	0.614194	bottom 90%	distant from EJC
ENST00000322723.8	NCL	-0.438223	0.000306674	22.0206	0.361272	top 2%	close to EJC
ENST00000496391.5	PRKRIP1	1.65408	0.000312558	1.71057	0.352842	bottom 90%	close to EJC
ENST00000394036.5	HELLS	0.688031	0.000324916	3.92731	0.123432	top 10%	close to EJC
ENST00000374500.9	CUTA	-0.676632	0.00033875	-0.0291263	0.159125	bottom 90%	close to EJC
ENST00000361427.5	HMGN2	-0.456911	0.00033945	0.765369	0	bottom 90%	close to EJC
ENST00000376759.7	RBM3	-0.641784	0.000344012	-0.181116	0	bottom 90%	close to EJC
ENST00000348462.5	RPL35	-0.542008	0.00034444	0.391765	0.784766	bottom 90%	distant from EJC
ENST00000380749.9	HMGN1	-0.552797	0.00034444	1.53367	0.175449	bottom 90%	close to EJC
ENST00000269349.7	EIF4A3	-0.600488	0.000353717	-0.409886	0.319879	bottom 90%	close to EJC
ENST00000254630.11	PTCD3	1.1059	0.000364576	-0.345753	0.0310616	bottom 90%	close to EJC
ENST00000392521.6	CIT	1.75722	0.000369532	0.426596	0.298673	bottom 90%	close to EJC
ENST00000337907.7	RERE	1.31903	0.000370068	5.26041	0.520139	top 10%	distant from EJC
ENST00000409544.5	ZNF638	1.14939	0.00037512	9.69327	0.562149	top 10%	distant from EJC
ENST00000369109.7	APH1A	-0.633452	0.00037512	-0.0675965	0	bottom 90%	close to EJC
ENST00000372554.8	SH3GLB2	-1.11293	0.00037512	-0.417361	0.189769	bottom 90%	close to EJC
ENST00000290299.6	ATP5PO	-0.512291	0.000377472	-0.327244	0.270097	bottom 90%	close to EJC
ENST00000266735.9	SNRPF	-0.490189	0.000379387	0.458688	0.808565	bottom 90%	distant from EJC
ENST00000373316.4	PGK1	-0.485449	0.000381879	-0.354785	0.319559	bottom 90%	close to EJC
ENST00000499869.6	WDR1	-0.624433	0.0004052	-0.32835	0.262195	bottom 90%	close to EJC
ENST00000297991.5	AQP3	1.11822	0.000426666	-0.102769	1	bottom 90%	distant from EJC
ENST00000646076.1	CTCF	0.854424	0.000426666	2.56441	0.49048	bottom 90%	close to EJC
ENST00000347343.6	AURKA	-0.660616	0.000435115	0.152789	0.287285	bottom 90%	close to EJC
ENST00000389759.7	PKP4	1.10969	0.000436011	-0.281651	0.277859	bottom 90%	close to EJC
ENST00000335514.9	ATP5IF1	-0.554374	0.000436011	0.650911	0.808266	bottom 90%	distant from EJC
ENST00000215829.7	SNRPD3	-0.581543	0.000436011	0.175685	0.175154	bottom 90%	close to EJC
ENST00000615352.4	SEM1	-0.597254	0.000436011	0.109563	0.977524	bottom 90%	distant from EJC
ENST00000246957.9	TRAP1	-0.647619	0.000439012	-0.127994	0.201758	bottom 90%	close to EJC
ENST00000427159.6	FTSJ3	0.816029	0.000440703	6.2558	0.44254	top 10%	close to EJC
ENST00000591680.5	GPATCH8	1.25722	0.000441728	3.53546	0.807116	top 10%	distant from EJC
ENST00000248564.5	GNG11	-0.639631	0.000441899	0.642129	0.448158	bottom 90%	close to EJC
ENST00000330899.4	DNAJA1	-0.460363	0.000457695	0.652014	0.348112	bottom 90%	close to EJC
ENST00000503362.1	SPCS3	-0.959297	0.000463532	-0.203244	0.231204	bottom 90%	close to EJC
ENST00000284727.8	ATP5MC3	-0.50214	0.0004768	-0.0930639	0.191698	bottom 90%	close to EJC
ENST00000394976.3	C5orf24	0.79385	0.000484304	0.739005	1	bottom 90%	distant from EJC
ENST00000251303.10	SLX1A	-1.63308	0.000487307	-0.126058	0.337505	bottom 90%	close to EJC
ENST00000295006.5	CAPN2	-0.584158	0.000488587	0.831007	0.468403	bottom 90%	close to EJC
ENST00000352035.6	ACLY	-0.580064	0.00049302	-1.45084	0.217961	bottom 90%	close to EJC
ENST00000380191.8	GDI2	-0.710484	0.00049302	-0.480104	0.251033	bottom 90%	close to EJC
ENST00000303210.8	GNB2	-0.496048	0.000507298	-0.162956	0.0987356	bottom 90%	close to EJC
ENST00000366956.9	PTPN14	0.783082	0.000512678	-0.328799	0.54077	bottom 90%	distant from EJC
ENST00000429344.6	CACTIN	1.46432	0.00051937	6.66722	0.508359	top 10%	distant from EJC
ENST00000642050.1	PPT1	-0.753692	0.000526364	-0.405649	0.0537262	bottom 90%	close to EJC
ENST00000543184.5	PRAME	-0.811973	0.000527155	-0.362929	0.972176	bottom 90%	distant from EJC
ENST00000392783.6	BAZ2B	1.03819	0.00053791	17.7715	0.384831	top 2%	close to EJC
ENST00000641206.2	ZFHX3	0.679964	0.000538435	17.7293	0.94224	top 2%	distant from EJC
ENST00000509156.5	ZNF131	0.642054	0.000557046	1.35298	0.711705	bottom 90%	distant from EJC
ENST00000216968.4	PROCR	-1.56272	0.000560405	-0.10522	0.0481281	bottom 90%	close to EJC
ENST00000295065.9	MEMO1	1.4874	0.000562214	-0.291221	0.124123	bottom 90%	close to EJC
ENST00000361689.6	MACF1	1.23251	0.000565544	-1.64782	0.424307	bottom 90%	close to EJC
ENST00000372806.7	STK4	0.855595	0.000581049	0.740316	0.204245	bottom 90%	close to EJC
ENST00000267884.10	SRP14	-0.435786	0.000585956	4.13269	0.924214	top 10%	distant from EJC
ENST00000254066.9	RARA	1.40685	0.000609968	0.0910607	0.558185	bottom 90%	distant from EJC
ENST00000399138.4	ALKBH5	0.701383	0.000612453	0.646946	0.913251	bottom 90%	distant from EJC
ENST00000366603.6	ARID4B	0.773472	0.000613805	19.6611	0.504841	top 2%	distant from EJC
ENST00000426559.6	STMN1	-0.516295	0.00064718	0.99474	0.446347	bottom 90%	close to EJC
ENST00000332231.9	AP2A2	1.54339	0.00066223	-0.452053	0.308035	bottom 90%	close to EJC
ENST00000409644.5	WDR81	2.04182	0.000667995	5.79814	0.893841	top 10%	distant from EJC
ENST00000204549.8	PDCD7	1.0662	0.000667995	4.63044	0.496644	top 10%	close to EJC
ENST00000293362.7	PSME3	-0.67318	0.000667995	-0.297352	0.246938	bottom 90%	close to EJC
ENST00000261622.4	SLC7A5	-0.543276	0.000710476	0.284153	0.793377	bottom 90%	distant from EJC
ENST00000507469.5	SMG7	0.838976	0.000763761	-0.936862	0.501899	bottom 90%	distant from EJC
ENST00000378230.7	CEP104	1.05616	0.000784562	1.83949	0.334312	bottom 90%	close to EJC
ENST00000332598.6	TMED9	-0.665606	0.000784562	0.343462	0.226479	bottom 90%	close to EJC
ENST00000357388.7	SMC4	-0.491222	0.0007943	14.1285	0.376231	top 2%	close to EJC
ENST00000244020.4	SRSF6	-0.587635	0.0007943	-0.14732	0.335873	bottom 90%	close to EJC
ENST00000540052.5	BCORL1	1.49361	0.000794958	3.07466	0.818057	bottom 90%	distant from EJC
ENST00000420826.6	SUMO2	-0.401182	0.000798923	-0.107357	0.21852	bottom 90%	close to EJC
ENST00000466397.5	RPL29	-0.474287	0.000798923	0.190163	0.582561	bottom 90%	distant from EJC
ENST00000303407.11	BRD3	0.589731	0.00080909	8.2487	0.812137	top 10%	distant from EJC
ENST00000339600.5	NDUFA4	-0.475786	0.000844073	-0.0790586	0.0800659	bottom 90%	close to EJC
ENST00000281031.4	NDUFC2	-0.566477	0.000844073	0.128949	0.0480464	bottom 90%	close to EJC
ENST00000245185.5	MT2A	-0.510158	0.000848399	0.0754062	0.587862	bottom 90%	distant from EJC
ENST00000512478.2	OSTC	-0.733871	0.000856245	-0.161963	0.436543	bottom 90%	close to EJC
ENST00000264995.7	MRPL3	-0.672232	0.000859321	-0.00542214	0.249434	bottom 90%	close to EJC
ENST00000297185.8	HSPA9	-0.476231	0.000868363	0.717625	0.297933	bottom 90%	close to EJC
ENST00000274853.7	PPP1R18	1.33684	0.000873017	3.27065	0.957945	top 10%	distant from EJC
ENST00000330720.6	KDELR1	-0.61295	0.00088204	-0.197509	0.708163	bottom 90%	distant from EJC
ENST00000322927.2	ZNF335	1.58535	0.00088831	0.126772	0.351309	bottom 90%	close to EJC
ENST00000602871.6	ATP5MC2	-0.540571	0.000889331	-0.142914	0	bottom 90%	close to EJC
ENST00000303251.10	RAB24	1.40531	0.000892819	-0.184233	0.0396557	bottom 90%	close to EJC
ENST00000300413.9	SNRPD1	-0.535441	0.000913042	3.0931	0.316043	bottom 90%	close to EJC
ENST00000643116.2	AP3D1	0.881647	0.000916831	7.87135	0.414304	top 10%	close to EJC
ENST00000394555.6	EFEMP1	-1.64256	0.000916831	-0.411009	0.392947	bottom 90%	close to EJC
ENST00000306388.10	TBCA	-0.406857	0.000951208	2.4639	0.0467454	bottom 90%	close to EJC
ENST00000526148.5	EIF4G2	-0.416948	0.000951208	0.213341	0.380333	bottom 90%	close to EJC
ENST00000356455.8	UBE2C	-0.667593	0.000951208	-0.253005	0.188701	bottom 90%	close to EJC
ENST00000517309.5	PTDSS1	-1.07045	0.000954668	-0.322896	0.54967	bottom 90%	distant from EJC
ENST00000268712.7	NCOR1	0.602329	0.000971211	15.3378	0.264593	top 2%	close to EJC
ENST00000253363.10	RBM39	-0.458372	0.000975004	2.60538	0.362109	bottom 90%	close to EJC
ENST00000376911.1	ANXA1	-0.747136	0.000983226	0.125289	0.0171412	bottom 90%	close to EJC
ENST00000359523.6	MPZL1	-0.945718	0.000983226	-0.0830991	0.343877	bottom 90%	close to EJC
ENST00000225792.9	DDX5	-0.504259	0.000998753	-0.0439177	0.309206	bottom 90%	close to EJC
ENST00000469257.1	EIF1	-0.416102	0.00101025	-0.0814266	0.182136	bottom 90%	close to EJC
ENST00000400137.8	FKBP1A	-0.692649	0.0010265	-0.141118	0.0181184	bottom 90%	close to EJC
ENST00000262305.8	RAB11FIP3	1.76645	0.00103014	3.90882	0.430517	top 10%	close to EJC
ENST00000307546.13	MAGI3	1.72851	0.00103014	4.748	0.729285	top 10%	distant from EJC
ENST00000357479.9	STRN3	1.07523	0.00104145	1.58457	0.166291	bottom 90%	close to EJC
ENST00000250101.9	TXNDC17	-0.58225	0.00105525	0.0347622	0.049817	bottom 90%	close to EJC
ENST00000262109.7	ERICH1	1.71931	0.00109192	4.80379	0.91071	top 10%	distant from EJC
ENST00000397786.6	MED13	0.796858	0.00109292	-1.9696	0.440336	bottom 90%	close to EJC
ENST00000376901.8	YIF1A	-0.959118	0.00110172	-0.271503	0.420702	bottom 90%	close to EJC
ENST00000340607.4	PTGES	-0.997206	0.00112202	-0.104448	0	bottom 90%	close to EJC
ENST00000361243.6	AKAP13	1.04027	0.00112736	3.24005	0.433979	top 10%	close to EJC
ENST00000304312.4	ATP5ME	-0.502006	0.00113134	1.355	0	bottom 90%	close to EJC
ENST00000265085.9	CPEB4	0.967478	0.00113261	-0.377823	0.802241	bottom 90%	distant from EJC
ENST00000551150.5	RPLP0	-0.305805	0.00113541	-0.00148082	0.721378	bottom 90%	distant from EJC
ENST00000361272.8	CNOT7	0.698549	0.00114228	-0.433883	0.464635	bottom 90%	close to EJC
ENST00000265825.5	FSCN3	-0.56296	0.00116477	-0.289389	0.387158	bottom 90%	close to EJC
ENST00000168216.10	HSD17B10	-0.575414	0.00118703	0.0176967	0.362837	bottom 90%	close to EJC
ENST00000324093.8	PLXND1	1.359	0.00118828	-0.953947	0.527892	bottom 90%	distant from EJC
ENST00000644230.1	NR2F1	0.710734	0.00120885	0.60685	0.94014	bottom 90%	distant from EJC
ENST00000324666.9	FAM193A	1.60192	0.00121793	5.91565	0.731857	top 10%	distant from EJC
ENST00000532971.1	CSKMT	-0.781242	0.00121793	-0.118912	1	bottom 90%	distant from EJC
ENST00000265462.8	PRDX5	-0.595548	0.00122389	0.0429694	0.425858	bottom 90%	close to EJC
ENST00000479303.1	GSTK1	-1.18101	0.00123276	-0.109549	0.364412	bottom 90%	close to EJC
ENST00000319006.7	TALDO1	-0.580654	0.00124251	-0.243445	0.195135	bottom 90%	close to EJC
ENST00000491306.5	RPL37A	-0.343099	0.00124372	-0.0317596	0.518317	bottom 90%	distant from EJC
ENST00000396105.5	ZNFX1	1.65683	0.00126689	0.860787	0.795482	bottom 90%	distant from EJC
ENST00000565678.5	RNPS1	-0.723707	0.00129328	0.630929	0.173355	bottom 90%	close to EJC
ENST00000228740.6	LTA4H	-0.854828	0.00134881	-0.628	0.141895	bottom 90%	close to EJC
ENST00000376395.8	UBQLN1	-0.652086	0.00135535	-0.295385	0.427789	bottom 90%	close to EJC
ENST00000216190.12	EIF3D	-0.61531	0.00138037	4.21509	0.108512	top 10%	close to EJC
ENST00000381318.7	ITSN1	1.21579	0.00138842	3.99808	0.341621	top 10%	close to EJC
ENST00000311403.4	ZBTB4	1.3238	0.0014347	10.2249	0.995055	top 10%	distant from EJC
ENST00000375299.7	UPF3A	0.724911	0.00143618	10.4137	0.38103	top 10%	close to EJC
ENST00000272298.11	CALM2	-0.463669	0.0014666	0.563018	0.0834196	bottom 90%	close to EJC
ENST00000379221.3	DNAJC15	-0.758666	0.00149458	-0.0091356	0.352841	bottom 90%	close to EJC
ENST00000323374.8	SPHK1	-0.675642	0.00149528	0.410081	0.489432	bottom 90%	close to EJC
ENST00000389054.7	DIAPH1	0.796477	0.00149714	2.05463	0.225389	bottom 90%	close to EJC
ENST00000622315.1	CD24	-0.760287	0.00149714	0.0300619	0.396731	bottom 90%	close to EJC
ENST00000373715.10	SRSF3	-0.426028	0.00151808	0.0366603	0.0202373	bottom 90%	close to EJC
ENST00000368811.7	S100A10	-0.546513	0.00152819	0.164108	0.319284	bottom 90%	close to EJC
ENST00000457780.3	BRD1	2.19871	0.00157432	0.47878	0.564948	bottom 90%	distant from EJC
ENST00000505820.6	MIB2	1.32546	0.00157432	0.929576	0.399855	bottom 90%	close to EJC
ENST00000270223.6	DMWD	0.870162	0.00157432	1.34579	0.891771	bottom 90%	distant from EJC
ENST00000300026.3	PPIB	-0.636054	0.00163081	-0.0346515	0.2396	bottom 90%	close to EJC
ENST00000527372.6	MYO18A	1.87989	0.00164307	5.4913	0.323374	top 10%	close to EJC
ENST00000337002.8	SEC62	-0.499188	0.0016607	15.8739	0.486883	top 2%	close to EJC
ENST00000520547.3	EIF5AL1	-0.501668	0.00171192	-0.0737746	1	bottom 90%	distant from EJC
ENST00000368530.6	TPM3	-0.413677	0.00173426	1.39802	0.152108	bottom 90%	close to EJC
ENST00000380649.7	HADHA	-0.643306	0.00173492	-0.626308	0.310283	bottom 90%	close to EJC
ENST00000375687.9	ASXL1	0.899461	0.0018409	-0.718069	0.661373	bottom 90%	distant from EJC
ENST00000526495.5	DICER1	1.17094	0.00187512	2.92672	0.669126	bottom 90%	distant from EJC
ENST00000316299.9	PRKAG1	-0.745726	0.00187653	-0.322564	0.243527	bottom 90%	close to EJC
ENST00000506030.5	ERBIN	0.8587	0.00187682	0.243136	0.408359	bottom 90%	close to EJC
ENST00000395925.7	GLI3	1.19905	0.00188411	-0.90921	0.801895	bottom 90%	distant from EJC
ENST00000294742.6	ARPC5	-0.537417	0.00189899	-0.148665	0.0170406	bottom 90%	close to EJC
ENST00000599848.5	UPF1	1.08135	0.00192021	0.480852	0.281828	bottom 90%	close to EJC
ENST00000615331.4	POM121C	1.27263	0.00199105	-0.13643	0.112438	bottom 90%	close to EJC
ENST00000621332.4	MLLT6	1.07465	0.00199105	3.27005	0.522646	top 10%	distant from EJC
ENST00000374011.6	AHDC1	0.96847	0.00199105	-0.499318	1	bottom 90%	distant from EJC
ENST00000423316.6	EEF1D	-0.428869	0.00199105	1.6601	0.622094	bottom 90%	distant from EJC
ENST00000221462.8	PPP1R37	1.12533	0.00200665	1.12638	0.654071	bottom 90%	distant from EJC
ENST00000393193.6	NME1-NME2	-1.85806	0.00212298	-0.222648	0.159316	bottom 90%	close to EJC
ENST00000341423.9	HMGB1	-0.359948	0.00213567	9.79858	0.883604	top 10%	distant from EJC
ENST00000265433.7	NBN	-0.946969	0.00214448	2.34192	0.416667	bottom 90%	close to EJC
ENST00000374796.6	NCOA6	1.13806	0.0021852	4.36237	0.885031	top 10%	distant from EJC
ENST00000223641.4	SEC61B	-0.566817	0.00219098	-0.0182942	0	bottom 90%	close to EJC
ENST00000221801.7	FBL	-0.508985	0.00220541	2.97187	0.0610525	bottom 90%	close to EJC
ENST00000306177.9	USP42	1.13988	0.00225464	2.66997	0.556777	bottom 90%	distant from EJC
ENST00000265742.7	ANKIB1	0.874269	0.00225864	-1.06378	0.436243	bottom 90%	close to EJC
ENST00000221130.10	GSR	-0.554762	0.00229206	0.342516	0.583845	bottom 90%	distant from EJC
ENST00000337304.2	ATF4	0.438872	0.0023243	0.452928	0.99481	bottom 90%	distant from EJC
ENST00000322886.11	E2F7	1.26297	0.0024092	0.0853327	0.553893	bottom 90%	distant from EJC
ENST00000398864.7	AEBP2	1.02909	0.00244178	10.6862	0.896479	top 10%	distant from EJC
ENST00000286424.12	TMBIM4	-1.08351	0.00249414	-0.277744	0.563511	bottom 90%	distant from EJC
ENST00000320816.10	DAB2	0.631391	0.0025041	1.88016	0.160552	bottom 90%	close to EJC
ENST00000367607.7	CEP350	0.898789	0.00251165	8.55085	0.616897	top 10%	distant from EJC
ENST00000263791.9	EIF2AK4	0.736905	0.00251916	0.968177	0.0945145	bottom 90%	close to EJC
ENST00000245206.9	GOT2	-0.635541	0.00252032	-0.553333	0.205679	bottom 90%	close to EJC
ENST00000581193.5	MYL12B	-0.482212	0.00259707	-0.0276028	0.550446	bottom 90%	distant from EJC
ENST00000397412.7	CRAMP1	1.77744	0.0026116	-0.088591	0.633247	bottom 90%	distant from EJC
ENST00000311027.9	MADD	1.01115	0.00263556	-1.36217	0.328836	bottom 90%	close to EJC
ENST00000321407.2	GCC1	1.47624	0.00265568	2.34811	0.976156	bottom 90%	distant from EJC
ENST00000367679.6	CACYBP	-0.422926	0.00266731	1.3453	0.444706	bottom 90%	close to EJC
ENST00000397588.7	CDYL	0.891237	0.00270081	-0.0241385	0.558698	bottom 90%	distant from EJC
ENST00000368300.8	LMNA	-0.368063	0.00270246	1.32183	0.428528	bottom 90%	close to EJC
ENST00000433867.5	PRKD2	1.24325	0.00271291	-0.150221	0.379689	bottom 90%	close to EJC
ENST00000350878.8	MAP4K4	0.669828	0.00271291	6.29411	0.233874	top 10%	close to EJC
ENST00000646974.1	TPM4	-0.424902	0.00273047	2.34726	0.197132	bottom 90%	close to EJC
ENST00000291295.13	CALM3	-0.474275	0.0027612	0.421057	0.119499	bottom 90%	close to EJC
ENST00000215754.7	MIF	-0.41375	0.00277724	-0.0266159	0.635564	bottom 90%	distant from EJC
ENST00000302386.9	GABARAP	-0.491801	0.00277842	-0.0857184	0.19736	bottom 90%	close to EJC
ENST00000271638.2	S100A11	-0.497167	0.00279723	-0.162749	0.421619	bottom 90%	close to EJC
ENST00000315596.14	PDS5B	1.06448	0.0028138	3.81409	0.504289	top 10%	distant from EJC
ENST00000228825.11	ARPC3	-0.528362	0.00282144	-0.076855	0.0220912	bottom 90%	close to EJC
ENST00000381844.8	YWHAQ	-0.497593	0.00283329	-0.0794812	0.716109	bottom 90%	distant from EJC
ENST00000353411.10	SKP1	-0.428508	0.00288073	0.238557	0.14059	bottom 90%	close to EJC
ENST00000300688.7	ATP5MG	-0.491619	0.00294166	-0.123207	0.479878	bottom 90%	close to EJC
ENST00000476665.5	IQCE	1.39795	0.00310765	2.5113	0.145353	bottom 90%	close to EJC
ENST00000305885.2	FEN1	-0.524596	0.00313429	0.261465	1	bottom 90%	distant from EJC
ENST00000323997.10	ENO3	-0.766932	0.00314821	-0.41394	0.360251	bottom 90%	close to EJC
ENST00000334082.10	HOMER1	0.975692	0.00316035	0.928785	0.297768	bottom 90%	close to EJC
ENST00000246069.11	DSTN	-0.405916	0.0031733	0.463125	0.576192	bottom 90%	distant from EJC
ENST00000379731.4	B4GALT1	-0.559839	0.00324745	-0.347256	0.264883	bottom 90%	close to EJC
ENST00000493678.5	PARK7	-0.439565	0.00326054	-0.136425	0.163981	bottom 90%	close to EJC
ENST00000394170.6	ZKSCAN5	1.43544	0.00326236	0.119519	0.799856	bottom 90%	distant from EJC
ENST00000373609.1	TXLNA	1.01068	0.00328619	1.72404	0.356417	bottom 90%	close to EJC
ENST00000397708.1	MCM3AP	1.00616	0.00334004	-0.424391	0.446319	bottom 90%	close to EJC
ENST00000397954.6	UBE3A	0.670727	0.00334004	0.44711	0.700735	bottom 90%	distant from EJC
ENST00000493960.6	FAM208A	0.848937	0.00334741	-0.0579326	0.449483	bottom 90%	close to EJC
ENST00000321990.4	ATAD5	1.39458	0.00338064	15.5715	0.642403	top 2%	distant from EJC
ENST00000360150.8	ERGIC2	-0.674324	0.0034262	-0.513457	0.266247	bottom 90%	close to EJC
ENST00000337526.10	RTN4	-0.422424	0.00345549	5.77336	0.960972	top 10%	distant from EJC
ENST00000355899.7	PLS3	-0.620627	0.00346242	-0.275612	0.153636	bottom 90%	close to EJC
ENST00000376148.8	NFKBIL1	1.2341	0.00349482	1.53198	0.896506	bottom 90%	distant from EJC
ENST00000554455.5	HNRNPC	-0.37301	0.00349909	1.78895	0.374541	bottom 90%	close to EJC
ENST00000302904.8	UBTF	0.575419	0.00354113	6.43031	0.340458	top 10%	close to EJC
ENST00000321265.9	NUDC	-0.397866	0.00357238	1.93345	0.187633	bottom 90%	close to EJC
ENST00000358465.6	TRIM33	0.759508	0.00361241	1.68069	0.622265	bottom 90%	distant from EJC
ENST00000270815.4	C1orf216	1.35622	0.00376508	-0.0938229	0.992667	bottom 90%	distant from EJC
ENST00000355693.4	COA4	-0.614286	0.00376508	0.245826	1	bottom 90%	distant from EJC
ENST00000524958.5	C11orf98	0.631584	0.00381952	0.124837	0.321943	bottom 90%	close to EJC
ENST00000261609.11	HERC2	0.989056	0.0038849	-2.9502	0.345295	bottom 90%	close to EJC
ENST00000355192.8	MSRB3	-0.859011	0.00397443	-0.11189	0.43712	bottom 90%	close to EJC
ENST00000369159.2	HIST2H2AA3	2.12368	0.00398246	-0.152832	1	bottom 90%	distant from EJC
ENST00000254301.13	LGALS3	-0.617517	0.00404185	0.051746	0.86103	bottom 90%	distant from EJC
ENST00000296511.9	ANXA5	-0.467634	0.00404829	-0.143206	0.163317	bottom 90%	close to EJC
ENST00000527447.1	CREBZF	1.26561	0.00409202	1.71689	1	bottom 90%	distant from EJC
ENST00000262873.11	MYH7B	1.14257	0.00410101	14.3628	0.508268	top 2%	distant from EJC
ENST00000373042.4	C1orf122	-0.587058	0.00410101	1.10562	0.665275	bottom 90%	distant from EJC
ENST00000245838.12	THOC2	0.507517	0.0041176	20.2188	0.416991	top 2%	close to EJC
ENST00000366923.7	EPRS	-0.535286	0.0041176	3.46516	0.472194	top 10%	close to EJC
ENST00000368881.8	PSMD4	-0.46414	0.00418363	0.587372	0.381312	bottom 90%	close to EJC
ENST00000395474.7	WDR6	0.878376	0.00420584	-0.536388	0.972938	bottom 90%	distant from EJC
ENST00000370995.6	SERBP1	-0.310244	0.004219	1.1454	0.223362	bottom 90%	close to EJC
ENST00000262394.6	WSB1	-0.643662	0.00429636	-0.550821	0.491954	bottom 90%	close to EJC
ENST00000324266.9	TRAPPC12	1.39829	0.00432089	0.231531	0.640872	bottom 90%	distant from EJC
ENST00000374789.7	PARD3	0.90156	0.00436009	2.66267	0.540254	bottom 90%	distant from EJC
ENST00000491143.2	ONECUT2	0.635211	0.00436506	1.27166	0.948245	bottom 90%	distant from EJC
ENST00000375412.10	FAM120AOS	0.768214	0.00436916	-0.0145223	0.613615	bottom 90%	distant from EJC
ENST00000267812.3	MFAP1	0.74745	0.00440796	3.79367	0.367596	top 10%	close to EJC
ENST00000394053.6	MTHFD2	-0.537833	0.00445748	-0.11204	0.623747	bottom 90%	distant from EJC
ENST00000262646.11	RAB2A	-0.477978	0.00449606	0.712515	0.0876374	bottom 90%	close to EJC
ENST00000443035.7	DENND4A	1.34968	0.00449761	-0.444566	0.480364	bottom 90%	close to EJC
ENST00000256474.2	VHL	0.928041	0.00456386	1.40313	0.990676	bottom 90%	distant from EJC
ENST00000521089.5	WWC1	0.927807	0.00456386	6.36061	0.515941	top 10%	distant from EJC
ENST00000518802.5	RNF145	0.512492	0.00456386	2.96746	0.147745	bottom 90%	close to EJC
ENST00000627305.2	DBI	-0.420333	0.00456386	1.00129	0.518809	bottom 90%	distant from EJC
ENST00000438607.2	TMA7	-0.432599	0.00456386	1.00464	0	bottom 90%	close to EJC
ENST00000549117.5	CD63	-0.439239	0.00456386	-0.314641	0.0396827	bottom 90%	close to EJC
ENST00000374561.5	ID3	-0.412705	0.00461726	-0.112514	0.129862	bottom 90%	close to EJC
ENST00000217131.5	CTSZ	-0.683799	0.00465446	0.0646484	0.579647	bottom 90%	distant from EJC
ENST00000001008.5	FKBP4	-0.496879	0.00468558	0.626184	0.436643	bottom 90%	close to EJC
ENST00000304414.11	ARL6IP1	-0.546267	0.00470286	0.250691	0.697868	bottom 90%	distant from EJC
ENST00000254846.9	KDM6B	1.21452	0.00478079	1.42415	0.541031	bottom 90%	distant from EJC
ENST00000356654.8	ATN1	1.0856	0.00478079	8.65357	0.770425	top 10%	distant from EJC
ENST00000502732.5	ABL2	0.796098	0.00478476	-0.930528	0.762826	bottom 90%	distant from EJC
ENST00000256383.8	EIF2S1	-0.494998	0.00482078	0.241625	0.466784	bottom 90%	close to EJC
ENST00000406360.1	FOXO3	1.0166	0.00482123	0.494325	0.968107	bottom 90%	distant from EJC
ENST00000342665.4	SOX12	1.12239	0.00487712	3.95881	1	top 10%	distant from EJC
ENST00000327044.6	NOC2L	-0.727377	0.00496368	4.44581	0.205323	top 10%	close to EJC
ENST00000492112.2	SRSF10	-0.505093	0.00496692	0.262063	0.646215	bottom 90%	distant from EJC
ENST00000420886.6	SBNO1	0.710202	0.00498555	5.01388	0.3249	top 10%	close to EJC
ENST00000377982.8	ACTR2	-0.437981	0.00498555	-0.253522	0.490062	bottom 90%	close to EJC
ENST00000315758.9	MDH2	-0.500693	0.00498555	-0.190149	0.261635	bottom 90%	close to EJC
ENST00000361505.9	PNP	-0.650907	0.00498555	-0.106818	0.57387	bottom 90%	distant from EJC
ENST00000580168.5	HELZ	0.874831	0.00510843	-1.55582	0.630082	bottom 90%	distant from EJC
ENST00000377526.3	AUP1	-0.614372	0.00510843	0.0184579	0.180351	bottom 90%	close to EJC
ENST00000392386.7	CRLF1	-0.575162	0.00514505	-0.0770921	0.430013	bottom 90%	close to EJC
ENST00000315781.9	SNAP47	1.11146	0.0051853	0.0526564	0.610132	bottom 90%	distant from EJC
ENST00000326648.4	ZNF609	1.09232	0.0051853	2.5813	0.900464	bottom 90%	distant from EJC
ENST00000460843.5	EHMT1	0.989369	0.00520726	1.22005	0.394551	bottom 90%	close to EJC
ENST00000248553.6	HSPB1	-0.451508	0.00521	-0.073743	0.595762	bottom 90%	distant from EJC
ENST00000388913.3	FAM83H	0.826635	0.00523193	2.13216	0.956804	bottom 90%	distant from EJC
ENST00000321394.11	TCP1	-0.476398	0.00523193	-0.445478	0.327433	bottom 90%	close to EJC
ENST00000262982.2	CSE1L	-0.524645	0.00529725	-0.747806	0.211233	bottom 90%	close to EJC
ENST00000368206.5	HDGF	-0.336016	0.0052978	4.16086	0.421749	top 10%	close to EJC
ENST00000342206.10	IGBP1	-0.781122	0.00530408	1.11399	0.409769	bottom 90%	close to EJC
ENST00000339296.9	ZNF621	1.06224	0.00530644	-0.385083	0.765615	bottom 90%	distant from EJC
ENST00000223208.9	CEP41	-1.05988	0.00535218	0.118921	0.147839	bottom 90%	close to EJC
ENST00000547517.5	RAB5C	-0.521146	0.00536915	-0.0822182	0.0742011	bottom 90%	close to EJC
ENST00000393370.6	PTPA	-0.562284	0.00537867	-0.424224	0.295501	bottom 90%	close to EJC
ENST00000406961.5	NCOA1	1.16204	0.00539865	0.0280999	0.618898	bottom 90%	distant from EJC
ENST00000344843.11	MRPL20	-0.453569	0.00539865	-0.194846	0.420427	bottom 90%	close to EJC
ENST00000263629.8	MTIF2	0.980031	0.00543101	2.99699	0.546877	bottom 90%	distant from EJC
ENST00000322764.9	ZYX	-0.610128	0.00547106	0.340895	0.336508	bottom 90%	close to EJC
ENST00000314133.3	COX8A	-0.405596	0.00551258	-0.020218	0	bottom 90%	close to EJC
ENST00000261868.9	EIF3J	-0.365855	0.00567314	7.97037	0.0637131	top 10%	close to EJC
ENST00000615234.4	POLR2E	-0.465664	0.00567314	-0.0197173	0.113415	bottom 90%	close to EJC
ENST00000237536.8	SOGA1	1.40387	0.00568109	4.94179	0.667372	top 10%	distant from EJC
ENST00000305786.6	CYCS	-0.356346	0.00569353	0.268141	0.814213	bottom 90%	distant from EJC
ENST00000258091.9	CCT7	-0.402378	0.00569353	-0.609564	0.155016	bottom 90%	close to EJC
ENST00000216455.8	PSMA3	-0.549464	0.00569353	0.579047	0.0710144	bottom 90%	close to EJC
ENST00000528157.5	MANF	-0.589892	0.00569353	2.36002	0.807747	bottom 90%	distant from EJC
ENST00000546361.6	CHERP	0.815273	0.00570438	3.82495	0.514152	top 10%	distant from EJC
ENST00000393667.7	GOLGB1	1.1349	0.00575067	21.4138	0.894483	top 2%	distant from EJC
ENST00000319410.9	KARS	-0.548119	0.00575067	-0.255505	0.336666	bottom 90%	close to EJC
ENST00000242776.8	DDX39A	0.802485	0.00585063	-0.273933	0.637302	bottom 90%	distant from EJC
ENST00000544040.6	CHD4	0.415399	0.00585063	9.42926	0.244708	top 10%	close to EJC
ENST00000350997.11	FADS1	-0.499208	0.00585102	-0.134176	0.635669	bottom 90%	distant from EJC
ENST00000170168.8	REXO1	1.29956	0.00589746	0.57257	0.617181	bottom 90%	distant from EJC
ENST00000225777.7	SYNGR2	-0.896939	0.00590525	0.124641	0.528913	bottom 90%	distant from EJC
ENST00000278935.7	CEP164	0.923336	0.00596647	7.2729	0.32826	top 10%	close to EJC
ENST00000354858.10	AK2	-0.451454	0.00600795	-0.148425	0.314966	bottom 90%	close to EJC
ENST00000285930.8	AKR1B1	-0.488656	0.00600795	-0.0848792	0.0974602	bottom 90%	close to EJC
ENST00000399799.2	ROCK1	0.629962	0.00608596	13.0372	0.23761	top 2%	close to EJC
ENST00000610426.4	NSA2	-0.456199	0.00612825	3.10008	0.549367	bottom 90%	distant from EJC
ENST00000399262.6	JMJD1C	1.31697	0.0061564	8.10041	0.624016	top 10%	distant from EJC
ENST00000393227.6	LUC7L3	-0.3738	0.00619259	14.1358	0.6002	top 2%	distant from EJC
ENST00000302503.7	MTCH2	-0.46934	0.00621511	-0.335646	0.0872408	bottom 90%	close to EJC
ENST00000389266.7	GARS	-0.454858	0.00627794	-0.446538	0.174304	bottom 90%	close to EJC
ENST00000645320.1	CTNNB1	-0.490718	0.00627794	-0.810324	0.569769	bottom 90%	distant from EJC
ENST00000381298.6	IL6ST	-0.839799	0.00649381	-0.590177	0.542829	bottom 90%	distant from EJC
ENST00000236959.13	ATIC	-0.572963	0.00651621	-0.585231	0.274173	bottom 90%	close to EJC
ENST00000253048.9	ZC3H4	1.2904	0.00656003	7.59703	0.434374	top 10%	close to EJC
ENST00000355257.7	SNU13	-0.425263	0.00666734	-0.14804	0.526649	bottom 90%	distant from EJC
ENST00000299213.9	LARP6	1.31755	0.00670339	0.763092	0.861586	bottom 90%	distant from EJC
ENST00000398706.6	ZSWIM8	1.28619	0.0067104	-0.445576	0.579337	bottom 90%	distant from EJC
ENST00000375759.7	SPEN	0.9512	0.0067104	4.5648	0.914667	top 10%	distant from EJC
ENST00000339486.7	RIOK3	1.05528	0.00672849	0.6281	0.165647	bottom 90%	close to EJC
ENST00000261332.10	ZNF24	0.63515	0.00672849	0.341407	0.956429	bottom 90%	distant from EJC
ENST00000327247.9	GBA	-1.62376	0.00672849	-0.60338	0.349373	bottom 90%	close to EJC
ENST00000361357.7	MAP3K3	0.991007	0.00681288	-0.760548	0.101201	bottom 90%	close to EJC
ENST00000229379.2	COX6A1	-0.501062	0.00681288	-0.0770148	0.213029	bottom 90%	close to EJC
ENST00000373242.6	SAR1A	-0.580563	0.00685077	-0.196328	0.146593	bottom 90%	close to EJC
ENST00000381897.5	RFC1	0.640905	0.00688458	12.4035	0.50721	top 2%	distant from EJC
ENST00000330374.6	VMA21	-0.679928	0.00704478	-0.0748933	0.145475	bottom 90%	close to EJC
ENST00000379938.6	RREB1	1.54689	0.00707238	0.938192	0.9127	bottom 90%	distant from EJC
ENST00000374518.5	BMS1	0.640414	0.00710071	7.17011	0.656144	top 10%	distant from EJC
ENST00000336023.9	TUBA1B	-0.337621	0.00710618	0.190913	0.966984	bottom 90%	distant from EJC
ENST00000375882.6	CSNK2B	-0.676058	0.0073015	-0.233508	0.0993731	bottom 90%	close to EJC
ENST00000248342.8	EIF3K	-0.466335	0.00731049	-0.141965	0.0726143	bottom 90%	close to EJC
ENST00000296506.7	SCRG1	0.951932	0.00736	-0.116804	0.91475	bottom 90%	distant from EJC
ENST00000373237.3	PSMB2	-0.460174	0.00736	-0.138921	0.184613	bottom 90%	close to EJC
ENST00000356708.11	ATP5F1C	-0.511238	0.00736	-0.388476	0.148911	bottom 90%	close to EJC
ENST00000216605.12	MTHFD1	-0.678782	0.00736	-0.846628	0.0691559	bottom 90%	close to EJC
ENST00000263847.5	OSBP	1.05357	0.00742769	0.523668	0.657427	bottom 90%	distant from EJC
ENST00000256682.8	ARF3	-0.5803	0.00745826	-0.136352	0.552652	bottom 90%	distant from EJC
ENST00000355341.8	ZFYVE19	1.10962	0.00747062	0.428038	0.504824	bottom 90%	distant from EJC
ENST00000484800.6	MCM10	0.881694	0.00747062	1.78005	0.369476	bottom 90%	close to EJC
ENST00000203630.9	MLF2	-0.546475	0.00748571	-0.00347653	0	bottom 90%	close to EJC
ENST00000407559.7	WDR60	1.09999	0.00756814	8.85621	0.574151	top 10%	distant from EJC
ENST00000252593.6	BST2	-0.599548	0.00759375	0.0162045	0.161764	bottom 90%	close to EJC
ENST00000378164.6	TAF2	1.03831	0.00766018	-0.585049	0.320413	bottom 90%	close to EJC
ENST00000361611.10	PSMB5	-0.442528	0.00773195	-0.378243	0.83491	bottom 90%	distant from EJC
ENST00000253925.11	PPFIA1	0.783459	0.00784872	2.8261	0.151344	bottom 90%	close to EJC
ENST00000257287.4	CEP135	1.32195	0.00797981	7.6043	0.344081	top 10%	close to EJC
ENST00000360383.7	CDC16	0.973019	0.00797981	-0.449659	0.380262	bottom 90%	close to EJC
ENST00000248089.7	HCFC1R1	-0.504386	0.00798194	0.329538	0.211991	bottom 90%	close to EJC
ENST00000313250.9	DHRS4	-0.907001	0.00807529	0.230583	0.0494343	bottom 90%	close to EJC
ENST00000313269.5	GRINA	-0.612589	0.00809877	-0.336574	0.402445	bottom 90%	close to EJC
ENST00000375661.5	LSM2	-0.584471	0.00816103	-0.0314398	0.929513	bottom 90%	distant from EJC
ENST00000396976.6	ZSCAN29	1.0731	0.00820696	0.884526	0.794681	bottom 90%	distant from EJC
ENST00000614790.4	CWC25	0.730687	0.00820696	6.145	0.408524	top 10%	close to EJC
ENST00000299300.10	CCT2	-0.462366	0.00820696	0.0823999	0.146849	bottom 90%	close to EJC
ENST00000518288.5	ARHGEF10	1.18578	0.00828786	-0.731558	0.317297	bottom 90%	close to EJC
ENST00000456283.6	ZNF714	0.849701	0.00840813	-0.230141	0.906599	bottom 90%	distant from EJC
ENST00000559596.5	NUSAP1	-0.441631	0.00840813	1.33859	0.181288	bottom 90%	close to EJC
ENST00000262428.4	COTL1	-0.421671	0.00841123	0.19674	0.676602	bottom 90%	distant from EJC
ENST00000326225.3	AHCTF1	0.942774	0.00841662	4.48306	0.647936	top 10%	distant from EJC
ENST00000239231.6	PANK3	1.09764	0.0084358	-0.386939	0.366648	bottom 90%	close to EJC
ENST00000225916.9	KAT2A	-0.551324	0.00844101	-0.781622	0.416906	bottom 90%	close to EJC
ENST00000423759.5	TAF1	1.21512	0.00846476	3.86446	0.485371	top 10%	close to EJC
ENST00000457308.5	DHX57	1.32118	0.00860251	0.427934	0.533552	bottom 90%	distant from EJC
ENST00000379406.7	NAA16	1.00068	0.00868709	7.45499	0.383096	top 10%	close to EJC
ENST00000399017.6	TTC3	0.425137	0.00886051	13.3942	0.367346	top 2%	close to EJC
ENST00000326047.8	KIF15	1.06859	0.00887538	7.93996	0.190566	top 10%	close to EJC
ENST00000411763.6	AP2M1	-0.398978	0.0088895	-0.443728	0.321304	bottom 90%	close to EJC
ENST00000395284.7	CDK1	-0.551104	0.00893833	-0.0924833	0.403512	bottom 90%	close to EJC
ENST00000403263.5	INO80D	1.00257	0.00894141	0.357943	0.820056	bottom 90%	distant from EJC
ENST00000521776.2	UTP14C	-1.21685	0.00894141	2.39751	1	bottom 90%	distant from EJC
ENST00000235372.11	PRDM2	0.988311	0.00903975	7.15722	0.864785	top 10%	distant from EJC
ENST00000369825.6	ATP5MD	-0.511537	0.00903975	-0.0274134	0	bottom 90%	close to EJC
ENST00000545279.5	SMAD5	0.649706	0.00905043	0.191815	0.820578	bottom 90%	distant from EJC
ENST00000265643.3	GAL	-0.550485	0.00905043	-0.186215	0.187696	bottom 90%	close to EJC
ENST00000216802.9	PSME2	-0.681388	0.00916631	-0.09552	0.0161449	bottom 90%	close to EJC
ENST00000399688.7	PAICS	-0.424314	0.00921238	-0.311676	0.468804	bottom 90%	close to EJC
ENST00000253458.11	GSE1	0.872745	0.00921761	8.01519	0.692312	top 10%	distant from EJC
ENST00000299166.8	NDUFB8	-0.499629	0.00921761	-0.185183	0.520466	bottom 90%	distant from EJC
ENST00000372391.6	DLG5	1.02137	0.00933676	1.25086	0.495765	bottom 90%	close to EJC
ENST00000229238.4	MRPL51	-0.381406	0.00946176	0.00262809	0.518482	bottom 90%	distant from EJC
ENST00000382405.7	CBWD5	-0.952853	0.0095356	0.236064	0.349863	bottom 90%	close to EJC
ENST00000227524.8	PRPF19	-0.454885	0.0095411	-0.376729	0.08494	bottom 90%	close to EJC
ENST00000405201.5	NCOR2	0.691438	0.00956834	13.398	0.414467	top 2%	close to EJC
ENST00000356033.8	JPT1	-0.462958	0.00956834	-0.170452	0.23246	bottom 90%	close to EJC
ENST00000317991.9	GRAMD1A	-0.942423	0.00956834	-0.289521	0.285412	bottom 90%	close to EJC
ENST00000226230.7	TMEM97	-0.644755	0.00960357	0.311666	0.965816	bottom 90%	distant from EJC
ENST00000398665.7	DOT1L	1.11373	0.00978642	1.64263	0.43684	bottom 90%	close to EJC
ENST00000303904.7	COPS6	-0.416776	0.00983579	0.2441	0.137762	bottom 90%	close to EJC
ENST00000627621.2	NFAT5	1.04718	0.00998331	1.29254	0.888493	bottom 90%	distant from EJC
ENST00000580887.5	MYL12A	-0.46513	0.010009	-0.0526505	0.517249	bottom 90%	distant from EJC
ENST00000372858.7	PABPC4	-0.891947	0.0100176	-0.400205	0.2328	bottom 90%	close to EJC
ENST00000481195.5	PPP2CA	-0.492641	0.0101043	-0.137717	0.338685	bottom 90%	close to EJC
ENST00000278671.9	LAMTOR1	-0.536247	0.0101043	-0.149965	0.229035	bottom 90%	close to EJC
ENST00000174618.4	MNT	1.02157	0.0101555	1.55561	0.507918	bottom 90%	distant from EJC
ENST00000316963.7	LYPLA1	-0.637726	0.0101608	-0.11721	0.300454	bottom 90%	close to EJC
ENST00000453153.6	FASTKD1	1.53779	0.0104098	-0.571852	0.309504	bottom 90%	close to EJC
ENST00000359187.4	GOLGA8A	1.22589	0.0104267	3.66438	0.263003	top 10%	close to EJC
ENST00000331457.8	DRG1	-0.710279	0.0104618	-0.310505	0.259457	bottom 90%	close to EJC
ENST00000581066.2	MRPS21	-0.488743	0.0106146	-0.00767427	0.611295	bottom 90%	distant from EJC
ENST00000353383.5	RAI1	1.0868	0.0108274	5.95124	0.980529	top 10%	distant from EJC
ENST00000380421.3	PIR	-0.596069	0.0110087	-0.256362	0.279972	bottom 90%	close to EJC
ENST00000308153.8	H2AFV	-0.399639	0.0110923	-0.0241105	0.138927	bottom 90%	close to EJC
ENST00000330263.4	MRTO4	-0.456778	0.0110923	-0.0999144	0.225579	bottom 90%	close to EJC
ENST00000270776.12	PGD	-0.606542	0.0110957	-0.379396	0.224516	bottom 90%	close to EJC
ENST00000265563.12	PRKAR2A	-0.32955	0.0111972	0.337924	0.17293	bottom 90%	close to EJC
ENST00000611405.4	SRRT	0.583897	0.0112053	7.19874	0.445171	top 10%	close to EJC
ENST00000356142.4	RAC1	-0.300302	0.0112053	-0.240814	0.273036	bottom 90%	close to EJC
ENST00000221455.7	CLASRP	0.804722	0.011342	3.11672	0.295389	bottom 90%	close to EJC
ENST00000204726.7	GOLGA3	0.823573	0.0115288	5.82346	0.444168	top 10%	close to EJC
ENST00000389462.8	PTMS	-0.371821	0.0115288	9.22827	0.0953731	top 10%	close to EJC
ENST00000329734.3	IRX3	0.820543	0.011585	5.95586	0.987218	top 10%	distant from EJC
ENST00000397333.3	DDX51	1.34469	0.0115878	3.60479	0.560017	top 10%	distant from EJC
ENST00000308736.6	DHX37	0.902923	0.0117725	6.67086	0.594138	top 10%	distant from EJC
ENST00000300952.6	MIDN	0.514413	0.0117725	0.733924	0.71601	bottom 90%	distant from EJC
ENST00000265026.7	MAP3K13	0.724504	0.0119191	-0.16918	0.415092	bottom 90%	close to EJC
ENST00000394105.6	GAPVD1	0.6714	0.0119501	-1.09322	0.383252	bottom 90%	close to EJC
ENST00000452906.3	HIGD1A	-0.644815	0.0121045	-0.162506	0.11346	bottom 90%	close to EJC
ENST00000375300.5	SIK3	1.1955	0.0121363	1.31177	0.526993	bottom 90%	distant from EJC
ENST00000537328.5	TMEM258	-0.458098	0.0121363	-0.0291365	0	bottom 90%	close to EJC
ENST00000430524.5	RANBP1	-0.434067	0.012199	1.50475	0.129519	bottom 90%	close to EJC
ENST00000409784.7	RAB1A	-0.593991	0.012199	-0.132324	0.339173	bottom 90%	close to EJC
ENST00000288207.6	CCNB2	-0.612913	0.012199	-0.199684	0.355135	bottom 90%	close to EJC
ENST00000248437.8	TUBA4A	-0.379504	0.0122911	0.346132	0.958372	bottom 90%	distant from EJC
ENST00000448116.6	SHC1	-0.50643	0.0122911	-0.324384	0.741602	bottom 90%	distant from EJC
ENST00000358273.8	NF1	0.754174	0.0123626	-2.12652	0.237384	bottom 90%	close to EJC
ENST00000371497.9	TSHZ2	-0.775319	0.0124748	3.49356	0.825464	top 10%	distant from EJC
ENST00000306721.7	CDCA7	-0.984312	0.0124748	0.70526	0.0993317	bottom 90%	close to EJC
ENST00000474879.6	LMF2	-0.866286	0.0125629	-0.20004	0.507645	bottom 90%	distant from EJC
ENST00000281141.8	CDC123	-0.466665	0.0125737	-0.140562	0	bottom 90%	close to EJC
ENST00000351989.7	DGCR8	1.14392	0.0127213	0.581503	0.479754	bottom 90%	close to EJC
ENST00000456315.6	DEPDC1	-0.631919	0.0128704	2.18424	0.567037	bottom 90%	distant from EJC
ENST00000303375.9	MRC2	0.836212	0.0129956	-0.54582	0.364392	bottom 90%	close to EJC
ENST00000380412.6	ZNF768	0.959699	0.013024	0.0357141	0.526684	bottom 90%	distant from EJC
ENST00000240922.7	NAA50	-0.480847	0.0130835	-0.0944453	0.349883	bottom 90%	close to EJC
ENST00000309451.6	MZT2A	-0.495908	0.0130835	0.592993	0.570339	bottom 90%	distant from EJC
ENST00000355338.6	WARS	-0.531529	0.0130835	-0.457227	0.491864	bottom 90%	close to EJC
ENST00000309318.7	PPP1R14B	-0.349424	0.0131123	0.36926	0.573388	bottom 90%	distant from EJC
ENST00000257904.10	CDK4	-0.499625	0.0131194	0.279247	0.725252	bottom 90%	distant from EJC
ENST00000540288.5	PLCB3	0.921371	0.0131602	1.66918	0.246497	bottom 90%	close to EJC
ENST00000373586.1	EIF3I	-0.423155	0.0131757	-0.416387	0.0357671	bottom 90%	close to EJC
ENST00000243253.7	SEC61A1	-0.624669	0.0132157	-0.428781	0.240718	bottom 90%	close to EJC
ENST00000615540.4	PDLIM5	-0.593855	0.0132463	-0.732662	0.311833	bottom 90%	close to EJC
ENST00000253031.6	YIPF2	-0.768955	0.0132463	1.13564	0.129927	bottom 90%	close to EJC
ENST00000534358.6	KMT2A	0.808627	0.0132613	5.19625	0.71325	top 10%	distant from EJC
ENST00000399455.2	USP47	0.541898	0.0132613	1.17152	0.427211	bottom 90%	close to EJC
ENST00000270142.10	SOD1	-0.376848	0.0134054	0.0112232	0.273946	bottom 90%	close to EJC
ENST00000310144.10	PSMC5	-0.399279	0.0134054	0.0940499	0.110835	bottom 90%	close to EJC
ENST00000396821.7	DDX17	-0.454526	0.0134054	-0.046481	0.595889	bottom 90%	distant from EJC
ENST00000375571.5	MAPRE1	-0.611198	0.0134054	-0.12175	0.472736	bottom 90%	close to EJC
ENST00000264645.11	CASC3	0.718166	0.0135039	0.505204	0.642701	bottom 90%	distant from EJC
ENST00000222284.9	TMEM147	-0.569309	0.013544	-0.0486171	0	bottom 90%	close to EJC
ENST00000361445.8	MTOR	0.964039	0.0136294	-1.91475	0.268054	bottom 90%	close to EJC
ENST00000399396.7	N4BP2L2	0.635499	0.0136693	5.44518	0.785251	top 10%	distant from EJC
ENST00000263094.10	ABCA7	0.971077	0.013758	0.767601	0.371212	bottom 90%	close to EJC
ENST00000261712.7	PSMD11	-0.381186	0.013758	-0.541066	0.269058	bottom 90%	close to EJC
ENST00000344420.9	SLC35F6	-0.880054	0.013758	-0.153651	0.336601	bottom 90%	close to EJC
ENST00000605844.5	TAF15	-0.505395	0.0137926	11.205	0.667893	top 2%	distant from EJC
ENST00000308110.8	MUS81	0.905284	0.0137955	0.52971	0.0682475	bottom 90%	close to EJC
ENST00000358344.7	HNRNPAB	-0.413635	0.0137955	0.635135	0.527387	bottom 90%	distant from EJC
ENST00000328923.7	SHMT2	-0.573851	0.0137955	-0.346543	0.338727	bottom 90%	close to EJC
ENST00000368026.10	F11R	-1.45294	0.0137955	-0.320297	0.173961	bottom 90%	close to EJC
ENST00000261735.3	ERP29	-0.606206	0.0138158	0.835608	0.974794	bottom 90%	distant from EJC
ENST00000357992.8	ELK4	0.840448	0.013897	-0.367288	0.770949	bottom 90%	distant from EJC
ENST00000356091.10	NPEPL1	1.01718	0.01402	-0.0847409	0.390345	bottom 90%	close to EJC
ENST00000321680.10	STXBP5	0.808373	0.01402	-0.565869	0.462288	bottom 90%	close to EJC
ENST00000281928.8	MED13L	0.690231	0.01402	-1.9133	0.475415	bottom 90%	close to EJC
ENST00000259873.4	MRPS18B	-0.504076	0.01402	-0.401258	0.350832	bottom 90%	close to EJC
ENST00000340930.7	PTK2	0.791155	0.0141389	-0.316163	0.137148	bottom 90%	close to EJC
ENST00000396209.5	MGST1	-0.537781	0.0142476	-0.0117215	0.195676	bottom 90%	close to EJC
ENST00000266079.4	PRPF6	0.580108	0.0142668	0.779592	0.172805	bottom 90%	close to EJC
ENST00000549043.5	COPZ1	-0.411543	0.0142668	-0.202222	0.160194	bottom 90%	close to EJC
ENST00000498124.1	CDKN2A	-0.351258	0.0143153	0.813854	0.682043	bottom 90%	distant from EJC
ENST00000356978.8	CALM1	-0.312368	0.014328	0.315343	0.134744	bottom 90%	close to EJC
ENST00000418596.7	FAM126B	0.898143	0.01433	-0.264772	0.528995	bottom 90%	distant from EJC
ENST00000524821.5	C8orf82	-1.11521	0.0143419	0.234575	0.923495	bottom 90%	distant from EJC
ENST00000368704.5	S100A16	-0.430374	0.0143493	0.358092	0.857165	bottom 90%	distant from EJC
ENST00000368376.7	MTX1	-0.603187	0.0143493	0.299967	0.648995	bottom 90%	distant from EJC
ENST00000336838.10	CCDC88A	0.593633	0.01459	21.7216	0.640271	top 2%	distant from EJC
ENST00000373275.4	BRWD3	0.998456	0.0146217	6.04806	0.624373	top 10%	distant from EJC
ENST00000313132.8	VDAC2	-0.44852	0.0146856	-0.205341	0.539401	bottom 90%	distant from EJC
ENST00000229239.9	GAPDH	-0.600324	0.0146927	-0.268082	0.426624	bottom 90%	close to EJC
ENST00000314852.2	IMP3	-0.570034	0.0148443	-0.0170567	1	bottom 90%	distant from EJC
ENST00000540757.6	DYRK4	1.15905	0.0150091	-0.236609	0.394403	bottom 90%	close to EJC
ENST00000233143.5	TMSB10	-0.315931	0.0150091	0.282489	0.0075208	bottom 90%	close to EJC
ENST00000246868.6	SBDS	-0.519818	0.015011	0.239874	0.434638	bottom 90%	close to EJC
ENST00000398319.6	CABIN1	1.10149	0.0150259	-1.31066	0.467237	bottom 90%	close to EJC
ENST00000314940.6	HNRNPA0	0.417951	0.0150259	1.26617	1	bottom 90%	distant from EJC
ENST00000265140.9	SLF1	-0.583009	0.0150259	3.32339	0.439775	top 10%	close to EJC
ENST00000539282.5	BCAT1	-0.537768	0.0151251	-0.297551	0.215746	bottom 90%	close to EJC
ENST00000517970.5	WWP1	0.74635	0.0151803	-0.68997	0.198376	bottom 90%	close to EJC
ENST00000315872.10	ROCK2	0.531531	0.0151803	8.91822	0.258617	top 10%	close to EJC
ENST00000337620.8	CBX3	-0.334704	0.0152024	3.02714	0.33034	bottom 90%	close to EJC
ENST00000360647.8	ZNF148	0.582565	0.0152187	2.45215	0.717873	bottom 90%	distant from EJC
ENST00000580243.2	TSHZ1	0.944811	0.015348	0.581832	0.90915	bottom 90%	distant from EJC
ENST00000216727.8	PABPN1	0.301482	0.015393	2.74728	0.678376	bottom 90%	distant from EJC
ENST00000264709.7	DNMT3A	0.887362	0.0154002	1.851	0.288398	bottom 90%	close to EJC
ENST00000307063.8	PWWP2A	1.06301	0.0154418	2.43999	0.99325	bottom 90%	distant from EJC
ENST00000409960.6	SERF2	-0.324132	0.0156116	0.0459692	0.769173	bottom 90%	distant from EJC
ENST00000320785.9	KIF1C	0.4881	0.0156154	1.11543	0.576911	bottom 90%	distant from EJC
ENST00000312777.9	TCHP	1.13676	0.0158794	8.05414	0.522704	top 10%	distant from EJC
ENST00000409682.7	PSMD14	-0.413142	0.0160361	0.227024	0.0116955	bottom 90%	close to EJC
ENST00000296564.8	ICE1	0.541687	0.0162211	1.86541	0.648318	bottom 90%	distant from EJC
ENST00000372991.8	CCND3	-0.426247	0.0162211	-0.141661	0.433697	bottom 90%	close to EJC
ENST00000205061.9	GLG1	-1.10643	0.0162895	1.69329	0.549475	bottom 90%	distant from EJC
ENST00000252992.8	CEP85	1.04175	0.0163647	1.00132	0.424593	bottom 90%	close to EJC
ENST00000266022.8	RBM6	0.776885	0.0163791	2.36207	0.573288	bottom 90%	distant from EJC
ENST00000276603.9	TERF1	-0.677974	0.0164366	4.58806	0.708338	top 10%	distant from EJC
ENST00000367649.7	RASAL2	1.05731	0.0165954	-0.12861	0.528237	bottom 90%	distant from EJC
ENST00000268616.8	ZCCHC14	0.958638	0.0165954	-0.349616	0.630754	bottom 90%	distant from EJC
ENST00000373943.8	STX12	-0.948563	0.0166021	0.372327	0.0699247	bottom 90%	close to EJC
ENST00000431350.6	TLK1	0.686998	0.01663	3.12968	0.12182	bottom 90%	close to EJC
ENST00000612800.1	CIB1	-0.488969	0.01663	-0.130591	0.365252	bottom 90%	close to EJC
ENST00000377095.9	SLC25A39	-0.510656	0.01663	-0.203208	0.446587	bottom 90%	close to EJC
ENST00000518406.5	UQCRB	-0.332427	0.0166494	0.105937	0.451138	bottom 90%	close to EJC
ENST00000381962.3	SRXN1	-0.649453	0.0167499	0.408368	0.942507	bottom 90%	distant from EJC
ENST00000612421.3	SERPINB6	-0.733928	0.0167701	-0.179883	0.51097	bottom 90%	distant from EJC
ENST00000471951.6	ZMYND8	1.19937	0.0167748	2.29926	0.655863	bottom 90%	distant from EJC
ENST00000288840.9	SMAD6	1.10875	0.0167748	2.2139	0.986678	bottom 90%	distant from EJC
ENST00000356232.8	UBA5	0.771662	0.0169098	1.00228	0.574756	bottom 90%	distant from EJC
ENST00000359462.9	PCBP2	-0.295635	0.0169098	-0.0286146	0.0828489	bottom 90%	close to EJC
ENST00000392133.7	XRCC5	-0.359453	0.0169417	0.418874	0.33632	bottom 90%	close to EJC
ENST00000308159.9	NUP93	-0.587434	0.0169417	-0.711079	0.0236274	bottom 90%	close to EJC
ENST00000619426.4	PSMB3	-0.37524	0.0170926	-0.132839	0.243915	bottom 90%	close to EJC
ENST00000377071.8	KDM2B	1.05089	0.0173791	2.83188	0.733153	bottom 90%	distant from EJC
ENST00000264639.8	PSMD3	-0.359897	0.0177701	0.0894204	0.529997	bottom 90%	distant from EJC
ENST00000404371.6	PDIA6	-0.591867	0.0177701	-0.241149	0.241399	bottom 90%	close to EJC
ENST00000343986.8	RPS21	-0.309573	0.0178524	-0.0328931	0	bottom 90%	close to EJC
ENST00000314167.8	GAK	0.851194	0.0178678	-0.812247	0.322092	bottom 90%	close to EJC
ENST00000373625.7	KPNA6	-0.420309	0.0179056	0.182359	0.217677	bottom 90%	close to EJC
ENST00000308580.11	TMOD3	-0.436515	0.0180851	0.574717	0.21431	bottom 90%	close to EJC
ENST00000438976.6	GPATCH4	0.445007	0.0181916	5.5046	0.897218	top 10%	distant from EJC
ENST00000261866.11	SPG11	1.12382	0.0182017	-0.913443	0.436204	bottom 90%	close to EJC
ENST00000545558.5	NOL8	0.825667	0.0183531	8.02912	0.537673	top 10%	distant from EJC
ENST00000360796.9	BSCL2	0.559285	0.0183531	0.213388	0.0711946	bottom 90%	close to EJC
ENST00000264170.8	KYNU	-0.62569	0.0183688	-0.187446	0.245407	bottom 90%	close to EJC
ENST00000205402.9	DLD	-0.591187	0.0186747	-0.462518	0.233374	bottom 90%	close to EJC
ENST00000322954.10	UACA	1.06193	0.0186864	13.9161	0.833709	top 2%	distant from EJC
ENST00000340552.4	LIMK2	0.904777	0.0186864	-0.496141	0.517913	bottom 90%	distant from EJC
ENST00000325680.11	YLPM1	0.727932	0.0187439	3.48342	0.42589	top 10%	close to EJC
ENST00000327300.11	KHDRBS1	-0.415117	0.0189873	0.116851	0.194271	bottom 90%	close to EJC
ENST00000367311.4	PHLDA3	0.626802	0.019057	0.24863	1	bottom 90%	distant from EJC
ENST00000616035.4	MAGEA6	-0.86372	0.0191648	-0.140041	1	bottom 90%	distant from EJC
ENST00000264669.9	FASTKD3	-0.876744	0.0192422	-0.816012	0.910935	bottom 90%	distant from EJC
ENST00000403359.7	FBXO11	0.812603	0.0193188	3.38625	0.732051	top 10%	distant from EJC
ENST00000376588.3	PSAT1	-0.605082	0.0196491	-0.58138	0.455983	bottom 90%	close to EJC
ENST00000314606.8	FARSA	-0.507548	0.0196683	0.736462	0.181816	bottom 90%	close to EJC
ENST00000304658.9	XPO6	0.705056	0.0197111	-1.26602	0.405918	bottom 90%	close to EJC
ENST00000355841.6	PDLIM7	-0.793498	0.0199184	-0.187947	0.39875	bottom 90%	close to EJC
ENST00000557342.5	SLIRP	-0.383492	0.0199359	-0.124132	0.437259	bottom 90%	close to EJC
ENST00000246554.7	COX6B1	-0.366554	0.0200331	-0.0813495	0.480787	bottom 90%	close to EJC
ENST00000292478.8	PTCD1	0.875876	0.0201931	0.184246	0.893032	bottom 90%	distant from EJC
ENST00000618196.5	MRTFA	0.886017	0.020244	1.51723	0.627697	bottom 90%	distant from EJC
ENST00000253814.5	NDFIP1	-0.62198	0.0203698	-0.0583876	0	bottom 90%	close to EJC
ENST00000493112.5	SUCLG2	-0.697305	0.0205046	0.347109	0.283984	bottom 90%	close to EJC
ENST00000333926.5	CISD1	-0.437383	0.0205398	-0.0668812	0.869185	bottom 90%	distant from EJC
ENST00000295830.12	RPL22L1	-0.54125	0.0207069	-0.0920548	0.306384	bottom 90%	close to EJC
ENST00000369797.7	PDCD11	0.937147	0.0207315	3.69172	0.418754	top 10%	close to EJC
ENST00000355431.7	ARID4A	1.14144	0.0207613	19.4252	0.539099	top 2%	distant from EJC
ENST00000373555.8	GOLGA1	0.873816	0.0207613	2.68279	0.127139	bottom 90%	close to EJC
ENST00000354366.7	NRDE2	0.749809	0.0207776	5.04891	0.805047	top 10%	distant from EJC
ENST00000392358.6	GPS1	-0.604577	0.0208029	-0.223867	0.297969	bottom 90%	close to EJC
ENST00000588852.1	SAFB	0.705369	0.0208824	3.92212	0.618434	top 10%	distant from EJC
ENST00000350498.7	PDAP1	-0.481164	0.0208824	2.76958	0.0202057	bottom 90%	close to EJC
ENST00000454376.6	PRMT1	-0.400343	0.0209481	-0.2938	0.245933	bottom 90%	close to EJC
ENST00000298786.4	SHLD2	-0.758029	0.0210419	-0.286696	0.863975	bottom 90%	distant from EJC
ENST00000379806.9	PDHA1	-0.504883	0.0216069	-0.252061	0.128421	bottom 90%	close to EJC
ENST00000397661.6	NFIX	0.570795	0.0216425	-0.29828	0.736895	bottom 90%	distant from EJC
ENST00000532870.5	TAGLN	-0.425663	0.0216425	0.294713	0.673136	bottom 90%	distant from EJC
ENST00000340385.5	PRDX6	-0.335505	0.0217149	-0.308145	0.463004	bottom 90%	close to EJC
ENST00000613058.4	SLC4A1AP	0.755138	0.0218556	6.50352	0.709883	top 10%	distant from EJC
ENST00000397527.5	CEP250	1.4359	0.0219093	14.2167	0.640147	top 2%	distant from EJC
ENST00000370081.6	COX7A2	-0.383409	0.0220399	-0.141656	0.147629	bottom 90%	close to EJC
ENST00000603302.5	HADH	-0.614935	0.0220399	-0.0153878	0.177415	bottom 90%	close to EJC
ENST00000394440.7	CCT4	-0.35059	0.0221876	-0.50306	0.436018	bottom 90%	close to EJC
ENST00000251413.7	TUBG1	-0.600083	0.0222695	-0.426209	0.186657	bottom 90%	close to EJC
ENST00000295087.12	ARL5A	0.537863	0.0224227	-0.116861	0.270668	bottom 90%	close to EJC
ENST00000290349.10	CBR1	-0.420973	0.0224227	0.180642	0.93225	bottom 90%	distant from EJC
ENST00000225972.7	LRRC59	-0.422409	0.0225326	1.8034	0.513005	bottom 90%	distant from EJC
ENST00000398559.6	TMF1	0.871543	0.0228307	7.63842	0.345202	top 10%	close to EJC
ENST00000373075.6	MEAF6	-0.559905	0.0228307	0.363213	0.193096	bottom 90%	close to EJC
ENST00000433834.5	CAPZB	-0.395214	0.0232152	-0.327017	0.370904	bottom 90%	close to EJC
ENST00000296782.9	RICTOR	0.592829	0.0232191	-1.73181	0.305481	bottom 90%	close to EJC
ENST00000245615.5	MBOAT7	-0.860876	0.0232191	-0.279857	0.601927	bottom 90%	distant from EJC
ENST00000396444.7	USP8	0.533147	0.023342	12.6611	0.658949	top 2%	distant from EJC
ENST00000292430.10	LY6K	-0.362838	0.0234596	-0.0920925	0.710793	bottom 90%	distant from EJC
ENST00000368594.7	INPP5A	0.850582	0.0235606	-0.405198	0.0929468	bottom 90%	close to EJC
ENST00000247226.12	PLEKHG3	1.40785	0.0235947	0.708727	0.787624	bottom 90%	distant from EJC
ENST00000327628.9	TRAK1	0.809296	0.0236391	0.457614	0.478922	bottom 90%	close to EJC
ENST00000524558.5	SERPINH1	-0.486719	0.0237004	-0.0745271	0.910366	bottom 90%	distant from EJC
ENST00000573600.5	CTDNEP1	-0.429048	0.0237029	-0.100296	0	bottom 90%	close to EJC
ENST00000436909.7	TENT4B	0.731997	0.0237127	2.72727	0.564698	bottom 90%	distant from EJC
ENST00000382226.5	LCORL	0.997468	0.0237634	0.151439	0.805669	bottom 90%	distant from EJC
ENST00000301522.2	PRDX2	-0.434616	0.0237634	-0.18604	0.136989	bottom 90%	close to EJC
ENST00000265970.11	PIK3C2A	0.851169	0.0238142	-1.45498	0.435679	bottom 90%	close to EJC
ENST00000367306.5	CSRP1	-0.384166	0.0239394	-0.237488	0.288648	bottom 90%	close to EJC
ENST00000361891.8	ILF2	-0.433267	0.0239394	2.48267	0.694415	bottom 90%	distant from EJC
ENST00000392562.5	GRB2	-0.485404	0.0239394	-0.226534	0.264724	bottom 90%	close to EJC
ENST00000358901.10	VCP	-0.368763	0.0239712	-0.614501	0.377815	bottom 90%	close to EJC
ENST00000382044.8	TP53BP1	0.741945	0.0240053	0.140075	0.592198	bottom 90%	distant from EJC
ENST00000371100.8	GNAS	-0.308592	0.0240267	-0.035415	0.788296	bottom 90%	distant from EJC
ENST00000623400.3	WASHC2C	0.952396	0.0241483	2.19106	0.212402	bottom 90%	close to EJC
ENST00000372733.3	SDC4	-1.04317	0.0241483	-0.0423571	0.931445	bottom 90%	distant from EJC
ENST00000520539.5	UBR5	0.879196	0.0245904	1.09998	0.270146	bottom 90%	close to EJC
ENST00000337755.9	MGAT4B	-0.593387	0.0245904	-0.548785	0.362691	bottom 90%	close to EJC
ENST00000395366.2	PPP1CB	-0.433128	0.0246257	-0.41525	0.557661	bottom 90%	distant from EJC
ENST00000393868.6	SUCLG1	-0.474419	0.0247095	-0.41081	0.287536	bottom 90%	close to EJC
ENST00000375650.4	HSPA1B	0.587298	0.0247495	0.582126	1	bottom 90%	distant from EJC
ENST00000392647.6	KLHL23	1.09352	0.0250183	-0.439841	0.861248	bottom 90%	distant from EJC
ENST00000224140.5	SETX	0.823988	0.0250183	1.84742	0.757819	bottom 90%	distant from EJC
ENST00000450251.5	USP53	0.961974	0.0250227	1.59165	0.550324	bottom 90%	distant from EJC
ENST00000422154.6	MORF4L2	-0.375234	0.0252032	0.263303	1	bottom 90%	distant from EJC
ENST00000296755.11	MAP1B	0.434059	0.0253493	16.8233	0.98327	top 2%	distant from EJC
ENST00000264344.9	FAM13A	0.831187	0.0253734	1.17967	0.265962	bottom 90%	close to EJC
ENST00000294304.11	LRP5	1.03195	0.0256755	-0.74638	0.517465	bottom 90%	distant from EJC
ENST00000359526.8	DNMT1	0.475631	0.0258751	5.10289	0.0802265	top 10%	close to EJC
ENST00000508632.5	OCIAD2	-0.694834	0.025971	-0.13519	0.0656657	bottom 90%	close to EJC
ENST00000420124.2	KMT2B	1.02598	0.0260277	1.83396	0.595437	bottom 90%	distant from EJC
ENST00000392509.6	DYNLL1	-0.347207	0.0260471	-0.0570496	0.183431	bottom 90%	close to EJC
ENST00000265174.4	PAPSS1	-0.762447	0.026295	-0.646063	0.361349	bottom 90%	close to EJC
ENST00000415136.6	DDOST	-1.0282	0.026295	-0.600191	0.545096	bottom 90%	distant from EJC
ENST00000371475.8	NSMF	0.523676	0.0263055	0.289082	0.389221	bottom 90%	close to EJC
ENST00000450114.6	WEE1	0.79387	0.0265306	2.82678	0.806022	bottom 90%	distant from EJC
ENST00000544803.5	LNPK	-0.829041	0.0265306	0.989591	0.247903	bottom 90%	close to EJC
ENST00000398174.8	HM13	-0.490583	0.026531	-0.425922	0.327316	bottom 90%	close to EJC
ENST00000432074.2	DAP	-0.415079	0.0267788	-0.012073	0.409872	bottom 90%	close to EJC
ENST00000324685.10	RNF40	0.604815	0.0268201	1.67146	0.365518	bottom 90%	close to EJC
ENST00000361288.8	TAF11	0.654551	0.0271376	2.0409	0.258728	bottom 90%	close to EJC
ENST00000314358.9	KDM3B	0.92838	0.0272139	-0.9387	0.650657	bottom 90%	distant from EJC
ENST00000379999.6	FBH1	0.53486	0.0272139	-0.965928	0.55027	bottom 90%	distant from EJC
ENST00000380828.6	RABGEF1	0.789126	0.0273879	0.0781248	0.486298	bottom 90%	close to EJC
ENST00000265560.8	USP4	0.985039	0.0275229	0.188267	0.455804	bottom 90%	close to EJC
ENST00000377891.6	SLC3A2	-0.569162	0.0275904	-0.0746791	0.795212	bottom 90%	distant from EJC
ENST00000268379.8	UQCRC2	-0.532363	0.0276359	-0.716975	0.163846	bottom 90%	close to EJC
ENST00000320574.9	POLE	0.898514	0.0277461	0.802065	0.500592	bottom 90%	distant from EJC
ENST00000470487.5	GOLIM4	0.624361	0.0277763	7.56827	0.555708	top 10%	distant from EJC
ENST00000271628.8	SF3B4	-0.63765	0.0277826	-0.254573	0.760593	bottom 90%	distant from EJC
ENST00000432791.6	KANSL1	0.596895	0.0279516	-0.951241	0.543407	bottom 90%	distant from EJC
ENST00000323963.9	EIF4A2	-0.483674	0.0279574	-0.46672	0.302029	bottom 90%	close to EJC
ENST00000581287.5	SLC16A3	-0.524388	0.028087	0.0592887	0.888966	bottom 90%	distant from EJC
ENST00000261520.8	ICE2	0.718589	0.0281874	0.255156	0.528543	bottom 90%	distant from EJC
ENST00000614445.4	PHB	-0.422293	0.028388	-0.105798	0.336561	bottom 90%	close to EJC
ENST00000642475.1	TM9SF2	-0.910381	0.0284607	-0.74262	0.553732	bottom 90%	distant from EJC
ENST00000392533.7	TAOK3	0.616125	0.0284772	2.25508	0.278678	bottom 90%	close to EJC
ENST00000531224.5	BCLAF1	-0.351795	0.0284772	6.87259	0.614625	top 10%	distant from EJC
ENST00000323833.12	TSFM	-0.630915	0.0284772	0.0988364	0.371891	bottom 90%	close to EJC
ENST00000430249.6	CPS1	-0.535251	0.0285735	-1.44845	0.160002	bottom 90%	close to EJC
ENST00000219313.8	PSMD7	-0.326227	0.0286476	4.84567	0.831451	top 10%	distant from EJC
ENST00000578454.5	NCOA4	-0.572014	0.0286476	-0.572078	0.756107	bottom 90%	distant from EJC
ENST00000457054.6	PDCD6IP	-0.528216	0.0289815	-0.672529	0.252052	bottom 90%	close to EJC
ENST00000594797.5	PET100	-0.592719	0.0289815	0.297541	0.361686	bottom 90%	close to EJC
ENST00000375712.3	KIF3B	0.675522	0.0290097	5.81739	0.790995	top 10%	distant from EJC
ENST00000216252.3	PHF5A	-0.564064	0.0291347	-0.159896	0.163729	bottom 90%	close to EJC
ENST00000616972.4	2002-09-01	-0.457842	0.0291987	0.322839	0.13309	bottom 90%	close to EJC
ENST00000269967.3	CCDC97	0.872142	0.0292473	4.81492	0.25197	top 10%	close to EJC
ENST00000513900.5	MRPS27	-0.494685	0.0292554	-0.0552081	0.585272	bottom 90%	distant from EJC
ENST00000304979.7	PPIH	-0.538248	0.029276	-0.0196201	0	bottom 90%	close to EJC
ENST00000299736.4	CENPV	-0.576513	0.029293	0.319371	0.728802	bottom 90%	distant from EJC
ENST00000368644.5	GLRX3	-0.521788	0.0295924	0.0409815	0.271218	bottom 90%	close to EJC
ENST00000429644.6	GBE1	-0.72139	0.0297035	-0.913767	0.332236	bottom 90%	close to EJC
ENST00000302036.11	OGG1	0.605453	0.0297095	-0.394469	0.664284	bottom 90%	distant from EJC
ENST00000373116.5	MRPS15	-0.488587	0.0297462	0.46667	0.408429	bottom 90%	close to EJC
ENST00000262741.9	PIK3R3	0.852324	0.0299135	0.392103	0.302417	bottom 90%	close to EJC
ENST00000406246.7	RELA	-0.509549	0.0299615	-0.435406	0.403927	bottom 90%	close to EJC
ENST00000216268.5	ZBED4	1.06627	0.0300108	-1.13355	1	bottom 90%	distant from EJC
ENST00000250124.10	MPDU1	-0.534573	0.0300632	-0.212517	0.411334	bottom 90%	close to EJC
ENST00000325212.10	CEP295	0.63778	0.0300649	8.31653	0.51881	top 10%	distant from EJC
ENST00000254193.10	SNRPA1	-0.545114	0.0302643	0.252965	0.103256	bottom 90%	close to EJC
ENST00000342160.7	HUWE1	0.549369	0.0303268	7.06857	0.306388	top 10%	close to EJC
ENST00000309035.10	CTBP2	0.554008	0.0303733	-0.578437	0.743609	bottom 90%	distant from EJC
ENST00000290200.6	IL10RB	-1.02109	0.0306054	-0.094421	0.487883	bottom 90%	close to EJC
ENST00000367811.7	NME7	-0.861404	0.030658	-0.315309	0.21831	bottom 90%	close to EJC
ENST00000276585.8	MRPS28	-0.627843	0.030879	0.0599837	0.401517	bottom 90%	close to EJC
ENST00000552810.5	CEP290	0.905422	0.0309135	33.924	0.315875	top 2%	close to EJC
ENST00000407690.5	TFIP11	0.875352	0.0311039	0.249074	0.550135	bottom 90%	distant from EJC
ENST00000428771.6	HES4	-0.735156	0.0311657	0.669533	0.836304	bottom 90%	distant from EJC
ENST00000583931.5	ANP32E	0.47097	0.0312013	15.9371	0.426463	top 2%	close to EJC
ENST00000310118.8	PSMD2	-0.352294	0.0312013	0.989452	0.192221	bottom 90%	close to EJC
ENST00000356731.9	HNRNPH1	-0.310435	0.0313476	0.1512	0.219524	bottom 90%	close to EJC
ENST00000262570.9	CHCHD3	-0.488167	0.0313476	0.404905	0.0104736	bottom 90%	close to EJC
ENST00000371602.9	ADNP	0.584887	0.0313664	-0.851035	0.931944	bottom 90%	distant from EJC
ENST00000217121.9	TPD52L2	-0.448032	0.0313664	0.303851	0.210522	bottom 90%	close to EJC
ENST00000295685.14	ARPC2	-0.272087	0.031501	-0.177445	0.0234565	bottom 90%	close to EJC
ENST00000333775.9	NAA38	-0.370494	0.0315366	0.152564	0.911271	bottom 90%	distant from EJC
ENST00000377797.7	TCOF1	0.40001	0.0317455	9.84788	0.298982	top 10%	close to EJC
ENST00000319217.11	MPDZ	1.00176	0.0319114	-1.29627	0.341881	bottom 90%	close to EJC
ENST00000396432.6	ARHGAP21	0.706152	0.0319114	2.54553	0.648802	bottom 90%	distant from EJC
ENST00000313733.8	OSBPL2	1.05597	0.031958	0.872589	0.0441921	bottom 90%	close to EJC
ENST00000323274.14	TYMS	-0.441381	0.0319805	-0.212145	0.641811	bottom 90%	distant from EJC
ENST00000295640.8	RNPEP	-0.699158	0.0319805	0.514163	0.727532	bottom 90%	distant from EJC
ENST00000379540.7	NFX1	0.657391	0.0321534	-1.24009	0.545137	bottom 90%	distant from EJC
ENST00000599111.5	PLA2G4C	1.02137	0.0322023	-0.502364	0.163671	bottom 90%	close to EJC
ENST00000256544.7	KATNBL1	0.747006	0.0324055	-0.253455	0.28661	bottom 90%	close to EJC
ENST00000392485.2	SRSF2	-0.348926	0.032412	-0.0986477	1	bottom 90%	distant from EJC
ENST00000256689.9	SLC38A2	-0.660568	0.0325498	-0.371164	0.144639	bottom 90%	close to EJC
ENST00000222305.7	USF2	0.490357	0.0327318	0.917365	0.204267	bottom 90%	close to EJC
ENST00000215071.8	PSMD8	-0.405813	0.0330095	-0.349687	0.602826	bottom 90%	distant from EJC
ENST00000196371.9	OXCT1	-0.436306	0.0331073	-0.395404	0.034835	bottom 90%	close to EJC
ENST00000398165.7	CBS	-0.714742	0.0331336	0.499966	0.226294	bottom 90%	close to EJC
ENST00000369763.4	LRIF1	-0.610285	0.0332345	3.63091	0.792028	top 10%	distant from EJC
ENST00000253413.9	ATP6V1E1	-0.541421	0.0335225	1.48389	0.00307626	bottom 90%	close to EJC
ENST00000507110.5	MRPS30	-0.44005	0.0338925	-0.0818807	0.855373	bottom 90%	distant from EJC
ENST00000508784.5	ZNF827	0.799988	0.0339213	-0.933043	0.624668	bottom 90%	distant from EJC
ENST00000437553.6	CCNB1IP1	-0.831842	0.0341965	0.126101	0.941994	bottom 90%	distant from EJC
ENST00000285021.11	XPC	0.792823	0.0342882	3.81385	0.434844	top 10%	close to EJC
ENST00000306801.7	RPTOR	1.01068	0.0344695	-0.854691	0.315116	bottom 90%	close to EJC
ENST00000261942.6	FAF2	-0.570341	0.0346443	1.40881	0.293576	bottom 90%	close to EJC
ENST00000259037.7	NDUFB5	-0.525601	0.0347057	-0.0800317	0.413364	bottom 90%	close to EJC
ENST00000312989.11	PPP1CA	-0.374705	0.034878	-0.473477	0.442112	bottom 90%	close to EJC
ENST00000302746.10	PDHB	-0.578361	0.0349695	-0.178743	0.219698	bottom 90%	close to EJC
ENST00000491614.5	NUDT5	-0.463876	0.0351468	-0.161648	0	bottom 90%	close to EJC
ENST00000358794.9	STIP1	-0.33315	0.0352153	0.236434	0.296417	bottom 90%	close to EJC
ENST00000646640.1	TBL1X	0.671646	0.0354073	0.0236649	0.622216	bottom 90%	distant from EJC
ENST00000446231.6	SMG1	0.66578	0.0354235	-2.87413	0.432185	bottom 90%	close to EJC
ENST00000181839.9	CDK13	0.610956	0.0354235	3.22218	0.908175	bottom 90%	distant from EJC
ENST00000219478.10	ZNF500	1.04944	0.0355234	1.23418	0.730743	bottom 90%	distant from EJC
ENST00000256442.9	CCNB1	-0.377727	0.0355234	-0.56822	0.390184	bottom 90%	close to EJC
ENST00000262013.11	SPAG9	0.641025	0.0356896	0.398526	0.303803	bottom 90%	close to EJC
ENST00000377079.8	LMAN2L	-1.04317	0.0356896	-0.114454	0.154449	bottom 90%	close to EJC
ENST00000341189.8	ARMCX3	-0.662831	0.0358885	-0.173589	1	bottom 90%	distant from EJC
ENST00000270586.7	PSMB6	-0.360626	0.0361717	-0.202844	0.524055	bottom 90%	distant from EJC
ENST00000224073.5	EDF1	-0.335426	0.0363316	-0.0279609	0.320517	bottom 90%	close to EJC
ENST00000458578.6	UBE2L3	-0.441045	0.037068	0.0170382	0.705979	bottom 90%	distant from EJC
ENST00000396373.8	ETV6	0.821143	0.0370683	-0.470716	0.317218	bottom 90%	close to EJC
ENST00000256545.8	EMC7	-0.609312	0.0371175	0.0494915	0.700655	bottom 90%	distant from EJC
ENST00000590247.6	PDCD5	-0.37754	0.0372576	1.06877	0.00402866	bottom 90%	close to EJC
ENST00000373840.8	RAB14	-0.417102	0.0373041	-0.219809	0.211356	bottom 90%	close to EJC
ENST00000396077.7	ZNF445	0.896316	0.0373144	-0.732157	0.77556	bottom 90%	distant from EJC
ENST00000377534.7	LMO7	0.67781	0.0373144	2.48005	0.539395	bottom 90%	distant from EJC
ENST00000612311.4	TMCO1	-0.41485	0.0373777	2.98599	0.00547755	bottom 90%	close to EJC
ENST00000223324.2	MRPL32	-0.486195	0.0376675	-0.00871008	0.538328	bottom 90%	distant from EJC
ENST00000355653.7	VAT1	-0.584396	0.0376675	0.150292	0.657344	bottom 90%	distant from EJC
ENST00000375436.8	RCC2	-0.372669	0.0377609	1.20486	0.597255	bottom 90%	distant from EJC
ENST00000379153.3	CD83	-0.945551	0.0377609	-0.116081	0.252647	bottom 90%	close to EJC
ENST00000521476.5	RPL26L1	-0.457992	0.0377827	0.516635	0.930839	bottom 90%	distant from EJC
ENST00000286523.9	ELMSAN1	0.964803	0.0378716	6.64226	0.842165	top 10%	distant from EJC
ENST00000319974.5	C2orf69	0.79017	0.0383511	0.0289333	0.829974	bottom 90%	distant from EJC
ENST00000511689.5	H2AFY	-0.319096	0.0383511	-0.073419	0.183402	bottom 90%	close to EJC
ENST00000417626.6	IFRD2	-0.390432	0.0383511	-0.120106	0.284181	bottom 90%	close to EJC
ENST00000372462.1	CDC20	-0.401879	0.0383511	-0.276492	0.646943	bottom 90%	distant from EJC
ENST00000295666.6	IGFBP7	-0.521244	0.0383511	0.494423	0.843258	bottom 90%	distant from EJC
ENST00000605895.5	RER1	-0.533982	0.0383511	-0.086643	0.667179	bottom 90%	distant from EJC
ENST00000451195.7	C15orf40	0.762831	0.0385718	-0.164609	0.23769	bottom 90%	close to EJC
ENST00000362003.9	PCGF3	0.771365	0.0388888	0.159218	0.0387986	bottom 90%	close to EJC
ENST00000333129.3	FIGN	0.729644	0.0388888	-0.752252	0.983001	bottom 90%	distant from EJC
ENST00000454893.1	SNRPG	-0.366132	0.0388943	0.175142	0	bottom 90%	close to EJC
ENST00000627144.2	SMIM7	-0.497475	0.0388943	-0.030151	0	bottom 90%	close to EJC
ENST00000545947.5	DAG1	-0.820525	0.0388943	-1.21941	0.928615	bottom 90%	distant from EJC
ENST00000392870.2	GRK5	0.898954	0.0390126	0.363545	0.414596	bottom 90%	close to EJC
ENST00000250896.7	MKNK2	0.509786	0.0390126	-0.139661	0.360657	bottom 90%	close to EJC
ENST00000230085.12	SNX3	-0.442411	0.0390126	-0.0649913	0.184916	bottom 90%	close to EJC
ENST00000376936.8	EXOSC10	0.614084	0.0390418	0.0341665	0.239392	bottom 90%	close to EJC
ENST00000338034.8	ELAC2	-0.528022	0.0390418	0.80443	0.53595	bottom 90%	distant from EJC
ENST00000265641.9	CPT1A	-0.604551	0.0392725	-0.683809	0.386156	bottom 90%	close to EJC
ENST00000371244.8	PRKAA2	0.644866	0.0396319	-0.411804	0.525956	bottom 90%	distant from EJC
ENST00000408946.6	PYM1	-0.66314	0.0397016	1.43571	0.810944	bottom 90%	distant from EJC
ENST00000262482.10	RNF167	-0.402951	0.0399351	-0.0152894	0.605746	bottom 90%	distant from EJC
ENST00000642928.1	CD59	-0.371505	0.0400752	-0.208529	0.535969	bottom 90%	distant from EJC
ENST00000481445.1	COX7B	-0.3663	0.0403117	-0.056348	0.618208	bottom 90%	distant from EJC
ENST00000264161.8	DARS	-0.430382	0.0403891	-0.192768	0.0880733	bottom 90%	close to EJC
ENST00000337491.6	SIRT6	-0.703882	0.0405711	-0.155511	0.392905	bottom 90%	close to EJC
ENST00000344733.9	RGS12	0.783937	0.0407158	-0.17896	0.668507	bottom 90%	distant from EJC
ENST00000440863.6	ULK3	0.730625	0.0407158	-0.0478275	0.156176	bottom 90%	close to EJC
ENST00000258229.13	PCNX2	0.668082	0.0407158	-1.37522	0.391034	bottom 90%	close to EJC
ENST00000322313.8	WDR33	0.612568	0.0409186	0.772974	0.270768	bottom 90%	close to EJC
ENST00000271688.10	CERS2	-0.448317	0.0409186	-0.0526374	0.633232	bottom 90%	distant from EJC
ENST00000355209.8	POLR3H	-0.56488	0.0409186	-0.148064	0.287133	bottom 90%	close to EJC
ENST00000437048.6	VPS53	0.806208	0.0409798	0.0645284	0.342294	bottom 90%	close to EJC
ENST00000263857.10	POLR1A	0.894644	0.0409992	4.01686	0.247677	top 10%	close to EJC
ENST00000407236.5	PPARA	0.852854	0.0409992	-0.440342	0.890468	bottom 90%	distant from EJC
ENST00000558401.6	B2M	-0.288333	0.0409992	-0.178798	0.773504	bottom 90%	distant from EJC
ENST00000415949.5	SEC61G	-0.355058	0.0409992	0.00220375	0	bottom 90%	close to EJC
ENST00000557943.5	ETFA	-0.409524	0.0409992	-0.307178	0.0201022	bottom 90%	close to EJC
ENST00000005257.6	RALA	-0.414595	0.0409992	2.66137	0.876329	bottom 90%	distant from EJC
ENST00000251047.5	LMAN1	-0.469421	0.0409992	0.967904	0.275843	bottom 90%	close to EJC
ENST00000012443.8	PPP5C	-0.48747	0.0409992	-0.256311	0.33978	bottom 90%	close to EJC
ENST00000306480.10	TMEM192	-0.709119	0.0409992	-0.0962293	0.327463	bottom 90%	close to EJC
ENST00000394818.7	INCENP	0.965667	0.0414647	16.9207	0.421305	top 2%	close to EJC
ENST00000307771.7	ZRSR2	0.875061	0.0416989	5.78804	0.228867	top 10%	close to EJC
ENST00000396807.8	ING4	-0.831293	0.0419303	0.174792	0.103771	bottom 90%	close to EJC
ENST00000319725.9	FUBP3	-0.470289	0.0419632	0.520109	0.163225	bottom 90%	close to EJC
ENST00000404138.5	ZBTB40	0.785167	0.0419659	-0.331406	0.58242	bottom 90%	distant from EJC
ENST00000250498.8	DAD1	-0.466139	0.0420509	-0.100767	0.493255	bottom 90%	close to EJC
ENST00000295682.4	KRTCAP2	-0.452488	0.0421677	-0.0919283	0.561199	bottom 90%	distant from EJC
ENST00000333676.7	MRPL12	-0.394559	0.0423517	-0.214582	0.585486	bottom 90%	distant from EJC
ENST00000252934.9	ATXN10	-0.481551	0.0423517	-0.500756	0.225116	bottom 90%	close to EJC
ENST00000264896.7	SCARB2	-1.02849	0.0423517	-0.474896	0.266383	bottom 90%	close to EJC
ENST00000362042.7	NFE2L1	-0.693136	0.0424386	0.274782	0.83923	bottom 90%	distant from EJC
ENST00000392634.8	INF2	0.622563	0.0424838	2.28859	0.398922	bottom 90%	close to EJC
ENST00000612778.4	MUC1	-0.868872	0.0424838	-0.151816	0.568313	bottom 90%	distant from EJC
ENST00000356834.7	TBC1D9B	0.739844	0.0428384	-0.232632	0.460074	bottom 90%	close to EJC
ENST00000298289.6	RPL36AL	-0.339007	0.0428491	0.173859	1	bottom 90%	distant from EJC
ENST00000262940.11	RASA4	0.826345	0.0429858	0.315333	0.313296	bottom 90%	close to EJC
ENST00000368273.8	PMF1	-0.51805	0.0429858	0.773422	0.293158	bottom 90%	close to EJC
ENST00000374078.5	ROMO1	-0.343382	0.0430037	-0.0138356	0.305008	bottom 90%	close to EJC
ENST00000300811.7	ZNF428	-0.52965	0.0430037	6.69062	0.969852	top 10%	distant from EJC
ENST00000569795.5	PARP6	0.804455	0.0431039	-0.65494	0.168172	bottom 90%	close to EJC
ENST00000372622.7	DNTTIP1	-0.65431	0.0432329	0.501338	0.149805	bottom 90%	close to EJC
ENST00000370455.7	SMAP1	-0.555122	0.0432438	6.52354	0.0720919	top 10%	close to EJC
ENST00000337537.7	PPP2R5E	0.419764	0.043253	-0.402488	0.34886	bottom 90%	close to EJC
ENST00000577830.5	CUEDC1	0.69209	0.0433555	0.725264	0.487778	bottom 90%	close to EJC
ENST00000354216.10	UCKL1	-0.70801	0.0433555	-0.634506	0.228866	bottom 90%	close to EJC
ENST00000418390.6	ELOA	0.602943	0.0434047	1.15802	0.74649	bottom 90%	distant from EJC
ENST00000263974.4	TAF12	-0.643087	0.0434047	0.0881421	0.00564914	bottom 90%	close to EJC
ENST00000218388.8	TIMP1	-0.622029	0.0437087	-0.246489	0.254234	bottom 90%	close to EJC
ENST00000376630.4	HLA-E	-0.832153	0.0438002	0.226388	0.543076	bottom 90%	distant from EJC
ENST00000296473.7	MON1A	-0.710513	0.043824	0.210518	0.861815	bottom 90%	distant from EJC
ENST00000381473.7	OCIAD1	-0.543037	0.043854	0.821916	0.379428	bottom 90%	close to EJC
ENST00000373016.3	FHL3	-0.76016	0.0440089	-0.17885	0.438625	bottom 90%	close to EJC
ENST00000397677.5	CHMP7	-0.595489	0.0444456	0.573578	0.363543	bottom 90%	close to EJC
ENST00000305135.9	YEATS2	1.07962	0.0444558	7.49153	0.770596	top 10%	distant from EJC
ENST00000368865.8	BUB3	-0.385959	0.0446313	-0.288072	0.606892	bottom 90%	distant from EJC
ENST00000219431.4	MPG	-0.546078	0.0449149	0.387864	0.839845	bottom 90%	distant from EJC
ENST00000396265.4	TSPO	-0.413801	0.0449528	-0.0510349	0.653901	bottom 90%	distant from EJC
ENST00000296503.9	HMGB2	-0.380653	0.0450403	7.58879	0.869927	top 10%	distant from EJC
ENST00000400345.7	NEDD4L	0.81455	0.0450497	-0.775105	0.249783	bottom 90%	close to EJC
ENST00000376736.5	RFK	-0.585313	0.0450497	0.0451821	0.611277	bottom 90%	distant from EJC
ENST00000268099.13	SCAMP2	-0.705748	0.0450497	0.133607	0.488427	bottom 90%	close to EJC
ENST00000353339.7	MFF	-0.441453	0.0452081	-0.171318	0.408811	bottom 90%	close to EJC
ENST00000253247.8	NOL11	-0.464714	0.045387	-0.741163	0.426888	bottom 90%	close to EJC
ENST00000407818.7	KIF2A	0.991989	0.0454752	2.11393	0.124335	bottom 90%	close to EJC
ENST00000230340.8	BYSL	-0.553693	0.0456454	0.112282	0.693009	bottom 90%	distant from EJC
ENST00000394975.2	VKORC1	-0.428272	0.0459808	0.0569051	0.592705	bottom 90%	distant from EJC
ENST00000332499.3	HEXIM1	0.541783	0.046256	1.5373	1	bottom 90%	distant from EJC
ENST00000283629.7	UBP1	0.520912	0.046257	0.0908682	0.138084	bottom 90%	close to EJC
ENST00000361125.1	SMURF1	0.919421	0.0462921	-0.775547	0.483389	bottom 90%	close to EJC
ENST00000612549.4	OXA1L	-0.524634	0.0462958	-0.299743	0.311825	bottom 90%	close to EJC
ENST00000268676.11	DEF8	-0.663439	0.046394	0.311073	0.364811	bottom 90%	close to EJC
ENST00000285697.8	C16orf87	0.630312	0.0466024	1.95259	0.387972	bottom 90%	close to EJC
ENST00000388835.3	KRT18	-0.406096	0.0466024	0.415807	0.567782	bottom 90%	distant from EJC
ENST00000261714.10	BLMH	-0.435973	0.0467052	-0.424567	0.383435	bottom 90%	close to EJC
ENST00000302506.7	CDC25A	0.629872	0.0468435	0.0545858	0.357538	bottom 90%	close to EJC
ENST00000270061.11	SSBP4	-0.617336	0.0468435	-0.312498	0	bottom 90%	close to EJC
ENST00000404488.7	CRELD2	-0.737705	0.0468435	0.16433	0.234115	bottom 90%	close to EJC
ENST00000537505.5	RABEP1	0.494346	0.0473918	4.07165	0.223352	top 10%	close to EJC
ENST00000371470.7	MAGOH	-0.418459	0.0477248	0.0722907	0.133349	bottom 90%	close to EJC
ENST00000396087.7	NAV2	0.872315	0.0479618	-0.270559	0.669285	bottom 90%	distant from EJC
ENST00000585916.5	PIAS2	0.573083	0.0480663	-0.421336	0.700033	bottom 90%	distant from EJC
ENST00000268035.10	IGF1R	0.846722	0.0482488	-1.31205	0.618517	bottom 90%	distant from EJC
ENST00000602676.6	OAZ1	-0.258641	0.0484372	-0.0721824	0.380126	bottom 90%	close to EJC
ENST00000366560.3	FH	-0.400822	0.048582	-0.334662	0.444893	bottom 90%	close to EJC
ENST00000414043.7	CAMTA2	0.707194	0.048591	-0.227521	0.450225	bottom 90%	close to EJC
ENST00000278070.6	PPRC1	0.703082	0.048591	-1.09546	0.738277	bottom 90%	distant from EJC
ENST00000391975.5	HDLBP	0.357998	0.0486682	-0.695191	0.206635	bottom 90%	close to EJC
ENST00000382041.7	NIN	0.884492	0.0487038	5.4418	0.510961	top 10%	distant from EJC
ENST00000451287.6	PPM1N	0.639427	0.0487038	3.42671	0.861866	top 10%	distant from EJC
ENST00000356577.8	SON	0.389681	0.0487038	12.6393	0.808248	top 2%	distant from EJC
ENST00000264718.7	GPN1	-0.553999	0.0487038	-0.0340794	0.282931	bottom 90%	close to EJC
ENST00000377452.3	DTD1	-0.682969	0.0487038	0.2058	0.680092	bottom 90%	distant from EJC
ENST00000322347.10	COX5A	-0.352457	0.0489502	-0.0323077	0.219716	bottom 90%	close to EJC
ENST00000461988.5	POR	-0.71538	0.0492991	-0.252076	0.261192	bottom 90%	close to EJC
ENST00000301785.6	HNRNPUL2	0.393449	0.0498673	7.75261	0.740882	top 10%	distant from EJC
ENST00000375963.7	TUT7	0.971284	0.0502497	4.57167	0.704567	top 10%	distant from EJC
ENST00000265616.9	UBXN8	-0.950059	0.0503157	3.15926	0.0847326	bottom 90%	close to EJC
ENST00000278616.8	ATM	0.780456	0.0503375	-0.469858	0.277415	bottom 90%	close to EJC
ENST00000376957.6	SRM	-0.373416	0.0503375	0.0579006	0.313708	bottom 90%	close to EJC
ENST00000581322.5	PITPNC1	-0.657741	0.0503765	-0.162049	0.361042	bottom 90%	close to EJC
ENST00000610310.3	CGA	-0.460044	0.0505905	-0.182964	0.284581	bottom 90%	close to EJC
ENST00000264883.7	NUP54	-0.688583	0.0506328	-0.276555	0.458834	bottom 90%	close to EJC
ENST00000382252.5	ZNF316	0.748982	0.0507346	19.503	0.758883	top 2%	distant from EJC
ENST00000261842.9	AP4E1	0.743684	0.0507346	-1.15229	0.432344	bottom 90%	close to EJC
ENST00000324856.12	ARID1A	0.429891	0.0507346	3.87173	0.775175	top 10%	distant from EJC
ENST00000407936.5	POLR2F	-0.364641	0.0507659	0.493254	0.0430298	bottom 90%	close to EJC
ENST00000380821.7	SNAPC3	-0.517734	0.0511422	0.0942803	0.572326	bottom 90%	distant from EJC
ENST00000220514.7	OIP5	-0.688456	0.0512368	0.0488336	0.874215	bottom 90%	distant from EJC
ENST00000422774.1	KIAA1549	0.992582	0.0513897	-1.21549	0.605436	bottom 90%	distant from EJC
ENST00000379160.3	PCNA	-0.37109	0.051447	-0.220918	0.405934	bottom 90%	close to EJC
ENST00000345097.8	FOXN3	0.540177	0.0515229	0.129239	0.798268	bottom 90%	distant from EJC
ENST00000492758.1	ATP6V1F	-0.459373	0.0517678	-0.181722	0.499692	bottom 90%	close to EJC
ENST00000348956.6	CKB	-0.346234	0.0518169	0.168562	0.649881	bottom 90%	distant from EJC
ENST00000373191.8	AGO3	0.671476	0.0519764	-0.825746	0.345069	bottom 90%	close to EJC
ENST00000266069.4	GID8	-0.509089	0.0519764	0.135827	0.530243	bottom 90%	distant from EJC
ENST00000301067.11	KMT2D	0.800643	0.0519983	15.354	0.788476	top 2%	distant from EJC
ENST00000271308.8	PSMA5	-0.381452	0.0521268	-0.31798	0.150161	bottom 90%	close to EJC
ENST00000292524.5	LRRC14	0.804315	0.0522607	-0.245164	0.903496	bottom 90%	distant from EJC
ENST00000575354.6	CIC	0.747578	0.0522607	-0.294835	0.592164	bottom 90%	distant from EJC
ENST00000467317.5	TMEM14B	-0.399422	0.0523324	-0.0248406	0	bottom 90%	close to EJC
ENST00000367123.7	SRGAP2C	0.604052	0.0524088	1.16658	0.387698	bottom 90%	close to EJC
ENST00000303577.6	PCBP1	-0.338038	0.0525753	0.0133759	1	bottom 90%	distant from EJC
ENST00000587708.6	PSENEN	-0.778699	0.0526562	-0.0852019	0	bottom 90%	close to EJC
ENST00000373232.7	PPA1	-0.502975	0.0529323	0.0434449	0.260625	bottom 90%	close to EJC
ENST00000367287.4	TIMM17A	-0.379448	0.0532697	-0.274577	0.0193871	bottom 90%	close to EJC
ENST00000268711.3	MED9	0.863762	0.0534212	0.410612	0.929533	bottom 90%	distant from EJC
ENST00000282251.9	CWF19L2	0.683927	0.0540443	14.3443	0.315305	top 2%	close to EJC
ENST00000373831.7	RCC1	-0.437557	0.0541591	0.133953	0.499015	bottom 90%	close to EJC
ENST00000228843.13	RAD51AP1	0.644142	0.0544022	2.97712	0.398096	bottom 90%	close to EJC
ENST00000589334.5	TMEM101	-0.72792	0.0547676	-0.0598455	0.738209	bottom 90%	distant from EJC
ENST00000392711.5	PRKAR1A	-0.377247	0.0547905	-0.12078	0.216308	bottom 90%	close to EJC
ENST00000318950.10	SWAP70	0.595152	0.0549239	1.53755	0.404029	bottom 90%	close to EJC
ENST00000271640.9	SETDB1	0.784997	0.0549766	-1.06492	0.583558	bottom 90%	distant from EJC
ENST00000640853.1	LPP	-0.420741	0.0550763	-0.932788	0.430557	bottom 90%	close to EJC
ENST00000371601.4	NPDC1	-0.617943	0.0552211	0.136222	0.230903	bottom 90%	close to EJC
ENST00000373855.5	CNTRL	0.874614	0.0553184	13.1945	0.388055	top 2%	close to EJC
ENST00000265062.7	RAB7A	-0.38247	0.0555589	-0.225557	0.164824	bottom 90%	close to EJC
ENST00000216479.7	AHSA1	-0.323139	0.0555814	-0.339512	0.283306	bottom 90%	close to EJC
ENST00000306085.10	TRIM56	0.471886	0.0558807	1.82816	1	bottom 90%	distant from EJC
ENST00000358666.7	UBL5	-0.361245	0.0561536	-0.0832741	0	bottom 90%	close to EJC
ENST00000375856.4	IRS2	0.522853	0.0563989	1.94606	0.993559	bottom 90%	distant from EJC
ENST00000343028.8	TM7SF3	-0.515182	0.0565318	-0.551466	0.528198	bottom 90%	distant from EJC
ENST00000368845.5	OAT	-0.618704	0.0565318	-0.573384	0.135621	bottom 90%	close to EJC
ENST00000311111.10	RPL38	-0.301076	0.0569823	-0.0227392	0	bottom 90%	close to EJC
ENST00000244137.11	PEPD	-0.642468	0.057078	-0.377188	0.136571	bottom 90%	close to EJC
ENST00000244426.10	FBXO9	0.478279	0.0571138	1.77795	0.0770086	bottom 90%	close to EJC
ENST00000409817.1	CXCR4	-0.752082	0.0572252	-0.327028	1	bottom 90%	distant from EJC
ENST00000330149.9	TRAPPC6B	0.80593	0.0574767	-0.0369204	0.0693066	bottom 90%	close to EJC
ENST00000304271.10	C11orf24	-0.468659	0.0577223	-0.409056	0.993139	bottom 90%	distant from EJC
ENST00000308733.9	NFYC	-0.636188	0.0578825	-0.204109	0.464343	bottom 90%	close to EJC
ENST00000487418.6	IVD	0.644689	0.0579344	-0.0396913	0.355586	bottom 90%	close to EJC
ENST00000375964.10	BAG6	-0.449438	0.0579344	-0.786982	0.238008	bottom 90%	close to EJC
ENST00000221114.7	DCTN6	-0.594883	0.0579344	-0.0359298	0.45054	bottom 90%	close to EJC
ENST00000263238.6	ACTR3	-0.462979	0.0579386	-0.490116	0.177847	bottom 90%	close to EJC
ENST00000081029.7	MRPS35	-0.438614	0.0581021	1.20982	0.650768	bottom 90%	distant from EJC
ENST00000371850.7	VAV2	0.634817	0.0581311	-0.199543	0.0860472	bottom 90%	close to EJC
ENST00000324868.12	YARS2	-0.718821	0.0583034	-0.0720343	0.866149	bottom 90%	distant from EJC
ENST00000431877.6	ITPRID2	0.487361	0.0583527	1.4693	0.525724	bottom 90%	distant from EJC
ENST00000216714.7	APEX1	-0.422881	0.0588291	0.0859346	0.418526	bottom 90%	close to EJC
ENST00000439696.2	ZFP36L1	0.438046	0.0591893	-0.193387	0.98844	bottom 90%	distant from EJC
ENST00000341394.8	CAPRIN1	-0.399178	0.0593539	0.126229	0.191404	bottom 90%	close to EJC
ENST00000616395.4	TRAPPC3	-0.41122	0.0596731	-0.122421	0.420311	bottom 90%	close to EJC
ENST00000263202.14	UFD1	-0.465456	0.0597251	-0.24376	0.12735	bottom 90%	close to EJC
ENST00000591247.5	LSM12	-0.414576	0.0602507	0.0891323	0.215488	bottom 90%	close to EJC
ENST00000301634.11	TK1	-0.355476	0.0605957	-0.151979	0.204568	bottom 90%	close to EJC
ENST00000410111.7	IMMT	-0.535682	0.0610335	0.628737	0.351966	bottom 90%	close to EJC
ENST00000355123.8	ITSN2	0.596959	0.0616693	9.90062	0.472868	top 10%	close to EJC
ENST00000263733.4	FAM20B	-0.491693	0.061682	-0.452577	0.547205	bottom 90%	distant from EJC
ENST00000238788.13	TMEM214	-0.620747	0.0617222	-0.124159	0.361995	bottom 90%	close to EJC
ENST00000426333.6	EFTUD2	-0.41208	0.0618517	0.0809174	0.158391	bottom 90%	close to EJC
ENST00000296591.9	EDIL3	-0.781914	0.0619801	-0.442452	0.617845	bottom 90%	distant from EJC
ENST00000473835.6	U2SURP	0.393399	0.0620397	12.2144	0.171841	top 2%	close to EJC
ENST00000368830.7	MRPL9	-0.443219	0.0620397	0.0948136	0.432506	bottom 90%	close to EJC
ENST00000370544.9	LMO4	0.345954	0.0622051	-0.0672575	0.363858	bottom 90%	close to EJC
ENST00000519807.5	RPS20	-0.261033	0.0622522	-0.0324316	0.0373849	bottom 90%	close to EJC
ENST00000394166.7	NR2F2	0.477439	0.0624785	0.00427203	0.904526	bottom 90%	distant from EJC
ENST00000360538.6	TOPORS	0.501821	0.0625137	4.5764	0.996503	top 10%	distant from EJC
ENST00000447393.5	PACS2	0.776447	0.0632023	0.240091	0.283801	bottom 90%	close to EJC
ENST00000545336.5	CCDC91	-0.417205	0.0632023	8.16734	0.249187	top 10%	close to EJC
ENST00000300738.9	RRM1	-0.308742	0.0635756	0.567171	0.600922	bottom 90%	distant from EJC
ENST00000495880.1	DUSP7	0.761454	0.063622	0.371244	0.956091	bottom 90%	distant from EJC
ENST00000521158.5	VDAC3	-0.470814	0.0636855	-0.211972	0.336105	bottom 90%	close to EJC
ENST00000338086.9	PUM2	0.613715	0.0639911	1.68526	0.278609	bottom 90%	close to EJC
ENST00000359486.7	TCF20	0.459768	0.0640436	1.08477	0.949924	bottom 90%	distant from EJC
ENST00000298310.9	NEMF	0.421015	0.0640436	11.4651	0.33856	top 2%	close to EJC
ENST00000222145.8	RASIP1	-0.40387	0.0640436	2.27095	0.712577	bottom 90%	distant from EJC
ENST00000270225.11	SAE1	-0.435331	0.0640563	0.447837	0.31455	bottom 90%	close to EJC
ENST00000329559.7	NDUFB1	-0.384048	0.0643998	-0.0383674	0.0391431	bottom 90%	close to EJC
ENST00000399808.4	IFITM3	-0.413636	0.0646197	-0.0558912	0.228865	bottom 90%	close to EJC
ENST00000369983.3	GBF1	0.555012	0.0647818	-1.77675	0.314945	bottom 90%	close to EJC
ENST00000342085.8	PDPK1	0.548509	0.0647818	-0.466884	0.573332	bottom 90%	distant from EJC
ENST00000282516.12	NIPBL	0.346611	0.0647818	9.71845	0.51788	top 10%	distant from EJC
ENST00000267257.11	PXN	-0.523462	0.0648559	-0.831622	0.588976	bottom 90%	distant from EJC
ENST00000424014.6	EIF2B1	-0.561871	0.0650266	-0.472606	0.199864	bottom 90%	close to EJC
ENST00000544844.5	TRMT112	-0.310272	0.0650703	0.240942	0.135615	bottom 90%	close to EJC
ENST00000371370.7	LRRC42	-0.566913	0.0651768	-0.173127	0.468842	bottom 90%	close to EJC
ENST00000406875.7	HIPK2	0.446179	0.0652231	-0.310272	0.52426	bottom 90%	distant from EJC
ENST00000394507.5	KRIT1	0.627083	0.0653287	1.19478	0.326539	bottom 90%	close to EJC
ENST00000505667.5	PALLD	-0.38054	0.0653399	-1.34712	0.557445	bottom 90%	distant from EJC
ENST00000228918.8	LTBR	-0.445158	0.0653399	-0.17326	0.229546	bottom 90%	close to EJC
ENST00000359246.8	PHF2	0.775409	0.0655991	-0.639595	0.420545	bottom 90%	close to EJC
ENST00000372868.6	WISP2	-0.592516	0.0659944	-0.0342611	0.675055	bottom 90%	distant from EJC
ENST00000379263.7	DNAJC2	0.367428	0.0660243	11.9229	0.174132	top 2%	close to EJC
ENST00000400422.6	EIF4G3	0.441003	0.0670398	1.75937	0.432672	bottom 90%	close to EJC
ENST00000409333.1	SSB	-0.298724	0.0670806	6.16829	0.201848	top 10%	close to EJC
ENST00000318388.10	NDUFV2	-0.427383	0.0670806	-0.173488	0.0408005	bottom 90%	close to EJC
ENST00000253686.6	MRPS25	-0.405941	0.067111	0.649222	0.112653	bottom 90%	close to EJC
ENST00000551765.5	GATC	0.537856	0.0674962	-0.0359705	0.423993	bottom 90%	close to EJC
ENST00000252229.6	MICB	0.784724	0.0681462	-0.380501	0.380391	bottom 90%	close to EJC
ENST00000453960.6	MECP2	0.571843	0.0682671	2.85849	0.498293	bottom 90%	close to EJC
ENST00000343218.9	DPYSL3	-0.553333	0.068858	-0.367755	0.503496	bottom 90%	distant from EJC
ENST00000317799.9	HADHB	-0.570521	0.0690665	-0.51955	0.24466	bottom 90%	close to EJC
ENST00000346178.8	GANAB	-0.345138	0.0690756	-0.566093	0.144552	bottom 90%	close to EJC
ENST00000316981.7	PLAG1	-0.764682	0.069181	-0.390499	0.943194	bottom 90%	distant from EJC
ENST00000358337.9	WDR55	0.633166	0.0696807	0.390414	0.83868	bottom 90%	distant from EJC
ENST00000356387.6	ORAI2	0.501112	0.0696945	-0.0257188	1	bottom 90%	distant from EJC
ENST00000265333.7	VDAC1	-0.288631	0.0697103	-0.149793	0.439367	bottom 90%	close to EJC
ENST00000371756.3	UBAC1	0.52916	0.0699641	0.0583818	0.44891	bottom 90%	close to EJC
ENST00000549555.5	DAZAP2	-0.397692	0.0700032	-0.106905	0.913168	bottom 90%	distant from EJC
ENST00000523483.5	SDCBP	-0.441729	0.0700972	-0.224966	0.627376	bottom 90%	distant from EJC
ENST00000374893.10	ECE1	-0.577983	0.0702439	-0.412999	0.318648	bottom 90%	close to EJC
ENST00000368002.7	USP21	0.773969	0.0702593	-0.852798	0.522543	bottom 90%	distant from EJC
ENST00000370641.3	GNG5	-0.388653	0.070377	-0.0751439	0.0502134	bottom 90%	close to EJC
ENST00000259154.8	KCTD3	0.44099	0.0705302	-0.173424	0.678411	bottom 90%	distant from EJC
ENST00000340413.6	NUP43	-0.584105	0.0705302	-0.289559	0.250197	bottom 90%	close to EJC
ENST00000367576.5	LTV1	0.652622	0.0709205	3.05602	0.344229	bottom 90%	close to EJC
ENST00000238647.4	IRF2BPL	0.783284	0.0709731	7.62576	1	top 10%	distant from EJC
ENST00000378578.8	DYNLT3	-0.512801	0.0710345	-0.113482	0	bottom 90%	close to EJC
ENST00000371083.4	PGM1	-0.590758	0.0710345	-0.79716	0.355704	bottom 90%	close to EJC
ENST00000320717.7	GLS	0.51069	0.0711652	-0.0635579	0.725735	bottom 90%	distant from EJC
ENST00000301764.11	DDB1	-0.382926	0.0716498	-1.31067	0.226117	bottom 90%	close to EJC
ENST00000409085.8	AAK1	0.502625	0.0719444	3.19487	0.553531	bottom 90%	distant from EJC
ENST00000367627.7	TOR3A	-0.532836	0.0719571	-0.245826	0.615066	bottom 90%	distant from EJC
ENST00000617875.4	RECQL4	0.633984	0.0720627	2.10347	0.444409	bottom 90%	close to EJC
ENST00000336294.9	TMEM39B	-0.683865	0.0721617	-0.396407	0.518001	bottom 90%	distant from EJC
ENST00000381638.6	ZZEF1	0.815341	0.0722172	-1.48278	0.441391	bottom 90%	close to EJC
ENST00000264380.8	PIKFYVE	0.728548	0.0723571	-1.87689	0.436749	bottom 90%	close to EJC
ENST00000396516.6	ZC3H7A	0.532432	0.0723609	1.68344	0.396352	bottom 90%	close to EJC
ENST00000443617.6	HERC1	0.759136	0.0726595	-1.75645	0.411086	bottom 90%	close to EJC
ENST00000508987.1	MRPL36	-0.377002	0.072747	-0.131899	0.908076	bottom 90%	distant from EJC
ENST00000263401.9	COMMD9	-0.51076	0.072747	-0.353088	0.198042	bottom 90%	close to EJC
ENST00000360416.7	MYH10	0.638095	0.0727797	8.82219	0.369039	top 10%	close to EJC
ENST00000324366.12	PRMT5	-0.439701	0.0727797	-0.657108	0.228829	bottom 90%	close to EJC
ENST00000618940.4	AP2B1	-0.391692	0.0729462	0.134317	0.161229	bottom 90%	close to EJC
ENST00000358173.7	EPHB4	0.614681	0.0732945	-0.447809	0.444693	bottom 90%	close to EJC
ENST00000371953.7	PTEN	0.405733	0.0737284	0.266132	0.371344	bottom 90%	close to EJC
ENST00000360264.7	CUX1	0.321986	0.0737459	0.848117	0.66505	bottom 90%	distant from EJC
ENST00000263092.10	METTL16	0.523263	0.0738511	0.0385842	0.693385	bottom 90%	distant from EJC
ENST00000308696.10	PSMD1	-0.309263	0.073878	5.46612	0.194033	top 10%	close to EJC
ENST00000331483.8	P4HB	-0.381607	0.073949	0.332217	0.460075	bottom 90%	close to EJC
ENST00000342071.5	MRPL43	-0.500714	0.0740148	-0.10162	0.45352	bottom 90%	close to EJC
ENST00000290765.8	GSTT2B	-0.766106	0.074116	-0.200301	0.56303	bottom 90%	distant from EJC
ENST00000238146.8	DDX55	0.481297	0.0747334	6.83366	0.447433	top 10%	close to EJC
ENST00000369713.9	GSTO1	-0.45885	0.0747334	0.0944878	0.223714	bottom 90%	close to EJC
ENST00000293872.12	LUC7L	-0.524725	0.0752111	2.92985	0.140441	bottom 90%	close to EJC
ENST00000457143.6	ATP5PF	-0.370839	0.075238	0.0208767	0.252836	bottom 90%	close to EJC
ENST00000372994.1	C9orf16	0.540673	0.0753551	0.201001	0.441853	bottom 90%	close to EJC
ENST00000302640.12	ITPR1	0.586369	0.075766	-1.00771	0.296193	bottom 90%	close to EJC
ENST00000333461.5	STAC2	-0.455326	0.0758003	-0.284498	0.218905	bottom 90%	close to EJC
ENST00000255631.9	HSPBP1	-0.553593	0.0758003	0.950166	0.489363	bottom 90%	close to EJC
ENST00000449576.6	LPIN1	0.702913	0.0758433	-0.282978	0.406803	bottom 90%	close to EJC
ENST00000407364.7	METTL15	-0.647897	0.0759064	-0.445041	0.86317	bottom 90%	distant from EJC
ENST00000258648.6	MED4	-0.460672	0.0759157	1.13242	0.427963	bottom 90%	close to EJC
ENST00000393931.7	JUP	-0.518821	0.0759157	-0.701801	0.73832	bottom 90%	distant from EJC
ENST00000246802.9	NOP53	-0.37577	0.0759257	2.83391	0.367724	bottom 90%	close to EJC
ENST00000310418.8	CLTB	-0.421221	0.0759257	0.820114	0.438184	bottom 90%	close to EJC
ENST00000519374.5	ATP6V0E1	-0.403421	0.0759465	-0.0565267	0	bottom 90%	close to EJC
ENST00000349780.8	CDK5RAP2	0.442627	0.0761343	3.46486	0.308306	top 10%	close to EJC
ENST00000273986.9	CISD2	-0.464823	0.0761343	0.34267	0.910906	bottom 90%	distant from EJC
ENST00000491511.6	NXPE3	-0.562804	0.0761343	-0.6137	0.924183	bottom 90%	distant from EJC
ENST00000409883.6	TMEM237	-0.581508	0.0761343	0.315446	0.199577	bottom 90%	close to EJC
ENST00000361875.7	TSC22D2	0.585988	0.0767255	0.6802	0.989799	bottom 90%	distant from EJC
ENST00000511455.6	ANKRD13D	0.68634	0.0772006	1.6185	0.518955	bottom 90%	distant from EJC
ENST00000336904.7	SNCA	-0.468937	0.0778577	0.554681	0.310623	bottom 90%	close to EJC
ENST00000414487.6	SNRPE	-0.266422	0.0780068	0.0109726	0.115639	bottom 90%	close to EJC
ENST00000371785.5	MRPS2	-0.356592	0.0780941	-0.0838673	0.629011	bottom 90%	distant from EJC
ENST00000382882.7	NELFA	-0.559328	0.0781964	0.244651	0.305465	bottom 90%	close to EJC
ENST00000371652.8	TMEM189	-0.512219	0.0782405	-0.150445	0.687959	bottom 90%	distant from EJC
ENST00000592782.5	NMT1	0.302311	0.0784115	3.8243	0.239028	top 10%	close to EJC
ENST00000301246.9	C19orf33	-0.402639	0.0784209	2.0244	0.91636	bottom 90%	distant from EJC
ENST00000621096.4	EHD1	0.543198	0.0784391	0.0461977	0.769133	bottom 90%	distant from EJC
ENST00000444053.5	AAMP	-0.387362	0.0784391	1.44418	0.495448	bottom 90%	close to EJC
ENST00000371142.8	TM9SF3	-0.450564	0.0784391	0.0662585	0.177382	bottom 90%	close to EJC
ENST00000301873.9	LTBP3	0.685952	0.0785671	1.44127	0.485079	bottom 90%	close to EJC
ENST00000379287.3	GFOD1	0.695648	0.078757	0.287293	0.995542	bottom 90%	distant from EJC
ENST00000409012.5	TPRN	0.736853	0.0791878	11.2234	0.956265	top 2%	distant from EJC
ENST00000409979.6	AGFG1	0.520526	0.0791878	0.58091	0.117365	bottom 90%	close to EJC
ENST00000303887.9	MCM7	-0.272174	0.0791878	0.0399034	0.324482	bottom 90%	close to EJC
ENST00000367048.4	ACAT2	-0.466825	0.0791878	-0.471169	0.349918	bottom 90%	close to EJC
ENST00000539945.5	MDH1	-0.351537	0.0796274	-0.320223	0.513481	bottom 90%	distant from EJC
ENST00000223029.7	AIMP2	-0.433241	0.0796845	-0.342773	0.613958	bottom 90%	distant from EJC
ENST00000557008.2	BCL2L2-PABPN1	0.776438	0.0798885	0.324682	0.429719	bottom 90%	close to EJC
ENST00000455217.6	TARS	-0.247902	0.0798885	1.02811	0.210384	bottom 90%	close to EJC
ENST00000396801.7	ZNF384	0.51053	0.0798914	5.66192	0.954409	top 10%	distant from EJC
ENST00000284031.12	DDAH1	-0.629816	0.0800158	0.11501	0.653957	bottom 90%	distant from EJC
ENST00000326925.10	NDUFAF3	-0.412779	0.080085	-0.0506164	0	bottom 90%	close to EJC
ENST00000281456.10	SLC25A4	-0.584327	0.080085	-0.24822	0.87701	bottom 90%	distant from EJC
ENST00000295851.9	ABI2	0.461325	0.0802495	-0.019118	0.508088	bottom 90%	distant from EJC
ENST00000558518.5	LDLR	0.959171	0.0804337	-0.722518	0.217663	bottom 90%	close to EJC
ENST00000265881.9	REXO2	-0.508821	0.0811516	1.66359	0.742233	bottom 90%	distant from EJC
ENST00000355387.6	RNF220	-0.446159	0.0814164	0.147212	0.121588	bottom 90%	close to EJC
ENST00000261890.6	RAB11A	-0.442319	0.0814825	-0.138555	0.422839	bottom 90%	close to EJC
ENST00000376052.4	TPP2	0.576621	0.0820368	1.8416	0.254265	bottom 90%	close to EJC
ENST00000345330.8	NPTN	-0.669192	0.0822343	-0.260055	0.193168	bottom 90%	close to EJC
ENST00000616265.4	MGST2	-0.682519	0.0825108	-0.111513	0.324459	bottom 90%	close to EJC
ENST00000617633.4	DDX52	0.432427	0.0828361	3.52321	0.151019	top 10%	close to EJC
ENST00000592741.5	PRKCSH	-0.536558	0.0829049	15.2021	0.403849	top 2%	close to EJC
ENST00000434106.7	ODF2	0.596819	0.083124	1.70292	0.38085	bottom 90%	close to EJC
ENST00000394670.8	ZNF207	-0.360944	0.0839454	0.8645	0.102601	bottom 90%	close to EJC
ENST00000358350.8	FRYL	0.724096	0.084102	-2.83852	0.295091	bottom 90%	close to EJC
ENST00000445902.2	VPS52	-0.673775	0.084102	-0.0913198	0.227038	bottom 90%	close to EJC
ENST00000394123.7	G3BP1	-0.336215	0.0841463	0.11996	0.327468	bottom 90%	close to EJC
ENST00000256443.7	CDK7	-0.519686	0.0841463	0.406318	0.0320345	bottom 90%	close to EJC
ENST00000297258.10	FABP5	-0.362181	0.0842385	0.185727	0.425372	bottom 90%	close to EJC
ENST00000544216.7	LSM14A	0.444389	0.0842959	0.550052	0.401887	bottom 90%	close to EJC
ENST00000257430.8	APC	0.599439	0.0842966	6.48449	0.871145	top 10%	distant from EJC
ENST00000323584.9	PHKB	-0.577002	0.0842966	-1.07622	0.166975	bottom 90%	close to EJC
ENST00000406925.5	HYPK	-0.295484	0.0846779	0.509692	0.264912	bottom 90%	close to EJC
ENST00000503787.5	GPX8	-0.484458	0.0846779	-0.23473	0.620396	bottom 90%	distant from EJC
ENST00000334982.8	NAA20	-0.554515	0.0846779	-0.148771	0.126694	bottom 90%	close to EJC
ENST00000366910.9	2001-03-01	-0.588327	0.0846779	-0.0107465	0.534196	bottom 90%	distant from EJC
ENST00000234111.8	ODC1	-0.277399	0.0855699	-0.516584	0.490635	bottom 90%	close to EJC
ENST00000450169.6	LSM5	-0.344773	0.0857344	-0.0296771	0	bottom 90%	close to EJC
ENST00000392271.5	URI1	0.530133	0.0857356	1.73149	0.347536	bottom 90%	close to EJC
ENST00000358389.7	CNOT3	0.471248	0.0862287	0.827697	0.346052	bottom 90%	close to EJC
ENST00000394830.7	PBRM1	0.436121	0.0864164	3.2981	0.222822	top 10%	close to EJC
ENST00000356126.7	PSMD12	-0.355271	0.0864164	-0.0714066	0.120207	bottom 90%	close to EJC
ENST00000357164.3	GM2A	-0.731471	0.0865028	-0.356389	0.618782	bottom 90%	distant from EJC
ENST00000341049.6	CAV1	-0.466395	0.0865089	-0.0989546	0.548831	bottom 90%	distant from EJC
ENST00000314666.10	PFAS	-0.607703	0.0866979	-0.347842	0.454657	bottom 90%	close to EJC
ENST00000417201.3	RBM18	-0.508079	0.0873655	-0.264349	0.300714	bottom 90%	close to EJC
ENST00000295628.3	LRRC58	0.457702	0.0874949	0.880299	0.934082	bottom 90%	distant from EJC
ENST00000376561.7	CTTN	-0.362796	0.0874949	1.69095	0.287908	bottom 90%	close to EJC
ENST00000369709.3	RAP1A	-0.411734	0.0877171	0.310427	0.22843	bottom 90%	close to EJC
ENST00000327237.6	C16orf58	-0.690085	0.0877171	0.0393638	0.311058	bottom 90%	close to EJC
ENST00000325630.2	SPINK6	-0.207022	0.0877967	0.0190757	0.241881	bottom 90%	close to EJC
ENST00000521654.6	RNF217	0.691448	0.0878922	0.78102	0.868216	bottom 90%	distant from EJC
ENST00000356956.5	IGF2R	-0.772497	0.0878922	-2.41407	0.407824	bottom 90%	close to EJC
ENST00000372663.8	ZDHHC12	-0.457621	0.0880896	-0.00516898	0.395932	bottom 90%	close to EJC
ENST00000375071.3	CDA	-0.564823	0.0892589	-0.316879	0.354247	bottom 90%	close to EJC
ENST00000589666.5	UNK	0.664644	0.0893101	0.648334	0.487358	bottom 90%	close to EJC
ENST00000621592.5	MYC	0.55832	0.0901096	0.0361322	0.830154	bottom 90%	distant from EJC
ENST00000371571.4	KCNG1	0.544315	0.0901096	0.378027	0.871263	bottom 90%	distant from EJC
ENST00000356464.10	RPS26	-0.260751	0.0903135	-0.20426	0.25983	bottom 90%	close to EJC
ENST00000465139.6	ANP32A	-0.303061	0.090556	13.3272	0.0466241	top 2%	close to EJC
ENST00000534797.5	RNH1	-0.497826	0.0906501	0.610411	0.387551	bottom 90%	close to EJC
ENST00000351797.8	FAM114A2	-0.622536	0.0906501	0.843207	0.0934648	bottom 90%	close to EJC
ENST00000338074.6	EPB41L1	0.519578	0.0915875	0.00486539	0.307346	bottom 90%	close to EJC
ENST00000359568.9	PCNT	0.709521	0.091984	9.13197	0.584359	top 10%	distant from EJC
ENST00000424963.6	WDR20	-0.67932	0.091984	-0.44564	0.686883	bottom 90%	distant from EJC
ENST00000338920.8	PRRC2C	0.301738	0.0922557	23.4915	0.769326	top 2%	distant from EJC
ENST00000341105.6	GATA2	0.505054	0.0922769	0.0688815	0.75847	bottom 90%	distant from EJC
ENST00000380152.7	BRCA2	0.69818	0.0927491	11.3848	0.82416	top 2%	distant from EJC
ENST00000296786.7	UBLCP1	0.44123	0.0932273	0.457816	0.184659	bottom 90%	close to EJC
ENST00000454077.6	ATXN7L3	0.554753	0.0938442	-0.267433	0.327708	bottom 90%	close to EJC
ENST00000393812.3	SLC35B2	-0.645584	0.0938442	-0.328691	0.760245	bottom 90%	distant from EJC
ENST00000570628.6	CLUH	0.462808	0.0939025	-0.110597	0.432017	bottom 90%	close to EJC
ENST00000292539.8	PPP1R16A	0.601881	0.093993	0.633271	0.577608	bottom 90%	distant from EJC
ENST00000366769.7	CDC42BPA	0.495165	0.093993	5.56733	0.271362	top 10%	close to EJC
ENST00000370793.5	USP33	0.485334	0.093993	1.51688	0.335907	bottom 90%	close to EJC
ENST00000616170.4	SH3GLB1	-0.508727	0.093993	0.908918	0.16118	bottom 90%	close to EJC
ENST00000313050.11	SEC16A	-0.464971	0.0949485	-1.69102	0.585654	bottom 90%	distant from EJC
ENST00000336273.7	MTDH	0.317874	0.0952563	6.2559	0.194531	top 10%	close to EJC
ENST00000422959.6	PHTF2	0.726799	0.0964604	0.484023	0.13947	bottom 90%	close to EJC
ENST00000429568.1	POLR2H	-0.37638	0.0969241	-0.126033	0.256656	bottom 90%	close to EJC
ENST00000443314.5	LANCL1	-0.400905	0.0969241	-0.431973	0.193706	bottom 90%	close to EJC
ENST00000366554.2	OPN3	-0.645953	0.0969241	0.0370565	0.864885	bottom 90%	distant from EJC
ENST00000398733.7	UBE2D2	-0.363764	0.0969913	-0.126249	0	bottom 90%	close to EJC
ENST00000242827.10	EBPL	-0.553983	0.0970248	0.390366	0.701527	bottom 90%	distant from EJC
ENST00000265087.8	STC2	-0.635123	0.0971605	-0.140295	0.781194	bottom 90%	distant from EJC
ENST00000369452.8	SHOC2	-0.561884	0.0975258	2.53399	0.811499	bottom 90%	distant from EJC
ENST00000455566.5	PPP2R2D	0.574481	0.0975389	0.304513	0.398721	bottom 90%	close to EJC
ENST00000543245.6	ACADVL	-0.3851	0.0978874	-0.236687	0.175083	bottom 90%	close to EJC
ENST00000378103.7	GBA2	0.705063	0.098009	-0.907415	0.50574	bottom 90%	distant from EJC
ENST00000451402.5	PPP6C	-0.439354	0.098009	-0.300755	0.693018	bottom 90%	distant from EJC
ENST00000330843.8	RAB11FIP1	0.639324	0.0980236	0.0015161	0.952589	bottom 90%	distant from EJC
ENST00000284719.7	OLA1	-0.458218	0.098337	0.773626	0.197802	bottom 90%	close to EJC
ENST00000261037.7	COL8A1	0.595053	0.098361	0.163514	0.956675	bottom 90%	distant from EJC
ENST00000530758.1	BRK1	-0.342309	0.098361	0.079219	0.746184	bottom 90%	distant from EJC
ENST00000309964.8	CLOCK	0.53722	0.0984142	0.989539	0.689	bottom 90%	distant from EJC
ENST00000181796.6	FAM107B	-0.428999	0.0984349	2.49136	0.498248	bottom 90%	close to EJC
ENST00000375535.3	MFAP2	-0.480941	0.0984652	-0.0677026	0	bottom 90%	close to EJC
ENST00000544379.1	TOMM5	-0.28763	0.0990985	0.0732114	0.702174	bottom 90%	distant from EJC
ENST00000188312.6	ACTR6	0.676643	0.0991659	0.160812	0.203174	bottom 90%	close to EJC
ENST00000443950.6	HNRNPF	-0.340981	0.0994739	-0.232289	1	bottom 90%	distant from EJC
ENST00000441626.6	CNBP	-0.34234	0.0994739	-0.123437	0.327003	bottom 90%	close to EJC
ENST00000319942.7	RABGGTB	-0.432807	0.0994739	-0.215145	0.197365	bottom 90%	close to EJC
ENST00000394222.7	ARL13B	0.64089	0.0996422	3.91385	0.34529	top 10%	close to EJC
ENST00000471181.7	BRCA1	0.490307	0.0996926	2.49188	0.698734	bottom 90%	distant from EJC
ENST00000304032.12	AGAP1	0.592858	0.100004	-0.649444	0.400894	bottom 90%	close to EJC
ENST00000582970.5	RNF213	0.516512	0.100085	-3.70406	0.599891	bottom 90%	distant from EJC
ENST00000412585.6	HLA-B	-0.39778	0.100319	0.348864	0.598732	bottom 90%	distant from EJC
ENST00000295767.9	CHCHD4	-0.516628	0.100568	1.25078	0.85163	bottom 90%	distant from EJC
ENST00000614987.4	RPS6KA5	0.599844	0.10069	0.0713427	0.494271	bottom 90%	close to EJC
ENST00000323666.9	METAP2	-0.290736	0.10074	4.63621	0.142001	top 10%	close to EJC
ENST00000392524.6	HNRNPA3	-0.287331	0.100899	1.47599	0.167441	bottom 90%	close to EJC
ENST00000380739.5	SERPINB1	-0.533759	0.100904	0.0968187	0.30505	bottom 90%	close to EJC
ENST00000305366.7	TM4SF1	-0.305478	0.100906	-0.260021	0.259116	bottom 90%	close to EJC
ENST00000435456.6	SLC25A17	-0.547907	0.100906	-0.262499	0.178101	bottom 90%	close to EJC
ENST00000370274.7	NSDHL	-0.601728	0.100906	-0.543678	0.225388	bottom 90%	close to EJC
ENST00000292035.9	MED27	-0.459578	0.100963	-0.15788	0.42916	bottom 90%	close to EJC
ENST00000308360.7	PIGS	0.490323	0.101114	-0.392698	0.314994	bottom 90%	close to EJC
ENST00000355619.9	FBXL3	-0.494277	0.101239	-0.215964	0.308865	bottom 90%	close to EJC
ENST00000525566.5	TXNRD1	-0.298781	0.101284	-0.641588	0.253953	bottom 90%	close to EJC
ENST00000317534.5	MRPS24	-0.322284	0.101627	-0.102967	0.212047	bottom 90%	close to EJC
ENST00000340473.7	GTF2F2	-0.402228	0.101627	0.680031	0.326264	bottom 90%	close to EJC
ENST00000358625.3	WDR5	-0.403749	0.101627	-0.250457	0.243455	bottom 90%	close to EJC
ENST00000264908.10	ANXA3	-0.511379	0.101627	-0.220248	0.0907004	bottom 90%	close to EJC
ENST00000317040.11	MVB12A	-0.526554	0.101627	-0.338078	0.125469	bottom 90%	close to EJC
ENST00000543307.5	FXYD5	-0.53012	0.101679	-0.111658	0.518652	bottom 90%	distant from EJC
ENST00000268482.7	DHX38	0.545614	0.10206	2.661	0.310131	bottom 90%	close to EJC
ENST00000404933.6	SMS	-0.339917	0.102979	-0.43865	0.196319	bottom 90%	close to EJC
ENST00000239165.8	HOXB7	0.454383	0.103164	1.14906	0.92589	bottom 90%	distant from EJC
ENST00000371315.3	MCTS1	-0.408953	0.103164	0.15381	0.105308	bottom 90%	close to EJC
ENST00000216117.8	HMOX1	-0.44901	0.103164	-0.192603	0.58625	bottom 90%	distant from EJC
ENST00000396020.7	RPS29	-0.227923	0.103404	-0.139185	0.116043	bottom 90%	close to EJC
ENST00000593052.5	RPS15	-0.289151	0.103613	0.327335	0.501788	bottom 90%	distant from EJC
ENST00000175091.4	LAPTM4A	-0.462605	0.103946	-0.21114	0.149476	bottom 90%	close to EJC
ENST00000033079.7	FAM13B	0.628453	0.104498	2.44506	0.301275	bottom 90%	close to EJC
ENST00000445866.7	SGCE	-0.63727	0.104865	-0.473476	0.523829	bottom 90%	distant from EJC
ENST00000239830.8	CCDC77	-0.509385	0.105175	1.99225	0.313892	bottom 90%	close to EJC
ENST00000412157.2	SNRNP35	-0.555304	0.105267	0.406229	0.974493	bottom 90%	distant from EJC
ENST00000374385.9	UQCC1	-0.509828	0.105292	-0.441001	0.287808	bottom 90%	close to EJC
ENST00000322342.3	ZADH2	0.620239	0.105717	-0.319186	0.978524	bottom 90%	distant from EJC
ENST00000618539.4	FDFT1	-0.500603	0.105975	-0.316218	0.209384	bottom 90%	close to EJC
ENST00000294785.9	NCSTN	-0.646609	0.105978	-0.85684	0.425346	bottom 90%	close to EJC
ENST00000339360.9	RAP1GDS1	-0.516253	0.106121	-0.307059	0.164256	bottom 90%	close to EJC
ENST00000338779.10	MTSS1L	0.589868	0.10634	0.424856	0.493942	bottom 90%	close to EJC
ENST00000337288.9	STARD7	-0.299065	0.10634	0.527207	0.210154	bottom 90%	close to EJC
ENST00000393964.1	PTTG1	-0.304989	0.10634	0.0857621	0.068887	bottom 90%	close to EJC
ENST00000367274.9	UBE2T	-0.424215	0.10634	-0.143307	0.349257	bottom 90%	close to EJC
ENST00000524803.5	SAAL1	-0.508005	0.10634	0.596386	0.665807	bottom 90%	distant from EJC
ENST00000377298.8	CLSTN1	0.548676	0.106611	5.02067	0.640817	top 10%	distant from EJC
ENST00000367723.8	SUCO	0.637922	0.106669	1.76616	0.394896	bottom 90%	close to EJC
ENST00000503781.7	PIEZO2	0.622391	0.106669	12.6377	0.420037	top 2%	close to EJC
ENST00000527958.5	PAFAH1B2	-0.353716	0.106669	-0.137256	0.326376	bottom 90%	close to EJC
ENST00000437685.6	CDC45	-0.545047	0.106669	0.212629	0.214848	bottom 90%	close to EJC
ENST00000297632.7	TMEM65	-0.570741	0.106669	0.0308766	0.807892	bottom 90%	distant from EJC
ENST00000264263.9	GFM1	-0.519184	0.106895	-0.948755	0.333186	bottom 90%	close to EJC
ENST00000403825.7	IFRD1	0.444341	0.106958	-0.0339606	0.124305	bottom 90%	close to EJC
ENST00000568733.5	NUB1	0.51288	0.107001	2.18369	0.37173	bottom 90%	close to EJC
ENST00000373212.5	SH3BGRL	-0.49396	0.107001	0.287932	0.655689	bottom 90%	distant from EJC
ENST00000440685.6	S100A13	-0.289978	0.107243	0.501922	0.784305	bottom 90%	distant from EJC
ENST00000324194.10	SLC25A36	0.439818	0.107456	-0.350403	0.203558	bottom 90%	close to EJC
ENST00000301488.7	CDK2AP2	-0.427203	0.107538	-0.0185423	0.11524	bottom 90%	close to EJC
ENST00000599117.5	SUPT5H	0.422801	0.107611	7.65979	0.486774	top 10%	close to EJC
ENST00000216225.8	RBX1	-0.331848	0.107611	-0.0925127	0.221211	bottom 90%	close to EJC
ENST00000296824.3	CCDC127	-0.483923	0.107734	0.160601	0.915613	bottom 90%	distant from EJC
ENST00000326266.12	THOC6	0.599826	0.107893	-0.0406719	0.140973	bottom 90%	close to EJC
ENST00000271843.8	JTB	-0.297678	0.108034	-0.170527	0.0591367	bottom 90%	close to EJC
ENST00000505490.2	ALYREF	-0.463763	0.108034	1.12985	0.537398	bottom 90%	distant from EJC
ENST00000265990.10	BTAF1	0.682278	0.108245	-0.597255	0.427416	bottom 90%	close to EJC
ENST00000397224.8	FOXRED2	0.551629	0.108245	-0.52193	0.753934	bottom 90%	distant from EJC
ENST00000331573.7	PSMG1	-0.410348	0.108245	2.53444	0.217458	bottom 90%	close to EJC
ENST00000378509.8	SLC35B4	-0.50945	0.108245	-0.243739	0.326349	bottom 90%	close to EJC
ENST00000525428.5	CLNS1A	-0.362417	0.108302	0.729492	0.148686	bottom 90%	close to EJC
ENST00000329967.10	SIVA1	-0.304945	0.10841	0.0151958	0.360725	bottom 90%	close to EJC
ENST00000328663.8	TAF9	-0.435274	0.10841	0.979655	0.996452	bottom 90%	distant from EJC
ENST00000261340.11	CLEC2D	0.549829	0.108415	-0.25646	0.20087	bottom 90%	close to EJC
ENST00000411543.6	EPN1	0.463999	0.108415	1.19637	0.29101	bottom 90%	close to EJC
ENST00000316448.9	CALR	-0.429558	0.108439	10.3098	0.904881	top 10%	distant from EJC
ENST00000533524.5	SLC43A3	-0.447045	0.10847	-0.133057	0.0820315	bottom 90%	close to EJC
ENST00000371589.8	MAN1B1	0.645728	0.108994	-0.0288497	0.247774	bottom 90%	close to EJC
ENST00000379341.8	PRDX4	-0.457928	0.109456	0.0696876	0.668838	bottom 90%	distant from EJC
ENST00000306688.7	LRRC45	0.631384	0.109649	5.40179	0.300732	top 10%	close to EJC
ENST00000216034.5	TOMM22	-0.352029	0.110251	1.44915	0.0478073	bottom 90%	close to EJC
ENST00000399510.7	DLG4	0.609728	0.11053	-0.581918	0.336987	bottom 90%	close to EJC
ENST00000380542.8	NAP1L4	-0.298017	0.11053	2.95128	0.0553233	bottom 90%	close to EJC
ENST00000360876.8	EIF3B	0.295583	0.110649	0.662309	0.632479	bottom 90%	distant from EJC
ENST00000398238.8	NSF	-0.491667	0.111003	-0.890978	0.176041	bottom 90%	close to EJC
ENST00000219689.11	USP31	0.625949	0.11112	-0.663956	0.766631	bottom 90%	distant from EJC
ENST00000394855.7	DNAJA4	0.523527	0.111125	0.247051	0.514662	bottom 90%	distant from EJC
ENST00000382771.8	SERPINB5	-0.521079	0.111351	-0.227579	0.349512	bottom 90%	close to EJC
ENST00000299705.9	TMED3	-0.395527	0.111365	-0.0780624	0.632497	bottom 90%	distant from EJC
ENST00000373624.6	DENND1A	0.554641	0.11152	-0.43575	0.112474	bottom 90%	close to EJC
ENST00000471115.5	C1orf52	0.523906	0.111594	0.547429	0.569148	bottom 90%	distant from EJC
ENST00000262144.10	WDR59	0.642886	0.111721	-0.796704	0.221693	bottom 90%	close to EJC
ENST00000222543.10	TFPI2	-0.596133	0.111971	-0.145446	0.0634586	bottom 90%	close to EJC
ENST00000361256.9	SPOUT1	0.398516	0.111983	1.26724	0.0659027	bottom 90%	close to EJC
ENST00000356321.4	ZNF770	0.455524	0.112154	0.439323	1	bottom 90%	distant from EJC
ENST00000296577.8	ABCE1	-0.397344	0.1122	-0.347641	0.347565	bottom 90%	close to EJC
ENST00000308982.11	ACAD9	-0.488923	0.1122	-0.266165	0.0798975	bottom 90%	close to EJC
ENST00000215882.9	SLC25A1	-0.390397	0.112406	-0.0800605	0.0842	bottom 90%	close to EJC
ENST00000170564.6	GPATCH1	0.634797	0.112588	4.13251	0.280366	top 10%	close to EJC
ENST00000260947.8	BARD1	0.472566	0.112876	1.71501	0.713907	bottom 90%	distant from EJC
ENST00000313146.10	ISG20L2	0.463781	0.1129	-0.128607	0.798475	bottom 90%	distant from EJC
ENST00000317446.6	MAMDC4	-0.421618	0.1129	0.0539126	0.279609	bottom 90%	close to EJC
ENST00000264552.13	UBE2S	-0.323424	0.112916	-0.097228	0.969652	bottom 90%	distant from EJC
ENST00000610020.1	RPAP2	0.368986	0.11308	1.58206	0.57472	bottom 90%	distant from EJC
ENST00000322753.6	MINOS1	-0.312917	0.113228	0.0270626	0	bottom 90%	close to EJC
ENST00000258886.12	IREB2	0.380711	0.113336	-0.972589	0.5301	bottom 90%	distant from EJC
ENST00000399794.6	RBMXL1	-0.418124	0.113336	0.937608	1	bottom 90%	distant from EJC
ENST00000373670.5	RC3H2	0.352488	0.113352	-0.992672	0.456863	bottom 90%	close to EJC
ENST00000231198.11	THG1L	-0.542291	0.113496	-0.23689	0.483675	bottom 90%	close to EJC
ENST00000407627.6	ELAVL1	-0.417683	0.113844	-0.400771	0.407424	bottom 90%	close to EJC
ENST00000374692.7	TMEM38B	-0.626012	0.113958	-0.287695	0.743049	bottom 90%	distant from EJC
ENST00000485972.5	CDK5	-0.509457	0.114305	-0.369794	0.15217	bottom 90%	close to EJC
ENST00000340309.7	UBE2V1	-0.330485	0.114328	0.370181	0.542368	bottom 90%	distant from EJC
ENST00000359435.8	BABAM1	-0.366026	0.114328	1.00444	0.671874	bottom 90%	distant from EJC
ENST00000276390.6	ATP6V1B2	-0.454043	0.114579	-0.306662	0.248633	bottom 90%	close to EJC
ENST00000394422.7	UTP14A	0.518717	0.114617	2.52073	0.597136	bottom 90%	distant from EJC
ENST00000323303.8	MOB4	-0.448818	0.11487	0.0107128	0.48799	bottom 90%	close to EJC
ENST00000298130.4	SPTSSA	-0.452449	0.115102	-0.00739841	1	bottom 90%	distant from EJC
ENST00000646896.1	TCEAL9	-0.32362	0.115172	2.3468	1	bottom 90%	distant from EJC
ENST00000618156.4	PPP1R2	-0.437541	0.115172	0.663688	0.0787283	bottom 90%	close to EJC
ENST00000336686.8	LRRFIP2	0.409879	0.115438	2.05186	0.0695578	bottom 90%	close to EJC
ENST00000300403.10	TPX2	-0.31887	0.115455	1.88296	0.225339	bottom 90%	close to EJC
ENST00000498926.6	PGAM5	-0.400154	0.115655	0.0747631	0.508019	bottom 90%	distant from EJC
ENST00000375528.8	EHMT2	0.501743	0.115672	12.9486	0.416473	top 2%	close to EJC
ENST00000614623.4	MYO19	-0.402164	0.115672	-0.723272	0.256501	bottom 90%	close to EJC
ENST00000409031.5	SMPD4	-0.502507	0.115672	-1.15459	0.306337	bottom 90%	close to EJC
ENST00000269392.8	CEP131	0.610788	0.116627	11.2403	0.239435	top 2%	close to EJC
ENST00000545862.5	SLC25A10	0.526431	0.116627	-0.225541	0.408512	bottom 90%	close to EJC
ENST00000262947.7	MYDGF	-0.398311	0.116627	0.116582	0.55808	bottom 90%	distant from EJC
ENST00000369151.7	CACUL1	0.3483	0.116775	0.612839	0.787131	bottom 90%	distant from EJC
ENST00000389629.8	RTF1	0.303874	0.116775	14.6094	0.282694	top 2%	close to EJC
ENST00000300651.10	MED1	-0.388729	0.116775	0.212375	0.857468	bottom 90%	distant from EJC
ENST00000303450.4	HOXC9	-0.548565	0.116775	0.179635	0.933377	bottom 90%	distant from EJC
ENST00000340281.8	ZNF326	0.525019	0.11688	9.45666	0.838139	top 10%	distant from EJC
ENST00000258711.7	CHST12	0.561204	0.117416	0.316563	1	bottom 90%	distant from EJC
ENST00000590842.5	TPGS2	-0.357568	0.117452	-0.0857228	0.738559	bottom 90%	distant from EJC
ENST00000395547.6	ATXN2L	0.340146	0.117583	-0.39595	0.431403	bottom 90%	close to EJC
ENST00000356352.6	UPF2	0.408816	0.117667	16.3147	0.609876	top 2%	distant from EJC
ENST00000225665.11	SLC25A11	-0.351969	0.118003	-0.26093	0.462366	bottom 90%	close to EJC
ENST00000351698.4	TOR1A	-0.556984	0.118216	-0.0609294	0.733136	bottom 90%	distant from EJC
ENST00000310053.9	HLTF	-0.48207	0.118229	1.92894	0.270986	bottom 90%	close to EJC
ENST00000372491.3	IER5L	0.344515	0.118407	3.10166	1	bottom 90%	distant from EJC
ENST00000626352.2	PPIL2	0.606474	0.118447	-0.283969	0.146917	bottom 90%	close to EJC
ENST00000283243.12	PLA2R1	0.530309	0.118676	-1.11534	0.401765	bottom 90%	close to EJC
ENST00000391769.2	MYADM	-0.444673	0.118792	-0.065561	1	bottom 90%	distant from EJC
ENST00000263753.8	SGO1	-0.471562	0.118792	7.29699	0.759258	top 10%	distant from EJC
ENST00000646147.1	TBC1D24	0.598567	0.119032	-0.216429	0.660385	bottom 90%	distant from EJC
ENST00000305533.9	TWF2	-0.385561	0.119145	-0.0965029	0.296891	bottom 90%	close to EJC
ENST00000266544.9	NDUFA9	-0.375828	0.119182	-0.330756	0.221177	bottom 90%	close to EJC
ENST00000215570.7	TIMM13	-0.306195	0.1195	0.0959243	0.442256	bottom 90%	close to EJC
ENST00000247970.8	PIN1	-0.396468	0.119576	0.224521	0.357658	bottom 90%	close to EJC
ENST00000449105.7	HNRNPLL	-0.58324	0.119576	-0.083959	0.413963	bottom 90%	close to EJC
ENST00000393909.6	MRPL19	-0.45511	0.119887	0.295013	0.339793	bottom 90%	close to EJC
ENST00000532414.2	MEX3A	0.508688	0.120809	0.0041271	0.947999	bottom 90%	distant from EJC
ENST00000251343.9	KHNYN	0.597225	0.121455	1.67419	0.853045	bottom 90%	distant from EJC
ENST00000441174.7	TBRG1	0.529469	0.121806	3.57135	0.0524293	top 10%	close to EJC
ENST00000316562.8	PANK2	0.593032	0.121828	0.137171	0.742262	bottom 90%	distant from EJC
ENST00000267807.11	ZNF280D	0.587127	0.121828	2.37494	0.543528	bottom 90%	distant from EJC
ENST00000372771.4	RLF	0.554181	0.121828	1.29344	0.958393	bottom 90%	distant from EJC
ENST00000555761.5	SNW1	-0.358839	0.121828	2.00899	0.4615	bottom 90%	close to EJC
ENST00000334660.9	CHP1	-0.42284	0.121828	0.0155932	0.264783	bottom 90%	close to EJC
ENST00000371121.4	SMARCA1	-0.480026	0.121828	3.11401	0.200543	bottom 90%	close to EJC
ENST00000314328.13	SPECC1L	0.573168	0.122211	1.6998	0.596691	bottom 90%	distant from EJC
ENST00000531967.5	ECHDC1	-0.406665	0.122645	-0.305045	0.514959	bottom 90%	distant from EJC
ENST00000216122.8	MCM5	-0.419866	0.123299	-0.235739	0.33447	bottom 90%	close to EJC
ENST00000528838.5	HSF1	-0.385521	0.123301	-0.529266	0.0739346	bottom 90%	close to EJC
ENST00000322875.8	CD46	0.659936	0.124185	0.0480044	0.391878	bottom 90%	close to EJC
ENST00000359904.7	AMZ2	0.52316	0.124296	-0.223046	0.677093	bottom 90%	distant from EJC
ENST00000368192.8	ETV3	0.599581	0.124307	-0.339454	0.89745	bottom 90%	distant from EJC
ENST00000303305.10	PA2G4	-0.249722	0.124307	2.02518	0.0619919	bottom 90%	close to EJC
ENST00000025008.9	RB1CC1	0.373043	0.124403	9.99794	0.65105	top 10%	distant from EJC
ENST00000358435.8	TOMM7	-0.249695	0.124403	-0.0292789	0.438763	bottom 90%	close to EJC
ENST00000541240.5	KIFC3	-0.435985	0.12485	1.28691	0.445348	bottom 90%	close to EJC
ENST00000217109.8	CSTF1	-0.509112	0.124951	-0.337117	0.660992	bottom 90%	distant from EJC
ENST00000255078.7	IGHMBP2	0.568165	0.12512	1.03996	0.56638	bottom 90%	distant from EJC
ENST00000422318.6	NT5DC2	0.301374	0.12512	0.248053	0.388542	bottom 90%	close to EJC
ENST00000250495.9	NEDD8	-0.29425	0.12512	0.137495	0.167376	bottom 90%	close to EJC
ENST00000354473.4	VPS72	-0.496047	0.12512	0.104484	0.228352	bottom 90%	close to EJC
ENST00000383018.7	SNRNP25	-0.370576	0.125354	-0.05335	0.0373631	bottom 90%	close to EJC
ENST00000295900.10	ATXN7	0.565093	0.125954	4.4839	0.926737	top 10%	distant from EJC
ENST00000394795.6	PAIP2	-0.348566	0.125986	0.934687	0.332995	bottom 90%	close to EJC
ENST00000367128.7	FAM72A	0.482426	0.126263	-0.0234965	0.68222	bottom 90%	distant from EJC
ENST00000311117.7	KMT2E	0.431492	0.126263	7.20341	0.431734	top 10%	close to EJC
ENST00000276062.8	NDUFB11	-0.311244	0.126263	-0.0626051	0.208302	bottom 90%	close to EJC
ENST00000457408.6	TMED4	-0.487939	0.126263	-0.0829361	0.393389	bottom 90%	close to EJC
ENST00000398226.7	SELENOS	-0.502097	0.126413	2.21837	0	bottom 90%	close to EJC
ENST00000488857.5	VAMP2	0.550263	0.126446	0.0274194	0.491165	bottom 90%	close to EJC
ENST00000256594.7	GSTM3	-0.312708	0.126446	-0.137345	0.247076	bottom 90%	close to EJC
ENST00000430969.5	TNRC18	0.616436	0.126648	13.4533	0.67449	top 2%	distant from EJC
ENST00000579690.5	YTHDC1	0.382527	0.126648	21.8038	0.902121	top 2%	distant from EJC
ENST00000572195.2	OVCA2	-0.40762	0.126781	-0.108001	0.755604	bottom 90%	distant from EJC
ENST00000246194.7	RALY	-0.343643	0.127996	0.61925	0.483671	bottom 90%	close to EJC
ENST00000357360.4	LAGE3	-0.400925	0.128228	0.292742	0.781789	bottom 90%	distant from EJC
ENST00000369842.8	EMD	-0.329258	0.12851	-0.396747	0.446296	bottom 90%	close to EJC
ENST00000372114.3	TP53RK	-0.599639	0.12851	0.602672	0.794855	bottom 90%	distant from EJC
ENST00000408901.7	NGDN	-0.493649	0.129146	0.919343	0.114513	bottom 90%	close to EJC
ENST00000252711.6	NDUFA10	-0.434797	0.129821	-0.0797064	0.127342	bottom 90%	close to EJC
ENST00000252602.1	MRPL34	-0.39478	0.129894	0.0766887	0.670664	bottom 90%	distant from EJC
ENST00000409185.5	FAM168B	-0.4307	0.129894	-0.0694486	0	bottom 90%	close to EJC
ENST00000537098.7	CMIP	0.322079	0.130029	-0.417229	0.348345	bottom 90%	close to EJC
ENST00000267938.8	UBE2Q2	0.488885	0.130458	3.27582	0.143916	top 10%	close to EJC
ENST00000361114.9	MICU1	-0.470656	0.1306	0.799792	0.230662	bottom 90%	close to EJC
ENST00000421745.6	BIRC6	0.517528	0.13097	-1.92518	0.516991	bottom 90%	distant from EJC
ENST00000596217.1	NUP62	0.362604	0.13097	1.17884	1	bottom 90%	distant from EJC
ENST00000356401.8	ARIH2	0.318738	0.13097	1.35438	0.760998	bottom 90%	distant from EJC
ENST00000357365.7	ENTR1	-0.359973	0.13097	0.584187	0.543654	bottom 90%	distant from EJC
ENST00000356657.10	FDPS	-0.374081	0.13097	-0.249501	0.275945	bottom 90%	close to EJC
ENST00000372224.8	KIF2C	-0.421634	0.13097	0.227807	0.10539	bottom 90%	close to EJC
ENST00000523116.5	LEPROTL1	-0.488382	0.13097	-0.161728	0.725399	bottom 90%	distant from EJC
ENST00000280551.10	SEC24D	-0.514952	0.13097	-1.07934	0.162062	bottom 90%	close to EJC
ENST00000374212.4	SLC31A1	-0.558941	0.13097	-0.2398	0.519883	bottom 90%	distant from EJC
ENST00000377475.8	SEC23B	-0.560915	0.13097	-1.27327	0.312987	bottom 90%	close to EJC
ENST00000358835.7	REV3L	0.523786	0.132728	7.30055	0.777624	top 10%	distant from EJC
ENST00000368336.9	DAP3	-0.38384	0.132728	-0.0999431	0.0589461	bottom 90%	close to EJC
ENST00000316425.9	TMEM107	-0.558122	0.132728	-0.23331	0.167315	bottom 90%	close to EJC
ENST00000404141.5	PAXIP1	0.576398	0.133022	13.5189	0.8749	top 2%	distant from EJC
ENST00000305105.2	ZNHIT1	0.439288	0.133842	-0.14156	0.4189	bottom 90%	close to EJC
ENST00000306773.4	NPTX1	-0.504763	0.134239	0.703366	0.797763	bottom 90%	distant from EJC
ENST00000380702.6	PDE4A	0.438823	0.134241	0.378343	0.662261	bottom 90%	distant from EJC
ENST00000477892.5	FAM162A	-0.432575	0.134241	-0.0589956	0.356734	bottom 90%	close to EJC
ENST00000333449.8	TMEM179B	-0.489285	0.13429	-0.154129	0.406376	bottom 90%	close to EJC
ENST00000610664.4	U2AF1L5	-0.464996	0.13481	0.669076	0.198108	bottom 90%	close to EJC
ENST00000274606.7	NHP2	-0.347289	0.135126	0.114543	0.648212	bottom 90%	distant from EJC
ENST00000321300.10	BAIAP2	-0.496075	0.135164	-0.0188448	0.325119	bottom 90%	close to EJC
ENST00000335016.9	BMP2K	0.574428	0.135192	8.78433	0.757703	top 10%	distant from EJC
ENST00000296456.9	APEH	-0.390995	0.135192	-0.428519	0.167264	bottom 90%	close to EJC
ENST00000394140.8	NIT2	-0.44642	0.135192	-0.425549	0.26621	bottom 90%	close to EJC
ENST00000367075.3	EZR	0.419976	0.135208	3.25384	0.361981	top 10%	close to EJC
ENST00000383794.6	CCDC174	0.542673	0.135419	5.07369	0.146659	top 10%	close to EJC
ENST00000299299.3	PCBD1	-0.509229	0.135512	-0.0729217	0.274457	bottom 90%	close to EJC
ENST00000614971.4	LTN1	0.596438	0.135563	-1.46271	0.38537	bottom 90%	close to EJC
ENST00000326005.10	OAZ2	-0.316694	0.135563	-0.178365	0.0819614	bottom 90%	close to EJC
ENST00000380198.6	NABP2	-0.369842	0.135563	-0.229311	0.590686	bottom 90%	distant from EJC
ENST00000373264.4	CDK9	-0.443582	0.135563	0.0028427	0.45019	bottom 90%	close to EJC
ENST00000604000.3	LIX1L	-0.44901	0.135563	0.159714	0.627042	bottom 90%	distant from EJC
ENST00000204566.6	SPG21	-0.422807	0.135676	-0.264793	0.733946	bottom 90%	distant from EJC
ENST00000298532.2	SNAPC4	0.595825	0.136389	7.02931	0.677553	top 10%	distant from EJC
ENST00000373312.3	FAM129B	-0.339919	0.136504	0.244102	0.362375	bottom 90%	close to EJC
ENST00000398571.6	USP34	0.455913	0.13678	-0.387564	0.405819	bottom 90%	close to EJC
ENST00000397098.7	C7orf50	-0.361468	0.137388	1.27846	0.730887	bottom 90%	distant from EJC
ENST00000372211.7	UCK1	0.433017	0.137485	-0.14361	0.38615	bottom 90%	close to EJC
ENST00000247026.9	NSRP1	-0.291589	0.137856	12.0656	0.753397	top 2%	distant from EJC
ENST00000397609.6	FAM98B	-0.395462	0.138205	9.28817	0.886352	top 10%	distant from EJC
ENST00000396307.6	RAB27A	0.506404	0.138378	0.13104	0.305604	bottom 90%	close to EJC
ENST00000356537.8	CCDC25	-0.34764	0.13913	3.85971	0.272842	top 10%	close to EJC
ENST00000302764.8	NUDCD2	-0.414443	0.139182	0.0298978	0.236156	bottom 90%	close to EJC
ENST00000257868.9	GDF11	0.429529	0.139592	1.81206	0.887208	bottom 90%	distant from EJC
ENST00000258418.9	CAB39	-0.466838	0.139592	0.63184	0.349159	bottom 90%	close to EJC
ENST00000450966.5	USP40	0.494743	0.139593	0.348614	0.13727	bottom 90%	close to EJC
ENST00000261708.8	UTP6	0.485047	0.139593	0.336465	0.113528	bottom 90%	close to EJC
ENST00000238256.7	FKBP15	0.556236	0.140051	1.858	0.470001	bottom 90%	close to EJC
ENST00000563281.1	RBM15B	0.373756	0.140073	1.71316	1	bottom 90%	distant from EJC
ENST00000221855.7	TBCB	-0.424493	0.141026	0.20612	0.654585	bottom 90%	distant from EJC
ENST00000380861.8	WWC3	0.508288	0.141361	1.61563	0.428401	bottom 90%	close to EJC
ENST00000261880.9	AAGAB	-0.417235	0.141572	-0.101251	0.0607984	bottom 90%	close to EJC
ENST00000397498.8	ARL16	-0.462596	0.141787	0.00834446	0.435944	bottom 90%	close to EJC
ENST00000367249.8	CYB5R1	-0.529428	0.142036	-0.272631	0.391647	bottom 90%	close to EJC
ENST00000310974.8	DPY19L1	-0.55476	0.142242	-0.658091	0.281893	bottom 90%	close to EJC
ENST00000269856.4	FEM1A	0.478632	0.142256	0.435791	1	bottom 90%	distant from EJC
ENST00000426263.8	SLC2A1	-0.475885	0.142535	-0.25709	0.48381	bottom 90%	close to EJC
ENST00000290776.12	CPNE2	-0.52371	0.142845	-0.281879	0.127143	bottom 90%	close to EJC
ENST00000388822.9	METTL14	0.531304	0.143107	0.926579	0.420302	bottom 90%	close to EJC
ENST00000272217.6	ARL8A	-0.494301	0.143107	-0.253059	0.100525	bottom 90%	close to EJC
ENST00000309957.2	NAXD	-0.5405	0.143107	-0.297965	0.203644	bottom 90%	close to EJC
ENST00000372572.5	FOXJ3	0.508062	0.143152	-0.273025	0.568177	bottom 90%	distant from EJC
ENST00000535601.5	HTATSF1	0.435835	0.14322	7.95009	0.714384	top 10%	distant from EJC
ENST00000376854.5	C9orf40	-0.515263	0.143399	0.375133	0.803241	bottom 90%	distant from EJC
ENST00000339399.4	ANP32B	-0.221549	0.1434	13.0857	0.139203	top 2%	close to EJC
ENST00000442039.2	C16orf91	-0.512759	0.14364	0.106515	0.880348	bottom 90%	distant from EJC
ENST00000266269.9	PATZ1	0.50936	0.143681	0.181749	0.86667	bottom 90%	distant from EJC
ENST00000220764.6	DECR1	-0.490647	0.143681	-0.413332	0.266404	bottom 90%	close to EJC
ENST00000320172.10	TENT5A	0.350714	0.143826	0.124319	0.98941	bottom 90%	distant from EJC
ENST00000379847.7	NDUFB6	-0.362617	0.143826	0.310919	0.745838	bottom 90%	distant from EJC
ENST00000322269.10	FAM3A	-0.467466	0.143826	-0.0119043	0.463414	bottom 90%	close to EJC
ENST00000367840.3	DCAF6	0.476141	0.144039	-0.257403	0.268159	bottom 90%	close to EJC
ENST00000231790.6	MLH1	-0.509326	0.144039	-0.595373	0.172648	bottom 90%	close to EJC
ENST00000428931.5	UBAP2L	-0.364353	0.144222	-0.0752689	0.15583	bottom 90%	close to EJC
ENST00000417775.5	CRYZ	-0.467384	0.144222	-0.593351	0.191161	bottom 90%	close to EJC
ENST00000442241.8	NLE1	-0.530826	0.144222	-0.311913	0.439309	bottom 90%	close to EJC
ENST00000170447.11	MKRN2	-0.544339	0.144252	-0.0375643	0.725762	bottom 90%	distant from EJC
ENST00000535512.5	PLSCR3	-0.477453	0.144315	-0.119287	0.288854	bottom 90%	close to EJC
ENST00000320354.5	FOXC2	0.521674	0.144654	0.257834	1	bottom 90%	distant from EJC
ENST00000278412.6	SSRP1	-0.234442	0.145281	3.76441	0.125598	top 10%	close to EJC
ENST00000324545.8	USP9X	0.414677	0.145511	-1.6926	0.439418	bottom 90%	close to EJC
ENST00000481508.1	SSBP1	-0.264648	0.145511	-0.0869629	0.679753	bottom 90%	distant from EJC
ENST00000333651.10	HMG20B	-0.330704	0.145511	2.15364	0.477249	bottom 90%	close to EJC
ENST00000350028.4	SAMM50	-0.374487	0.145511	-0.433602	0.148968	bottom 90%	close to EJC
ENST00000358075.10	MAGT1	-0.474812	0.145511	-0.423499	0.533252	bottom 90%	distant from EJC
ENST00000227868.8	PDHX	-0.4937	0.145511	-0.232088	0.437817	bottom 90%	close to EJC
ENST00000361757.7	SBNO2	0.502431	0.145989	2.75417	0.291815	bottom 90%	close to EJC
ENST00000645482.1	TPM2	-0.241814	0.146142	3.73563	0.186872	top 10%	close to EJC
ENST00000277540.6	DPH7	-0.498679	0.146544	-0.23984	0.386605	bottom 90%	close to EJC
ENST00000620705.4	NT5C3A	-0.353272	0.146802	0.0467894	0.121799	bottom 90%	close to EJC
ENST00000621421.4	SAP18	-0.307816	0.14703	0.354919	0.465927	bottom 90%	close to EJC
ENST00000409406.1	RBM4	0.321702	0.147116	0.263108	0.836496	bottom 90%	distant from EJC
ENST00000277865.4	GLUD1	-0.409744	0.147717	-0.0799652	0.610432	bottom 90%	distant from EJC
ENST00000317091.8	CES2	0.450069	0.147936	-0.374038	0.42142	bottom 90%	close to EJC
ENST00000368399.1	DPM3	-0.444229	0.147988	-0.0189871	1	bottom 90%	distant from EJC
ENST00000568909.5	ADGRG1	-0.467844	0.147988	-0.629035	0.22252	bottom 90%	close to EJC
ENST00000378387.3	ARHGEF39	0.550109	0.148084	-0.283284	0.241082	bottom 90%	close to EJC
ENST00000367889.7	MGST3	-0.31624	0.148084	-0.214238	0.124288	bottom 90%	close to EJC
ENST00000380707.8	SMN1	-0.323887	0.148147	1.10333	0.145375	bottom 90%	close to EJC
ENST00000299601.9	LEO1	0.445945	0.148213	4.49372	0.484667	top 10%	close to EJC
ENST00000333868.9	CASP9	-0.497576	0.148213	-0.185776	0.393874	bottom 90%	close to EJC
ENST00000376836.7	COMMD3	-0.521148	0.148319	-0.110691	0.185252	bottom 90%	close to EJC
ENST00000392373.6	STX2	-0.492354	0.1493	2.24526	0.00377827	bottom 90%	close to EJC
ENST00000225504.7	SUPT4H1	-0.353702	0.149313	-0.13066	0.41014	bottom 90%	close to EJC
ENST00000244007.7	PLCG1	0.555315	0.149354	-0.515257	0.19986	bottom 90%	close to EJC
ENST00000404158.5	GATAD2A	0.290542	0.149492	0.176742	0.512607	bottom 90%	distant from EJC
ENST00000588173.1	IER2	0.410963	0.150617	-0.020581	1	bottom 90%	distant from EJC
ENST00000605337.5	MRPL37	-0.287067	0.150895	-0.257308	0.578195	bottom 90%	distant from EJC
ENST00000301587.8	ATP5PD	-0.282552	0.151035	0.173947	0.186582	bottom 90%	close to EJC
ENST00000219905.11	MGA	0.363014	0.151417	2.68783	0.686409	bottom 90%	distant from EJC
ENST00000258399.7	USP37	0.499509	0.151742	-0.102835	0.319344	bottom 90%	close to EJC
ENST00000379958.2	SAMD9	0.545489	0.151919	3.44663	0.999554	top 10%	distant from EJC
ENST00000269601.9	TXNL4A	-0.268411	0.15251	-0.146944	0.899336	bottom 90%	distant from EJC
ENST00000295746.12	CIP2A	0.437734	0.153078	4.21676	0.228597	top 10%	close to EJC
ENST00000268717.9	COPS3	-0.334367	0.153129	-0.45544	0.0734075	bottom 90%	close to EJC
ENST00000318158.10	GRHPR	-0.364525	0.153647	-0.238545	0.30207	bottom 90%	close to EJC
ENST00000262441.9	GLP2R	-0.481209	0.153647	-0.288218	0.698709	bottom 90%	distant from EJC
ENST00000356994.6	SCRIB	0.460747	0.153927	10.5154	0.561705	top 10%	distant from EJC
ENST00000269701.6	AKAP8	0.439841	0.153927	3.3036	0.301917	top 10%	close to EJC
ENST00000320848.6	MRFAP1L1	0.341023	0.153927	0.826627	0.935354	bottom 90%	distant from EJC
ENST00000344111.3	COX19	0.465217	0.154617	0.332553	0.231329	bottom 90%	close to EJC
ENST00000265565.9	SCAP	-0.461452	0.154857	-0.634994	0.467364	bottom 90%	close to EJC
ENST00000312239.9	HP1BP3	-0.310809	0.155448	3.63274	0.261161	top 10%	close to EJC
ENST00000563197.5	INO80E	-0.327444	0.155767	-0.175019	0.161692	bottom 90%	close to EJC
ENST00000289004.8	HPD	-0.51617	0.155875	-0.454723	0.218384	bottom 90%	close to EJC
ENST00000395829.1	TRABD	0.406527	0.155913	0.168139	0.196014	bottom 90%	close to EJC
ENST00000285735.6	RHOC	-0.301916	0.155913	0.143569	0.208664	bottom 90%	close to EJC
ENST00000233575.6	SNX17	-0.3609	0.155913	-0.527829	0.0896584	bottom 90%	close to EJC
ENST00000373830.4	TRNAU1AP	-0.425457	0.156795	-0.139898	0.198036	bottom 90%	close to EJC
ENST00000393094.6	CUL5	0.428794	0.156808	1.72917	0.22736	bottom 90%	close to EJC
ENST00000388995.10	FAM83G	0.501705	0.156855	-0.408251	0.812855	bottom 90%	distant from EJC
ENST00000519973.5	SLC25A37	-0.32593	0.156855	0.0494087	0.76836	bottom 90%	distant from EJC
ENST00000621093.4	POLR2J3	-0.483597	0.157612	-0.163899	0.0440856	bottom 90%	close to EJC
ENST00000377807.6	RRBP1	0.544968	0.157758	5.30723	0.298588	top 10%	close to EJC
ENST00000309422.6	VEGFB	-0.37904	0.157758	-0.0376629	0.454552	bottom 90%	close to EJC
ENST00000584347.1	CENPX	-0.373119	0.157844	0.285312	0.0491289	bottom 90%	close to EJC
ENST00000271715.6	POGZ	0.408584	0.157944	-1.34516	0.791505	bottom 90%	distant from EJC
ENST00000396368.7	MARF1	0.509224	0.158066	-1.85165	0.456802	bottom 90%	close to EJC
ENST00000333229.6	BRWD1	0.500721	0.158216	6.01017	0.501159	top 10%	distant from EJC
ENST00000469217.5	PCCB	-0.508429	0.158216	-0.518329	0.397355	bottom 90%	close to EJC
ENST00000398868.7	ATL3	-0.431637	0.158403	-0.230178	0.358874	bottom 90%	close to EJC
ENST00000265271.6	RBM27	0.371572	0.1585	5.11543	0.176878	top 10%	close to EJC
ENST00000221957.8	PLIN3	-0.305689	0.158779	0.202914	0.505239	bottom 90%	distant from EJC
ENST00000260665.11	LRPPRC	-0.365599	0.15915	-1.12523	0.210448	bottom 90%	close to EJC
ENST00000243045.9	ORMDL2	-0.431905	0.15915	-0.0571129	0.766736	bottom 90%	distant from EJC
ENST00000306061.10	MT1E	-0.308101	0.15924	-0.00667785	0.625512	bottom 90%	distant from EJC
ENST00000336292.10	SYNM	0.557015	0.159502	5.13778	0.937297	top 10%	distant from EJC
ENST00000325083.12	PCM1	0.410571	0.159502	7.52487	0.453162	top 10%	close to EJC
ENST00000264932.10	SDHA	0.298758	0.159502	-0.256139	0.361216	bottom 90%	close to EJC
ENST00000426677.6	TOMM40	-0.258405	0.159502	-0.363833	0.544339	bottom 90%	distant from EJC
ENST00000370768.6	FUBP1	-0.330373	0.159502	-0.224534	0.0796992	bottom 90%	close to EJC
ENST00000343813.9	ICMT	-0.32633	0.159765	0.00598222	0.747733	bottom 90%	distant from EJC
ENST00000311234.8	INTS6	0.432904	0.159786	0.161758	0.356836	bottom 90%	close to EJC
ENST00000374616.7	HNRNPR	-0.266769	0.159786	1.56288	0.631465	bottom 90%	distant from EJC
ENST00000360214.7	ETS2	-0.354167	0.160742	0.164691	0.0902453	bottom 90%	close to EJC
ENST00000367858.9	SGK1	-0.453995	0.160989	0.0634095	0.0685725	bottom 90%	close to EJC
ENST00000341446.8	BRI3BP	0.41248	0.161151	0.632809	0.87908	bottom 90%	distant from EJC
ENST00000303575.8	TMED10	-0.407377	0.161274	-0.0384057	0.207456	bottom 90%	close to EJC
ENST00000509061.5	LARP7	0.34296	0.161315	13.786	0.437237	top 2%	close to EJC
ENST00000422424.6	CIAO2B	-0.364203	0.161315	0.0233195	0.405451	bottom 90%	close to EJC
ENST00000293350.8	ALDH16A1	-0.503817	0.161315	1.51173	0.488316	bottom 90%	close to EJC
ENST00000301071.11	TUBA1A	-0.415479	0.161425	0.566668	0.971676	bottom 90%	distant from EJC
ENST00000378669.5	COX7A2L	-0.415394	0.161607	-0.151769	0.143753	bottom 90%	close to EJC
ENST00000368216.8	RRNAD1	-0.523525	0.161607	-0.210535	0.407481	bottom 90%	close to EJC
ENST00000306270.11	IBTK	0.433773	0.161778	0.891916	0.355892	bottom 90%	close to EJC
ENST00000297534.6	FMC1	-0.420363	0.161912	-0.110204	0.948809	bottom 90%	distant from EJC
ENST00000378444.8	BCOR	0.53918	0.162025	-1.4717	0.790241	bottom 90%	distant from EJC
ENST00000333503.7	PGP	-0.29497	0.162637	0.668554	0.972729	bottom 90%	distant from EJC
ENST00000263379.3	IL27RA	-0.488143	0.162637	-0.337611	0.49878	bottom 90%	close to EJC
ENST00000316273.10	BCAT2	-0.48734	0.162855	-0.220352	0.307546	bottom 90%	close to EJC
ENST00000371998.7	NCOA3	0.441591	0.163947	6.02203	0.862346	top 10%	distant from EJC
ENST00000234453.9	PLEKHA3	0.438847	0.163947	0.32909	0.238038	bottom 90%	close to EJC
ENST00000317361.11	BID	-0.45774	0.164155	0.0538216	0.361399	bottom 90%	close to EJC
ENST00000447266.6	SENP6	0.469723	0.164305	3.63104	0.428584	top 10%	close to EJC
ENST00000273541.12	ISY1	-0.397481	0.164305	5.07833	0.0706278	top 10%	close to EJC
ENST00000378372.7	HSPA14	0.463771	0.164814	-0.241066	0.0893369	bottom 90%	close to EJC
ENST00000616552.4	MCM3	-0.287406	0.165199	2.08087	0.128843	bottom 90%	close to EJC
ENST00000216923.4	ZFP64	-0.447968	0.165199	-0.506414	0.843489	bottom 90%	distant from EJC
ENST00000054666.10	VAMP3	-0.403695	0.16542	-0.0939301	0.132101	bottom 90%	close to EJC
ENST00000399503.3	MAP3K1	0.507995	0.165687	0.995618	0.732268	bottom 90%	distant from EJC
ENST00000541394.5	PARPBP	0.498194	0.166325	0.462788	0.623175	bottom 90%	distant from EJC
ENST00000369604.5	PHTF1	0.492977	0.16647	0.862984	0.127245	bottom 90%	close to EJC
ENST00000398427.6	PPME1	-0.37016	0.166488	1.69945	0.0675253	bottom 90%	close to EJC
ENST00000335290.10	WDR25	-0.493661	0.166503	-0.644975	0.764261	bottom 90%	distant from EJC
ENST00000296292.7	RFT1	-0.494922	0.166695	-0.312493	0.104274	bottom 90%	close to EJC
ENST00000380262.7	CNTROB	0.487791	0.167159	2.46516	0.449918	bottom 90%	close to EJC
ENST00000600377.1	SUGP2	0.456202	0.167288	0.676877	0.805332	bottom 90%	distant from EJC
ENST00000428879.5	MMADHC	-0.310236	0.167336	-0.0938911	0.293521	bottom 90%	close to EJC
ENST00000344862.9	PUS7L	0.434459	0.167496	2.26014	0.466742	bottom 90%	close to EJC
ENST00000442218.2	SLC48A1	-0.490825	0.16774	-0.0175745	1	bottom 90%	distant from EJC
ENST00000357847.8	AIG1	-0.487345	0.167885	0.436333	0.0386994	bottom 90%	close to EJC
ENST00000409939.7	TBC1D10B	0.430004	0.168096	5.33455	0.857184	top 10%	distant from EJC
ENST00000257934.8	ESPL1	0.520451	0.16822	-1.2581	0.585264	bottom 90%	distant from EJC
ENST00000334121.10	SREK1	0.271896	0.16822	16.1857	0.642493	top 2%	distant from EJC
ENST00000267814.13	SORD	-0.330797	0.168368	-0.401088	0.448859	bottom 90%	close to EJC
ENST00000299157.4	IKBIP	-0.384544	0.16862	2.07418	0.909229	bottom 90%	distant from EJC
ENST00000391910.7	STRN4	0.451432	0.168751	0.30455	0.392374	bottom 90%	close to EJC
ENST00000215582.7	MISP	0.470836	0.168929	0.679584	0.947322	bottom 90%	distant from EJC
ENST00000361531.6	MRPL24	-0.340704	0.168929	-0.0196896	0.689308	bottom 90%	distant from EJC
ENST00000613538.1	LEPROT	-0.448038	0.168929	-0.279599	0.542983	bottom 90%	distant from EJC
ENST00000348849.7	RBMS1	0.285294	0.169584	-0.261198	0.37091	bottom 90%	close to EJC
ENST00000302631.7	SCAMP3	-0.446421	0.169608	0.225	0.34828	bottom 90%	close to EJC
ENST00000375490.9	RBM7	0.498168	0.170493	-0.0751251	0.670921	bottom 90%	distant from EJC
ENST00000367549.3	DHX9	-0.305931	0.170538	-0.12043	0.43375	bottom 90%	close to EJC
ENST00000184266.2	NDUFB4	-0.240652	0.170772	-0.0502995	0.0589248	bottom 90%	close to EJC
ENST00000621131.4	VPS29	-0.349992	0.170772	-0.290723	0.323901	bottom 90%	close to EJC
ENST00000372577.2	NUP188	-0.347405	0.171097	-1.84022	0.343035	bottom 90%	close to EJC
ENST00000646441.1	EFNB2	0.480241	0.171594	-0.0432985	0.377417	bottom 90%	close to EJC
ENST00000312358.11	SPEG	0.454552	0.171594	3.25496	0.751189	top 10%	distant from EJC
ENST00000370509.4	CREG1	-0.47269	0.171594	-0.0163865	0.663003	bottom 90%	distant from EJC
ENST00000237889.8	NDUFB3	-0.306256	0.17178	0.0377359	0.539066	bottom 90%	distant from EJC
ENST00000355086.7	SRGAP1	0.433243	0.172098	1.62442	0.215643	bottom 90%	close to EJC
ENST00000274787.2	HIGD2A	-0.328393	0.172107	-0.0622448	0.491632	bottom 90%	close to EJC
ENST00000470794.1	LRRC75A	-0.448398	0.172107	0.81374	0.734873	bottom 90%	distant from EJC
ENST00000217446.7	PIGU	-0.428469	0.172122	-0.513702	0.157256	bottom 90%	close to EJC
ENST00000397356.7	HAGH	-0.454245	0.172122	-0.205602	0.136244	bottom 90%	close to EJC
ENST00000282388.3	ZFP36L2	-0.394519	0.172211	1.51624	1	bottom 90%	distant from EJC
ENST00000360003.7	MCMBP	-0.41861	0.172223	-0.694743	0.296612	bottom 90%	close to EJC
ENST00000382361.7	FSCN1	-0.298385	0.17303	-0.0525466	0.766163	bottom 90%	distant from EJC
ENST00000355937.8	PRELID3B	-0.299143	0.17303	-0.131491	0.212621	bottom 90%	close to EJC
ENST00000256496.7	ARL8B	-0.396897	0.17303	-0.172004	0.14522	bottom 90%	close to EJC
ENST00000436063.6	DNTTIP2	-0.313771	0.173225	5.21288	0.641189	top 10%	distant from EJC
ENST00000262187.9	RHEB	-0.342774	0.173225	-0.055909	0.678785	bottom 90%	distant from EJC
ENST00000261416.11	HEXB	-0.454971	0.17324	-0.164933	0.596834	bottom 90%	distant from EJC
[truncated: 5,075 more rows]

## Sheet: CLKi_interaction
transcript_id	gene_name	log2FoldChange	padj	purine_multivalency_score	purine_multivalency_class
ENST00000290291.10	OGFR	2.28948	7.70001e-57	4.05773	top 10%
ENST00000400198.7	ARGLU1	-1.98956	5.28617e-44	4.58854	top 10%
ENST00000621784.4	CRABP2	2.46628	6.70887e-42	0.180252	bottom 90%
ENST00000361937.7	INO80	2.61234	7.96242e-41	4.59472	top 10%
ENST00000225724.9	GOSR1	2.37037	3.31158e-40	0.178478	bottom 90%
ENST00000398226.7	SELENOS	-2.02324	2.27789e-37	2.21837	bottom 90%
ENST00000451251.5	ZNF692	-2.45134	2.27789e-37	1.3251	bottom 90%
ENST00000290130.3	MIS18A	2.15303	6.13583e-36	0.567424	bottom 90%
ENST00000378536.4	SKI	2.33716	2.27778e-34	3.31399	top 10%
ENST00000512953.5	SPINK13	-2.25809	3.76399e-30	0.0618619	bottom 90%
ENST00000334705.11	FAM91A1	2.84056	7.41904e-30	-0.656987	bottom 90%
ENST00000394196.8	CHD2	1.74012	9.16955e-29	10.2959	top 10%
ENST00000370920.7	ZRANB2	1.71386	4.14705e-28	2.12306	bottom 90%
ENST00000342665.4	SOX12	1.93449	3.36617e-27	3.95881	top 10%
ENST00000267339.6	ANKRD10	-1.82154	1.55481e-25	-0.157157	bottom 90%
ENST00000243189.11	RSRP1	-2.56621	2.60789e-25	0.51188	bottom 90%
ENST00000322652.9	SUZ12	1.96717	5.64852e-25	2.7225	bottom 90%
ENST00000394947.7	SIN3A	2.03349	1.10633e-24	0.525419	bottom 90%
ENST00000262519.13	SETD1A	2.11561	1.22937e-24	8.20654	top 10%
ENST00000262367.9	CREBBP	2.00444	3.78705e-24	4.22166	top 10%
ENST00000505459.5	SRP19	1.24011	4.60817e-24	1.25412	bottom 90%
ENST00000252996.8	TAF4	2.77625	1.54143e-23	1.65111	bottom 90%
ENST00000355803.8	UBE2I	1.17078	5.0216e-23	-0.207797	bottom 90%
ENST00000511367.6	DROSHA	1.53132	9.15765e-23	-0.0665158	bottom 90%
ENST00000348849.7	RBMS1	2.08904	1.05108e-22	-0.261198	bottom 90%
ENST00000394976.3	C5orf24	1.46379	1.96754e-21	0.739005	bottom 90%
ENST00000326266.12	THOC6	2.36586	2.71684e-21	-0.0406719	bottom 90%
ENST00000612501.1	PPP1R9B	1.66948	3.58913e-21	5.45249	top 10%
ENST00000452588.6	ZC3H18	2.08358	7.39276e-21	10.0747	top 10%
ENST00000315872.10	ROCK2	1.48574	1.97228e-20	8.91822	top 10%
ENST00000416614.6	NOP14	1.65732	4.34213e-20	3.19535	top 10%
ENST00000418425.6	LETMD1	-2.39959	4.34213e-20	-0.22919	bottom 90%
ENST00000355552.7	TPRA1	-1.56536	5.31684e-20	-0.152304	bottom 90%
ENST00000329214.12	CCDC137	1.64888	2.25475e-19	1.68455	bottom 90%
ENST00000521089.5	WWC1	1.5648	4.24921e-19	6.36061	top 10%
ENST00000414423.7	WDR26	2.10047	1.90115e-18	2.52295	bottom 90%
ENST00000371620.3	PAXX	-1.41438	3.02655e-18	0.247764	bottom 90%
ENST00000310441.11	HCFC1	1.41537	3.91704e-18	-0.257404	bottom 90%
ENST00000170168.8	REXO1	1.77769	1.1514e-17	0.57257	bottom 90%
ENST00000446378.2	CMYA5	3.90469	1.1514e-17	5.88582	top 10%
ENST00000473835.6	U2SURP	1.52559	1.1514e-17	12.2144	top 2%
ENST00000376936.8	EXOSC10	1.48998	1.30965e-17	0.0341665	bottom 90%
ENST00000613122.4	CTDP1	2.31138	1.31452e-17	4.14143	top 10%
ENST00000247930.4	ZNF777	2.5681	1.61909e-17	1.7796	bottom 90%
ENST00000305626.5	RAB33B	2.8011	2.89585e-17	0.00198515	bottom 90%
ENST00000344204.8	TRIO	1.59299	5.12427e-17	2.59362	bottom 90%
ENST00000256689.9	SLC38A2	-1.2665	8.74087e-17	-0.371164	bottom 90%
ENST00000262291.8	VMP1	-1.16473	8.74087e-17	-0.14641	bottom 90%
ENST00000264555.9	PHRF1	1.91772	9.05538e-17	3.2593	top 10%
ENST00000375412.10	FAM120AOS	1.29848	9.07934e-17	-0.0145223	bottom 90%
ENST00000599848.5	UPF1	1.75417	1.55983e-16	0.480852	bottom 90%
ENST00000216727.8	PABPN1	0.965244	3.87284e-16	2.74728	bottom 90%
ENST00000513610.5	MYO10	1.0366	4.04693e-16	5.11535	top 10%
ENST00000309428.9	RETREG3	-1.74752	4.39501e-16	0.0276958	bottom 90%
ENST00000252542.8	SAFB2	1.59865	7.67718e-16	8.13897	top 10%
ENST00000337002.8	SEC62	-1.30534	1.13534e-15	15.8739	top 2%
ENST00000374518.5	BMS1	1.40718	1.49391e-15	7.17011	top 10%
ENST00000358465.6	TRIM33	1.65382	1.63256e-15	1.68069	bottom 90%
ENST00000295851.9	ABI2	1.60971	1.70061e-15	-0.019118	bottom 90%
ENST00000296782.9	RICTOR	1.60049	1.94978e-15	-1.73181	bottom 90%
ENST00000409451.7	GIGYF2	1.87627	2.00434e-15	12.1732	top 2%
ENST00000301067.11	KMT2D	1.68607	2.76112e-15	15.354	top 2%
ENST00000316634.5	SNAPC5	1.53206	3.44392e-15	2.0532	bottom 90%
ENST00000369075.7	SEC23IP	1.86792	3.63132e-15	0.19679	bottom 90%
ENST00000572293.5	PELP1	1.21331	3.99714e-15	26.0897	top 2%
ENST00000295797.4	PRKCI	1.95913	6.05928e-15	-0.86372	bottom 90%
ENST00000542802.7	USP36	1.5414	6.55986e-15	1.39566	bottom 90%
ENST00000312838.8	RNF166	2.20237	9.45066e-15	-0.118954	bottom 90%
ENST00000381556.6	MYBBP1A	0.99815	1.34967e-14	2.72792	bottom 90%
ENST00000358204.8	TES	-1.21931	1.7209e-14	0.0829417	bottom 90%
ENST00000397412.7	CRAMP1	2.47577	1.7209e-14	-0.088591	bottom 90%
ENST00000376033.2	PRRC2A	1.36243	2.04229e-14	2.23566	bottom 90%
ENST00000254066.9	RARA	1.60693	2.27377e-14	0.0910607	bottom 90%
ENST00000540288.5	PLCB3	1.46468	2.43251e-14	1.66918	bottom 90%
ENST00000378460.6	NUP160	1.47688	2.5659e-14	-1.31587	bottom 90%
ENST00000080059.11	HDAC7	1.76434	2.80908e-14	-0.0566346	bottom 90%
ENST00000520539.5	UBR5	1.74084	3.47572e-14	1.09998	bottom 90%
ENST00000283415.3	LPCAT1	1.11658	3.79194e-14	-0.169783	bottom 90%
ENST00000402010.6	MARK2	1.35731	3.83071e-14	-0.922079	bottom 90%
ENST00000446231.6	SMG1	1.29648	4.00275e-14	-2.87413	bottom 90%
ENST00000361757.7	SBNO2	1.37078	6.44811e-14	2.75417	bottom 90%
ENST00000395474.7	WDR6	1.21169	6.78457e-14	-0.536388	bottom 90%
ENST00000392092.6	TBP	1.82491	6.8412e-14	16.846	top 2%
ENST00000348165.9	UBE3C	1.15661	8.56694e-14	-0.365807	bottom 90%
ENST00000375864.4	LY6G5B	-1.95435	1.53168e-13	-0.210043	bottom 90%
ENST00000558134.5	SEC11A	-0.843003	1.73828e-13	-0.234146	bottom 90%
ENST00000339486.7	RIOK3	1.33791	3.02406e-13	0.6281	bottom 90%
ENST00000297532.10	FASTK	-1.21563	3.76292e-13	-0.219295	bottom 90%
ENST00000435456.6	SLC25A17	-1.34132	3.76292e-13	-0.262499	bottom 90%
ENST00000372554.8	SH3GLB2	-1.33846	4.57053e-13	-0.417361	bottom 90%
ENST00000317991.9	GRAMD1A	-1.37996	4.86972e-13	-0.289521	bottom 90%
ENST00000467963.5	BRD9	1.45353	5.86391e-13	3.39304	top 10%
ENST00000316891.9	TRIT1	-1.22473	6.56189e-13	-0.23664	bottom 90%
ENST00000398571.6	USP34	1.52703	7.06738e-13	-0.387564	bottom 90%
ENST00000322313.8	WDR33	1.20988	1.01811e-12	0.772974	bottom 90%
ENST00000377071.8	KDM2B	1.69009	1.73103e-12	2.83188	bottom 90%
ENST00000293872.12	LUC7L	-1.51755	1.87939e-12	2.92985	bottom 90%
ENST00000377797.7	TCOF1	1.20384	2.06954e-12	9.84788	top 10%
ENST00000320876.10	SMCHD1	1.5389	2.53042e-12	1.55372	bottom 90%
ENST00000264057.6	DGKD	1.0292	4.19156e-12	-0.61904	bottom 90%
ENST00000438323.2	IFI35	1.58641	5.95419e-12	-0.189681	bottom 90%
ENST00000411486.6	HJURP	-1.1031	7.06358e-12	-0.21071	bottom 90%
ENST00000373247.6	FPGS	-1.00626	7.53472e-12	0.374051	bottom 90%
ENST00000381897.5	RFC1	1.77784	7.76718e-12	12.4035	top 2%
ENST00000391910.7	STRN4	1.59873	8.55055e-12	0.30455	bottom 90%
ENST00000329276.9	NOP56	0.938035	9.76075e-12	1.80507	bottom 90%
ENST00000356924.8	ABCD4	-2.1674	1.14639e-11	-0.426745	bottom 90%
ENST00000323997.10	ENO3	-1.16015	1.37674e-11	-0.41394	bottom 90%
ENST00000251810.7	RRM2B	2.57922	1.95382e-11	-0.498478	bottom 90%
ENST00000614616.4	CHD1	1.34282	2.1145e-11	7.96456	top 10%
ENST00000255078.7	IGHMBP2	1.86772	3.01744e-11	1.03996	bottom 90%
ENST00000357635.9	FAM219B	-1.3741	3.22871e-11	0.175885	bottom 90%
ENST00000379270.4	SAT1	-1.1212	3.72974e-11	-0.0968046	bottom 90%
ENST00000354911.8	WAC	1.07554	4.00785e-11	0.77619	bottom 90%
ENST00000311027.9	MADD	1.4168	4.22378e-11	-1.36217	bottom 90%
ENST00000526495.5	DICER1	1.70499	4.22378e-11	2.92672	bottom 90%
ENST00000455566.5	PPP2R2D	1.50526	4.95365e-11	0.304513	bottom 90%
ENST00000378743.7	ZFC3H1	1.3688	5.12298e-11	10.3495	top 10%
ENST00000429344.6	CACTIN	1.26255	6.62996e-11	6.66722	top 10%
ENST00000304283.8	ANKS3	1.79066	6.81296e-11	1.57456	bottom 90%
ENST00000321919.13	GLYR1	1.1113	7.66578e-11	0.206193	bottom 90%
ENST00000308275.7	FBXO22	1.1807	8.03579e-11	-0.246805	bottom 90%
ENST00000440863.6	ULK3	-1.51517	8.03579e-11	-0.0478275	bottom 90%
ENST00000252840.10	ZNF557	-1.54536	9.30267e-11	-0.366077	bottom 90%
ENST00000543341.6	GTF2H3	1.49363	9.88847e-11	-0.0974177	bottom 90%
ENST00000319863.12	GATD1	-1.59718	1.274e-10	-0.0547984	bottom 90%
ENST00000360652.6	PCED1A	-1.94597	1.49071e-10	-0.15605	bottom 90%
ENST00000476665.5	IQCE	1.59027	1.62696e-10	2.5113	bottom 90%
ENST00000361418.9	KIF21A	1.29504	1.63146e-10	11.9645	top 2%
ENST00000380516.6	SLTM	1.34645	1.77071e-10	12.9653	top 2%
ENST00000319080.11	MLXIP	1.16862	2.78829e-10	-0.297894	bottom 90%
ENST00000341776.6	JARID2	1.56388	2.79716e-10	1.33761	bottom 90%
ENST00000216832.8	PNN	-0.97583	2.82627e-10	5.60214	top 10%
ENST00000588852.1	SAFB	1.34638	2.89058e-10	3.92212	top 10%
ENST00000300452.7	COQ4	-0.964393	2.91452e-10	-0.164926	bottom 90%
ENST00000254630.11	PTCD3	1.27826	3.38697e-10	-0.345753	bottom 90%
ENST00000287482.5	SASS6	1.63429	3.98325e-10	4.08169	top 10%
ENST00000313146.10	ISG20L2	1.2059	4.22468e-10	-0.128607	bottom 90%
ENST00000342314.9	GOLGA8B	-2.01954	4.22468e-10	3.85066	top 10%
ENST00000292211.4	UBE2Q1	0.923982	4.44998e-10	1.25698	bottom 90%
ENST00000430969.5	TNRC18	1.86854	4.65024e-10	13.4533	top 2%
ENST00000241041.7	PEX16	-1.47077	5.8289e-10	0.457882	bottom 90%
ENST00000433529.6	TIA1	-1.21957	8.0206e-10	-0.223586	bottom 90%
ENST00000431350.6	TLK1	1.24784	8.96865e-10	3.12968	top 10%
ENST00000361272.8	CNOT7	1.00255	9.06823e-10	-0.433883	bottom 90%
ENST00000282570.3	GMCL1	1.75189	9.4159e-10	0.103632	bottom 90%
ENST00000423485.5	TOP2A	1.03002	9.60329e-10	9.10311	top 10%
ENST00000396821.7	DDX17	-0.778589	1.10202e-09	-0.046481	bottom 90%
ENST00000234170.9	CEBPZ	1.41628	1.19073e-09	7.62381	top 10%
ENST00000371941.3	PREX1	1.665	1.21522e-09	-0.302767	bottom 90%
ENST00000529230.5	CKAP5	1.10076	1.21522e-09	0.248686	bottom 90%
ENST00000274853.7	PPP1R18	1.1421	1.25696e-09	3.27065	top 10%
ENST00000420886.6	SBNO1	1.35415	1.39615e-09	5.01388	top 10%
ENST00000262160.10	SMAD2	0.903135	1.5205e-09	0.631794	bottom 90%
ENST00000204726.7	GOLGA3	1.12984	1.62364e-09	5.82346	top 10%
ENST00000376663.7	BMI1	1.26882	1.64495e-09	0.27522	bottom 90%
ENST00000381638.6	ZZEF1	1.47582	1.64495e-09	-1.48278	bottom 90%
ENST00000322927.2	ZNF335	1.79001	1.72191e-09	0.126772	bottom 90%
ENST00000646647.1	CHD8	1.30565	1.7233e-09	1.77778	bottom 90%
ENST00000332830.8	PHF12	1.59858	1.8147e-09	-0.784675	bottom 90%
ENST00000357997.9	ANKLE2	0.878067	1.95467e-09	-0.134112	bottom 90%
ENST00000400809.7	CCNL2	-1.25118	2.07405e-09	0.0765	bottom 90%
ENST00000460843.5	EHMT1	1.20706	2.60986e-09	1.22005	bottom 90%
ENST00000595796.5	SLC38A5	-1.0694	2.76623e-09	-0.355029	bottom 90%
ENST00000262320.7	AXIN1	1.45001	2.83552e-09	1.22989	bottom 90%
ENST00000540757.6	DYRK4	1.67555	3.09761e-09	-0.236609	bottom 90%
ENST00000246151.8	PITHD1	0.959588	3.88072e-09	-0.193111	bottom 90%
ENST00000361627.7	ARHGAP11A	0.867205	4.11309e-09	1.04946	bottom 90%
ENST00000285398.6	ERCC3	1.07138	4.67803e-09	0.480782	bottom 90%
ENST00000399562.8	C22orf39	1.18366	4.76411e-09	0.2149	bottom 90%
ENST00000421367.6	ERLIN1	-1.4297	5.00099e-09	1.35614	bottom 90%
ENST00000372406.5	GPR107	-1.1789	5.19606e-09	-0.383172	bottom 90%
ENST00000306320.9	RETREG1	-1.19685	5.35858e-09	1.31821	bottom 90%
ENST00000374403.3	KIF4A	1.13595	5.78242e-09	0.642904	bottom 90%
ENST00000248244.5	TICAM1	1.64622	5.93491e-09	-0.425728	bottom 90%
ENST00000393227.6	LUC7L3	-0.882926	5.99903e-09	14.1358	top 2%
ENST00000398393.5	MPP3	-1.7257	9.21341e-09	-0.222682	bottom 90%
ENST00000026218.9	PIGQ	-1.21564	9.74164e-09	-0.396595	bottom 90%
ENST00000367467.7	SASH1	2.0062	9.84911e-09	-0.392082	bottom 90%
ENST00000447540.5	CHD9	1.21123	1.15233e-08	7.43443	top 10%
ENST00000276440.11	DOCK5	0.92593	1.23711e-08	-1.63572	bottom 90%
ENST00000378888.9	DVL1	0.85734	1.27751e-08	0.953543	bottom 90%
ENST00000379454.8	ASPH	-0.62533	1.32085e-08	2.56979	bottom 90%
ENST00000341861.9	DPP8	0.979156	1.36575e-08	-1.0164	bottom 90%
ENST00000397977.7	INTS10	0.847214	1.3894e-08	-0.39747	bottom 90%
ENST00000262126.8	ANKRD12	1.14595	1.58519e-08	41.7062	top 2%
ENST00000264951.8	XRN1	2.00845	1.64661e-08	1.79001	bottom 90%
ENST00000229314.9	GOLT1B	-1.15578	1.81177e-08	-0.042801	bottom 90%
ENST00000265963.8	GTF2H1	1.06492	1.83566e-08	0.759626	bottom 90%
ENST00000507469.5	SMG7	1.08514	1.83566e-08	-0.936862	bottom 90%
ENST00000264380.8	PIKFYVE	1.80592	1.88345e-08	-1.87689	bottom 90%
ENST00000263857.10	POLR1A	1.23741	1.91317e-08	4.01686	top 10%
ENST00000621332.4	MLLT6	1.15446	1.97428e-08	3.27005	top 10%
ENST00000428771.6	HES4	-1.08544	1.9879e-08	0.669533	bottom 90%
ENST00000262013.11	SPAG9	1.12134	2.24647e-08	0.398526	bottom 90%
ENST00000322776.10	NDUFV1	-0.835587	2.27941e-08	-0.234257	bottom 90%
ENST00000378103.7	GBA2	1.15749	2.2999e-08	-0.907415	bottom 90%
ENST00000506030.5	ERBIN	1.29812	2.3317e-08	0.243136	bottom 90%
ENST00000389703.7	HAGHL	-1.21685	2.36319e-08	0.351725	bottom 90%
ENST00000262394.6	WSB1	-1.2958	2.58208e-08	-0.550821	bottom 90%
ENST00000316407.8	USF3	1.5638	2.65943e-08	2.40925	bottom 90%
ENST00000258729.7	IGF2BP3	1.07476	2.69692e-08	-0.0813301	bottom 90%
ENST00000340434.4	PTAR1	1.20601	2.73783e-08	-0.258364	bottom 90%
ENST00000383829.6	BRPF1	1.01156	3.06102e-08	0.762396	bottom 90%
ENST00000515768.5	CSNK1A1	0.685214	3.13847e-08	0.022781	bottom 90%
ENST00000373795.6	SRSF4	0.853984	3.22178e-08	7.45294	top 10%
ENST00000379887.8	ARIH1	1.26321	3.37544e-08	2.51978	bottom 90%
ENST00000636051.1	ING5	1.33782	3.62658e-08	0.796571	bottom 90%
ENST00000312962.10	KRI1	0.982131	3.67731e-08	8.65843	top 10%
ENST00000345716.8	NISCH	1.18251	3.67731e-08	11.4626	top 2%
ENST00000264938.7	SLC9A3	-1.01644	3.74987e-08	0.0598536	bottom 90%
ENST00000270861.9	PLK4	1.43763	3.90721e-08	-0.27463	bottom 90%
ENST00000336278.8	SNTB2	1.21196	4.13042e-08	0.879422	bottom 90%
ENST00000368690.7	CHTOP	-0.761279	4.43333e-08	0.446564	bottom 90%
ENST00000340908.8	WNK1	1.06936	4.44319e-08	-1.27041	bottom 90%
ENST00000534025.5	TMEM9B	-0.900086	4.44319e-08	-0.19433	bottom 90%
ENST00000319380.11	UBE2O	1.20998	4.69171e-08	0.820246	bottom 90%
ENST00000341071.11	BSDC1	1.00302	4.83314e-08	0.266382	bottom 90%
ENST00000344836.8	USP7	1.06763	4.88497e-08	0.697372	bottom 90%
ENST00000321680.10	STXBP5	1.46272	5.67455e-08	-0.565869	bottom 90%
ENST00000397637.5	PRMT2	-0.89643	5.67455e-08	-0.337727	bottom 90%
ENST00000539869.3	PDE10A	-0.901004	5.83628e-08	2.17113	bottom 90%
ENST00000312280.8	PMP22	-0.932064	6.18161e-08	-0.0395969	bottom 90%
ENST00000375440.8	CUL4A	0.744676	6.30546e-08	0.0215424	bottom 90%
ENST00000264515.10	RBBP5	1.60915	8.05576e-08	0.237738	bottom 90%
ENST00000370162.7	POLL	-1.68664	8.05576e-08	-0.398188	bottom 90%
ENST00000372396.3	KDM4A	1.16797	8.08542e-08	1.21945	bottom 90%
ENST00000372190.7	RAPGEF1	0.971512	9.25405e-08	-0.882198	bottom 90%
ENST00000359232.7	SLC25A29	-1.751	9.72156e-08	0.200904	bottom 90%
ENST00000312239.9	HP1BP3	-0.798999	9.96037e-08	3.63274	top 10%
ENST00000603548.6	FBXW7	1.16019	1.03211e-07	4.20867	top 10%
ENST00000389834.8	TMEM87A	-0.849373	1.1112e-07	0.555906	bottom 90%
ENST00000531165.5	CELF1	0.912797	1.15208e-07	-0.163344	bottom 90%
ENST00000418458.5	GNL3	0.816393	1.16943e-07	2.59768	bottom 90%
ENST00000286523.9	ELMSAN1	1.45454	1.16974e-07	6.64226	top 10%
ENST00000263253.8	EP300	1.18726	1.26334e-07	1.16852	bottom 90%
ENST00000368331.5	GON4L	1.26072	1.30249e-07	7.16862	top 10%
ENST00000205194.4	NAT14	-1.16169	1.36137e-07	0.426637	bottom 90%
ENST00000430249.6	CPS1	-0.693166	1.42572e-07	-1.44845	bottom 90%
ENST00000547754.5	GAS2L3	-1.33709	1.42992e-07	0.152009	bottom 90%
ENST00000296484.6	POC1A	-1.32681	1.49076e-07	-0.216383	bottom 90%
ENST00000370328.3	GABRE	-1.21229	1.49076e-07	-0.560155	bottom 90%
ENST00000595618.5	MYO9B	1.44544	1.60885e-07	2.61221	bottom 90%
ENST00000371738.3	DNLZ	0.959977	1.67977e-07	0.606293	bottom 90%
ENST00000269844.4	PRDM15	1.64733	1.72721e-07	0.625947	bottom 90%
ENST00000488653.6	CCDC14	-1.40467	1.72721e-07	1.94116	bottom 90%
ENST00000372648.9	TBC1D13	1.19896	1.82774e-07	-0.479402	bottom 90%
ENST00000426105.6	PUM1	1.00866	1.82774e-07	-0.0199894	bottom 90%
ENST00000278070.6	PPRC1	1.12284	1.83813e-07	-1.09546	bottom 90%
ENST00000278568.8	PAK1	1.51259	1.91993e-07	0.182469	bottom 90%
ENST00000374385.9	UQCC1	-1.01983	1.91993e-07	-0.441001	bottom 90%
ENST00000452733.6	CYTH2	1.31306	1.92705e-07	0.711023	bottom 90%
ENST00000266068.5	GMEB2	1.66182	1.93272e-07	0.426754	bottom 90%
ENST00000298552.8	TSC1	1.08498	1.95942e-07	0.725626	bottom 90%
ENST00000166139.8	FSTL3	-0.812525	2.03187e-07	0.158031	bottom 90%
ENST00000343242.8	MAFK	-0.830524	2.22824e-07	1.32312	bottom 90%
ENST00000360796.9	BSCL2	0.80803	2.42069e-07	0.213388	bottom 90%
ENST00000423759.5	TAF1	1.79675	2.42272e-07	3.86446	top 10%
ENST00000395811.9	MPRIP	0.717231	2.44442e-07	5.51365	top 10%
ENST00000396602.6	ZNF143	1.36074	2.44442e-07	-0.21708	bottom 90%
ENST00000527879.2	EID3	-1.43824	2.49665e-07	-0.211713	bottom 90%
ENST00000640218.1	HNRNPU	0.621368	2.71187e-07	7.17515	top 10%
ENST00000257915.9	TFCP2	1.24532	2.7735e-07	0.461135	bottom 90%
ENST00000573034.7	SRGAP2	1.38456	2.93487e-07	0.416012	bottom 90%
ENST00000551404.6	MAPKAPK5	1.0175	2.94733e-07	-0.315835	bottom 90%
ENST00000624234.3	EIF3L	-0.767583	2.99528e-07	-0.689865	bottom 90%
ENST00000446108.5	RBM17	0.813721	3.47623e-07	1.48077	bottom 90%
ENST00000264331.8	TOP2B	0.943976	3.63045e-07	3.66005	top 10%
ENST00000423902.6	CHD7	1.19125	4.20916e-07	8.67369	top 10%
ENST00000249910.5	MBD4	1.18245	4.3983e-07	1.83883	bottom 90%
ENST00000299638.7	POLR2M	1.06911	4.96043e-07	0.184666	bottom 90%
ENST00000373647.8	RABGAP1	1.1218	5.00697e-07	0.845687	bottom 90%
ENST00000308595.9	GRK2	1.17443	5.1475e-07	-0.0189917	bottom 90%
ENST00000389879.9	CCNK	0.86071	5.36612e-07	0.0667971	bottom 90%
ENST00000377577.9	DNAJC11	0.958085	5.41143e-07	0.89558	bottom 90%
ENST00000354250.6	NDUFV3	-0.909822	5.51551e-07	0.0135415	bottom 90%
ENST00000375820.9	COL4A1	-1.05323	5.61562e-07	0.603253	bottom 90%
ENST00000399799.2	ROCK1	1.19593	5.61562e-07	13.0372	top 2%
ENST00000272252.9	GALM	1.3072	6.25366e-07	-0.515217	bottom 90%
ENST00000398559.6	TMF1	1.4064	6.65123e-07	7.63842	top 10%
ENST00000359863.8	TRRAP	1.55738	6.74355e-07	-4.73506	bottom 90%
ENST00000367478.8	TPR	0.729899	6.84355e-07	13.1494	top 2%
ENST00000389629.8	RTF1	0.836696	7.56033e-07	14.6094	top 2%
ENST00000546361.6	CHERP	0.859828	7.59772e-07	3.82495	top 10%
ENST00000262375.10	DNAJA3	0.71261	8.41973e-07	-0.176765	bottom 90%
ENST00000455841.6	GTF2IRD1	1.02593	8.41973e-07	-0.765003	bottom 90%
ENST00000220592.9	AGO2	1.01439	9.01954e-07	-1.07371	bottom 90%
ENST00000250237.9	QTRT1	-1.25959	9.17717e-07	-0.405203	bottom 90%
ENST00000409644.5	WDR81	1.48806	9.29901e-07	5.79814	top 10%
ENST00000337198.9	AZIN1	1.24533	1.00514e-06	-0.381828	bottom 90%
ENST00000243253.7	SEC61A1	-0.663496	1.00954e-06	-0.428781	bottom 90%
ENST00000589710.5	CIRBP	-1.06626	1.10319e-06	0.255275	bottom 90%
ENST00000621943.4	ELOVL1	-0.80482	1.11153e-06	-0.302936	bottom 90%
ENST00000251038.9	ZC3H14	1.00852	1.11264e-06	-0.00294686	bottom 90%
ENST00000264670.10	NSUN2	1.07447	1.19258e-06	0.0530025	bottom 90%
ENST00000407426.7	WDR43	0.796237	1.20588e-06	3.1685	top 10%
ENST00000245552.6	NT5C	-0.917098	1.21969e-06	0.170767	bottom 90%
ENST00000589334.5	TMEM101	-1.00119	1.21969e-06	-0.0598455	bottom 90%
ENST00000395198.7	HERC4	0.857053	1.23982e-06	-1.02615	bottom 90%
ENST00000261716.7	TAOK1	1.09999	1.31329e-06	2.38733	bottom 90%
ENST00000393094.6	CUL5	1.33841	1.32018e-06	1.72917	bottom 90%
ENST00000308736.6	DHX37	1.03681	1.32522e-06	6.67086	top 10%
ENST00000340578.10	RANBP3	-1.03111	1.32818e-06	0.178742	bottom 90%
ENST00000403263.5	INO80D	1.16533	1.44216e-06	0.357943	bottom 90%
ENST00000204549.8	PDCD7	1.21673	1.51191e-06	4.63044	top 10%
ENST00000398706.6	ZSWIM8	1.24468	1.52364e-06	-0.445576	bottom 90%
ENST00000302036.11	OGG1	0.930582	1.56437e-06	-0.394469	bottom 90%
ENST00000346416.6	CDK5RAP1	-0.883737	1.56469e-06	-0.742909	bottom 90%
ENST00000377767.8	DIS3	0.898508	1.59676e-06	1.07106	bottom 90%
ENST00000598441.5	SNRNP70	-0.716219	1.61403e-06	5.75018	top 10%
ENST00000290663.10	MED8	-0.81652	1.70563e-06	0.357203	bottom 90%
ENST00000336314.8	LARP1	0.698435	1.70563e-06	-0.0946399	bottom 90%
ENST00000285021.11	XPC	1.33898	1.76576e-06	3.81385	top 10%
ENST00000260665.11	LRPPRC	0.772432	1.93199e-06	-1.12523	bottom 90%
ENST00000294383.6	USP24	1.0608	1.95106e-06	-2.14619	bottom 90%
ENST00000360110.8	TFRC	-0.795856	1.95106e-06	-0.389616	bottom 90%
ENST00000262888.8	KCNN4	-1.11837	1.96729e-06	0.339075	bottom 90%
ENST00000397333.3	DDX51	1.0483	1.9868e-06	3.60479	top 10%
ENST00000373991.3	SCAND1	-0.676921	2.0744e-06	0.347054	bottom 90%
ENST00000398665.7	DOT1L	1.12393	2.0952e-06	1.64263	bottom 90%
ENST00000323013.6	RRP7A	-0.675967	2.13964e-06	1.01642	bottom 90%
ENST00000367187.7	PIK3C2B	1.3637	2.18647e-06	-1.53482	bottom 90%
ENST00000506538.6	WDR36	1.52019	2.20238e-06	-0.582149	bottom 90%
ENST00000261942.6	FAF2	-0.905658	2.21967e-06	1.40881	bottom 90%
ENST00000614971.4	LTN1	1.64764	2.35746e-06	-1.46271	bottom 90%
ENST00000381227.5	POLR2B	1.02906	2.6991e-06	-0.92129	bottom 90%
ENST00000261875.9	HACD3	-0.741742	2.73068e-06	0.314803	bottom 90%
ENST00000264607.8	ASB1	0.935481	3.16216e-06	0.173339	bottom 90%
ENST00000622530.4	DDX27	0.896707	3.20922e-06	5.20292	top 10%
ENST00000217159.5	SLCO4A1	-1.16194	3.27638e-06	-0.586062	bottom 90%
ENST00000373191.8	AGO3	1.03674	3.27638e-06	-0.825746	bottom 90%
ENST00000369144.7	EIF3A	0.900197	3.36643e-06	10.9325	top 2%
ENST00000262315.13	CHTF18	-1.1026	3.39152e-06	1.42196	bottom 90%
ENST00000381736.7	NUP58	0.981137	3.39223e-06	0.912393	bottom 90%
ENST00000374012.7	PHF20	-0.937278	3.42123e-06	6.83608	top 10%
ENST00000164305.9	PIGB	-1.15899	3.49751e-06	-0.316147	bottom 90%
ENST00000250896.7	MKNK2	0.968212	3.55107e-06	-0.139661	bottom 90%
ENST00000378024.8	AHNAK	-0.88455	3.65098e-06	0.141105	bottom 90%
ENST00000350030.7	NASP	-0.676675	3.83554e-06	6.23364	top 10%
ENST00000379068.7	POLA1	1.03377	3.94272e-06	0.868105	bottom 90%
ENST00000292476.9	CPSF4	1.28651	4.10453e-06	-0.0716007	bottom 90%
ENST00000420124.2	KMT2B	1.10792	4.10453e-06	1.83396	bottom 90%
ENST00000397666.6	METTL26	-0.745952	4.12382e-06	-0.129437	bottom 90%
ENST00000229195.7	CNOT2	-0.772242	4.23298e-06	0.108014	bottom 90%
ENST00000381346.8	RDH11	-0.88986	4.23448e-06	-0.286104	bottom 90%
ENST00000357479.9	STRN3	1.02939	4.26732e-06	1.58457	bottom 90%
ENST00000357529.7	RIMKLB	0.846451	4.60436e-06	-0.299143	bottom 90%
ENST00000355585.8	SYNJ2	0.844299	4.61722e-06	-0.9034	bottom 90%
ENST00000316626.5	GSK3B	1.08399	4.65054e-06	-0.293386	bottom 90%
ENST00000381831.7	GART	0.815604	4.80733e-06	-1.06309	bottom 90%
ENST00000443035.7	DENND4A	1.48554	4.90524e-06	-0.444566	bottom 90%
ENST00000204517.10	TFAP4	0.904549	5.08209e-06	2.73618	bottom 90%
ENST00000536708.6	CDK5RAP3	-1.02719	5.09293e-06	0.894767	bottom 90%
ENST00000326047.8	KIF15	1.33304	5.09534e-06	7.93996	top 10%
ENST00000162749.6	TNFRSF1A	-0.670696	5.2225e-06	-0.0266168	bottom 90%
ENST00000275034.4	PHIP	0.990821	5.33716e-06	12.2721	top 2%
ENST00000300107.7	CLPX	1.18787	5.34855e-06	0.328281	bottom 90%
ENST00000040738.9	BOD1L1	0.791204	5.61323e-06	28.4528	top 2%
ENST00000333244.5	AHNAK2	-1.19516	5.65383e-06	2.26324	bottom 90%
ENST00000005995.7	PRSS21	-0.539613	5.6835e-06	0.0814208	bottom 90%
ENST00000537098.7	CMIP	0.996195	5.7369e-06	-0.417229	bottom 90%
ENST00000256190.12	SBF2	1.22967	5.78604e-06	-1.65578	bottom 90%
ENST00000372806.7	STK4	0.952159	5.79269e-06	0.740316	bottom 90%
ENST00000371429.3	NDC1	-0.719773	5.88863e-06	-0.679029	bottom 90%
ENST00000274140.9	2006-03-01	-0.726137	6.73643e-06	1.80127	bottom 90%
ENST00000432791.6	KANSL1	1.05737	6.74845e-06	-0.951241	bottom 90%
ENST00000610343.4	ZMYM2	1.33869	6.81956e-06	-0.608657	bottom 90%
ENST00000618911.4	NOP16	-0.583372	6.84695e-06	0.0447038	bottom 90%
ENST00000369558.5	HIPK1	1.26787	7.04246e-06	-0.815042	bottom 90%
ENST00000396516.6	ZC3H7A	1.1677	7.05186e-06	1.68344	bottom 90%
ENST00000577222.5	RPL36	-0.57072	7.1227e-06	0.0629901	bottom 90%
ENST00000254900.9	BRD8	0.963884	7.20628e-06	1.80451	bottom 90%
ENST00000517970.5	WWP1	1.24746	7.46196e-06	-0.68997	bottom 90%
ENST00000450053.7	NBEAL2	-1.17493	7.63126e-06	-0.441376	bottom 90%
ENST00000254193.10	SNRPA1	-0.647677	7.63265e-06	0.252965	bottom 90%
ENST00000354618.9	THRAP3	0.761981	7.69214e-06	3.50461	top 10%
ENST00000367075.3	EZR	-0.589971	8.10388e-06	3.25384	top 10%
ENST00000274625.5	FGF18	2.04982	8.18949e-06	-0.08679	bottom 90%
ENST00000324545.8	USP9X	0.893826	8.29073e-06	-1.6926	bottom 90%
ENST00000373609.1	TXLNA	0.737395	8.51413e-06	1.72404	bottom 90%
ENST00000306306.7	REEP4	-1.15056	8.53011e-06	-0.155269	bottom 90%
ENST00000380172.8	MTAP	0.827375	9.10772e-06	-0.313575	bottom 90%
ENST00000358731.8	BDP1	0.998276	9.34995e-06	17.6848	top 2%
ENST00000225388.8	NUFIP2	0.797083	9.81232e-06	0.578914	bottom 90%
ENST00000306434.7	MAT2A	0.830548	1.02301e-05	-0.576028	bottom 90%
ENST00000374741.3	OXLD1	-0.796036	1.04601e-05	0.125404	bottom 90%
ENST00000228251.8	YBX3	0.55447	1.06439e-05	0.760441	bottom 90%
ENST00000360537.6	PLAGL1	-0.834075	1.06439e-05	-0.567403	bottom 90%
ENST00000367837.9	HBS1L	0.731951	1.06439e-05	-0.152679	bottom 90%
ENST00000612778.4	MUC1	-0.901132	1.06439e-05	-0.151816	bottom 90%
ENST00000490882.5	FLNB	-0.719109	1.09583e-05	-1.82862	bottom 90%
ENST00000308158.9	PHYKPL	-1.17204	1.12948e-05	-0.37296	bottom 90%
ENST00000328631.9	IP6K2	-0.773633	1.15493e-05	0.854246	bottom 90%
ENST00000551812.5	BAZ2A	0.776336	1.18493e-05	2.61039	bottom 90%
ENST00000265245.9	LSG1	0.962343	1.26544e-05	1.53838	bottom 90%
ENST00000263377.6	BRD4	0.706003	1.33587e-05	7.05585	top 10%
ENST00000565323.5	BLOC1S6	0.762819	1.35745e-05	2.18913	bottom 90%
ENST00000260327.8	CTDSPL2	1.00171	1.39845e-05	0.398708	bottom 90%
ENST00000478244.5	DCUN1D2	-1.2062	1.39863e-05	-0.214572	bottom 90%
ENST00000570535.5	ANKFY1	1.19873	1.39889e-05	-0.848185	bottom 90%
ENST00000274496.9	YIPF5	-0.706357	1.52586e-05	-0.206547	bottom 90%
ENST00000528896.6	KIAA0100	0.670478	1.53115e-05	-2.30775	bottom 90%
ENST00000369466.8	TTF2	1.43997	1.58253e-05	2.21369	bottom 90%
ENST00000367612.7	TOR1AIP2	0.619749	1.59914e-05	0.0306818	bottom 90%
ENST00000328333.12	COL7A1	-0.889198	1.60658e-05	4.09429	top 10%
ENST00000538197.5	CPEB2	1.39864	1.64713e-05	3.67307	top 10%
ENST00000432126.6	DELE1	-1.14019	1.73347e-05	-0.457303	bottom 90%
ENST00000442011.6	TGFBI	-0.572899	1.9497e-05	-0.709094	bottom 90%
ENST00000261647.9	TTC19	0.758094	1.95746e-05	0.79135	bottom 90%
ENST00000529309.5	EML3	-1.18618	1.97616e-05	-0.152642	bottom 90%
ENST00000622802.4	UHRF1	0.776459	2.23451e-05	1.56621	bottom 90%
ENST00000371850.7	VAV2	1.09958	2.27268e-05	-0.199543	bottom 90%
ENST00000367435.4	CDC73	1.06316	2.29325e-05	0.64217	bottom 90%
ENST00000452681.6	PHKG1	1.62083	2.33067e-05	-0.038482	bottom 90%
ENST00000492112.2	SRSF10	-0.506654	2.33067e-05	0.262063	bottom 90%
ENST00000379339.5	C1orf159	-1.21194	2.34926e-05	-0.289859	bottom 90%
ENST00000287394.9	ATAD2	0.796541	2.45441e-05	8.47607	top 10%
ENST00000253363.10	RBM39	-0.477362	2.46544e-05	2.60538	bottom 90%
ENST00000400422.6	EIF4G3	-0.734969	2.46544e-05	1.75937	bottom 90%
ENST00000380502.7	HAUS6	0.72963	2.47273e-05	0.84262	bottom 90%
ENST00000520810.6	IKBKB	1.05289	2.49319e-05	0.259257	bottom 90%
ENST00000247020.8	SDF2	1.01917	2.50019e-05	-0.00579694	bottom 90%
ENST00000395568.6	PPHLN1	0.744035	2.50019e-05	-0.39138	bottom 90%
ENST00000263383.7	ILVBL	-1.10726	2.51638e-05	-0.275897	bottom 90%
ENST00000303694.5	CHST11	1.15594	2.53017e-05	-0.234241	bottom 90%
ENST00000326739.8	IMPDH2	-0.601396	2.60868e-05	-0.629394	bottom 90%
ENST00000286713.6	STOM	-0.594069	2.61795e-05	-0.339876	bottom 90%
ENST00000619571.4	IFFO1	2.46666	2.65994e-05	1.58204	bottom 90%
ENST00000313525.3	DNAJC25	1.25434	2.66702e-05	3.53363	top 10%
ENST00000403733.7	WWC2	1.08399	2.72853e-05	2.42814	bottom 90%
ENST00000491143.2	ONECUT2	0.90704	2.79905e-05	1.27166	bottom 90%
ENST00000318782.8	PAQR4	-0.948578	2.81969e-05	-0.00549508	bottom 90%
ENST00000393946.6	SYT12	-0.823016	2.86577e-05	-0.286478	bottom 90%
ENST00000398712.6	SHARPIN	-0.745433	2.9519e-05	0.572947	bottom 90%
ENST00000326225.3	AHCTF1	1.17668	3.05216e-05	4.48306	top 10%
ENST00000357388.7	SMC4	-0.63217	3.05216e-05	14.1285	top 2%
ENST00000381055.7	ADAMTS6	-1.22963	3.05216e-05	-1.12888	bottom 90%
ENST00000254846.9	KDM6B	1.18976	3.22735e-05	1.42415	bottom 90%
ENST00000401592.5	SUN1	-0.941427	3.45154e-05	-0.3769	bottom 90%
ENST00000563281.1	RBM15B	0.739063	3.58579e-05	1.71316	bottom 90%
ENST00000261745.8	NAA25	0.86741	3.67878e-05	1.38534	bottom 90%
ENST00000476832.1	ALG2	0.904548	3.67878e-05	0.102629	bottom 90%
ENST00000517876.5	CNOT8	0.965184	3.67878e-05	-0.239781	bottom 90%
ENST00000263208.5	HIRA	0.948008	3.72321e-05	-0.442295	bottom 90%
ENST00000316097.12	SCAMP4	-0.978136	3.72532e-05	-0.147791	bottom 90%
ENST00000424120.5	CC2D2A	0.879973	4.08581e-05	3.60075	top 10%
ENST00000307650.8	MCRIP2	-0.825738	4.1108e-05	0.237672	bottom 90%
ENST00000375401.7	KDM5C	0.703871	4.1108e-05	1.5375	bottom 90%
ENST00000418109.5	LAMB2	-1.54879	4.21318e-05	-0.232256	bottom 90%
ENST00000558815.5	RPL28	-0.56808	4.21318e-05	-0.0629013	bottom 90%
ENST00000259711.10	KIF13A	0.96614	4.23449e-05	-0.201806	bottom 90%
ENST00000646561.1	CSNK2A1	0.701807	4.29015e-05	0.497344	bottom 90%
ENST00000285238.12	ABCC3	-1.03358	4.30694e-05	-0.630728	bottom 90%
ENST00000229179.8	NUP107	1.04864	4.30907e-05	-0.447412	bottom 90%
ENST00000360541.9	ETF1	0.465724	4.36216e-05	-0.194755	bottom 90%
ENST00000338863.11	TEAD3	1.27758	4.36441e-05	-0.184822	bottom 90%
ENST00000361297.6	MAST2	0.806595	4.36441e-05	-0.133439	bottom 90%
ENST00000372546.8	DOLPP1	-1.1423	4.36441e-05	-0.225536	bottom 90%
ENST00000445193.7	RPP14	0.950646	4.39858e-05	-0.120622	bottom 90%
ENST00000255641.12	CSNK1G2	0.793725	4.49915e-05	0.0325931	bottom 90%
ENST00000373719.7	OGT	-0.920469	4.57152e-05	-1.4769	bottom 90%
ENST00000356387.6	ORAI2	0.900459	4.58324e-05	-0.0257188	bottom 90%
ENST00000355697.6	SFXN4	-0.696018	4.59477e-05	-0.450167	bottom 90%
ENST00000379188.7	ZFX	0.931236	4.64976e-05	-0.308069	bottom 90%
ENST00000270061.11	SSBP4	-0.738367	4.74318e-05	-0.312498	bottom 90%
ENST00000380702.6	PDE4A	0.971584	4.80134e-05	0.378343	bottom 90%
ENST00000264344.9	FAM13A	1.05754	4.91906e-05	1.17967	bottom 90%
ENST00000216416.8	CNIH1	-0.621588	4.93606e-05	-0.119419	bottom 90%
ENST00000356792.8	EDRF1	1.10566	4.97718e-05	-1.00237	bottom 90%
ENST00000299821.15	NCAPH2	-0.747288	5.01433e-05	1.15179	bottom 90%
ENST00000311208.13	KRT17	-0.604177	5.01626e-05	0.649842	bottom 90%
ENST00000369795.7	STRIP1	1.13735	5.13331e-05	-0.375206	bottom 90%
ENST00000322507.12	COL12A1	-0.805176	5.25858e-05	-2.10396	bottom 90%
ENST00000487099.6	NR6A1	1.6303	5.25858e-05	-0.271986	bottom 90%
ENST00000269499.9	ZCCHC2	1.04305	5.3297e-05	1.55211	bottom 90%
ENST00000427130.6	NSMAF	0.939535	5.43563e-05	-0.701481	bottom 90%
ENST00000427159.6	FTSJ3	0.816772	5.83055e-05	6.2558	top 10%
ENST00000219689.11	USP31	1.10061	6.18492e-05	-0.663956	bottom 90%
ENST00000297508.7	MICALL2	-1.16758	6.35401e-05	1.71244	bottom 90%
ENST00000379151.8	GPALPP1	1.23309	6.60698e-05	2.69088	bottom 90%
ENST00000389532.8	CAMSAP1	0.901065	6.65795e-05	1.43789	bottom 90%
ENST00000280377.9	USP15	1.01353	6.68541e-05	0.123863	bottom 90%
ENST00000372224.8	KIF2C	0.801726	6.69185e-05	0.227807	bottom 90%
ENST00000405201.5	NCOR2	0.835703	6.75315e-05	13.398	top 2%
ENST00000378037.9	CKAP2	-0.933512	6.91271e-05	3.78338	top 10%
ENST00000359204.4	FRA10AC1	-0.989036	7.09526e-05	5.66809	top 10%
ENST00000264917.9	PDE8B	0.937917	7.1981e-05	-0.438989	bottom 90%
ENST00000393844.5	SLC29A1	-1.06702	7.1981e-05	-0.0667996	bottom 90%
ENST00000370025.8	PRPF38B	-0.833487	7.35416e-05	10.84	top 2%
ENST00000336735.8	SEL1L	-1.12001	7.55345e-05	0.492854	bottom 90%
ENST00000397786.6	MED13	0.861527	8.28244e-05	-1.9696	bottom 90%
ENST00000392521.6	CIT	1.14514	8.41709e-05	0.426596	bottom 90%
ENST00000610533.4	POLD2	-0.643083	8.56583e-05	-0.361199	bottom 90%
ENST00000275300.2	SLC22A3	-0.923282	8.58284e-05	-0.285777	bottom 90%
ENST00000421745.6	BIRC6	0.978474	8.62129e-05	-1.92518	bottom 90%
ENST00000570628.6	CLUH	0.719718	8.62129e-05	-0.110597	bottom 90%
ENST00000358389.7	CNOT3	1.11784	8.68958e-05	0.827697	bottom 90%
ENST00000295702.8	SSR2	-0.628377	8.93254e-05	-0.198336	bottom 90%
ENST00000255608.8	BTBD2	-1.08661	9.05995e-05	0.62108	bottom 90%
ENST00000278829.6	FADS3	-0.798699	9.28216e-05	-0.103609	bottom 90%
ENST00000428135.7	SNX13	1.13702	9.58095e-05	0.112853	bottom 90%
ENST00000313478.11	TRPM7	0.759024	9.64578e-05	-0.186133	bottom 90%
ENST00000229795.7	MAPK14	0.920372	9.72163e-05	-0.333918	bottom 90%
ENST00000261520.8	ICE2	-0.915162	9.90015e-05	0.255156	bottom 90%
ENST00000418390.6	ELOA	0.610741	0.000101253	1.15802	bottom 90%
ENST00000355415.6	MFSD12	-0.596614	0.000102523	-0.00451418	bottom 90%
ENST00000457308.5	DHX57	1.09819	0.000102523	0.427934	bottom 90%
ENST00000532971.1	CSKMT	-0.618711	0.000102523	-0.118912	bottom 90%
ENST00000558939.5	TLE3	0.686803	0.000103458	-0.00522141	bottom 90%
ENST00000394105.6	GAPVD1	0.786672	0.000104198	-1.09322	bottom 90%
ENST00000307366.7	TMEM223	0.848009	0.000104375	-0.0712054	bottom 90%
ENST00000203001.6	TRMT6	0.922563	0.000104379	2.32184	bottom 90%
ENST00000248594.10	PTPN12	0.934354	0.000104379	0.972459	bottom 90%
ENST00000529006.6	KDM2A	0.651411	0.000105341	7.77793	top 10%
ENST00000314358.9	KDM3B	1.06318	0.000108694	-0.9387	bottom 90%
ENST00000406462.6	GPSM2	0.92755	0.00010917	-0.373542	bottom 90%
ENST00000268835.6	PRPSAP2	0.972198	0.000109524	-0.471319	bottom 90%
ENST00000434724.6	GSPT1	0.498169	0.00011106	2.23522	bottom 90%
ENST00000412531.3	AGAP6	-1.23133	0.000112041	-0.505565	bottom 90%
ENST00000215659.12	MAPK12	-0.794754	0.000115609	-0.0677725	bottom 90%
ENST00000368990.7	PLEKHA1	0.860467	0.000115609	-0.071802	bottom 90%
ENST00000006658.10	SPATA20	-1.0615	0.000116099	-0.256353	bottom 90%
ENST00000298717.8	METTL3	1.02716	0.000116099	-0.169716	bottom 90%
ENST00000305877.12	BCR	0.708141	0.000116099	0.429962	bottom 90%
ENST00000409979.6	AGFG1	0.809495	0.000116099	0.58091	bottom 90%
ENST00000340930.7	PTK2	0.73862	0.000116434	-0.316163	bottom 90%
ENST00000373695.1	GCNA	1.60556	0.00011723	1.07875	bottom 90%
ENST00000254928.9	ERAL1	-0.655174	0.000119146	-0.539317	bottom 90%
ENST00000358607.10	REX1BD	-0.856004	0.000119146	0.686018	bottom 90%
ENST00000158771.8	DERL2	-0.861503	0.000119981	-0.156616	bottom 90%
ENST00000374759.7	SLC38A10	-1.15463	0.00012595	3.32455	top 10%
ENST00000370793.5	USP33	0.898305	0.000128031	1.51688	bottom 90%
ENST00000317502.10	MTG1	-0.901986	0.000132922	-0.231642	bottom 90%
ENST00000316562.8	PANK2	0.877861	0.000134683	0.137171	bottom 90%
ENST00000370775.2	RTL8A	0.560215	0.0001376	-0.0546389	bottom 90%
ENST00000370823.7	MTG2	-0.827692	0.0001376	-0.154234	bottom 90%
ENST00000543796.5	RAN	-0.521546	0.000138014	-0.199386	bottom 90%
ENST00000601291.5	IRF3	-0.860039	0.000138943	-0.278129	bottom 90%
ENST00000394123.7	G3BP1	0.518064	0.000139661	0.11996	bottom 90%
ENST00000396087.7	NAV2	0.732659	0.000140434	-0.270559	bottom 90%
ENST00000644230.1	NR2F1	0.697334	0.000144523	0.60685	bottom 90%
ENST00000615052.4	C18orf25	0.9781	0.000146467	-0.0816198	bottom 90%
ENST00000308448.11	ATAD1	-0.936807	0.000146637	0.219538	bottom 90%
ENST00000265087.8	STC2	-0.614146	0.00015043	-0.140295	bottom 90%
ENST00000399602.8	ZNF195	-0.881757	0.000150711	0.204839	bottom 90%
ENST00000616395.4	TRAPPC3	-0.576948	0.000159867	-0.122421	bottom 90%
ENST00000240123.11	SORBS3	-0.762167	0.00016387	-0.178277	bottom 90%
ENST00000308110.8	MUS81	0.817541	0.000167818	0.52971	bottom 90%
ENST00000300574.2	CRK	0.584574	0.000183438	0.256643	bottom 90%
ENST00000388948.7	LRRK1	0.997273	0.000183821	-0.521581	bottom 90%
ENST00000244426.10	FBXO9	0.646973	0.000187858	1.77795	bottom 90%
ENST00000370397.7	CHUK	1.10276	0.000187858	-0.171076	bottom 90%
ENST00000396801.7	ZNF384	1.02876	0.000194434	5.66192	top 10%
ENST00000622447.4	FAM156A	-1.09137	0.000196144	0.521138	bottom 90%
ENST00000439742.6	MXD3	0.915475	0.000213155	1.90625	bottom 90%
ENST00000306270.11	IBTK	0.921629	0.000213356	0.891916	bottom 90%
ENST00000262294.11	TRIM37	0.877082	0.000220385	0.362063	bottom 90%
ENST00000265742.7	ANKIB1	0.879002	0.000220654	-1.06378	bottom 90%
ENST00000283629.7	UBP1	0.582792	0.000221787	0.0908682	bottom 90%
ENST00000376032.8	TEX30	0.85714	0.000222471	0.251142	bottom 90%
ENST00000570101.5	SLC38A7	-1.26575	0.000222471	0.0422999	bottom 90%
ENST00000299608.6	TMX3	-0.978028	0.000224691	0.119813	bottom 90%
ENST00000370112.8	SLC30A7	-0.844214	0.000233302	-0.446926	bottom 90%
ENST00000451882.2	HSBP1L1	-0.802172	0.000240377	0.0344386	bottom 90%
ENST00000447630.5	SS18L2	-0.635072	0.000244437	-0.0491222	bottom 90%
ENST00000396658.8	UBN1	0.751612	0.000246861	5.13366	top 10%
ENST00000371989.7	SURF4	-0.620556	0.00025956	-0.340013	bottom 90%
ENST00000236040.8	P3H1	-0.91081	0.000263626	-0.503129	bottom 90%
ENST00000380629.6	BNIP3L	1.06154	0.000263626	0.333698	bottom 90%
ENST00000360565.7	SCAF1	1.16499	0.000265171	19.8902	top 2%
ENST00000505992.1	EIF4E	0.615535	0.000265496	-0.205384	bottom 90%
ENST00000040663.7	MRI1	-0.869711	0.000270074	0.131411	bottom 90%
ENST00000299767.9	HSP90B1	-0.510626	0.000270074	7.16933	top 10%
ENST00000644759.1	RPL5	-0.408409	0.000270074	1.32714	bottom 90%
ENST00000371189.8	NFIA	0.788165	0.000276726	0.100988	bottom 90%
ENST00000524794.5	NFRKB	1.05367	0.000289817	1.34952	bottom 90%
ENST00000278572.10	RPS3	-0.453076	0.000292807	-0.187944	bottom 90%
ENST00000261308.9	PPWD1	0.905882	0.000293063	-0.113884	bottom 90%
ENST00000357194.10	UBE2D3	0.426886	0.000293578	-0.0740394	bottom 90%
ENST00000543245.6	ACADVL	-0.538331	0.000300951	-0.236687	bottom 90%
ENST00000519973.5	SLC25A37	-0.639869	0.000305094	0.0494087	bottom 90%
ENST00000306125.11	QARS	-0.538476	0.00030691	-0.638174	bottom 90%
ENST00000417856.5	KLC2	0.777376	0.000311504	0.334039	bottom 90%
ENST00000371579.6	DPP7	-0.592053	0.000312737	0.0420714	bottom 90%
ENST00000553521.5	SRSF5	0.678647	0.000312779	0.529225	bottom 90%
ENST00000343090.10	UBE4B	0.689003	0.000313663	-1.26358	bottom 90%
ENST00000415083.6	SS18	-0.753162	0.00031914	-0.0430041	bottom 90%
ENST00000368336.9	DAP3	-0.612268	0.000326337	-0.0999431	bottom 90%
ENST00000356352.6	UPF2	0.724121	0.00033762	16.3147	top 2%
ENST00000513458.8	SREK1IP1	0.554667	0.00033762	22.0248	top 2%
ENST00000599117.5	SUPT5H	0.592424	0.000346416	7.65979	top 10%
ENST00000156471.9	AQR	0.737235	0.00034647	0.33541	bottom 90%
ENST00000367943.4	DUSP12	0.832462	0.00034647	-0.10275	bottom 90%
ENST00000298229.6	INPPL1	-0.641856	0.000348804	0.0827846	bottom 90%
ENST00000343484.9	TCEA2	-0.810107	0.00034933	0.0211698	bottom 90%
ENST00000217426.6	AHCY	-0.586915	0.000350425	-0.222971	bottom 90%
ENST00000263629.8	MTIF2	-0.864604	0.000350425	2.99699	bottom 90%
ENST00000263847.5	OSBP	1.02254	0.000350425	0.523668	bottom 90%
ENST00000326270.13	TLK2	0.779087	0.000354124	2.28909	bottom 90%
ENST00000305596.7	CD2BP2	0.670694	0.000364314	1.0799	bottom 90%
ENST00000401041.5	MIER1	0.746823	0.000365855	5.49538	top 10%
ENST00000258169.8	MPHOSPH6	-0.690268	0.00036598	2.10268	bottom 90%
ENST00000388835.3	KRT18	-0.503689	0.000366296	0.415807	bottom 90%
ENST00000368797.9	UROS	-0.754204	0.000370879	0.0799084	bottom 90%
ENST00000392872.7	TDG	-0.7305	0.000372444	4.44777	top 10%
ENST00000357214.5	SFPQ	0.490305	0.00038031	1.70733	bottom 90%
ENST00000404125.5	PSME4	0.605304	0.000380495	-1.37986	bottom 90%
ENST00000372715.6	WDR34	-0.665364	0.000382887	-0.244042	bottom 90%
ENST00000439040.5	ATP13A3	0.832206	0.000382887	-1.32257	bottom 90%
ENST00000215057.6	MZF1	-0.992597	0.00039167	0.822291	bottom 90%
ENST00000434476.6	SCRN1	0.693834	0.000394621	0.125531	bottom 90%
ENST00000284073.6	MSI2	0.554464	0.00039509	0.172503	bottom 90%
ENST00000323345.10	RPL7A	-0.465615	0.000398151	0.191405	bottom 90%
ENST00000361804.4	SMC3	0.736642	0.000400951	9.26536	top 10%
ENST00000337491.6	SIRT6	-0.772762	0.000401475	-0.155511	bottom 90%
ENST00000372371.7	POLR3A	1.01841	0.000409044	-1.23372	bottom 90%
ENST00000277540.6	DPH7	-0.790759	0.000409337	-0.23984	bottom 90%
ENST00000216181.10	MYH9	0.485359	0.000422074	12.9626	top 2%
ENST00000378164.6	TAF2	1.01599	0.00042906	-0.585049	bottom 90%
ENST00000360270.6	MSN	-0.490382	0.000436046	2.90259	bottom 90%
ENST00000394904.8	SLC11A2	-1.09092	0.000438309	-0.751888	bottom 90%
ENST00000216085.11	RHBDD3	-0.87279	0.000439843	0.318248	bottom 90%
ENST00000262776.7	LGALS3BP	-0.660464	0.000444296	-0.224012	bottom 90%
ENST00000252268.8	DPF2	0.728002	0.000462277	-0.597747	bottom 90%
ENST00000162044.13	TMEM161A	-0.901822	0.000467413	-0.262378	bottom 90%
ENST00000372391.6	DLG5	0.869698	0.000476359	1.25086	bottom 90%
ENST00000555147.1	MC1R	1.37003	0.000479314	-0.173365	bottom 90%
ENST00000369762.6	ATP6AP1	-0.681862	0.000485278	0.0121214	bottom 90%
ENST00000397356.7	HAGH	-0.840941	0.000486005	-0.205602	bottom 90%
ENST00000266077.4	SLC2A4RG	-0.54631	0.0004888	0.556277	bottom 90%
ENST00000275820.3	NOM1	1.00692	0.000492208	4.05847	top 10%
ENST00000259512.8	DERL1	-0.83243	0.000494726	-0.241153	bottom 90%
ENST00000344641.7	MRRF	-0.580789	0.000494726	-0.00953949	bottom 90%
ENST00000393370.6	PTPA	-0.55231	0.000497017	-0.424224	bottom 90%
ENST00000318607.9	PABPC1	0.695775	0.000518749	-0.352232	bottom 90%
ENST00000373062.7	GNL2	0.658197	0.000526685	2.95959	bottom 90%
ENST00000361256.9	SPOUT1	0.649507	0.000541969	1.26724	bottom 90%
ENST00000409535.6	RAD54L2	0.803103	0.000553611	3.47178	top 10%
ENST00000313468.9	NDUFS8	-0.626872	0.000554546	-0.0619265	bottom 90%
ENST00000617633.4	DDX52	0.932525	0.000561096	3.52321	top 10%
ENST00000264645.11	CASC3	0.62276	0.000561769	0.505204	bottom 90%
ENST00000467889.1	CALML4	-0.860988	0.000570568	0.076194	bottom 90%
ENST00000461554.5	PCBP4	-0.644616	0.000574917	-0.200457	bottom 90%
ENST00000545558.5	NOL8	0.91591	0.000580299	8.02912	top 10%
ENST00000309035.10	CTBP2	0.674272	0.000594654	-0.578437	bottom 90%
ENST00000308924.8	U2AF2	0.579861	0.000601615	0.624855	bottom 90%
ENST00000361432.2	FAM45A	-0.96563	0.00061082	-0.261737	bottom 90%
ENST00000505820.6	MIB2	-0.811015	0.000614148	0.929576	bottom 90%
ENST00000392783.6	BAZ2B	0.957419	0.000618045	17.7715	top 2%
ENST00000304271.10	C11orf24	-0.523076	0.000620196	-0.409056	bottom 90%
ENST00000366528.3	COX20	-0.496537	0.000620196	0.802555	bottom 90%
ENST00000401878.7	RBM33	0.853281	0.000620196	2.95001	bottom 90%
ENST00000276431.8	TNFRSF10B	-0.791398	0.000631517	-0.211005	bottom 90%
ENST00000282251.9	CWF19L2	0.909385	0.00063168	14.3443	top 2%
ENST00000518322.5	FAM92A	-0.923521	0.00065024	0.299907	bottom 90%
ENST00000261318.4	C12orf49	0.649059	0.000677657	-0.2237	bottom 90%
ENST00000302787.2	LETM1	0.521724	0.000678533	4.53032	top 10%
ENST00000354862.4	NAA80	-0.981682	0.000698962	-0.230066	bottom 90%
ENST00000621663.4	ANAPC16	-0.635928	0.000700308	-0.100968	bottom 90%
ENST00000271452.7	NUF2	-0.837614	0.000708177	3.46844	top 10%
ENST00000339296.9	ZNF621	1.00519	0.000709679	-0.385083	bottom 90%
ENST00000371627.4	TNKS2	0.990647	0.000716179	-0.699468	bottom 90%
ENST00000331710.9	TBK1	1.05239	0.000718867	1.06015	bottom 90%
ENST00000265036.9	DEPDC1B	1.03843	0.000726585	-0.450555	bottom 90%
ENST00000309315.8	ZMIZ2	-0.639277	0.000743914	-0.396468	bottom 90%
ENST00000429436.6	MARK3	0.663595	0.000744746	-0.457876	bottom 90%
ENST00000526589.5	LGALS8	-0.691487	0.000744746	-0.443147	bottom 90%
ENST00000507754.8	NDUFA13	-0.514171	0.000751173	0.0723611	bottom 90%
ENST00000360982.2	NCKAP1	0.62689	0.000755051	-0.651231	bottom 90%
ENST00000303400.8	MAEA	0.658219	0.0007692	-0.0777825	bottom 90%
ENST00000381714.7	HMG20A	0.966001	0.000770419	0.432161	bottom 90%
ENST00000245615.5	MBOAT7	-0.640927	0.000774135	-0.279857	bottom 90%
ENST00000409212.5	SH3BP4	-0.636423	0.000774135	-0.690636	bottom 90%
ENST00000367576.5	LTV1	0.961928	0.000775393	3.05602	top 10%
ENST00000323786.9	COG4	-0.807084	0.000775782	-0.935844	bottom 90%
ENST00000618196.5	MRTFA	0.785565	0.000780621	1.51723	bottom 90%
ENST00000378372.7	HSPA14	0.967635	0.000781553	-0.241066	bottom 90%
ENST00000545668.5	DDX11	0.589496	0.000789254	2.95947	bottom 90%
ENST00000337179.9	NUDT4	0.570207	0.000794242	0.933843	bottom 90%
ENST00000304032.12	AGAP1	0.790255	0.000795729	-0.649444	bottom 90%
ENST00000209884.4	KLHL20	0.825923	0.000795809	-0.535871	bottom 90%
ENST00000586740.1	EVPL	1.1211	0.000808418	12.0196	top 2%
ENST00000374514.7	LYPLA2	0.549714	0.000814678	-0.191484	bottom 90%
ENST00000412720.6	PEX5	0.916841	0.000820009	-0.0493339	bottom 90%
ENST00000302631.7	SCAMP3	-0.576125	0.000836866	0.225	bottom 90%
ENST00000369763.4	LRIF1	-0.671193	0.000838506	3.63091	top 10%
ENST00000483017.7	CRIP2	-0.518621	0.000852102	0.310897	bottom 90%
ENST00000265351.11	XPO5	0.698021	0.000864356	-1.50534	bottom 90%
ENST00000399455.2	USP47	0.611611	0.000864356	1.17152	bottom 90%
ENST00000322244.9	UBA6	0.914018	0.000875633	-1.06523	bottom 90%
ENST00000314138.10	RPL27A	-0.393456	0.000881018	-0.0667003	bottom 90%
ENST00000322610.12	SH2B1	-0.626244	0.000882066	1.01266	bottom 90%
ENST00000334136.10	HDAC6	-0.880497	0.00088937	0.818178	bottom 90%
ENST00000339618.8	ALDH3A2	-0.533692	0.000898034	-0.613433	bottom 90%
ENST00000375712.3	KIF3B	0.621681	0.000910478	5.81739	top 10%
ENST00000428559.6	DERA	0.758565	0.000912036	-0.459886	bottom 90%
ENST00000536769.1	UBC	0.482974	0.000917335	-0.562901	bottom 90%
ENST00000219240.8	DHODH	-0.794863	0.000921602	-0.130736	bottom 90%
ENST00000371663.10	RABL6	0.595932	0.000925607	5.66815	top 10%
ENST00000402135.7	FANCL	-0.883129	0.000951509	-0.35521	bottom 90%
ENST00000308831.6	RHOD	-0.592845	0.000957421	-0.0942591	bottom 90%
ENST00000316586.8	STK25	-0.47599	0.000957893	-0.09495	bottom 90%
ENST00000356321.4	ZNF770	0.669031	0.000961642	0.439323	bottom 90%
ENST00000382021.2	DNAJC21	0.70196	0.00097408	5.45609	top 10%
ENST00000394507.5	KRIT1	1.10254	0.000979052	1.19478	bottom 90%
ENST00000407249.7	CDK11B	0.701795	0.000992808	19.9312	top 2%
ENST00000379719.7	IPO7	0.399171	0.000993009	1.52537	bottom 90%
ENST00000283441.12	ZDHHC11	1.43017	0.00100316	-0.255736	bottom 90%
ENST00000264935.5	CEP72	0.905215	0.00100702	1.20906	bottom 90%
ENST00000352689.10	MKLN1	0.701261	0.0010079	-0.424535	bottom 90%
ENST00000374450.7	EIF6	-0.465636	0.0010079	-0.175724	bottom 90%
ENST00000158166.5	CAMKK1	0.745858	0.00101865	0.294356	bottom 90%
ENST00000222247.9	RPL18A	-0.491795	0.00102436	-0.19515	bottom 90%
ENST00000319725.9	FUBP3	0.600758	0.00103802	0.520109	bottom 90%
ENST00000338820.7	DNAJB12	-0.731369	0.00103802	-0.326702	bottom 90%
ENST00000253458.11	GSE1	0.684737	0.00105542	8.01519	top 10%
ENST00000267935.12	COMMD4	-0.513392	0.00106139	-0.127456	bottom 90%
ENST00000225296.7	DHX33	0.65975	0.00106166	0.085555	bottom 90%
ENST00000254508.6	NUP210	-0.698301	0.00106974	-1.54261	bottom 90%
ENST00000396033.6	ITGB1	-0.537163	0.0010731	0.360967	bottom 90%
ENST00000601048.5	SELENOW	-0.450659	0.0010901	-0.0431058	bottom 90%
ENST00000367456.5	TAB2	0.970638	0.00109855	0.168187	bottom 90%
ENST00000523037.5	MRPL22	-0.470319	0.00109855	-0.017507	bottom 90%
ENST00000373203.8	ENG	-0.676753	0.00110887	-0.272074	bottom 90%
ENST00000266671.9	PHLDA1	0.941744	0.00110973	5.02097	top 10%
ENST00000234038.10	PPP1R7	-0.565329	0.00110999	1.06465	bottom 90%
ENST00000403359.7	FBXO11	0.9107	0.00111072	3.38625	top 10%
ENST00000331923.8	PAXBP1	0.880784	0.00111288	2.70844	bottom 90%
ENST00000512944.5	EXOC3	0.617359	0.00111652	0.398278	bottom 90%
ENST00000296543.9	NAA15	0.653738	0.00111999	6.92909	top 10%
ENST00000266712.10	TMTC3	-0.854808	0.00114659	2.94806	bottom 90%
ENST00000308748.9	ASPHD1	-0.701794	0.00114659	1.69651	bottom 90%
ENST00000356260.9	SDAD1	0.923165	0.00114659	5.44208	top 10%
ENST00000368361.8	CLK2	0.923628	0.00115468	-0.0604988	bottom 90%
ENST00000399395.7	SDR39U1	-0.611673	0.00115881	-0.239169	bottom 90%
ENST00000382226.5	LCORL	1.17175	0.00116862	0.151439	bottom 90%
ENST00000393630.7	MON2	1.13703	0.00116965	-1.6443	bottom 90%
ENST00000337682.8	SINHCAF	1.1497	0.00117927	0.0106161	bottom 90%
ENST00000353339.7	MFF	-0.450936	0.00118534	-0.171318	bottom 90%
ENST00000217456.2	APMAP	-0.78939	0.00119591	-0.393485	bottom 90%
ENST00000284719.7	OLA1	-0.561062	0.00122909	0.773626	bottom 90%
ENST00000644793.1	GSS	-0.754626	0.00123376	-0.184402	bottom 90%
ENST00000369550.9	DKC1	0.491121	0.0012431	2.72916	bottom 90%
ENST00000378625.5	NADK	0.528953	0.00124652	3.40266	top 10%
ENST00000315596.14	PDS5B	0.885603	0.00124984	3.81409	top 10%
ENST00000302907.8	RPS9	-0.437491	0.00125316	0.0668556	bottom 90%
ENST00000301057.7	TP53I13	-0.870838	0.00125985	0.532184	bottom 90%
ENST00000361956.7	SMOC1	-0.531257	0.00127026	-0.0996207	bottom 90%
ENST00000313835.13	GPR89A	-0.766068	0.00129706	-0.44554	bottom 90%
ENST00000325748.8	PRKRA	-0.757781	0.00129706	-0.07892	bottom 90%
ENST00000361983.6	KIF1BP	0.797382	0.00129933	-0.296029	bottom 90%
ENST00000370544.9	LMO4	0.527902	0.00130813	-0.0672575	bottom 90%
ENST00000261600.10	THOC1	0.862354	0.00131152	1.28044	bottom 90%
ENST00000275072.4	PM20D2	0.626975	0.00132148	0.389713	bottom 90%
ENST00000394936.7	PSAP	-0.548817	0.0013272	-0.581498	bottom 90%
ENST00000238788.13	TMEM214	-0.696561	0.00134079	-0.124159	bottom 90%
ENST00000272519.9	RALB	-0.731158	0.00134079	2.31627	bottom 90%
ENST00000302503.7	MTCH2	-0.443787	0.00134355	-0.335646	bottom 90%
ENST00000262105.6	MCM4	0.433597	0.00134505	-0.692846	bottom 90%
ENST00000260810.9	TOPBP1	0.662064	0.00134788	-0.52343	bottom 90%
ENST00000377818.3	MZT1	0.603354	0.00134818	0.207585	bottom 90%
ENST00000542527.6	MOSMO	0.853044	0.00135514	-0.100804	bottom 90%
ENST00000361138.6	SMC5	0.766345	0.00136288	6.60004	top 10%
ENST00000344111.3	COX19	0.578123	0.00136722	0.332553	bottom 90%
ENST00000395471.7	PSPH	-0.720274	0.00137254	0.213706	bottom 90%
ENST00000361523.8	BECN1	-0.476954	0.00138989	0.563604	bottom 90%
ENST00000571133.5	RSL1D1	0.488742	0.00139666	5.7118	top 10%
ENST00000563197.5	INO80E	-0.55135	0.00140917	-0.175019	bottom 90%
ENST00000216277.12	PAPOLA	0.426901	0.00141431	0.470931	bottom 90%
ENST00000265857.7	GET4	-0.522108	0.00142096	0.196361	bottom 90%
ENST00000243611.9	C4BPB	-0.649883	0.00143794	-0.154961	bottom 90%
ENST00000378230.7	CEP104	0.685894	0.00144165	1.83949	bottom 90%
ENST00000357304.8	PRRC2B	0.511692	0.0014435	2.56356	bottom 90%
ENST00000371601.4	NPDC1	-0.541537	0.0014435	0.136222	bottom 90%
ENST00000263795.10	WDR76	0.820785	0.00145287	-0.139101	bottom 90%
ENST00000518721.5	ASAP1	0.569847	0.00146174	0.522456	bottom 90%
ENST00000311117.7	KMT2E	0.732586	0.00147162	7.20341	top 10%
ENST00000442628.6	NRBP2	-0.828436	0.00148441	0.935792	bottom 90%
ENST00000575354.6	CIC	0.701861	0.00148454	-0.294835	bottom 90%
ENST00000581208.1	VEZF1	0.596053	0.00149417	4.01228	top 10%
ENST00000266269.9	PATZ1	0.721591	0.00150524	0.181749	bottom 90%
ENST00000335211.8	IGFN1	-0.907103	0.00150524	8.29111	top 10%
ENST00000265074.12	NPR3	0.49609	0.00152332	0.0601738	bottom 90%
ENST00000290216.13	SCRN2	-0.810035	0.00153648	0.645192	bottom 90%
ENST00000308982.11	ACAD9	-0.619205	0.00155432	-0.266165	bottom 90%
ENST00000613675.4	MRPL45	-0.635282	0.00156566	0.0646679	bottom 90%
ENST00000361070.8	RFWD3	0.755536	0.00157511	-0.520832	bottom 90%
ENST00000266070.8	DIDO1	0.643661	0.00157931	3.39167	top 10%
ENST00000590208.5	MBD1	0.66869	0.00158322	-0.0625893	bottom 90%
ENST00000317040.11	MVB12A	-0.632755	0.00160303	-0.338078	bottom 90%
ENST00000373836.4	PHACTR4	0.573032	0.00160606	0.36232	bottom 90%
ENST00000293288.12	BAX	-0.56959	0.00163312	-0.107923	bottom 90%
ENST00000301012.7	MVD	-0.923699	0.00164052	-0.00680174	bottom 90%
ENST00000349048.8	PFKL	-0.655007	0.00164576	-0.29686	bottom 90%
ENST00000373218.4	EIF4EBP2	0.527877	0.00166237	-0.0516556	bottom 90%
ENST00000250124.10	MPDU1	-0.532121	0.00167765	-0.212517	bottom 90%
ENST00000264279.9	NOP58	0.437762	0.00168419	12.6296	top 2%
ENST00000296859.10	RAPGEF6	0.884001	0.00171314	-0.834337	bottom 90%
ENST00000443980.6	NECAP2	-0.586917	0.00171997	-0.150957	bottom 90%
ENST00000331569.5	ZNF703	0.692257	0.00173172	1.09925	bottom 90%
ENST00000288071.10	DDX19B	-0.666809	0.00173546	-0.122083	bottom 90%
ENST00000447404.6	STRBP	0.650577	0.0017449	0.221134	bottom 90%
ENST00000237264.8	TBPL1	0.835601	0.00175326	-0.201957	bottom 90%
ENST00000451013.6	GTF2IRD2	0.779337	0.00178303	-0.932153	bottom 90%
ENST00000311806.7	OXSR1	0.623075	0.00178839	2.09156	bottom 90%
ENST00000373016.3	FHL3	-0.78418	0.00178839	-0.17885	bottom 90%
ENST00000409544.5	ZNF638	0.609311	0.00181113	9.69327	top 10%
ENST00000373242.6	SAR1A	-0.445393	0.00182171	-0.196328	bottom 90%
ENST00000295746.12	CIP2A	0.924156	0.00183558	4.21676	top 10%
ENST00000453960.6	MECP2	0.639253	0.00184944	2.85849	bottom 90%
ENST00000373703.4	PEF1	-0.526617	0.00185139	-0.151616	bottom 90%
ENST00000373655.6	ADGRB2	-1.01272	0.00186386	0.0660103	bottom 90%
ENST00000303251.10	RAB24	0.60971	0.00188891	-0.184233	bottom 90%
ENST00000393915.8	HMMR	-0.91152	0.00189293	9.00358	top 10%
ENST00000219302.7	NME3	-0.53178	0.00189787	0.138413	bottom 90%
ENST00000361247.8	ARHGEF2	0.889042	0.00190265	0.081617	bottom 90%
ENST00000299853.9	POLR3E	0.556727	0.00190914	2.62705	bottom 90%
ENST00000373493.9	RBBP4	0.41985	0.00192526	-0.249915	bottom 90%
ENST00000326764.9	LENG8	-0.793329	0.00192652	0.72621	bottom 90%
ENST00000348544.4	VPS39	0.677697	0.00192688	-1.14056	bottom 90%
ENST00000357847.8	AIG1	-0.771698	0.00193305	0.436333	bottom 90%
ENST00000261499.8	B9D1	-0.718262	0.00193671	-0.20628	bottom 90%
ENST00000405097.5	RDX	-0.549739	0.00193905	6.8299	top 10%
ENST00000307149.9	COG7	0.9866	0.00194202	-0.674441	bottom 90%
ENST00000406697.5	C1S	1.17754	0.00194444	-0.596201	bottom 90%
ENST00000568107.3	GAN	0.971374	0.00194746	-0.618238	bottom 90%
ENST00000246533.7	CAPNS1	-0.437756	0.00196466	1.79835	bottom 90%
ENST00000274026.9	CCNA2	0.581198	0.00196721	-0.299565	bottom 90%
ENST00000366844.7	ENAH	0.491928	0.00196721	3.32319	top 10%
ENST00000338086.9	PUM2	0.639373	0.00200948	1.68526	bottom 90%
ENST00000307961.10	RPL4	-0.404078	0.00203906	1.18069	bottom 90%
ENST00000627144.2	SMIM7	-0.485884	0.00204903	-0.030151	bottom 90%
ENST00000617533.4	SEZ6L2	-0.971604	0.00209318	-0.639952	bottom 90%
ENST00000367296.8	NAV1	0.916395	0.00209528	-0.550518	bottom 90%
ENST00000300087.6	DCTN5	0.53828	0.00209787	-0.152112	bottom 90%
ENST00000375442.8	TSPYL2	0.893978	0.00210135	6.88398	top 10%
ENST00000262585.6	DENND3	0.927056	0.00212338	-0.74574	bottom 90%
ENST00000505747.5	THUMPD2	-0.659209	0.00212911	4.08002	top 10%
ENST00000229214.8	KRR1	0.535716	0.00213081	4.39593	top 10%
ENST00000256398.12	ELP3	-0.83298	0.0021474	-0.382569	bottom 90%
ENST00000360647.8	ZNF148	0.595022	0.00215097	2.45215	bottom 90%
ENST00000597436.5	CCDC124	-0.524491	0.00215628	2.06413	bottom 90%
ENST00000359523.6	MPZL1	-0.502372	0.00215683	-0.0830991	bottom 90%
ENST00000331817.5	KRT7	-0.365206	0.00218845	1.22	bottom 90%
ENST00000207549.8	UNC13D	-0.614125	0.00220353	-0.086612	bottom 90%
ENST00000334344.10	ARID2	0.735786	0.00220883	-0.819785	bottom 90%
ENST00000443381.6	ZNF276	0.692003	0.00220883	0.912424	bottom 90%
ENST00000262305.8	RAB11FIP3	0.888006	0.00221502	3.90882	top 10%
ENST00000246802.9	NOP53	-0.438401	0.00222169	2.83391	bottom 90%
ENST00000233027.9	NEK4	0.847411	0.00223669	-0.636883	bottom 90%
ENST00000283195.10	RANBP2	-0.687764	0.00223951	0.794947	bottom 90%
ENST00000301904.3	SCARA3	-0.430433	0.00225313	-0.0795501	bottom 90%
ENST00000511689.5	H2AFY	-0.352795	0.00226797	-0.073419	bottom 90%
ENST00000418596.7	FAM126B	0.956612	0.0022725	-0.264772	bottom 90%
ENST00000416904.4	ZNF740	0.752145	0.00227528	-0.134011	bottom 90%
ENST00000391911.5	LAMB3	-0.722461	0.00227817	1.10681	bottom 90%
ENST00000312358.11	SPEG	-0.853309	0.00228085	3.25496	top 10%
ENST00000272438.8	TEX261	-0.604746	0.00230899	-0.313449	bottom 90%
ENST00000328194.7	DENND5A	0.723798	0.00230899	-1.25164	bottom 90%
ENST00000246190.10	NECAB3	-0.691713	0.00231026	0.14958	bottom 90%
ENST00000371946.9	MKNK1	-0.708179	0.00231026	-0.269502	bottom 90%
ENST00000379834.6	RIOK1	0.728656	0.00231026	5.94487	top 10%
ENST00000219837.11	KNOP1	1.2506	0.00232766	3.69725	top 10%
ENST00000292363.9	RNF126	0.411763	0.00232766	-0.168154	bottom 90%
ENST00000611067.4	SEMA3B	-0.614125	0.00233273	-0.375245	bottom 90%
ENST00000256646.6	NOTCH2	-0.666473	0.00234073	-1.92404	bottom 90%
ENST00000401528.5	CLDN15	-1.08434	0.00234073	-0.186377	bottom 90%
ENST00000432261.6	RNF24	-0.739187	0.00234588	0.123138	bottom 90%
ENST00000536562.5	DENND5B	0.654912	0.00234588	-1.0082	bottom 90%
ENST00000621364.4	NOMO2	-0.681249	0.00236212	-0.557927	bottom 90%
ENST00000326197.11	SCMH1	-0.775726	0.00237965	-0.626657	bottom 90%
ENST00000285968.10	NUP205	0.769583	0.00238228	-2.36892	bottom 90%
ENST00000397238.6	AGAP3	0.656798	0.00239811	0.327329	bottom 90%
ENST00000321867.5	ULK1	0.978972	0.00240052	-0.459025	bottom 90%
ENST00000450966.5	USP40	-0.628005	0.00240711	0.348614	bottom 90%
ENST00000393356.5	CNOT6	0.558229	0.00240888	-0.590611	bottom 90%
ENST00000310032.12	TSPAN17	-0.796441	0.00241378	-0.289537	bottom 90%
ENST00000314400.9	NEPRO	-0.668309	0.00242789	-0.156766	bottom 90%
ENST00000309469.8	ATG4D	-0.864128	0.00243165	-0.0679175	bottom 90%
ENST00000353704.2	CREB3	-0.526529	0.00243891	0.0712458	bottom 90%
ENST00000272647.9	AMMECR1L	-0.796284	0.00248294	-0.477209	bottom 90%
ENST00000324194.10	SLC25A36	-0.712132	0.00248501	-0.350403	bottom 90%
ENST00000377617.7	ATXN2	0.680316	0.00248501	10.6819	top 2%
ENST00000268711.3	MED9	0.817174	0.00250229	0.410612	bottom 90%
ENST00000426633.6	TAPBP	-0.564495	0.00251164	-0.447002	bottom 90%
ENST00000379066.5	PRKD3	0.727344	0.00251869	-0.716709	bottom 90%
ENST00000322716.7	EPM2AIP1	-0.672998	0.00255455	-0.321374	bottom 90%
ENST00000541916.5	FNDC3A	0.55374	0.00255455	-0.223634	bottom 90%
ENST00000333213.10	TSEN54	0.635019	0.00257139	1.12117	bottom 90%
ENST00000513900.5	MRPS27	-0.560869	0.00260311	-0.0552081	bottom 90%
ENST00000581066.2	MRPS21	-0.404276	0.00260548	-0.00767427	bottom 90%
ENST00000233336.6	TTL	0.410012	0.00262131	0.0966484	bottom 90%
ENST00000336283.7	SRA1	-0.44353	0.00263181	0.036661	bottom 90%
ENST00000484800.6	MCM10	0.603376	0.00265409	1.78005	bottom 90%
ENST00000539276.6	ATP2A2	0.504703	0.00268521	-0.894942	bottom 90%
ENST00000311086.8	BOD1	-0.588317	0.00268539	0.249018	bottom 90%
ENST00000374301.7	MTFR1L	-0.703558	0.00270302	-0.316164	bottom 90%
ENST00000346178.8	GANAB	-0.396392	0.00271775	-0.566093	bottom 90%
ENST00000225777.7	SYNGR2	-0.447877	0.00275901	0.124641	bottom 90%
ENST00000276416.10	BIN3	0.951762	0.00277317	0.542055	bottom 90%
ENST00000375807.7	SECISBP2	0.795713	0.00277602	2.28289	bottom 90%
ENST00000614623.4	MYO19	-0.507428	0.0027809	-0.723272	bottom 90%
ENST00000535612.5	ARMC6	-0.540238	0.00279241	-0.274332	bottom 90%
ENST00000485876.5	NDUFA3	-0.522092	0.00279912	-0.0745462	bottom 90%
ENST00000622683.4	ARHGAP23	0.557287	0.0028607	1.62026	bottom 90%
ENST00000240651.13	PYROXD1	-0.744306	0.00290425	0.4305	bottom 90%
ENST00000339464.8	WNT7B	-0.520645	0.00290425	-0.203795	bottom 90%
ENST00000397298.7	MRPL23	-0.574377	0.00290425	0.256479	bottom 90%
ENST00000367558.5	RGS16	0.812781	0.00292036	-0.212935	bottom 90%
ENST00000253861.4	EXOC4	-0.663384	0.00292422	-0.962723	bottom 90%
ENST00000376389.7	FLOT1	-0.450459	0.0029259	2.47414	bottom 90%
ENST00000587394.6	PLEKHJ1	-0.681544	0.00292773	0.647566	bottom 90%
ENST00000622611.4	RBM26	0.599673	0.00292773	4.20923	top 10%
ENST00000568909.5	ADGRG1	-0.497543	0.00293542	-0.629035	bottom 90%
ENST00000327247.9	GBA	-0.857824	0.00297181	-0.60338	bottom 90%
ENST00000333916.7	CAAP1	-0.676111	0.00299785	1.1461	bottom 90%
ENST00000246117.8	NCLN	-0.457443	0.00300867	0.0343612	bottom 90%
ENST00000379389.4	ISG15	-0.532776	0.00300867	0.0236156	bottom 90%
ENST00000379731.4	B4GALT1	-0.393557	0.00300867	-0.347256	bottom 90%
ENST00000488857.5	VAMP2	0.782748	0.00303053	0.0274194	bottom 90%
ENST00000410080.6	PRPF40A	0.563256	0.00311453	10.6013	top 2%
ENST00000331134.10	NPLOC4	-0.453044	0.00314376	-0.298361	bottom 90%
ENST00000391984.6	CAPN10	-0.750841	0.00314992	0.668189	bottom 90%
ENST00000434715.7	DCTN2	-0.465707	0.0031671	0.0691007	bottom 90%
ENST00000302118.5	PCSK9	-0.655866	0.00324006	0.2274	bottom 90%
ENST00000295065.9	MEMO1	0.594065	0.00324709	-0.291221	bottom 90%
ENST00000366957.9	SMYD2	-0.588557	0.00325327	-0.366681	bottom 90%
ENST00000261263.4	RAB21	0.51482	0.00326917	0.580964	bottom 90%
ENST00000344034.4	PPM1G	-0.438472	0.0033156	6.74233	top 10%
ENST00000226230.7	TMEM97	-0.509841	0.00336356	0.311666	bottom 90%
ENST00000306065.8	ANKRD27	0.832339	0.00338212	-1.1156	bottom 90%
ENST00000334352.8	USP16	0.614661	0.00341122	7.25502	top 10%
ENST00000367409.8	ASPM	0.620807	0.00341122	9.62338	top 10%
ENST00000592782.5	NMT1	0.455929	0.0034221	3.8243	top 10%
ENST00000373670.5	RC3H2	0.470609	0.00343752	-0.992672	bottom 90%
ENST00000392017.8	ATG16L1	0.694237	0.00345265	-0.243203	bottom 90%
ENST00000314028.10	CSNK1D	0.497536	0.00348643	-0.0431257	bottom 90%
ENST00000395284.7	CDK1	-0.458869	0.00351849	-0.0924833	bottom 90%
ENST00000625521.2	UBAP1	-0.441233	0.00352599	-0.086803	bottom 90%
ENST00000265433.7	NBN	-0.60991	0.00355339	2.34192	bottom 90%
ENST00000525815.5	SLC35F2	-0.696505	0.00356278	-0.126747	bottom 90%
ENST00000557854.5	GMPR2	-0.749037	0.00356518	-0.146535	bottom 90%
ENST00000606320.5	MPHOSPH9	-0.629559	0.00356518	0.640846	bottom 90%
ENST00000375663.7	VARS	-0.445033	0.00357078	-0.31163	bottom 90%
ENST00000318059.7	PAM16	-0.580413	0.00360954	0.0812089	bottom 90%
ENST00000524782.5	ARFGAP2	-0.871284	0.00363158	0.306022	bottom 90%
ENST00000308375.10	GMPPB	-0.729277	0.00365855	-0.0958692	bottom 90%
ENST00000593135.5	KIF18B	0.804905	0.00369423	-0.326184	bottom 90%
ENST00000308022.6	TMEM134	-0.750934	0.00374382	0.257678	bottom 90%
ENST00000605844.5	TAF15	-0.421891	0.0037557	11.205	top 2%
ENST00000611843.4	ANXA8	-0.806112	0.0037557	-0.244931	bottom 90%
ENST00000465784.6	TBC1D2	0.782844	0.00378053	2.6052	bottom 90%
ENST00000325642.7	PPM1A	0.656158	0.00378604	5.69986	top 10%
ENST00000291577.10	GATD3A	0.725479	0.00381821	-0.233314	bottom 90%
ENST00000225728.7	MED31	-0.611582	0.00383239	0.0775202	bottom 90%
ENST00000395965.7	FAM172A	-0.730378	0.00383239	1.24737	bottom 90%
ENST00000451288.6	DCUN1D4	-0.650837	0.00387571	0.848399	bottom 90%
ENST00000262848.5	PRKX	0.676668	0.00387789	-0.167106	bottom 90%
ENST00000335125.10	DHRS4L2	-0.774521	0.00387789	0.184093	bottom 90%
ENST00000337537.7	PPP2R5E	0.535616	0.00393312	-0.402488	bottom 90%
ENST00000262710.5	ACIN1	1.40888	0.00394678	12.0569	top 2%
ENST00000359428.9	NUP214	0.581403	0.0039852	-2.00765	bottom 90%
ENST00000401500.6	WDR62	0.790069	0.00402194	-0.844198	bottom 90%
ENST00000404138.5	ZBTB40	0.782773	0.00402875	-0.331406	bottom 90%
ENST00000367696.6	RC3H1	0.811202	0.00405583	-1.05225	bottom 90%
ENST00000238647.4	IRF2BPL	0.695911	0.00406229	7.62576	top 10%
ENST00000372621.8	CTPS1	-0.519049	0.00407234	-0.613637	bottom 90%
ENST00000371092.7	ITGB3BP	-0.558051	0.00409276	2.16963	bottom 90%
ENST00000587989.1	TMUB2	-0.748658	0.00409632	0.104792	bottom 90%
ENST00000381473.7	OCIAD1	-0.462358	0.00415946	0.821916	bottom 90%
ENST00000290079.8	TMEM141	-0.561382	0.004177	0.104435	bottom 90%
ENST00000399396.7	N4BP2L2	-0.638942	0.00418116	5.44518	top 10%
ENST00000471181.7	BRCA1	-0.734355	0.00421218	2.49188	bottom 90%
ENST00000539589.5	PACSIN3	-0.530202	0.00421437	1.19922	bottom 90%
ENST00000245934.11	SYMPK	0.562822	0.0042443	-0.114088	bottom 90%
ENST00000331803.8	UPP1	-0.647337	0.0042443	-0.0652744	bottom 90%
ENST00000375687.9	ASXL1	0.483985	0.0042443	-0.718069	bottom 90%
ENST00000504968.6	SEC24B	0.80003	0.00425552	-0.16424	bottom 90%
ENST00000352035.6	ACLY	-0.340892	0.00430583	-1.45084	bottom 90%
ENST00000266679.8	CPSF6	0.594473	0.0043543	0.0596841	bottom 90%
ENST00000371589.8	MAN1B1	-0.574079	0.00436282	-0.0288497	bottom 90%
ENST00000356805.8	SPTBN1	-0.512851	0.00436618	1.16344	bottom 90%
ENST00000218224.8	PQBP1	-0.504399	0.00442578	0.226444	bottom 90%
ENST00000339594.8	BAZ1B	0.464843	0.004454	10.1283	top 10%
ENST00000379999.6	FBH1	0.555172	0.00445946	-0.965928	bottom 90%
ENST00000369076.7	ATG5	-0.586536	0.00455126	-0.099421	bottom 90%
ENST00000438925.6	MMS19	-0.545281	0.00455126	-0.95998	bottom 90%
ENST00000225964.9	COL1A1	-0.482107	0.00455369	0.0753097	bottom 90%
ENST00000590958.5	COASY	-0.465604	0.00455369	-0.429788	bottom 90%
ENST00000358350.8	FRYL	0.734853	0.00462234	-2.83852	bottom 90%
ENST00000295087.12	ARL5A	0.547258	0.00464969	-0.116861	bottom 90%
ENST00000427569.6	AARSD1	-0.551803	0.00464969	0.00292597	bottom 90%
ENST00000415061.7	RDH13	0.672048	0.00466485	-0.256876	bottom 90%
ENST00000341511.10	ABCA2	-0.867986	0.00468614	-0.308952	bottom 90%
ENST00000525621.5	TYK2	-0.650575	0.00472551	-0.283697	bottom 90%
ENST00000397498.8	ARL16	-0.528066	0.0047755	0.00834446	bottom 90%
ENST00000371100.8	GNAS	0.382331	0.00477786	-0.035415	bottom 90%
ENST00000397066.8	CCNF	0.634478	0.00480542	-0.474098	bottom 90%
ENST00000504156.6	HARS	-0.515036	0.00482147	0.172476	bottom 90%
ENST00000314423.11	UTP4	0.519889	0.00488444	-0.839551	bottom 90%
ENST00000372022.5	SURF6	0.479031	0.00488966	3.04296	top 10%
ENST00000519449.5	RNF19A	-0.632506	0.00497044	0.501878	bottom 90%
ENST00000281928.8	MED13L	0.779981	0.00497573	-1.9133	bottom 90%
ENST00000218388.8	TIMP1	-0.486332	0.00500706	-0.246489	bottom 90%
ENST00000394805.7	MATR3	-0.417039	0.00502737	3.12546	top 10%
ENST00000395550.6	SLC26A6	-0.702678	0.00502737	0.232191	bottom 90%
ENST00000336737.8	HDHD5	0.705575	0.00506782	0.0105213	bottom 90%
ENST00000254799.10	GRSF1	0.419971	0.00506824	-0.0525093	bottom 90%
ENST00000318967.6	INTS3	0.761442	0.00506824	2.20589	bottom 90%
ENST00000367123.7	SRGAP2C	0.728557	0.00507411	1.16658	bottom 90%
ENST00000368521.9	C1orf43	-0.407073	0.00507411	-0.23835	bottom 90%
ENST00000306721.7	CDCA7	-0.732748	0.00511687	0.70526	bottom 90%
ENST00000352410.8	MPI	-0.638237	0.00511687	-0.424404	bottom 90%
ENST00000373151.6	MAP7D1	0.418517	0.00511687	9.64315	top 10%
ENST00000578822.5	NAT9	0.670836	0.00511687	0.263154	bottom 90%
ENST00000331573.7	PSMG1	-0.488196	0.00514891	2.53444	bottom 90%
ENST00000307363.9	GLB1	0.654219	0.0051562	-0.633641	bottom 90%
ENST00000377891.6	SLC3A2	-0.3552	0.00515945	-0.0746791	bottom 90%
ENST00000361417.6	PHLDB1	0.804285	0.00518756	4.96776	top 10%
ENST00000395287.5	BRD2	0.4785	0.00518756	5.1394	top 10%
ENST00000536435.6	ZNF268	0.755284	0.00519001	-0.146053	bottom 90%
ENST00000409080.5	ITGA6	-0.728867	0.0052807	0.0770185	bottom 90%
ENST00000643639.1	FXN	0.845261	0.00529114	-0.140643	bottom 90%
ENST00000292330.2	PPP1R35	-0.563683	0.00531565	1.05774	bottom 90%
ENST00000293350.8	ALDH16A1	-0.727362	0.00533463	1.51173	bottom 90%
ENST00000317551.10	CERS5	-0.820229	0.00533922	-0.43511	bottom 90%
ENST00000222330.7	GSK3A	0.520363	0.00535052	1.26743	bottom 90%
ENST00000316052.5	EXOSC4	-0.3791	0.00542974	0.241087	bottom 90%
ENST00000521861.5	EIF3H	-0.341086	0.00542974	0.142104	bottom 90%
ENST00000329236.8	RBM10	0.500347	0.00546478	8.85433	top 10%
ENST00000394857.7	ZP3	-0.707883	0.00547317	-0.612986	bottom 90%
ENST00000361243.6	AKAP13	0.683605	0.00547429	3.24005	top 10%
ENST00000372228.7	POMT1	-0.748264	0.00550848	0.2882	bottom 90%
ENST00000643754.2	RPL11	-0.346993	0.00552997	-0.132378	bottom 90%
ENST00000330579.5	NOC4L	-0.594452	0.00555245	0.204781	bottom 90%
ENST00000263239.6	DDX18	0.456882	0.00557717	5.189	top 10%
ENST00000296444.6	SHISA5	-0.449118	0.00557717	-0.167769	bottom 90%
ENST00000472947.5	NMD3	0.76022	0.00558239	-0.0720043	bottom 90%
ENST00000222399.10	LAMB1	-0.605971	0.00559543	1.23258	bottom 90%
ENST00000228136.8	C11orf58	0.364298	0.0055972	1.05573	bottom 90%
ENST00000247665.11	PHPT1	-0.56449	0.00561005	-0.142871	bottom 90%
ENST00000279036.11	PIGT	-0.523617	0.00561275	-0.862636	bottom 90%
ENST00000643116.2	AP3D1	0.442891	0.00562697	7.87135	top 10%
ENST00000257013.8	RTL8C	0.468722	0.00564197	-0.0526234	bottom 90%
ENST00000483233.5	ABHD14B	-0.788491	0.00567405	0.261362	bottom 90%
ENST00000013807.9	ERCC1	-0.494885	0.0056939	-0.240378	bottom 90%
ENST00000262374.9	ALG1	-0.527753	0.0056939	0.38297	bottom 90%
ENST00000405977.5	BTBD3	-0.461828	0.0056939	0.0696423	bottom 90%
ENST00000241436.8	POLK	-0.644088	0.00571203	1.70508	bottom 90%
ENST00000287598.10	BUB1B	0.734529	0.00571203	0.956496	bottom 90%
ENST00000468694.5	DBNL	-0.528063	0.0058055	3.02023	bottom 90%
ENST00000282892.3	MED21	-0.504286	0.00581116	-0.102455	bottom 90%
ENST00000342085.8	PDPK1	0.572454	0.00581116	-0.466884	bottom 90%
ENST00000392403.7	ASH1L	0.707375	0.00585264	2.66576	bottom 90%
ENST00000360240.10	MAP4	0.38959	0.00585632	-1.02583	bottom 90%
ENST00000369393.7	MDN1	0.656719	0.00586974	5.37708	top 10%
ENST00000394900.7	TKFC	-0.681149	0.00586974	0.372155	bottom 90%
ENST00000295006.5	CAPN2	-0.365782	0.00592713	0.831007	bottom 90%
ENST00000543095.6	HEATR5A	-0.566365	0.00595338	-2.16142	bottom 90%
ENST00000377079.8	LMAN2L	-0.75099	0.00596457	-0.114454	bottom 90%
ENST00000367505.6	SHPRH	0.933828	0.0059713	0.623942	bottom 90%
ENST00000342456.10	ALDH3B1	-0.584104	0.00609688	-0.235215	bottom 90%
ENST00000396779.7	TIMM17B	-0.525022	0.00609688	-0.0806185	bottom 90%
ENST00000354209.7	PRKAA1	0.494876	0.0061189	-0.537543	bottom 90%
ENST00000303071.9	DONSON	-0.605033	0.00617518	-0.157352	bottom 90%
ENST00000306875.9	COG8	0.561788	0.00620584	0.440237	bottom 90%
ENST00000447079.4	CDK12	0.579948	0.00626762	0.394531	bottom 90%
ENST00000572621.5	PRPF8	0.591735	0.00626762	-2.10538	bottom 90%
ENST00000379303.9	ACOT9	-0.56733	0.00626988	-0.686524	bottom 90%
ENST00000247461.8	CANX	-0.401796	0.00636567	5.98229	top 10%
ENST00000264563.6	IL11	-0.661534	0.00643	0.157672	bottom 90%
ENST00000481508.1	SSBP1	-0.353281	0.00644852	-0.0869629	bottom 90%
ENST00000579690.5	YTHDC1	0.596896	0.00645961	21.8038	top 2%
ENST00000372538.7	COMTD1	-0.525144	0.00649221	0.246813	bottom 90%
ENST00000373130.7	STK40	0.709325	0.00649221	-0.126808	bottom 90%
ENST00000499666.6	LAMTOR3	0.74314	0.00657028	-0.131095	bottom 90%
ENST00000393114.7	CYREN	-0.673816	0.00661501	0.895286	bottom 90%
ENST00000262879.10	RALGAPB	0.731234	0.00661895	-1.31679	bottom 90%
ENST00000320574.9	POLE	0.60296	0.00662521	0.802065	bottom 90%
ENST00000337080.7	ZNF444	-0.522527	0.00662521	1.01556	bottom 90%
ENST00000225916.9	KAT2A	-0.424795	0.00672023	-0.781622	bottom 90%
ENST00000444449.6	AP1M1	0.462678	0.00672023	-0.21527	bottom 90%
ENST00000620134.4	NPRL3	-0.581405	0.00676552	-0.45095	bottom 90%
ENST00000565683.5	MAN2C1	-0.63124	0.00676755	-0.64655	bottom 90%
ENST00000585916.5	PIAS2	0.657837	0.00694629	-0.421336	bottom 90%
ENST00000300413.9	SNRPD1	-0.331379	0.00702871	3.0931	top 10%
ENST00000389805.8	SQSTM1	-0.312516	0.00703385	-0.172559	bottom 90%
ENST00000309422.6	VEGFB	-0.440259	0.00703836	-0.0376629	bottom 90%
ENST00000370315.3	CGAS	0.687938	0.00714545	0.662473	bottom 90%
ENST00000355371.8	SHTN1	-0.6106	0.00719319	4.32944	top 10%
ENST00000220669.9	ZFAND1	-0.659204	0.00720445	-0.0850822	bottom 90%
ENST00000276692.10	TATDN1	-0.500743	0.00720445	-0.101638	bottom 90%
ENST00000289371.10	EIF5B	0.524688	0.00730161	39.8211	top 2%
ENST00000261708.8	UTP6	0.671265	0.0073034	0.336465	bottom 90%
ENST00000371621.4	PTPN1	0.663456	0.00730956	0.336816	bottom 90%
ENST00000261965.7	TUBGCP3	0.668486	0.00733789	0.162111	bottom 90%
ENST00000380394.8	RPS6	-0.31767	0.00733789	0.336612	bottom 90%
ENST00000318978.5	CTXN1	-0.694966	0.00734552	0.0417862	bottom 90%
ENST00000424881.5	ZNF655	-0.672858	0.00738483	0.286058	bottom 90%
ENST00000375759.7	SPEN	0.69527	0.00741729	4.5648	top 10%
ENST00000291906.4	PKN3	-0.550124	0.0074329	0.857554	bottom 90%
ENST00000369713.9	GSTO1	-0.445124	0.00746264	0.0944878	bottom 90%
ENST00000335351.7	TCFL5	0.691964	0.00750668	2.41108	bottom 90%
ENST00000452929.6	KLC1	0.48852	0.00750671	0.690018	bottom 90%
ENST00000508394.6	SMUG1	-0.585346	0.00760062	0.137676	bottom 90%
ENST00000555463.1	ACYP1	-0.650923	0.00761698	0.00917761	bottom 90%
ENST00000302345.6	CANT1	-0.778136	0.00768112	-0.125716	bottom 90%
ENST00000269856.4	FEM1A	0.535207	0.00771698	0.435791	bottom 90%
ENST00000300146.9	PATL1	0.612597	0.0077412	0.0884713	bottom 90%
ENST00000297056.10	DAGLB	-0.777884	0.00776651	-0.71778	bottom 90%
ENST00000373178.4	ADPRHL2	0.539012	0.00776651	0.211075	bottom 90%
ENST00000222305.7	USF2	0.357173	0.00782061	0.917365	bottom 90%
ENST00000382862.7	MSLN	-0.614457	0.00782207	0.187956	bottom 90%
ENST00000381396.9	CCP110	0.652418	0.00786094	3.08544	top 10%
ENST00000322764.9	ZYX	-0.357507	0.00800069	0.340895	bottom 90%
ENST00000256996.8	DDB2	-0.557847	0.00804149	0.000727038	bottom 90%
ENST00000248929.13	SGSM3	0.441231	0.00806718	-0.893766	bottom 90%
ENST00000333461.5	STAC2	-0.522567	0.00818552	-0.284498	bottom 90%
ENST00000322048.11	ROGDI	-0.776535	0.00819442	0.221797	bottom 90%
ENST00000253122.9	SLC6A8	0.417037	0.00821006	-0.44126	bottom 90%
ENST00000312397.9	SART1	0.509443	0.00822988	5.57723	top 10%
ENST00000356994.6	SCRIB	0.474956	0.00823135	10.5154	top 2%
ENST00000388752.7	MRPL2	-0.638123	0.00825612	-0.100647	bottom 90%
ENST00000271375.6	SFT2D2	-0.590017	0.00828516	0.0345057	bottom 90%
ENST00000402198.5	SETD5	0.420915	0.00833491	0.905855	bottom 90%
ENST00000496811.5	DHX36	1.016	0.00835038	3.10417	top 10%
ENST00000396832.5	CSNK1E	0.415314	0.00837184	-0.0494263	bottom 90%
ENST00000375315.6	C9orf3	-0.466127	0.00837868	-0.897917	bottom 90%
ENST00000519374.5	ATP6V0E1	-0.418875	0.00838483	-0.0565267	bottom 90%
ENST00000428216.3	MAVS	-0.649037	0.00839146	-0.140425	bottom 90%
ENST00000269571.9	ERBB2	-0.751275	0.00839642	-0.763952	bottom 90%
ENST00000248553.6	HSPB1	-0.307296	0.00840679	-0.073743	bottom 90%
ENST00000251849.8	RAF1	0.627501	0.00840679	-0.7304	bottom 90%
ENST00000246957.9	TRAP1	-0.399252	0.00843925	-0.127994	bottom 90%
ENST00000333511.8	BSG	-0.563602	0.00843925	-0.0852117	bottom 90%
ENST00000611517.4	TMEM222	-0.770122	0.00843925	-0.0571915	bottom 90%
ENST00000592540.5	SPC24	-0.579596	0.00846803	1.39424	bottom 90%
ENST00000372434.5	HYI	-0.520783	0.00850978	0.234581	bottom 90%
ENST00000423538.6	SLC25A44	-0.58636	0.0085632	-0.434881	bottom 90%
ENST00000361367.6	CTR9	0.644882	0.00864531	3.90673	top 10%
ENST00000372133.7	MRPS18A	-0.517464	0.0087167	-0.219254	bottom 90%
ENST00000268616.8	ZCCHC14	0.694702	0.0087757	-0.349616	bottom 90%
ENST00000359462.9	PCBP2	0.333733	0.00877914	-0.0286146	bottom 90%
ENST00000270221.10	EMP3	-0.629794	0.008781	-0.154575	bottom 90%
ENST00000647444.1	PTP4A2	0.398922	0.00878289	-0.282598	bottom 90%
ENST00000392993.6	GK5	0.743407	0.0088219	-0.415228	bottom 90%
ENST00000402939.6	MAGI1	0.704286	0.00894264	9.53839	top 10%
ENST00000266022.8	RBM6	0.633005	0.00895018	2.36207	bottom 90%
ENST00000395159.6	TIMM9	-0.504445	0.00895186	0.260877	bottom 90%
ENST00000319715.9	RBBP6	0.499981	0.00895512	26.7404	top 2%
ENST00000336032.3	PNRC1	0.62228	0.00895512	0.802786	bottom 90%
ENST00000358039.8	ST7L	-0.683923	0.00900111	0.355768	bottom 90%
ENST00000257181.9	PRPF38A	0.386261	0.00906927	1.37519	bottom 90%
ENST00000216254.8	ACO2	0.502774	0.00907993	-0.155494	bottom 90%
ENST00000222145.8	RASIP1	-0.409287	0.00908141	2.27095	bottom 90%
ENST00000336180.6	LIMK1	-0.785554	0.00908357	-0.335576	bottom 90%
ENST00000403825.7	IFRD1	0.483078	0.0090895	-0.0339606	bottom 90%
ENST00000262460.4	GINS1	-0.658161	0.00911203	-0.233924	bottom 90%
ENST00000394886.6	CDC23	0.664168	0.00922483	-0.740689	bottom 90%
ENST00000537345.5	ATP1A1	-0.352537	0.00924898	-0.712708	bottom 90%
ENST00000493442.1	FAM199X	0.535067	0.00947569	0.387325	bottom 90%
ENST00000370109.7	DPH5	-0.705614	0.00958685	0.334599	bottom 90%
ENST00000362042.7	NFE2L1	-0.559945	0.00965232	0.274782	bottom 90%
ENST00000360467.6	COL4A2	-0.478323	0.00966871	0.969861	bottom 90%
ENST00000253024.9	TRIM28	-0.351532	0.00978686	0.808666	bottom 90%
ENST00000361813.5	SMG5	0.501507	0.00980493	-0.771625	bottom 90%
ENST00000366582.7	HEATR1	0.59006	0.00985459	-2.561	bottom 90%
ENST00000376836.7	COMMD3	-0.643872	0.00987696	-0.110691	bottom 90%
ENST00000293379.8	ITGA5	-0.648708	0.0099066	-1.03936	bottom 90%
ENST00000371998.7	NCOA3	0.703895	0.0099066	6.02203	top 10%
ENST00000639955.1	NECAP1	0.605326	0.0099362	-0.145169	bottom 90%
ENST00000369755.3	SLK	0.652991	0.0100504	8.94683	top 10%
ENST00000380821.7	SNAPC3	0.596342	0.0100672	0.0942803	bottom 90%
ENST00000615984.4	METTL23	-0.539466	0.0100672	-0.163136	bottom 90%
ENST00000369405.7	ZDHHC6	-0.621588	0.0100938	-0.212894	bottom 90%
ENST00000580168.5	HELZ	0.682304	0.0101063	-1.55582	bottom 90%
ENST00000538862.6	CDCA3	-0.481107	0.0102956	-0.194583	bottom 90%
ENST00000248089.7	HCFC1R1	-0.431801	0.0104288	0.329538	bottom 90%
ENST00000370918.8	ELOVL5	-0.446684	0.0104362	-0.320889	bottom 90%
ENST00000259371.6	DAB2IP	0.783391	0.0104516	0.164407	bottom 90%
ENST00000371443.5	MRPL41	-0.492259	0.0104984	-0.0505296	bottom 90%
ENST00000306729.11	ASPSCR1	-0.700655	0.0105239	4.61024	top 10%
ENST00000419065.6	PSMG4	0.576493	0.010533	-0.0578043	bottom 90%
ENST00000261735.3	ERP29	-0.401473	0.010542	0.835608	bottom 90%
ENST00000258145.7	GNS	-0.693335	0.0105638	-0.393283	bottom 90%
ENST00000326624.2	ZBTB33	0.652523	0.0105988	0.138735	bottom 90%
ENST00000254624.9	EFR3A	0.650619	0.0106252	0.329897	bottom 90%
ENST00000553532.5	TIMELESS	-0.569099	0.0106657	7.07672	top 10%
ENST00000613058.4	SLC4A1AP	0.529269	0.0107337	6.50352	top 10%
ENST00000350028.4	SAMM50	-0.538021	0.0107797	-0.433602	bottom 90%
ENST00000418988.2	PSMA1	-0.352747	0.01083	-0.168606	bottom 90%
ENST00000394588.3	NMB	0.569777	0.0108619	-0.121436	bottom 90%
ENST00000316623.9	FBN1	-0.469578	0.0108664	-2.5586	bottom 90%
ENST00000595090.5	RUVBL2	-0.358228	0.0108708	0.0479196	bottom 90%
ENST00000008527.9	CRY1	0.635474	0.0109008	-0.701578	bottom 90%
ENST00000315970.11	OS9	-0.571698	0.0109118	3.42188	top 10%
ENST00000354105.9	CWF19L1	-0.699535	0.0109194	-0.562424	bottom 90%
ENST00000257934.8	ESPL1	0.782395	0.0109824	-1.2581	bottom 90%
ENST00000258886.12	IREB2	0.58652	0.0109824	-0.972589	bottom 90%
ENST00000401867.5	P4HA2	-0.603684	0.0109824	-0.476847	bottom 90%
ENST00000530374.5	CYHR1	-0.518887	0.0110091	2.31877	bottom 90%
ENST00000374135.8	GPN2	0.559159	0.0110183	-0.116805	bottom 90%
ENST00000313708.10	EBF1	0.708629	0.0110513	-0.33235	bottom 90%
ENST00000337768.9	SUPT7L	-0.517594	0.0110624	-0.161015	bottom 90%
ENST00000340116.12	ENOSF1	-0.528199	0.0110661	-0.242079	bottom 90%
ENST00000526683.5	PUF60	-0.363914	0.0110735	1.33776	bottom 90%
ENST00000495880.1	DUSP7	0.611468	0.0110821	0.371244	bottom 90%
ENST00000298786.4	SHLD2	-0.525855	0.0110912	-0.286696	bottom 90%
ENST00000233616.8	MOGS	-0.772477	0.0111076	-0.0834756	bottom 90%
[truncated: 5,871 more rows]
