# Supplementary material for: Collective homeostasis of condensation-prone proteins via their mRNAs
Source: Nature. 2025 Sep 24;647(8090):798–808. doi: 10.1038/s41586-025-09568-w (PMC12629991; doi:10.1038/s41586-025-09568-w)
Supplement: Supplementary file 3 — Supplementary Tables 1–9 and a Supplementary Table guide. [file 41586_2025_9568_MOESM3_ESM.zip › supptable_5.xlsx]

## Sheet: Sheet1
Name	LUC7L3 LCD Sequence	Full Plasmid Sequence
mGL-LUC7L3-GArich	GCGAAGATCAAAGCGACCGTCGAAGAACTCAAAGAGAAGCTGCGAAAGAGAACCGAAGAACCGGATAGAGACGAGAGACTCAAGAAAGAGAAGCAAGAACGTGAAGAACGAGAGAAAGAACGTGAGCGCGAGAGGGAAGAGCGAGAGAGGAAGCGAAGAAGGGAAGAAGAAGAAAGAGAAAAGGAAAGAGCCCGAGACAGAGAAAGGAGAAAGAGAAGCCGATCGAGGTCAAGACACTCAAGCAGAACATCTGACAGAAGATGTTCAAGGAGCCGAGATCACAAGAGAAGCAGGAGCCGAGAAAGGAGAAGGAGCAGAAGTAGAGATAGGAGAAGATCCAGAAGTCACGACAGAAGCGAAAGAAAACACCGTTCGAGAAGCCGAGACAGAAGAAGATCC…	gcgatcgcggctcccgacatcttggaccattagctccacaggtatcttcttccctctagtggtcataacagcagcttcagctacctctcaattcaaaaaacccctcaagacccgtttagaggccccaaggggttatgctatcaatcgttgcgttacacacacaaaaaaccaacacacatccatcttcgatggatagcgattttattatctaactgctgatcgagtgtagccagatctagtaatcaattacggggtcattagttcatagcccatatatggagttccgcgttacataacttacggtaaatggcccgcctggctgaccgcccaacgacccccgcccattgacgtcaataatgacgtatgttcccatagtaacgccaatagggactttccatt…
mGL-LUC7L3-GApoor	GCAAAAATTAAAGCCACTGTTGAGGAGTTAAAAGAAAAATTACGTAAACGTACCGAGGAGCCTGATAGGGATGAACGTTTGAAAAAGGAAAAACAGGAACGTGAGGAGCGGGAAAAGGAACGCGAACGTGAACGAGAGGAGCGCGAACGTAAACGTAGGCGCGAGGAGGAGGAGCGTGAAAAAGAGCGGGCGCGTGACCGTGAGCGTCGTAAACGATCCCGCAGTCGAAGCAGACACTCTTCTCGAACAAGCGATCGCAGATGTAGTCGATCGCGGGACCATAAACGTAGCCGCTCTCGCGAACGACGACGATCTAGATCCAGGGACCGACGACGTTCCAGATCGCATGATCGTAGTGAGCGCAAGCACAGATCCCGTTCTAGGGATAGACGTCGATCA…	gcgatcgcggctcccgacatcttggaccattagctccacaggtatcttcttccctctagtggtcataacagcagcttcagctacctctcaattcaaaaaacccctcaagacccgtttagaggccccaaggggttatgctatcaatcgttgcgttacacacacaaaaaaccaacacacatccatcttcgatggatagcgattttattatctaactgctgatcgagtgtagccagatctagtaatcaattacggggtcattagttcatagcccatatatggagttccgcgttacataacttacggtaaatggcccgcctggctgaccgcccaacgacccccgcccattgacgtcaataatgacgtatgttcccatagtaacgccaatagggactttccatt…
mGL-STOP-LUC7L3-GArich	GCGAAGATCAAAGCGACCGTCGAAGAACTCAAAGAGAAGCTGCGAAAGAGAACCGAAGAACCGGATAGAGACGAGAGACTCAAGAAAGAGAAGCAAGAACGTGAAGAACGAGAGAAAGAACGTGAGCGCGAGAGGGAAGAGCGAGAGAGGAAGCGAAGAAGGGAAGAAGAAGAAAGAGAAAAGGAAAGAGCCCGAGACAGAGAAAGGAGAAAGAGAAGCCGATCGAGGTCAAGACACTCAAGCAGAACATCTGACAGAAGATGTTCAAGGAGCCGAGATCACAAGAGAAGCAGGAGCCGAGAAAGGAGAAGGAGCAGAAGTAGAGATAGGAGAAGATCCAGAAGTCACGACAGAAGCGAAAGAAAACACCGTTCGAGAAGCCGAGACAGAAGAAGATCC…	gcgatcgcggctcccgacatcttggaccattagctccacaggtatcttcttccctctagtggtcataacagcagcttcagctacctctcaattcaaaaaacccctcaagacccgtttagaggccccaaggggttatgctatcaatcgttgcgttacacacacaaaaaaccaacacacatccatcttcgatggatagcgattttattatctaactgctgatcgagtgtagccagatctagtaatcaattacggggtcattagttcatagcccatatatggagttccgcgttacataacttacggtaaatggcccgcctggctgaccgcccaacgacccccgcccattgacgtcaataatgacgtatgttcccatagtaacgccaatagggactttccatt…
mGL-STOP-LUC7L3-GApoor	GCAAAAATTAAAGCCACTGTTGAGGAGTTAAAAGAAAAATTACGTAAACGTACCGAGGAGCCTGATAGGGATGAACGTTTGAAAAAGGAAAAACAGGAACGTGAGGAGCGGGAAAAGGAACGCGAACGTGAACGAGAGGAGCGCGAACGTAAACGTAGGCGCGAGGAGGAGGAGCGTGAAAAAGAGCGGGCGCGTGACCGTGAGCGTCGTAAACGATCCCGCAGTCGAAGCAGACACTCTTCTCGAACAAGCGATCGCAGATGTAGTCGATCGCGGGACCATAAACGTAGCCGCTCTCGCGAACGACGACGATCTAGATCCAGGGACCGACGACGTTCCAGATCGCATGATCGTAGTGAGCGCAAGCACAGATCCCGTTCTAGGGATAGACGTCGATCA…	gcgatcgcggctcccgacatcttggaccattagctccacaggtatcttcttccctctagtggtcataacagcagcttcagctacctctcaattcaaaaaacccctcaagacccgtttagaggccccaaggggttatgctatcaatcgttgcgttacacacacaaaaaaccaacacacatccatcttcgatggatagcgattttattatctaactgctgatcgagtgtagccagatctagtaatcaattacggggtcattagttcatagcccatatatggagttccgcgttacataacttacggtaaatggcccgcctggctgaccgcccaacgacccccgcccattgacgtcaataatgacgtatgttcccatagtaacgccaatagggactttccatt…
