# Supplementary material for: Collective homeostasis of condensation-prone proteins via their mRNAs
Source: Nature. 2025 Sep 24;647(8090):798–808. doi: 10.1038/s41586-025-09568-w (PMC12629991; doi:10.1038/s41586-025-09568-w)
Supplement: Supplementary file 3 — Supplementary Tables 1–9 and a Supplementary Table guide. [file 41586_2025_9568_MOESM3_ESM.zip › supptable_6.txt]

gene_name	gene_id	transcript_id	cluster_name	peak_start	peak_end
RALBP1	ENSG00000017797.12	ENST00000019317.8	A-rich Pur.	511	761
RB1CC1	ENSG00000023287.12	ENST00000025008.9	A-rich Pur.	3020	3222
BOD1L1	ENSG00000038219.12	ENST00000040738.9	A-rich Pur.	1013	1306
BOD1L1	ENSG00000038219.12	ENST00000040738.9	A-rich Pur.	1601	1977
PSMA4	ENSG00000041357.15	ENST00000044462.11	A-rich Pur.	797	961
YTHDC2	ENSG00000047188.15	ENST00000161863.8	A-rich Pur.	1318	1454
GPATCH1	ENSG00000076650.6	ENST00000170564.6	A-rich Pur.	2812	3055
ESF1	ENSG00000089048.14	ENST00000202816.5	A-rich Pur.	309	644
PDCD7	ENSG00000090470.14	ENST00000204549.8	A-rich Pur.	1112	1331
CCDC80	ENSG00000091986.15	ENST00000206423.7	A-rich Pur.	2531	2794
HMGXB4	ENSG00000100281.13	ENST00000216106.5	A-rich Pur.	1007	1420
EIF5	ENSG00000100664.10	ENST00000216554.7	A-rich Pur.	1093	1268
STAG2	ENSG00000101972.18	ENST00000218089.13	A-rich Pur.	559	702
PSMD7	ENSG00000103035.10	ENST00000219313.8	A-rich Pur.	933	1193
FRG1	ENSG00000109536.11	ENST00000226798.8	A-rich Pur.	204	407
SART3	ENSG00000075856.11	ENST00000228284.7	A-rich Pur.	2002	2138
RAD51AP1	ENSG00000111247.14	ENST00000228843.13	A-rich Pur.	672	796
NKTR	ENSG00000114857.17	ENST00000232978.12	A-rich Pur.	1401	1609
NKTR	ENSG00000114857.17	ENST00000232978.12	A-rich Pur.	3067	3254
CEBPZ	ENSG00000115816.14	ENST00000234170.9	A-rich Pur.	397	614
FILIP1	ENSG00000118407.14	ENST00000237172.11	A-rich Pur.	1856	2004
ELL2	ENSG00000118985.15	ENST00000237853.8	A-rich Pur.	1701	1850
DDX55	ENSG00000111364.15	ENST00000238146.8	A-rich Pur.	1480	1763
COIL	ENSG00000121058.4	ENST00000240316.4	A-rich Pur.	506	631
ZC3H13	ENSG00000123200.16	ENST00000242848.8	A-rich Pur.	1129	1314
ZC3H13	ENSG00000123200.16	ENST00000242848.8	A-rich Pur.	3225	3383
SNRNP27	ENSG00000124380.10	ENST00000244227.7	A-rich Pur.	572	756
MPHOSPH10	ENSG00000124383.8	ENST00000244230.6	A-rich Pur.	1996	2464
THOC2	ENSG00000125676.19	ENST00000245838.12	A-rich Pur.	3743	4132
THOC2	ENSG00000125676.19	ENST00000245838.12	A-rich Pur.	4353	4514
SNRPB2	ENSG00000125870.10	ENST00000246071.7	A-rich Pur.	445	643
NSRP1	ENSG00000126653.17	ENST00000247026.9	A-rich Pur.	1122	1433
NSRP1	ENSG00000126653.17	ENST00000247026.9	A-rich Pur.	335	552
DHX29	ENSG00000067248.9	ENST00000251636.9	A-rich Pur.	761	923
SAFB2	ENSG00000130254.11	ENST00000252542.8	A-rich Pur.	1780	1936
C12orf65	ENSG00000130921.7	ENST00000253233.5	A-rich Pur.	951	1182
RBM39	ENSG00000131051.22	ENST00000253363.10	A-rich Pur.	86	301
SMARCC1	ENSG00000173473.10	ENST00000254480.9	A-rich Pur.	2474	2674
UTP3	ENSG00000132467.3	ENST00000254803.3	A-rich Pur.	1272	1426
GIMAP4	ENSG00000133574.9	ENST00000255945.3	A-rich Pur.	880	1047
CCDC59	ENSG00000133773.11	ENST00000256151.7	A-rich Pur.	830	1093
NAT10	ENSG00000135372.8	ENST00000257829.7	A-rich Pur.	3164	3300
TGS1	ENSG00000137574.10	ENST00000260129.5	A-rich Pur.	786	954
MNS1	ENSG00000138587.5	ENST00000260453.3	A-rich Pur.	1094	1264
PPIG	ENSG00000138398.15	ENST00000260970.7	A-rich Pur.	1383	1834
PPIG	ENSG00000138398.15	ENST00000260970.7	A-rich Pur.	1996	2700
PPIG	ENSG00000138398.15	ENST00000260970.7	A-rich Pur.	821	1048
EIF3J	ENSG00000104131.12	ENST00000261868.9	A-rich Pur.	205	510
PHF3	ENSG00000118482.11	ENST00000262043.7	A-rich Pur.	6276	6430
MTUS1	ENSG00000129422.14	ENST00000262102.10	A-rich Pur.	3486	3659
ERICH1	ENSG00000104714.13	ENST00000262109.7	A-rich Pur.	473	609
ANKRD12	ENSG00000101745.16	ENST00000262126.8	A-rich Pur.	1574	1803
ANKRD12	ENSG00000101745.16	ENST00000262126.8	A-rich Pur.	2076	3674
CSPP1	ENSG00000104218.14	ENST00000262210.9	A-rich Pur.	1821	1960
CSPP1	ENSG00000104218.14	ENST00000262210.9	A-rich Pur.	2255	2576
CREBBP	ENSG00000005339.14	ENST00000262367.9	A-rich Pur.	5465	5667
CHD5	ENSG00000116254.17	ENST00000262450.7	A-rich Pur.	304	521
DDX18	ENSG00000088205.12	ENST00000263239.6	A-rich Pur.	388	588
EP300	ENSG00000100393.12	ENST00000263253.8	A-rich Pur.	5757	5913
BRD4	ENSG00000141867.17	ENST00000263377.6	A-rich Pur.	1737	2002
CEP126	ENSG00000110318.13	ENST00000263468.12	A-rich Pur.	470	634
SGO1	ENSG00000129810.14	ENST00000263753.8	A-rich Pur.	900	1166
EIF2AK4	ENSG00000128829.11	ENST00000263791.9	A-rich Pur.	499	651
NOP58	ENSG00000055044.10	ENST00000264279.9	A-rich Pur.	1521	1839
CXCL9	ENSG00000138755.5	ENST00000264888.5	A-rich Pur.	240	446
WDR70	ENSG00000082068.8	ENST00000265107.8	A-rich Pur.	292	429
SLF1	ENSG00000133302.12	ENST00000265140.9	A-rich Pur.	1284	1429
CENPE	ENSG00000138778.11	ENST00000265148.7	A-rich Pur.	3478	3603
CENPE	ENSG00000138778.11	ENST00000265148.7	A-rich Pur.	5877	6050
RBM27	ENSG00000091009.7	ENST00000265271.6	A-rich Pur.	2597	2790
UBXN8	ENSG00000104691.14	ENST00000265616.9	A-rich Pur.	179	363
CCAR1	ENSG00000060339.13	ENST00000265872.10	A-rich Pur.	2419	2826
ZCRB1	ENSG00000139168.7	ENST00000266529.7	A-rich Pur.	499	710
TMTC3	ENSG00000139324.11	ENST00000266712.10	A-rich Pur.	2760	2918
FANCM	ENSG00000187790.10	ENST00000267430.9	A-rich Pur.	2569	2764
TRIP11	ENSG00000100815.12	ENST00000267622.8	A-rich Pur.	1229	1436
ZNF280D	ENSG00000137871.20	ENST00000267807.11	A-rich Pur.	1888	2012
NCOR1	ENSG00000141027.20	ENST00000268712.7	A-rich Pur.	1702	1991
C1orf35	ENSG00000143793.12	ENST00000272139.4	A-rich Pur.	686	940
UBXN4	ENSG00000144224.16	ENST00000272638.13	A-rich Pur.	846	1148
TRMT10A	ENSG00000145331.13	ENST00000273962.7	A-rich Pur.	407	565
PHIP	ENSG00000146247.13	ENST00000275034.4	A-rich Pur.	2724	2998
UPF3B	ENSG00000125351.11	ENST00000276201.6	A-rich Pur.	1124	1372
UPF3B	ENSG00000125351.11	ENST00000276201.6	A-rich Pur.	596	911
DENR	ENSG00000139726.10	ENST00000280557.10	A-rich Pur.	389	572
CWF19L2	ENSG00000152404.15	ENST00000282251.9	A-rich Pur.	172	427
CCDC148	ENSG00000153237.17	ENST00000283233.9	A-rich Pur.	1429	1683
CCDC146	ENSG00000135205.14	ENST00000285871.4	A-rich Pur.	556	986
SMC2	ENSG00000136824.18	ENST00000286398.11	A-rich Pur.	1055	1177
SMC2	ENSG00000136824.18	ENST00000286398.11	A-rich Pur.	2515	2726
CACNA1D	ENSG00000157388.16	ENST00000288139.10	A-rich Pur.	2426	2610
APPL1	ENSG00000157500.11	ENST00000288266.7	A-rich Pur.	2032	2173
EIF5B	ENSG00000158417.10	ENST00000289371.10	A-rich Pur.	262	600
EIF5B	ENSG00000158417.10	ENST00000289371.10	A-rich Pur.	846	1502
WDR63	ENSG00000162643.12	ENST00000294664.10	A-rich Pur.	2614	2775
CIP2A	ENSG00000163507.13	ENST00000295746.12	A-rich Pur.	2378	2618
TTC14	ENSG00000163728.10	ENST00000296015.8	A-rich Pur.	1357	1594
NAA15	ENSG00000164134.12	ENST00000296543.9	A-rich Pur.	2036	2292
LMBRD2	ENSG00000164187.6	ENST00000296603.4	A-rich Pur.	2130	2324
MAP1B	ENSG00000131711.14	ENST00000296755.11	A-rich Pur.	2143	2575
SLU7	ENSG00000164609.9	ENST00000297151.8	A-rich Pur.	1772	2010
RP9	ENSG00000164610.8	ENST00000297157.7	A-rich Pur.	471	730
TRMT10B	ENSG00000165275.9	ENST00000297994.3	A-rich Pur.	230	361
ARMC3	ENSG00000165309.13	ENST00000298032.9	A-rich Pur.	2042	2241
NEMF	ENSG00000165525.17	ENST00000298310.9	A-rich Pur.	1670	1842
NEMF	ENSG00000165525.17	ENST00000298310.9	A-rich Pur.	3049	3210
HDGFL3	ENSG00000166503.8	ENST00000299633.6	A-rich Pur.	922	1087
MAP1A	ENSG00000166963.12	ENST00000300231.5	A-rich Pur.	1573	1871
MED1	ENSG00000125686.11	ENST00000300651.10	A-rich Pur.	4663	4828
ANKRD11	ENSG00000167522.15	ENST00000301030.9	A-rich Pur.	2674	2933
ANKRD11	ENSG00000167522.15	ENST00000301030.9	A-rich Pur.	3457	3739
PROCA1	ENSG00000167525.13	ENST00000301039.6	A-rich Pur.	740	944
ZNF804A	ENSG00000170396.7	ENST00000302277.6	A-rich Pur.	2268	2438
HIST1H1E	ENSG00000168298.6	ENST00000304218.5	A-rich Pur.	435	698
RBMX2	ENSG00000134597.15	ENST00000305536.10	A-rich Pur.	430	683
BPTF	ENSG00000171634.17	ENST00000306378.10	A-rich Pur.	2560	2755
BPTF	ENSG00000171634.17	ENST00000306378.10	A-rich Pur.	4172	4316
CCDC110	ENSG00000168491.9	ENST00000307588.7	A-rich Pur.	1810	1961
PSMD1	ENSG00000173692.12	ENST00000308696.10	A-rich Pur.	2592	2829
REST	ENSG00000084093.16	ENST00000309042.11	A-rich Pur.	1579	1768
REST	ENSG00000084093.16	ENST00000309042.11	A-rich Pur.	1922	2137
GCC2	ENSG00000135968.20	ENST00000309863.10	A-rich Pur.	3489	3696
GCC2	ENSG00000135968.20	ENST00000309863.10	A-rich Pur.	4176	4406
TRMT10C	ENSG00000174173.6	ENST00000309922.6	A-rich Pur.	480	695
KMT2E	ENSG00000005483.20	ENST00000311117.7	A-rich Pur.	1999	2134
MAP9	ENSG00000164114.18	ENST00000311277.8	A-rich Pur.	1627	2163
ERCC4	ENSG00000175595.14	ENST00000311895.7	A-rich Pur.	1015	1189
MSL3	ENSG00000005302.18	ENST00000312196.9	A-rich Pur.	497	648
AGGF1	ENSG00000164252.12	ENST00000312916.11	A-rich Pur.	2008	2175
DNAJC25	ENSG00000059769.19	ENST00000313525.3	A-rich Pur.	612	774
EPSTI1	ENSG00000133106.14	ENST00000313640.11	A-rich Pur.	453	590
ARSJ	ENSG00000180801.13	ENST00000315366.7	A-rich Pur.	2469	2700
MRPL1	ENSG00000169288.17	ENST00000315567.12	A-rich Pur.	411	610
MAP7D3	ENSG00000129680.15	ENST00000316077.13	A-rich Pur.	409	668
CLSPN	ENSG00000092853.13	ENST00000318121.7	A-rich Pur.	470	693
RBBP6	ENSG00000122257.19	ENST00000319715.9	A-rich Pur.	4325	4597
RBBP6	ENSG00000122257.19	ENST00000319715.9	A-rich Pur.	6113	6478
CNGB3	ENSG00000170289.12	ENST00000320005.5	A-rich Pur.	2079	2360
DNAAF4	ENSG00000256061.7	ENST00000321149.7	A-rich Pur.	679	1044
C14orf39	ENSG00000179008.8	ENST00000321731.7	A-rich Pur.	799	939
FAM133A	ENSG00000179083.6	ENST00000322139.4	A-rich Pur.	524	1236
EEA1	ENSG00000102189.16	ENST00000322349.12	A-rich Pur.	3578	3705
EEA1	ENSG00000102189.16	ENST00000322349.12	A-rich Pur.	3843	3975
CCDC168	ENSG00000175820.3	ENST00000322527.3	A-rich Pur.	7748	7960
UACA	ENSG00000137831.14	ENST00000322954.10	A-rich Pur.	2785	2972
SRRM1	ENSG00000133226.16	ENST00000323848.13	A-rich Pur.	2642	2899
SRRM1	ENSG00000133226.16	ENST00000323848.13	A-rich Pur.	653	871
ZKSCAN1	ENSG00000106261.16	ENST00000324306.10	A-rich Pur.	1159	1285
DIAPH2	ENSG00000147202.17	ENST00000324765.12	A-rich Pur.	3344	3501
CLGN	ENSG00000153132.12	ENST00000325617.9	A-rich Pur.	1898	2209
PPM1A	ENSG00000100614.17	ENST00000325642.7	A-rich Pur.	83	349
BBX	ENSG00000114439.18	ENST00000325805.12	A-rich Pur.	1185	1410
KIF15	ENSG00000163808.16	ENST00000326047.8	A-rich Pur.	3822	3952
ABCF1	ENSG00000204574.12	ENST00000326195.12	A-rich Pur.	195	416
LARP1B	ENSG00000138709.18	ENST00000326639.10	A-rich Pur.	233	403
ACAP2	ENSG00000114331.13	ENST00000326793.10	A-rich Pur.	568	692
YAF2	ENSG00000015153.14	ENST00000327791.8	A-rich Pur.	272	497
CCDC34	ENSG00000109881.16	ENST00000328697.10	A-rich Pur.	1120	1563
CYLC1	ENSG00000183035.12	ENST00000329312.4	A-rich Pur.	525	704
CYLC1	ENSG00000183035.12	ENST00000329312.4	A-rich Pur.	847	1581
AHNAK2	ENSG00000185567.6	ENST00000333244.5	A-rich Pur.	1905	2142
PCLO	ENSG00000186472.19	ENST00000333891.13	A-rich Pur.	3905	4126
PCLO	ENSG00000186472.19	ENST00000333891.13	A-rich Pur.	5637	5808
SREK1	ENSG00000153914.15	ENST00000334121.10	A-rich Pur.	1216	1647
SREK1	ENSG00000153914.15	ENST00000334121.10	A-rich Pur.	1730	1870
TRDN	ENSG00000186439.12	ENST00000334268.8	A-rich Pur.	1777	1905
TRDN	ENSG00000186439.12	ENST00000334268.8	A-rich Pur.	2001	2299
TRDN	ENSG00000186439.12	ENST00000334268.8	A-rich Pur.	650	1622
USP16	ENSG00000156256.14	ENST00000334352.8	A-rich Pur.	1459	1625
USP16	ENSG00000156256.14	ENST00000334352.8	A-rich Pur.	631	823
NEXN	ENSG00000162614.18	ENST00000334785.11	A-rich Pur.	1062	1650
NEXN	ENSG00000162614.18	ENST00000334785.11	A-rich Pur.	272	436
NEXN	ENSG00000162614.18	ENST00000334785.11	A-rich Pur.	693	854
RSBN1L	ENSG00000187257.15	ENST00000334955.12	A-rich Pur.	524	898
CCDC73	ENSG00000186714.12	ENST00000335185.9	A-rich Pur.	1257	1417
GLDN	ENSG00000186417.13	ENST00000335449.10	A-rich Pur.	555	678
MTDH	ENSG00000147649.9	ENST00000336273.7	A-rich Pur.	1606	1741
SPAG17	ENSG00000155761.13	ENST00000336338.9	A-rich Pur.	2872	3062
CCDC88A	ENSG00000115355.16	ENST00000336838.10	A-rich Pur.	2271	2623
CCDC88A	ENSG00000115355.16	ENST00000336838.10	A-rich Pur.	2923	3047
SEC62	ENSG00000008952.16	ENST00000337002.8	A-rich Pur.	282	604
PRPF4B	ENSG00000112739.16	ENST00000337659.10	A-rich Pur.	141	409
PLCB1	ENSG00000182621.17	ENST00000338037.10	A-rich Pur.	3486	3705
PRRC2C	ENSG00000117523.16	ENST00000338920.8	A-rich Pur.	1700	2093
PRRC2C	ENSG00000117523.16	ENST00000338920.8	A-rich Pur.	3305	3452
BAZ1B	ENSG00000009954.10	ENST00000339594.8	A-rich Pur.	1940	2101
BAZ1B	ENSG00000009954.10	ENST00000339594.8	A-rich Pur.	2643	2841
LRRC43	ENSG00000158113.12	ENST00000339777.4	A-rich Pur.	1525	1718
OFD1	ENSG00000046651.14	ENST00000340096.10	A-rich Pur.	2909	3235
SP100	ENSG00000067066.16	ENST00000340126.8	A-rich Pur.	1666	1819
CIR1	ENSG00000138433.15	ENST00000342016.7	A-rich Pur.	684	1069
SNRNP48	ENSG00000168566.12	ENST00000342415.5	A-rich Pur.	941	1097
CCDC18	ENSG00000122483.17	ENST00000343253.11	A-rich Pur.	1330	1468
FYB2	ENSG00000187889.12	ENST00000343433.6	A-rich Pur.	1920	2046
LYAR	ENSG00000145220.13	ENST00000343470.8	A-rich Pur.	711	957
NKAPL	ENSG00000189134.3	ENST00000343684.3	A-rich Pur.	560	880
TAF3	ENSG00000165632.7	ENST00000344293.5	A-rich Pur.	1718	2764
CCDC15	ENSG00000149548.14	ENST00000344762.5	A-rich Pur.	2541	2767
KNL1	ENSG00000137812.19	ENST00000346991.9	A-rich Pur.	5682	5819
TEX9	ENSG00000151575.14	ENST00000352903.6	A-rich Pur.	920	1132
NRDE2	ENSG00000119720.17	ENST00000354366.7	A-rich Pur.	367	602
LRRIQ3	ENSG00000162620.15	ENST00000354431.8	A-rich Pur.	1797	1988
THRAP3	ENSG00000054118.14	ENST00000354618.9	A-rich Pur.	1219	1367
ITSN2	ENSG00000198399.14	ENST00000355123.8	A-rich Pur.	1602	1808
ITSN2	ENSG00000198399.14	ENST00000355123.8	A-rich Pur.	2434	2711
ARID4A	ENSG00000032219.18	ENST00000355431.7	A-rich Pur.	1785	2084
ARID4A	ENSG00000032219.18	ENST00000355431.7	A-rich Pur.	2211	2411
SPEF2	ENSG00000152582.13	ENST00000356031.7	A-rich Pur.	2704	2926
SPEF2	ENSG00000152582.13	ENST00000356031.7	A-rich Pur.	3984	4109
AKAP9	ENSG00000127914.16	ENST00000356239.7	A-rich Pur.	1077	1363
AKAP9	ENSG00000127914.16	ENST00000356239.7	A-rich Pur.	2363	2552
AKAP9	ENSG00000127914.16	ENST00000356239.7	A-rich Pur.	8079	8252
SDAD1	ENSG00000198301.11	ENST00000356260.9	A-rich Pur.	828	956
UPF2	ENSG00000151461.19	ENST00000356352.6	A-rich Pur.	570	891
CCDC25	ENSG00000147419.17	ENST00000356537.8	A-rich Pur.	486	710
SON	ENSG00000159140.19	ENST00000356577.8	A-rich Pur.	706	962
RSPO3	ENSG00000146374.13	ENST00000356698.8	A-rich Pur.	1129	1370
GOLGA4	ENSG00000144674.16	ENST00000356847.8	A-rich Pur.	3157	3335
SMC4	ENSG00000113810.15	ENST00000357388.7	A-rich Pur.	1443	1921
SGO2	ENSG00000163535.17	ENST00000357799.8	A-rich Pur.	1206	1382
HMGN5	ENSG00000198157.10	ENST00000358130.6	A-rich Pur.	554	1222
LCA5L	ENSG00000157578.13	ENST00000358268.6	A-rich Pur.	1777	2001
ANKRD17	ENSG00000132466.18	ENST00000358602.8	A-rich Pur.	4465	4713
REV3L	ENSG00000009413.15	ENST00000358835.7	A-rich Pur.	3549	3692
REV3L	ENSG00000009413.15	ENST00000358835.7	A-rich Pur.	3977	4163
FRA10AC1	ENSG00000148690.11	ENST00000359204.4	A-rich Pur.	789	995
ODF2L	ENSG00000122417.15	ENST00000359242.7	A-rich Pur.	1491	1673
DNMT1	ENSG00000130816.15	ENST00000359526.8	A-rich Pur.	861	1057
SPINK5	ENSG00000133710.15	ENST00000359874.7	A-rich Pur.	2466	2638
BAZ1A	ENSG00000198604.10	ENST00000360310.5	A-rich Pur.	1464	1788
BAZ1A	ENSG00000198604.10	ENST00000360310.5	A-rich Pur.	2497	2723
LRRCC1	ENSG00000133739.15	ENST00000360375.7	A-rich Pur.	2561	2753
LRRCC1	ENSG00000133739.15	ENST00000360375.7	A-rich Pur.	2865	3034
TOPORS	ENSG00000197579.7	ENST00000360538.6	A-rich Pur.	2663	2806
AKAP13	ENSG00000170776.21	ENST00000361243.6	A-rich Pur.	5291	5506
TOP1	ENSG00000198900.5	ENST00000361337.2	A-rich Pur.	314	909
KIF21A	ENSG00000139116.18	ENST00000361418.9	A-rich Pur.	1563	1952
MPHOSPH8	ENSG00000196199.13	ENST00000361479.9	A-rich Pur.	1262	1424
MPHOSPH8	ENSG00000196199.13	ENST00000361479.9	A-rich Pur.	458	896
DZIP3	ENSG00000198919.12	ENST00000361582.7	A-rich Pur.	2127	2331
INO80	ENSG00000128908.16	ENST00000361937.7	A-rich Pur.	4261	4393
CCDC152	ENSG00000198865.9	ENST00000361970.9	A-rich Pur.	490	661
CCDC7	ENSG00000216937.13	ENST00000362006.11	A-rich Pur.	1479	1697
RYR2	ENSG00000198626.15	ENST00000366574.6	A-rich Pur.	13514	13734
ARID4B	ENSG00000054267.21	ENST00000366603.6	A-rich Pur.	1588	1779
C1orf131	ENSG00000143633.12	ENST00000366649.6	A-rich Pur.	646	799
AFDN	ENSG00000130396.20	ENST00000366806.6	A-rich Pur.	594	761
LTV1	ENSG00000135521.8	ENST00000367576.5	A-rich Pur.	1379	1528
CCDC181	ENSG00000117477.12	ENST00000367806.7	A-rich Pur.	1109	1363
GON4L	ENSG00000116580.18	ENST00000368331.5	A-rich Pur.	861	994
MKI67	ENSG00000148773.13	ENST00000368654.7	A-rich Pur.	3100	3233
FLG	ENSG00000143631.10	ENST00000368799.1	A-rich Pur.	283	711
SEC63	ENSG00000025796.13	ENST00000369002.8	A-rich Pur.	1654	1879
PNISR	ENSG00000132424.15	ENST00000369239.9	A-rich Pur.	1663	1812
PNISR	ENSG00000132424.15	ENST00000369239.9	A-rich Pur.	2128	2388
CCDC186	ENSG00000165813.19	ENST00000369287.7	A-rich Pur.	1439	1610
CCDC186	ENSG00000165813.19	ENST00000369287.7	A-rich Pur.	947	1073
ADAM30	ENSG00000134249.6	ENST00000369400.1	A-rich Pur.	2285	2531
SYCP1	ENSG00000198765.11	ENST00000369522.7	A-rich Pur.	1834	2100
SYCP1	ENSG00000198765.11	ENST00000369522.7	A-rich Pur.	2490	2695
SYCP1	ENSG00000198765.11	ENST00000369522.7	A-rich Pur.	624	767
LRIF1	ENSG00000121931.15	ENST00000369763.4	A-rich Pur.	2209	2342
TAF5	ENSG00000148835.10	ENST00000369839.3	A-rich Pur.	1153	1276
MYO6	ENSG00000196586.13	ENST00000369977.7	A-rich Pur.	2843	3141
PRPF38B	ENSG00000134186.11	ENST00000370025.8	A-rich Pur.	1238	1765
SMAP1	ENSG00000112305.14	ENST00000370455.7	A-rich Pur.	644	888
SRSF11	ENSG00000116754.13	ENST00000370950.7	A-rich Pur.	919	1420
NOC3L	ENSG00000173145.11	ENST00000371361.3	A-rich Pur.	1376	1548
NKAP	ENSG00000101882.9	ENST00000371410.4	A-rich Pur.	640	1006
ANKRD1	ENSG00000148677.6	ENST00000371697.3	A-rich Pur.	426	559
KIF20B	ENSG00000138182.14	ENST00000371728.7	A-rich Pur.	1722	1902
KIF20B	ENSG00000138182.14	ENST00000371728.7	A-rich Pur.	2237	2401
ZMAT1	ENSG00000166432.14	ENST00000372782.4	A-rich Pur.	1646	1808
PBDC1	ENSG00000102390.10	ENST00000373358.7	A-rich Pur.	674	930
PHF20	ENSG00000025293.16	ENST00000374012.7	A-rich Pur.	1651	1828
EDA	ENSG00000158813.17	ENST00000374552.8	A-rich Pur.	708	875
PARD3	ENSG00000148498.15	ENST00000374789.7	A-rich Pur.	3212	3436
CYLC2	ENSG00000155833.14	ENST00000374798.7	A-rich Pur.	392	1185
UPF3A	ENSG00000169062.14	ENST00000375299.7	A-rich Pur.	686	981
ANKRD26	ENSG00000107890.16	ENST00000376087.4	A-rich Pur.	2899	3081
GKAP1	ENSG00000165113.12	ENST00000376371.6	A-rich Pur.	467	661
TTC25	ENSG00000204815.9	ENST00000377540.5	A-rich Pur.	1937	2115
TCOF1	ENSG00000070814.19	ENST00000377797.7	A-rich Pur.	4330	4603
RRBP1	ENSG00000125844.15	ENST00000377807.6	A-rich Pur.	454	649
SEL1L2	ENSG00000101251.12	ENST00000378072.5	A-rich Pur.	199	415
TAF2	ENSG00000064313.11	ENST00000378164.6	A-rich Pur.	3700	3856
ZFC3H1	ENSG00000133858.15	ENST00000378743.7	A-rich Pur.	1500	1836
RAD50	ENSG00000113522.13	ENST00000378823.7	A-rich Pur.	3109	3527
UBAP2	ENSG00000137073.21	ENST00000379238.5	A-rich Pur.	408	558
FEZ2	ENSG00000171055.14	ENST00000379245.8	A-rich Pur.	776	974
DNAJC2	ENSG00000105821.14	ENST00000379263.7	A-rich Pur.	904	1257
NAA16	ENSG00000172766.18	ENST00000379406.7	A-rich Pur.	2047	2309
ASPH	ENSG00000198363.17	ENST00000379454.8	A-rich Pur.	1090	1223
WBP4	ENSG00000120688.8	ENST00000379487.4	A-rich Pur.	1086	1281
WBP4	ENSG00000120688.8	ENST00000379487.4	A-rich Pur.	666	803
CCDC112	ENSG00000164221.12	ENST00000379611.9	A-rich Pur.	1227	1675
EXOSC9	ENSG00000123737.12	ENST00000379663.7	A-rich Pur.	1324	1513
RIOK1	ENSG00000124784.8	ENST00000379834.6	A-rich Pur.	2047	2261
SLTM	ENSG00000137776.16	ENST00000380516.6	A-rich Pur.	1475	1741
CNTLN	ENSG00000044459.14	ENST00000380647.7	A-rich Pur.	2183	2356
PSIP1	ENSG00000164985.14	ENST00000380733.8	A-rich Pur.	956	1179
CWC27	ENSG00000153015.15	ENST00000381070.7	A-rich Pur.	1113	1328
ITSN1	ENSG00000205726.14	ENST00000381318.7	A-rich Pur.	2117	2242
NANOGNB	ENSG00000205857.2	ENST00000382119.1	A-rich Pur.	166	433
CCDC174	ENSG00000154781.15	ENST00000383794.6	A-rich Pur.	886	1030
RNF20	ENSG00000155827.11	ENST00000389120.7	A-rich Pur.	1711	1987
RTF1	ENSG00000137815.14	ENST00000389629.8	A-rich Pur.	576	851
LRRFIP1	ENSG00000124831.18	ENST00000392000.4	A-rich Pur.	1730	1953
BAZ2B	ENSG00000123636.17	ENST00000392783.6	A-rich Pur.	3244	3419
BAZ2B	ENSG00000123636.17	ENST00000392783.6	A-rich Pur.	3556	3680
TDG	ENSG00000139372.14	ENST00000392872.7	A-rich Pur.	360	587
NKAPD1	ENSG00000150776.17	ENST00000393047.7	A-rich Pur.	987	1216
LRRIQ1	ENSG00000133640.19	ENST00000393217.6	A-rich Pur.	1489	1922
LRRIQ1	ENSG00000133640.19	ENST00000393217.6	A-rich Pur.	594	1281
LUC7L3	ENSG00000108848.15	ENST00000393227.6	A-rich Pur.	779	1083
SRPK2	ENSG00000135250.16	ENST00000393651.7	A-rich Pur.	873	1039
HELLS	ENSG00000119969.14	ENST00000394036.5	A-rich Pur.	213	414
CHD2	ENSG00000173575.20	ENST00000394196.8	A-rich Pur.	4653	4900
BRD7	ENSG00000166164.15	ENST00000394689.2	A-rich Pur.	119	324
AIMP1	ENSG00000164022.16	ENST00000394701.4	A-rich Pur.	386	586
PBRM1	ENSG00000163939.18	ENST00000394830.7	A-rich Pur.	2760	2936
KTN1	ENSG00000126777.17	ENST00000395314.7	A-rich Pur.	121	350
PHF20L1	ENSG00000129292.20	ENST00000395386.6	A-rich Pur.	1840	2098
AREG	ENSG00000109321.10	ENST00000395748.7	A-rich Pur.	504	724
USP8	ENSG00000138592.13	ENST00000396444.7	A-rich Pur.	1710	2060
UBN1	ENSG00000118900.14	ENST00000396658.8	A-rich Pur.	1218	1372
NFE2L2	ENSG00000116044.15	ENST00000397062.7	A-rich Pur.	2067	2227
DYNC1I2	ENSG00000077380.15	ENST00000397119.7	A-rich Pur.	147	371
DEK	ENSG00000124795.15	ENST00000397239.7	A-rich Pur.	1115	1315
ZCWPW1	ENSG00000078487.17	ENST00000398027.6	A-rich Pur.	398	564
SELENOS	ENSG00000131871.14	ENST00000398226.7	A-rich Pur.	298	433
CFAP53	ENSG00000172361.5	ENST00000398545.4	A-rich Pur.	1080	1217
CFAP53	ENSG00000172361.5	ENST00000398545.4	A-rich Pur.	423	561
TTC3	ENSG00000182670.13	ENST00000399017.6	A-rich Pur.	4964	5185
TTC3	ENSG00000182670.13	ENST00000399017.6	A-rich Pur.	7337	7555
POLR3G	ENSG00000113356.11	ENST00000399107.5	A-rich Pur.	557	816
JMJD1C	ENSG00000171988.18	ENST00000399262.6	A-rich Pur.	1356	1494
BRDT	ENSG00000137948.18	ENST00000399546.6	A-rich Pur.	1642	1862
ANKRD18A	ENSG00000180071.19	ENST00000399703.5	A-rich Pur.	2101	2267
KDM5A	ENSG00000073614.12	ENST00000399788.6	A-rich Pur.	4924	5131
ROCK1	ENSG00000067900.7	ENST00000399799.2	A-rich Pur.	3468	3654
CNGA1	ENSG00000198515.13	ENST00000402813.7	A-rich Pur.	557	886
PHF14	ENSG00000106443.16	ENST00000403050.7	A-rich Pur.	629	952
RDX	ENSG00000137710.15	ENST00000405097.5	A-rich Pur.	1195	1438
PARD3B	ENSG00000116117.17	ENST00000406610.6	A-rich Pur.	2632	2863
WDR60	ENSG00000126870.15	ENST00000407559.7	A-rich Pur.	777	951
SSB	ENSG00000138385.15	ENST00000409333.1	A-rich Pur.	793	943
SCN9A	ENSG00000169432.15	ENST00000409672.5	A-rich Pur.	1729	1890
ZC3H6	ENSG00000188177.13	ENST00000409871.5	A-rich Pur.	399	671
CWC22	ENSG00000163510.13	ENST00000410053.7	A-rich Pur.	2458	2636
PRPF40A	ENSG00000196504.16	ENST00000410080.6	A-rich Pur.	3054	3192
ARPP21	ENSG00000172995.16	ENST00000417925.5	A-rich Pur.	513	637
PNPLA8	ENSG00000135241.16	ENST00000422087.5	A-rich Pur.	2549	2757
TOP2A	ENSG00000131747.14	ENST00000423485.5	A-rich Pur.	3804	4039
CHD7	ENSG00000171316.11	ENST00000423902.6	A-rich Pur.	2317	2600
FSIP2	ENSG00000188738.14	ENST00000424728.5	A-rich Pur.	17153	17358
FSIP2	ENSG00000188738.14	ENST00000424728.5	A-rich Pur.	737	932
SLC4A4	ENSG00000080493.16	ENST00000425175.5	A-rich Pur.	3098	3262
CPLANE1	ENSG00000197603.13	ENST00000425232.6	A-rich Pur.	7563	7732
ATP2B1	ENSG00000070961.15	ENST00000428670.7	A-rich Pur.	1269	1487
PLEKHA5	ENSG00000052126.14	ENST00000429027.6	A-rich Pur.	902	1040
NPIPB15	ENSG00000196436.8	ENST00000429990.1	A-rich Pur.	1280	1424
IQCA1	ENSG00000132321.16	ENST00000431676.6	A-rich Pur.	1004	1593
PPP1R9A	ENSG00000158528.11	ENST00000433360.5	A-rich Pur.	4241	4372
GPATCH4	ENSG00000160818.16	ENST00000438976.6	A-rich Pur.	636	800
TBRG1	ENSG00000154144.12	ENST00000441174.7	A-rich Pur.	560	711
CCDC122	ENSG00000151773.12	ENST00000444614.7	A-rich Pur.	819	944
PRG4	ENSG00000116690.12	ENST00000445192.6	A-rich Pur.	3032	3208
PRG4	ENSG00000116690.12	ENST00000445192.6	A-rich Pur.	450	675
FAM133B	ENSG00000234545.7	ENST00000445716.5	A-rich Pur.	267	431
FAM133B	ENSG00000234545.7	ENST00000445716.5	A-rich Pur.	639	893
C6orf10	ENSG00000204296.11	ENST00000447241.6	A-rich Pur.	1578	1873
WDR87	ENSG00000171804.10	ENST00000447313.6	A-rich Pur.	4413	4621
CCDC173	ENSG00000154479.12	ENST00000447353.5	A-rich Pur.	1094	1334
CCDC173	ENSG00000154479.12	ENST00000447353.5	A-rich Pur.	389	546
CCDC173	ENSG00000154479.12	ENST00000447353.5	A-rich Pur.	666	935
CHD9	ENSG00000177200.17	ENST00000447540.5	A-rich Pur.	1864	2206
TAF1D	ENSG00000166012.16	ENST00000448108.6	A-rich Pur.	862	1025
SMC6	ENSG00000163029.15	ENST00000448223.6	A-rich Pur.	2507	2824
PPP1R12A	ENSG00000058272.18	ENST00000450142.6	A-rich Pur.	2330	2852
DDX46	ENSG00000145833.15	ENST00000452510.6	A-rich Pur.	472	784
TNRC6B	ENSG00000100354.20	ENST00000454349.6	A-rich Pur.	160	382
EIF2A	ENSG00000144895.11	ENST00000460851.5	A-rich Pur.	1697	1828
RWDD1	ENSG00000111832.12	ENST00000466444.6	A-rich Pur.	480	712
U2SURP	ENSG00000163714.17	ENST00000473835.6	A-rich Pur.	2663	2888
U2SURP	ENSG00000163714.17	ENST00000473835.6	A-rich Pur.	639	769
THUMPD2	ENSG00000138050.14	ENST00000505747.5	A-rich Pur.	363	566
NEK1	ENSG00000137601.16	ENST00000507142.5	A-rich Pur.	1643	1789
LARP7	ENSG00000174720.15	ENST00000509061.5	A-rich Pur.	1303	1442
LARP7	ENSG00000174720.15	ENST00000509061.5	A-rich Pur.	268	457
LARP7	ENSG00000174720.15	ENST00000509061.5	A-rich Pur.	888	1105
FYB1	ENSG00000082074.16	ENST00000512982.3	A-rich Pur.	1427	1706
FYB1	ENSG00000082074.16	ENST00000512982.3	A-rich Pur.	2222	2423
SREK1IP1	ENSG00000153006.15	ENST00000513458.8	A-rich Pur.	272	684
CCDC160	ENSG00000203952.9	ENST00000517294.5	A-rich Pur.	513	675
HDAC2	ENSG00000196591.11	ENST00000519065.5	A-rich Pur.	1625	1841
NUCB2	ENSG00000070081.16	ENST00000529010.5	A-rich Pur.	699	930
EVI5	ENSG00000067208.14	ENST00000540033.2	A-rich Pur.	1192	1335
SFSWAP	ENSG00000061936.9	ENST00000541286.5	A-rich Pur.	2257	2467
KIAA2012	ENSG00000182329.12	ENST00000541917.6	A-rich Pur.	2502	2726
CCDC91	ENSG00000123106.10	ENST00000545336.5	A-rich Pur.	1343	1566
BAZ2A	ENSG00000076108.11	ENST00000551812.5	A-rich Pur.	2368	2620
CEP290	ENSG00000198707.14	ENST00000552810.5	A-rich Pur.	5711	5881
RSL1D1	ENSG00000171490.12	ENST00000571133.5	A-rich Pur.	863	1044
CCDC178	ENSG00000166960.16	ENST00000583930.5	A-rich Pur.	1412	1583
TTN	ENSG00000155657.26	ENST00000589042.5	A-rich Pur.	40729	40900
GPATCH8	ENSG00000186566.12	ENST00000591680.5	A-rich Pur.	2037	2188
NMT1	ENSG00000136448.11	ENST00000592782.5	A-rich Pur.	207	416
RSRC1	ENSG00000174891.12	ENST00000611884.4	A-rich Pur.	741	889
TMCO1	ENSG00000143183.16	ENST00000612311.4	A-rich Pur.	253	437
CHD1	ENSG00000153922.10	ENST00000614616.4	A-rich Pur.	1114	1242
CWC25	ENSG00000273559.4	ENST00000614790.4	A-rich Pur.	705	947
IQCA1L	ENSG00000278685.4	ENST00000615129.4	A-rich Pur.	997	1243
SPATS2L	ENSG00000196141.13	ENST00000619961.4	A-rich Pur.	380	502
SCN2A	ENSG00000136531.15	ENST00000636071.2	A-rich Pur.	1787	2014
SCN2A	ENSG00000136531.15	ENST00000636071.2	A-rich Pur.	6267	6458
TMEM132A	ENSG00000006118.14	ENST00000005286.8	G-rich Pur.	2373	2726
HOXC8	ENSG00000037965.5	ENST00000040584.5	G-rich Pur.	748	985
ANO8	ENSG00000074855.10	ENST00000159087.6	G-rich Pur.	1634	2070
KDM4B	ENSG00000127663.14	ENST00000159111.8	G-rich Pur.	1393	1568
ESF1	ENSG00000089048.14	ENST00000202816.5	G-rich Pur.	828	1063
SMIM24	ENSG00000095932.6	ENST00000215531.5	G-rich Pur.	243	478
EIF3D	ENSG00000100353.17	ENST00000216190.12	G-rich Pur.	1884	2081
CHGA	ENSG00000100604.12	ENST00000216492.9	G-rich Pur.	856	1088
PNN	ENSG00000100941.8	ENST00000216832.8	G-rich Pur.	1044	1196
ATP1B4	ENSG00000101892.11	ENST00000218008.7	G-rich Pur.	110	358
CAPN15	ENSG00000103326.11	ENST00000219611.6	G-rich Pur.	640	878
MGA	ENSG00000174197.16	ENST00000219905.11	G-rich Pur.	3482	3650
NEFM	ENSG00000104722.13	ENST00000221166.9	G-rich Pur.	2172	2624
NEFM	ENSG00000104722.13	ENST00000221166.9	G-rich Pur.	2789	3256
PAF1	ENSG00000006712.14	ENST00000221265.7	G-rich Pur.	1404	1613
RSPH6A	ENSG00000104941.7	ENST00000221538.7	G-rich Pur.	1159	1385
RSPH6A	ENSG00000104941.7	ENST00000221538.7	G-rich Pur.	2148	2357
CCDC9	ENSG00000105321.13	ENST00000221922.10	G-rich Pur.	1394	1615
RBM28	ENSG00000106344.8	ENST00000223073.6	G-rich Pur.	711	947
TBC1D12	ENSG00000108239.8	ENST00000225235.4	G-rich Pur.	169	369
HDAC5	ENSG00000108840.15	ENST00000225983.10	G-rich Pur.	1996	2209
IBSP	ENSG00000029559.6	ENST00000226284.6	G-rich Pur.	430	677
GAR1	ENSG00000109534.16	ENST00000226796.6	G-rich Pur.	704	955
ACRBP	ENSG00000111644.7	ENST00000229243.6	G-rich Pur.	632	875
TULP1	ENSG00000112041.12	ENST00000229771.10	G-rich Pur.	327	578
TULP1	ENSG00000112041.12	ENST00000229771.10	G-rich Pur.	766	946
ZBTB47	ENSG00000114853.13	ENST00000232974.10	G-rich Pur.	1012	1450
PRDM2	ENSG00000116731.22	ENST00000235372.11	G-rich Pur.	1562	1812
TNNT2	ENSG00000118194.18	ENST00000236918.11	G-rich Pur.	1	237
INHBA	ENSG00000122641.10	ENST00000242208.4	G-rich Pur.	978	1144
ZC3H13	ENSG00000123200.16	ENST00000242848.8	G-rich Pur.	2280	2819
ZC3H13	ENSG00000123200.16	ENST00000242848.8	G-rich Pur.	4260	4499
TMX4	ENSG00000125827.8	ENST00000246024.6	G-rich Pur.	928	1101
KRT9	ENSG00000171403.9	ENST00000246662.8	G-rich Pur.	1455	1911
CANX	ENSG00000127022.14	ENST00000247461.8	G-rich Pur.	1700	1936
CLEC11A	ENSG00000105472.12	ENST00000250340.8	G-rich Pur.	196	388
CNGB1	ENSG00000070729.13	ENST00000251102.12	G-rich Pur.	1021	1438
CUL9	ENSG00000112659.13	ENST00000252050.8	G-rich Pur.	4991	5202
HRC	ENSG00000130528.11	ENST00000252825.8	G-rich Pur.	1681	1952
HRC	ENSG00000130528.11	ENST00000252825.8	G-rich Pur.	662	1066
C19orf66	ENSG00000130813.17	ENST00000253110.15	G-rich Pur.	1022	1237
GSE1	ENSG00000131149.18	ENST00000253458.11	G-rich Pur.	3397	3527
PPP1R1B	ENSG00000131771.13	ENST00000254079.8	G-rich Pur.	738	955
DNHD1	ENSG00000179532.12	ENST00000254579.10	G-rich Pur.	11312	11563
UTP3	ENSG00000132467.3	ENST00000254803.3	G-rich Pur.	372	558
ADAMTS8	ENSG00000134917.9	ENST00000257359.6	G-rich Pur.	1122	1338
ALPK3	ENSG00000136383.6	ENST00000258888.5	G-rich Pur.	2753	2939
TTBK1	ENSG00000146216.12	ENST00000259750.8	G-rich Pur.	2185	2500
PLCB2	ENSG00000137841.11	ENST00000260402.7	G-rich Pur.	1672	1889
INTS13	ENSG00000064102.14	ENST00000261191.11	G-rich Pur.	2196	2362
CASQ2	ENSG00000118729.11	ENST00000261448.5	G-rich Pur.	1262	1504
SLC24A1	ENSG00000074621.13	ENST00000261892.10	G-rich Pur.	2539	3054
RBM25	ENSG00000119707.13	ENST00000261973.11	G-rich Pur.	1066	1844
RBM25	ENSG00000119707.13	ENST00000261973.11	G-rich Pur.	1935	2170
ACIN1	ENSG00000100813.14	ENST00000262710.5	G-rich Pur.	1041	1284
ACIN1	ENSG00000100813.14	ENST00000262710.5	G-rich Pur.	4010	4332
CNPY4	ENSG00000166997.7	ENST00000262932.4	G-rich Pur.	677	914
ITGAE	ENSG00000083457.11	ENST00000263087.8	G-rich Pur.	556	770
LIG1	ENSG00000105486.13	ENST00000263274.11	G-rich Pur.	810	969
APLP2	ENSG00000084234.17	ENST00000263574.9	G-rich Pur.	633	867
ARID3A	ENSG00000116017.10	ENST00000263620.7	G-rich Pur.	582	861
FNBP4	ENSG00000109920.12	ENST00000263773.9	G-rich Pur.	1007	1129
POLR1A	ENSG00000068654.15	ENST00000263857.10	G-rich Pur.	4525	4763
GTF3C3	ENSG00000119041.10	ENST00000263956.7	G-rich Pur.	284	506
NECTIN1	ENSG00000110400.10	ENST00000264025.7	G-rich Pur.	1741	1965
KIAA1211	ENSG00000109265.14	ENST00000264229.11	G-rich Pur.	1181	1694
PCDH10	ENSG00000138650.8	ENST00000264360.6	G-rich Pur.	1365	1557
WDR70	ENSG00000082068.8	ENST00000265107.8	G-rich Pur.	524	720
FBXO3	ENSG00000110429.13	ENST00000265651.7	G-rich Pur.	1221	1422
CCAR1	ENSG00000060339.13	ENST00000265872.10	G-rich Pur.	2098	2288
FAM160A2	ENSG00000051009.10	ENST00000265978.8	G-rich Pur.	2150	2343
B4GALNT3	ENSG00000139044.11	ENST00000266383.9	G-rich Pur.	1720	1918
ARMH4	ENSG00000139971.15	ENST00000267485.7	G-rich Pur.	1949	2191
UBE2Q2	ENSG00000140367.11	ENST00000267938.8	G-rich Pur.	760	928
ZMYND15	ENSG00000141497.13	ENST00000269289.10	G-rich Pur.	317	543
KRT10	ENSG00000186395.7	ENST00000269576.5	G-rich Pur.	35	465
AKAP8	ENSG00000105127.8	ENST00000269701.6	G-rich Pur.	1073	1204
CCDC97	ENSG00000142039.3	ENST00000269967.3	G-rich Pur.	778	967
OTOF	ENSG00000115155.17	ENST00000272371.6	G-rich Pur.	3957	4137
SLC4A3	ENSG00000114923.16	ENST00000273063.10	G-rich Pur.	518	720
ZMAT2	ENSG00000146007.10	ENST00000274712.7	G-rich Pur.	490	689
FERD3L	ENSG00000146618.3	ENST00000275461.3	G-rich Pur.	185	321
NOM1	ENSG00000146909.7	ENST00000275820.3	G-rich Pur.	753	991
TERF1	ENSG00000147601.13	ENST00000276603.9	G-rich Pur.	93	312
TNNT3	ENSG00000130595.18	ENST00000278317.10	G-rich Pur.	220	349
TNNT3	ENSG00000130595.18	ENST00000278317.10	G-rich Pur.	492	655
HIRIP3	ENSG00000149929.15	ENST00000279392.7	G-rich Pur.	1432	1675
RILPL2	ENSG00000150977.10	ENST00000280571.9	G-rich Pur.	240	435
FAM177A1	ENSG00000151327.12	ENST00000280987.8	G-rich Pur.	486	689
PDIA4	ENSG00000155660.10	ENST00000286091.8	G-rich Pur.	268	418
ELMSAN1	ENSG00000156030.13	ENST00000286523.9	G-rich Pur.	3513	3725
KAT6B	ENSG00000156650.13	ENST00000287239.9	G-rich Pur.	3663	3958
KAT6B	ENSG00000156650.13	ENST00000287239.9	G-rich Pur.	4503	4784
ATAD2	ENSG00000156802.12	ENST00000287394.9	G-rich Pur.	761	1058
WDR66	ENSG00000158023.9	ENST00000288912.8	G-rich Pur.	914	1157
EIF5B	ENSG00000158417.10	ENST00000289371.10	G-rich Pur.	1692	1978
OGFR	ENSG00000060491.16	ENST00000290291.10	G-rich Pur.	1	221
IRX6	ENSG00000159387.7	ENST00000290552.7	G-rich Pur.	2056	2222
TMEM190	ENSG00000160472.4	ENST00000291934.3	G-rich Pur.	429	569
CCDC27	ENSG00000162592.9	ENST00000294600.6	G-rich Pur.	1073	1320
NEUROD1	ENSG00000162992.3	ENST00000295108.3	G-rich Pur.	535	764
CCDC191	ENSG00000163617.10	ENST00000295878.7	G-rich Pur.	2157	2398
ERICH6	ENSG00000163645.14	ENST00000295910.10	G-rich Pur.	16	330
HMGB2	ENSG00000164104.11	ENST00000296503.9	G-rich Pur.	1332	1583
NPM1	ENSG00000181163.13	ENST00000296930.9	G-rich Pur.	695	954
CREBRF	ENSG00000164463.12	ENST00000296953.6	G-rich Pur.	1374	1523
RAD21	ENSG00000164754.14	ENST00000297338.6	G-rich Pur.	1785	1997
VIRMA	ENSG00000164944.11	ENST00000297591.9	G-rich Pur.	723	1035
TMC1	ENSG00000165091.16	ENST00000297784.9	G-rich Pur.	647	887
CCDC136	ENSG00000128596.16	ENST00000297788.8	G-rich Pur.	317	547
CCDC136	ENSG00000128596.16	ENST00000297788.8	G-rich Pur.	3412	3721
PKNOX2	ENSG00000165495.15	ENST00000298282.13	G-rich Pur.	1486	1700
ERICH6B	ENSG00000165837.11	ENST00000298738.2	G-rich Pur.	301	817
LARP6	ENSG00000166173.10	ENST00000299213.9	G-rich Pur.	133	267
HSP90B1	ENSG00000166598.14	ENST00000299767.9	G-rich Pur.	1013	1213
HSP90B1	ENSG00000166598.14	ENST00000299767.9	G-rich Pur.	2420	2603
POLR3E	ENSG00000058600.15	ENST00000299853.9	G-rich Pur.	1579	1784
ZNF428	ENSG00000131116.11	ENST00000300811.7	G-rich Pur.	782	958
JSRP1	ENSG00000167476.10	ENST00000300961.10	G-rich Pur.	720	911
PIEZO1	ENSG00000103335.22	ENST00000301015.14	G-rich Pur.	2389	2627
ZNF526	ENSG00000167625.10	ENST00000301215.7	G-rich Pur.	844	1062
CHAF1A	ENSG00000167670.15	ENST00000301280.9	G-rich Pur.	1105	1448
SPRYD3	ENSG00000167778.8	ENST00000301463.8	G-rich Pur.	1109	1331
UBTF	ENSG00000108312.14	ENST00000302904.8	G-rich Pur.	2451	2796
BRD3	ENSG00000169925.16	ENST00000303407.11	G-rich Pur.	1547	1824
YEATS2	ENSG00000163872.15	ENST00000305135.9	G-rich Pur.	2507	2754
AKNA	ENSG00000106948.16	ENST00000307564.8	G-rich Pur.	2406	2625
ZRSR2	ENSG00000169249.12	ENST00000307771.7	G-rich Pur.	204	494
LEMD3	ENSG00000174106.2	ENST00000308330.2	G-rich Pur.	607	755
DHX37	ENSG00000150990.7	ENST00000308736.6	G-rich Pur.	497	715
TAOK2	ENSG00000149930.17	ENST00000308893.8	G-rich Pur.	2078	2311
PPARGC1B	ENSG00000155846.16	ENST00000309241.9	G-rich Pur.	1225	1475
PPARGC1B	ENSG00000155846.16	ENST00000309241.9	G-rich Pur.	2362	2579
CCDC96	ENSG00000173013.5	ENST00000310085.5	G-rich Pur.	120	619
NEFH	ENSG00000100285.9	ENST00000310624.6	G-rich Pur.	1352	1613
NEFH	ENSG00000100285.9	ENST00000310624.6	G-rich Pur.	2496	2637
NEFH	ENSG00000100285.9	ENST00000310624.6	G-rich Pur.	2816	2975
ZBTB4	ENSG00000174282.11	ENST00000311403.4	G-rich Pur.	2145	2399
KRI1	ENSG00000129347.19	ENST00000312962.10	G-rich Pur.	990	1148
DDX54	ENSG00000123064.12	ENST00000314045.11	G-rich Pur.	1819	1985
CSRNP3	ENSG00000178662.15	ENST00000314499.11	G-rich Pur.	1392	1614
SUPT6H	ENSG00000109111.14	ENST00000314616.10	G-rich Pur.	357	505
TRIM41	ENSG00000146063.19	ENST00000315073.9	G-rich Pur.	795	1271
ARL6IP4	ENSG00000182196.13	ENST00000315580.9	G-rich Pur.	857	1164
TRIM55	ENSG00000147573.16	ENST00000315962.8	G-rich Pur.	1264	1526
OS9	ENSG00000135506.15	ENST00000315970.11	G-rich Pur.	1188	1404
ZFP91	ENSG00000186660.14	ENST00000316059.6	G-rich Pur.	846	1092
NPHP1	ENSG00000144061.12	ENST00000316534.8	G-rich Pur.	371	559
RNF168	ENSG00000163961.4	ENST00000318037.3	G-rich Pur.	990	1123
CLSPN	ENSG00000092853.13	ENST00000318121.7	G-rich Pur.	1879	2185
INTS3	ENSG00000143624.13	ENST00000318967.6	G-rich Pur.	530	720
FMN2	ENSG00000155816.19	ENST00000319653.13	G-rich Pur.	1247	1436
RRS1	ENSG00000179041.3	ENST00000320270.3	G-rich Pur.	948	1138
PHF23	ENSG00000040633.12	ENST00000320316.7	G-rich Pur.	959	1093
PAGR1	ENSG00000280789.1	ENST00000320330.7	G-rich Pur.	694	834
POLE	ENSG00000177084.16	ENST00000320574.9	G-rich Pur.	5824	6008
SENP3	ENSG00000161956.12	ENST00000321337.11	G-rich Pur.	547	764
CCDC168	ENSG00000175820.3	ENST00000322527.3	G-rich Pur.	12688	12900
CCDC168	ENSG00000175820.3	ENST00000322527.3	G-rich Pur.	13236	13417
DDX10	ENSG00000178105.10	ENST00000322536.7	G-rich Pur.	1787	1951
DDX10	ENSG00000178105.10	ENST00000322536.7	G-rich Pur.	2289	2513
NCL	ENSG00000115053.15	ENST00000322723.8	G-rich Pur.	2164	2375
NCL	ENSG00000115053.15	ENST00000322723.8	G-rich Pur.	591	1150
BANK1	ENSG00000153064.11	ENST00000322953.8	G-rich Pur.	1870	2054
NAP1L5	ENSG00000177432.7	ENST00000323061.6	G-rich Pur.	392	644
WDR97	ENSG00000179698.13	ENST00000323662.8	G-rich Pur.	3220	3428
METAP2	ENSG00000111142.13	ENST00000323666.9	G-rich Pur.	398	610
PRX	ENSG00000105227.14	ENST00000324001.7	G-rich Pur.	4267	4454
FAM193A	ENSG00000125386.15	ENST00000324666.9	G-rich Pur.	2953	3186
HMGB3	ENSG00000029993.14	ENST00000325307.11	G-rich Pur.	539	779
ABCF1	ENSG00000204574.12	ENST00000326195.12	G-rich Pur.	681	924
FLII	ENSG00000177731.15	ENST00000327031.8	G-rich Pur.	3034	3163
PRM3	ENSG00000178257.3	ENST00000327157.3	G-rich Pur.	125	341
FAM9B	ENSG00000177138.15	ENST00000327220.9	G-rich Pur.	659	843
FAM186A	ENSG00000185958.9	ENST00000327337.5	G-rich Pur.	2602	2760
OTOL1	ENSG00000182447.4	ENST00000327928.4	G-rich Pur.	586	844
KCNA4	ENSG00000182255.6	ENST00000328224.6	G-rich Pur.	1505	1733
MYT1	ENSG00000196132.12	ENST00000328439.5	G-rich Pur.	1037	1377
TAF9	ENSG00000273841.4	ENST00000328663.8	G-rich Pur.	1127	1303
BCAN	ENSG00000132692.18	ENST00000329117.9	G-rich Pur.	1621	1849
RBM10	ENSG00000182872.15	ENST00000329236.8	G-rich Pur.	420	663
MAPK8IP2	ENSG00000008735.13	ENST00000329492.5	G-rich Pur.	307	559
IRX3	ENSG00000177508.11	ENST00000329734.3	G-rich Pur.	1280	1523
FAM43A	ENSG00000185112.5	ENST00000329759.5	G-rich Pur.	1043	1193
AMER1	ENSG00000184675.10	ENST00000330258.3	G-rich Pur.	1326	1548
CSTF2T	ENSG00000177613.8	ENST00000331173.5	G-rich Pur.	1550	1717
SH3BGR	ENSG00000185437.13	ENST00000333634.8	G-rich Pur.	644	796
HSP90AA1	ENSG00000080824.18	ENST00000334701.11	G-rich Pur.	1263	1568
NEXN	ENSG00000162614.18	ENST00000334785.11	G-rich Pur.	1745	1874
PAQR6	ENSG00000160781.16	ENST00000335852.6	G-rich Pur.	1561	1719
DHX15	ENSG00000109606.12	ENST00000336812.4	G-rich Pur.	206	350
FIP1L1	ENSG00000145216.15	ENST00000337488.10	G-rich Pur.	1272	1715
EBAG9	ENSG00000147654.14	ENST00000337573.9	G-rich Pur.	761	930
RERE	ENSG00000142599.17	ENST00000337907.7	G-rich Pur.	582	781
GZF1	ENSG00000125812.15	ENST00000338121.9	G-rich Pur.	869	1100
ANP32B	ENSG00000136938.8	ENST00000339399.4	G-rich Pur.	614	1002
BAZ1B	ENSG00000009954.10	ENST00000339594.8	G-rich Pur.	4023	4239
ZNF326	ENSG00000162664.16	ENST00000340281.8	G-rich Pur.	1537	1905
RRP1B	ENSG00000160208.12	ENST00000340648.5	G-rich Pur.	1205	1336
PALM3	ENSG00000187867.8	ENST00000340790.8	G-rich Pur.	1032	1607
NBR1	ENSG00000188554.13	ENST00000341165.10	G-rich Pur.	2151	2371
PTMA	ENSG00000187514.16	ENST00000341369.11	G-rich Pur.	253	518
HMGB1	ENSG00000189403.14	ENST00000341423.9	G-rich Pur.	626	911
CFAP65	ENSG00000181378.13	ENST00000341552.9	G-rich Pur.	5273	5581
HUWE1	ENSG00000086758.15	ENST00000342160.7	G-rich Pur.	7649	7902
ISM2	ENSG00000100593.17	ENST00000342219.8	G-rich Pur.	813	942
PODXL2	ENSG00000114631.10	ENST00000342480.6	G-rich Pur.	435	672
PPM1G	ENSG00000115241.10	ENST00000344034.4	G-rich Pur.	1019	1260
ECM2	ENSG00000106823.12	ENST00000344604.9	G-rich Pur.	844	1110
NISCH	ENSG00000010322.15	ENST00000345716.8	G-rich Pur.	1948	2276
APP	ENSG00000142192.20	ENST00000346798.7	G-rich Pur.	651	890
HAP1	ENSG00000173805.15	ENST00000347901.8	G-rich Pur.	717	938
MAP4K4	ENSG00000071054.16	ENST00000350878.8	G-rich Pur.	1573	1841
DDRGK1	ENSG00000198171.12	ENST00000354488.7	G-rich Pur.	450	684
PES1	ENSG00000100029.17	ENST00000354694.11	G-rich Pur.	1431	1646
NRDC	ENSG00000078618.21	ENST00000354831.11	G-rich Pur.	539	832
FBRS	ENSG00000156860.15	ENST00000356166.10	G-rich Pur.	1067	1557
UPF2	ENSG00000151461.19	ENST00000356352.6	G-rich Pur.	3519	3701
PEX14	ENSG00000142655.12	ENST00000356607.8	G-rich Pur.	928	1179
PPP4R2	ENSG00000163605.14	ENST00000356692.9	G-rich Pur.	1110	1273
CCDC88B	ENSG00000168071.21	ENST00000356786.9	G-rich Pur.	49	173
IL27	ENSG00000197272.2	ENST00000356897.1	G-rich Pur.	414	657
SCRIB	ENSG00000180900.18	ENST00000356994.6	G-rich Pur.	1896	2146
SPOCK3	ENSG00000196104.10	ENST00000357154.7	G-rich Pur.	1263	1521
HOMEZ	ENSG00000215271.7	ENST00000357460.6	G-rich Pur.	1637	1889
BRPF3	ENSG00000096070.19	ENST00000357641.10	G-rich Pur.	1413	1630
CCER1	ENSG00000197651.4	ENST00000358859.3	G-rich Pur.	1237	1551
VSIG10	ENSG00000176834.13	ENST00000359236.9	G-rich Pur.	1578	1797
CPLX2	ENSG00000145920.14	ENST00000359546.8	G-rich Pur.	656	834
RYR1	ENSG00000196218.12	ENST00000359596.7	G-rich Pur.	5533	5831
PLPPR3	ENSG00000129951.18	ENST00000359894.6	G-rich Pur.	1364	1634
MSN	ENSG00000147065.16	ENST00000360270.6	G-rich Pur.	1097	1274
BAZ1A	ENSG00000198604.10	ENST00000360310.5	G-rich Pur.	4208	4343
SCAF1	ENSG00000126461.14	ENST00000360565.7	G-rich Pur.	3076	3343
DRC7	ENSG00000159625.14	ENST00000360716.7	G-rich Pur.	177	364
CLIC6	ENSG00000159212.12	ENST00000360731.7	G-rich Pur.	1028	1189
DUSP27	ENSG00000198842.9	ENST00000361200.6	G-rich Pur.	1299	1504
CTR9	ENSG00000198730.8	ENST00000361367.6	G-rich Pur.	3186	3412
CALD1	ENSG00000122786.19	ENST00000361675.6	G-rich Pur.	1860	2114
CALD1	ENSG00000122786.19	ENST00000361675.6	G-rich Pur.	674	1706
ARID4B	ENSG00000054267.21	ENST00000366603.6	G-rich Pur.	1144	1347
ARID4B	ENSG00000054267.21	ENST00000366603.6	G-rich Pur.	1865	2414
ACBD3	ENSG00000182827.8	ENST00000366812.5	G-rich Pur.	556	808
ENAH	ENSG00000154380.17	ENST00000366844.7	G-rich Pur.	850	1229
EZR	ENSG00000092820.17	ENST00000367075.3	G-rich Pur.	1080	1212
SYT2	ENSG00000143858.11	ENST00000367267.5	G-rich Pur.	393	589
LMOD1	ENSG00000163431.12	ENST00000367288.4	G-rich Pur.	709	1086
TPR	ENSG00000047410.13	ENST00000367478.8	G-rich Pur.	6077	6332
AXDND1	ENSG00000162779.21	ENST00000367618.7	G-rich Pur.	3222	3469
ARHGAP30	ENSG00000186517.13	ENST00000368013.7	G-rich Pur.	2692	2878
NES	ENSG00000132688.10	ENST00000368223.3	G-rich Pur.	4298	4511
GON4L	ENSG00000116580.18	ENST00000368331.5	G-rich Pur.	4677	4833
PBXIP1	ENSG00000163346.16	ENST00000368463.7	G-rich Pur.	1519	1709
CFAP46	ENSG00000171811.13	ENST00000368586.9	G-rich Pur.	4116	4366
TSPYL1	ENSG00000189241.6	ENST00000368608.3	G-rich Pur.	569	744
EIF3A	ENSG00000107581.12	ENST00000369144.7	G-rich Pur.	2479	2678
GJA8	ENSG00000121634.5	ENST00000369235.1	G-rich Pur.	988	1116
POLR3GL	ENSG00000121851.12	ENST00000369314.1	G-rich Pur.	492	755
IGSF3	ENSG00000143061.17	ENST00000369483.5	G-rich Pur.	3770	3985
PDCD11	ENSG00000148843.14	ENST00000369797.7	G-rich Pur.	4302	4525
PCGF6	ENSG00000156374.15	ENST00000369847.3	G-rich Pur.	209	453
PASD1	ENSG00000166049.10	ENST00000370357.4	G-rich Pur.	1665	1971
ZNHIT6	ENSG00000117174.10	ENST00000370574.3	G-rich Pur.	193	356
HSP90AB1	ENSG00000096384.19	ENST00000371554.2	G-rich Pur.	844	1054
CC2D1B	ENSG00000154222.14	ENST00000371586.6	G-rich Pur.	399	521
RABL6	ENSG00000196642.18	ENST00000371663.10	G-rich Pur.	2093	2390
SURF6	ENSG00000148296.6	ENST00000372022.5	G-rich Pur.	688	829
GTF3C5	ENSG00000148308.17	ENST00000372108.9	G-rich Pur.	1400	1607
TCEAL3	ENSG00000196507.10	ENST00000372628.5	G-rich Pur.	380	614
TCEAL4	ENSG00000133142.17	ENST00000372629.4	G-rich Pur.	749	1053
TCEAL5	ENSG00000204065.2	ENST00000372680.1	G-rich Pur.	263	525
TCEAL2	ENSG00000184905.8	ENST00000372780.5	G-rich Pur.	326	633
TAF7L	ENSG00000102387.15	ENST00000372907.7	G-rich Pur.	920	1170
CHD6	ENSG00000124177.14	ENST00000373233.7	G-rich Pur.	415	680
BRWD3	ENSG00000165288.10	ENST00000373275.4	G-rich Pur.	5143	5423
TRAF3IP1	ENSG00000204104.11	ENST00000373327.4	G-rich Pur.	688	1122
ATRX	ENSG00000085224.22	ENST00000373344.10	G-rich Pur.	4442	4714
CHIC1	ENSG00000204116.11	ENST00000373502.9	G-rich Pur.	97	372
NAP1L2	ENSG00000186462.8	ENST00000373517.3	G-rich Pur.	883	1102
HDAC1	ENSG00000116478.11	ENST00000373548.7	G-rich Pur.	1351	1550
RGS3	ENSG00000138835.22	ENST00000374140.6	G-rich Pur.	2761	2995
POLE3	ENSG00000148229.12	ENST00000374171.4	G-rich Pur.	432	651
DAXX	ENSG00000204209.12	ENST00000374542.9	G-rich Pur.	1437	1714
LAS1L	ENSG00000001497.16	ENST00000374811.7	G-rich Pur.	1687	1915
TSPYL2	ENSG00000184205.14	ENST00000375442.8	G-rich Pur.	588	818
EHMT2	ENSG00000204371.11	ENST00000375528.8	G-rich Pur.	996	1259
KIF3B	ENSG00000101350.7	ENST00000375712.3	G-rich Pur.	1234	1475
ZBTB17	ENSG00000116809.11	ENST00000375733.6	G-rich Pur.	871	1060
SHROOM4	ENSG00000158352.15	ENST00000376020.6	G-rich Pur.	3299	3584
ANKRD26	ENSG00000107890.16	ENST00000376087.4	G-rich Pur.	1775	1933
CACNA1F	ENSG00000102001.12	ENST00000376265.2	G-rich Pur.	2365	2628
DHX16	ENSG00000204560.9	ENST00000376442.7	G-rich Pur.	535	706
GNL1	ENSG00000204590.12	ENST00000376621.7	G-rich Pur.	2556	2760
CLSTN1	ENSG00000171603.17	ENST00000377298.8	G-rich Pur.	3486	3709
ERICH4	ENSG00000204978.2	ENST00000378187.2	G-rich Pur.	193	405
LRRC47	ENSG00000130764.9	ENST00000378251.2	G-rich Pur.	777	980
RPGR	ENSG00000156313.13	ENST00000378505.7	G-rich Pur.	1915	3507
ARID3C	ENSG00000205143.2	ENST00000378909.2	G-rich Pur.	176	375
KLHL34	ENSG00000185915.5	ENST00000379499.3	G-rich Pur.	1394	1556
CNKSR2	ENSG00000149970.15	ENST00000379510.4	G-rich Pur.	2825	3044
MAP7D2	ENSG00000184368.15	ENST00000379643.9	G-rich Pur.	1385	1725
IPO7	ENSG00000205339.9	ENST00000379719.7	G-rich Pur.	2770	2931
CENPB	ENSG00000125817.7	ENST00000379751.4	G-rich Pur.	1328	1880
CHD3	ENSG00000170004.16	ENST00000380358.8	G-rich Pur.	1	376
CHD3	ENSG00000170004.16	ENST00000380358.8	G-rich Pur.	1394	1607
CARS	ENSG00000110619.17	ENST00000380525.8	G-rich Pur.	2207	2394
GPS2	ENSG00000132522.15	ENST00000380728.6	G-rich Pur.	332	548
MYBBP1A	ENSG00000132382.14	ENST00000381556.6	G-rich Pur.	2170	2390
SMARCA2	ENSG00000080503.23	ENST00000382203.5	G-rich Pur.	4703	4893
ZNF316	ENSG00000205903.6	ENST00000382252.5	G-rich Pur.	550	1080
RP1L1	ENSG00000183638.5	ENST00000382483.3	G-rich Pur.	4139	4395
RP1L1	ENSG00000183638.5	ENST00000382483.3	G-rich Pur.	6328	6650
SH3BP5	ENSG00000131370.15	ENST00000383791.7	G-rich Pur.	197	407
NCBP3	ENSG00000074356.16	ENST00000389005.5	G-rich Pur.	972	1196
SMYD5	ENSG00000135632.11	ENST00000389501.8	G-rich Pur.	1189	1347
SHOX2	ENSG00000168779.19	ENST00000389589.8	G-rich Pur.	194	495
URI1	ENSG00000105176.17	ENST00000392271.5	G-rich Pur.	1115	1315
INF2	ENSG00000203485.12	ENST00000392634.8	G-rich Pur.	2871	3029
BAZ2B	ENSG00000123636.17	ENST00000392783.6	G-rich Pur.	2234	2491
BAZ2B	ENSG00000123636.17	ENST00000392783.6	G-rich Pur.	4330	4563
HYDIN	ENSG00000157423.17	ENST00000393567.6	G-rich Pur.	7625	7868
FAM50A	ENSG00000071859.14	ENST00000393600.7	G-rich Pur.	427	605
CFAP44	ENSG00000206530.10	ENST00000393845.8	G-rich Pur.	2091	2339
GTF2F1	ENSG00000125651.13	ENST00000394456.9	G-rich Pur.	1307	1542
CCDC66	ENSG00000180376.16	ENST00000394672.7	G-rich Pur.	1487	1644
BRD2	ENSG00000204256.12	ENST00000395287.5	G-rich Pur.	1585	1765
DEK	ENSG00000124795.15	ENST00000397239.7	G-rich Pur.	450	688
NPM2	ENSG00000158806.13	ENST00000397940.5	G-rich Pur.	1314	1551
AEBP2	ENSG00000139154.14	ENST00000398864.7	G-rich Pur.	29	651
DAAM2	ENSG00000146122.16	ENST00000398904.6	G-rich Pur.	3112	3238
COL13A1	ENSG00000197467.14	ENST00000398978.7	G-rich Pur.	2046	2210
ARGLU1	ENSG00000134884.14	ENST00000400198.7	G-rich Pur.	527	699
MIER1	ENSG00000198160.14	ENST00000401041.5	G-rich Pur.	416	611
CACNA1I	ENSG00000100346.17	ENST00000402142.3	G-rich Pur.	1706	1906
KIF3A	ENSG00000131437.15	ENST00000403231.5	G-rich Pur.	1088	1224
KCTD17	ENSG00000100379.17	ENST00000403888.7	G-rich Pur.	561	801
FBLN2	ENSG00000163520.13	ENST00000404922.7	G-rich Pur.	850	994
KAT6A	ENSG00000083168.10	ENST00000406337.6	G-rich Pur.	4141	4475
WDR43	ENSG00000163811.11	ENST00000407426.7	G-rich Pur.	1849	2075
WDR60	ENSG00000126870.15	ENST00000407559.7	G-rich Pur.	353	569
TPRN	ENSG00000176058.12	ENST00000409012.5	G-rich Pur.	1740	1985
GIGYF2	ENSG00000204120.14	ENST00000409451.7	G-rich Pur.	2452	2881
RAD54L2	ENSG00000164080.13	ENST00000409535.6	G-rich Pur.	101	305
WDR81	ENSG00000167716.18	ENST00000409644.5	G-rich Pur.	3393	3581
GPATCH11	ENSG00000152133.14	ENST00000409774.5	G-rich Pur.	701	838
TBC1D10B	ENSG00000169221.13	ENST00000409939.7	G-rich Pur.	2180	2468
CWC22	ENSG00000163510.13	ENST00000410053.7	G-rich Pur.	1485	1696
PPP6R1	ENSG00000105063.18	ENST00000412770.6	G-rich Pur.	2485	2714
IK	ENSG00000113141.17	ENST00000417647.6	G-rich Pur.	1107	1340
PABPN1L	ENSG00000205022.9	ENST00000419291.6	G-rich Pur.	61	229
ZFHX2	ENSG00000136367.13	ENST00000419474.4	G-rich Pur.	5382	5603
LMOD3	ENSG00000163380.15	ENST00000420581.6	G-rich Pur.	491	778
GOLGA2	ENSG00000167110.17	ENST00000421699.6	G-rich Pur.	2024	2248
KIF21B	ENSG00000116852.14	ENST00000422435.2	G-rich Pur.	1966	2204
MRVI1	ENSG00000072952.18	ENST00000423302.6	G-rich Pur.	2501	2648
DCAF1	ENSG00000145041.15	ENST00000423656.5	G-rich Pur.	4242	4470
EIF4G1	ENSG00000114867.20	ENST00000424196.5	G-rich Pur.	1685	1918
AK9	ENSG00000155085.15	ENST00000424296.6	G-rich Pur.	2047	2304
AK9	ENSG00000155085.15	ENST00000424296.6	G-rich Pur.	2730	2881
AK9	ENSG00000155085.15	ENST00000424296.6	G-rich Pur.	556	789
MYT1L	ENSG00000186487.19	ENST00000428368.7	G-rich Pur.	1128	1487
TRANK1	ENSG00000168016.14	ENST00000429976.5	G-rich Pur.	3418	3633
TNRC18	ENSG00000182095.14	ENST00000430969.5	G-rich Pur.	5774	5965
C11orf95	ENSG00000188070.9	ENST00000433688.2	G-rich Pur.	604	931
PATL2	ENSG00000229474.6	ENST00000434130.5	G-rich Pur.	123	308
MBD3	ENSG00000071655.17	ENST00000434436.7	G-rich Pur.	785	1013
FAM160A1	ENSG00000164142.15	ENST00000435205.5	G-rich Pur.	2875	3057
DNTTIP2	ENSG00000067334.13	ENST00000436063.6	G-rich Pur.	1571	1696
UNC80	ENSG00000144406.18	ENST00000439458.5	G-rich Pur.	2209	2462
MICAL3	ENSG00000243156.7	ENST00000441493.6	G-rich Pur.	3236	3479
CMYA5	ENSG00000164309.14	ENST00000446378.2	G-rich Pur.	41	212
WDR87	ENSG00000171804.10	ENST00000447313.6	G-rich Pur.	6714	7399
DCAF8L2	ENSG00000189186.10	ENST00000451261.6	G-rich Pur.	650	936
PPM1N	ENSG00000213889.10	ENST00000451287.6	G-rich Pur.	1	209
MECP2	ENSG00000169057.21	ENST00000453960.6	G-rich Pur.	100	224
TRIM26	ENSG00000234127.8	ENST00000454678.6	G-rich Pur.	1484	1771
RUSC2	ENSG00000198853.11	ENST00000455600.1	G-rich Pur.	4171	4407
RANGAP1	ENSG00000100401.19	ENST00000455915.6	G-rich Pur.	2459	2754
STK11IP	ENSG00000144589.21	ENST00000456909.5	G-rich Pur.	1465	1758
CLSTN2	ENSG00000158258.16	ENST00000458420.7	G-rich Pur.	2869	3004
LMOD2	ENSG00000170807.11	ENST00000458573.2	G-rich Pur.	420	642
ANP32A	ENSG00000140350.15	ENST00000465139.6	G-rich Pur.	578	897
BRD9	ENSG00000028310.17	ENST00000467963.5	G-rich Pur.	293	517
U2SURP	ENSG00000163714.17	ENST00000473835.6	G-rich Pur.	2378	2578
PTPRG	ENSG00000144724.19	ENST00000474889.5	G-rich Pur.	2080	2214
IQCE	ENSG00000106012.17	ENST00000476665.5	G-rich Pur.	1315	1532
IQCJ-SCHIP1	ENSG00000283154.2	ENST00000485419.7	G-rich Pur.	644	817
UTP25	ENSG00000117597.17	ENST00000491415.6	G-rich Pur.	289	429
L1TD1	ENSG00000240563.1	ENST00000498273.1	G-rich Pur.	1419	1632
KIF1A	ENSG00000130294.16	ENST00000498729.8	G-rich Pur.	2856	3113
PIEZO2	ENSG00000154864.12	ENST00000503781.7	G-rich Pur.	1826	2061
MYO10	ENSG00000145555.14	ENST00000513610.5	G-rich Pur.	2815	3086
UNC13A	ENSG00000130477.15	ENST00000519716.6	G-rich Pur.	902	1122
WWC1	ENSG00000113645.14	ENST00000521089.5	G-rich Pur.	2456	2669
SMTNL1	ENSG00000214872.8	ENST00000527972.5	G-rich Pur.	675	803
KDM2A	ENSG00000173120.14	ENST00000529006.6	G-rich Pur.	2902	3149
USP35	ENSG00000118369.12	ENST00000529308.5	G-rich Pur.	2205	2523
CCDC180	ENSG00000197816.13	ENST00000529487.1	G-rich Pur.	2294	2566
HTATSF1	ENSG00000102241.11	ENST00000535601.5	G-rich Pur.	2398	2524
RRP12	ENSG00000052749.13	ENST00000536831.5	G-rich Pur.	3316	3488
PLEKHG5	ENSG00000171680.21	ENST00000537245.5	G-rich Pur.	2321	2569
IQSEC3	ENSG00000120645.11	ENST00000538872.5	G-rich Pur.	1745	1966
BCORL1	ENSG00000085185.15	ENST00000540052.5	G-rich Pur.	3976	4112
TRERF1	ENSG00000124496.12	ENST00000541110.5	G-rich Pur.	3485	3619
TRPM1	ENSG00000134160.13	ENST00000542188.5	G-rich Pur.	1616	1831
ANAPC15	ENSG00000110200.8	ENST00000543050.5	G-rich Pur.	216	351
FAM9A	ENSG00000183304.10	ENST00000543214.1	G-rich Pur.	604	1058
CHD4	ENSG00000111642.15	ENST00000544040.6	G-rich Pur.	5222	5347
CHD4	ENSG00000111642.15	ENST00000544040.6	G-rich Pur.	548	724
CAND1	ENSG00000111530.12	ENST00000545606.5	G-rich Pur.	1307	1511
SMARCC2	ENSG00000139613.11	ENST00000550164.5	G-rich Pur.	2488	2626
GTF2A1	ENSG00000165417.11	ENST00000553612.5	G-rich Pur.	1198	1382
MAP3K9	ENSG00000006432.15	ENST00000555993.6	G-rich Pur.	332	591
ZNF592	ENSG00000166716.9	ENST00000560079.6	G-rich Pur.	3787	3956
APOBR	ENSG00000184730.10	ENST00000564831.5	G-rich Pur.	472	800
APOBR	ENSG00000184730.10	ENST00000564831.5	G-rich Pur.	914	1185
GOLGA6L2	ENSG00000174450.11	ENST00000567107.5	G-rich Pur.	830	2766
CCER2	ENSG00000262484.1	ENST00000571838.1	G-rich Pur.	298	762
PELP1	ENSG00000141456.14	ENST00000572293.5	G-rich Pur.	2780	3187
YTHDC1	ENSG00000083896.12	ENST00000579690.5	G-rich Pur.	2028	2225
YTHDC1	ENSG00000083896.12	ENST00000579690.5	G-rich Pur.	526	847
ANP32E	ENSG00000143401.14	ENST00000583931.5	G-rich Pur.	800	1215
TNNT1	ENSG00000105048.16	ENST00000588981.5	G-rich Pur.	152	356
ZBTB7C	ENSG00000184828.9	ENST00000588982.5	G-rich Pur.	819	1087
TTN	ENSG00000155657.26	ENST00000589042.5	G-rich Pur.	31248	31383
TTN	ENSG00000155657.26	ENST00000589042.5	G-rich Pur.	33149	33309
TTN	ENSG00000155657.26	ENST00000589042.5	G-rich Pur.	34264	34464
TTN	ENSG00000155657.26	ENST00000589042.5	G-rich Pur.	35167	35353
PRKCSH	ENSG00000130175.9	ENST00000592741.5	G-rich Pur.	986	1256
SETSIP	ENSG00000230667.5	ENST00000596516.2	G-rich Pur.	665	905
SUPT5H	ENSG00000196235.13	ENST00000599117.5	G-rich Pur.	381	634
RNF225	ENSG00000269855.2	ENST00000601382.2	G-rich Pur.	14	162
FBXW7	ENSG00000109670.14	ENST00000603548.6	G-rich Pur.	1420	1603
C17orf50	ENSG00000270806.1	ENST00000605587.1	G-rich Pur.	49	251
TAF15	ENSG00000270647.5	ENST00000605844.5	G-rich Pur.	1295	1831
APBB1	ENSG00000166313.18	ENST00000609360.5	G-rich Pur.	467	695
RTL5	ENSG00000242732.4	ENST00000609883.1	G-rich Pur.	1309	1656
NEFL	ENSG00000277586.2	ENST00000610854.1	G-rich Pur.	1939	2249
SSTR3	ENSG00000278195.1	ENST00000610913.1	G-rich Pur.	1478	1728
SRRT	ENSG00000087087.19	ENST00000611405.4	G-rich Pur.	1230	1420
TRIM52	ENSG00000183718.5	ENST00000611618.1	G-rich Pur.	387	586
SLC4A1AP	ENSG00000163798.13	ENST00000613058.4	G-rich Pur.	2133	2364
CTDP1	ENSG00000060069.16	ENST00000613122.4	G-rich Pur.	2764	2888
ALMS1	ENSG00000116127.17	ENST00000613296.4	G-rich Pur.	26	305
IRX4	ENSG00000113430.9	ENST00000613726.4	G-rich Pur.	881	1090
FAM170A	ENSG00000164334.15	ENST00000613773.4	G-rich Pur.	1000	1162
SALL2	ENSG00000165821.11	ENST00000614342.1	G-rich Pur.	2512	2713
MTERF4	ENSG00000122085.16	ENST00000614476.4	G-rich Pur.	958	1228
TCHH	ENSG00000159450.12	ENST00000614923.1	G-rich Pur.	2768	3731
ZCCHC17	ENSG00000121766.15	ENST00000615916.4	G-rich Pur.	729	971
MCM3	ENSG00000112118.18	ENST00000616552.4	G-rich Pur.	2151	2315
MAP7	ENSG00000135525.18	ENST00000617204.4	G-rich Pur.	551	758
NAP1L1	ENSG00000187109.13	ENST00000618691.4	G-rich Pur.	1469	1671
PLCD3	ENSG00000161714.11	ENST00000619929.4	G-rich Pur.	1497	1712
ADRA2B	ENSG00000274286.1	ENST00000620793.1	G-rich Pur.	949	1112
GPIHBP1	ENSG00000277494.1	ENST00000622500.1	G-rich Pur.	100	233
RYR3	ENSG00000198838.13	ENST00000634891.1	G-rich Pur.	13041	13228
HNRNPU	ENSG00000153187.19	ENST00000640218.1	G-rich Pur.	376	611
ZFHX3	ENSG00000140836.16	ENST00000641206.2	G-rich Pur.	3108	3387
BCL11A	ENSG00000119866.21	ENST00000642384.1	G-rich Pur.	3242	3501
AP3D1	ENSG00000065000.17	ENST00000643116.2	G-rich Pur.	2397	2538
AP3D1	ENSG00000065000.17	ENST00000643116.2	G-rich Pur.	2665	3130
TMIE	ENSG00000181585.4	ENST00000643606.1	G-rich Pur.	488	676
ESPN	ENSG00000187017.16	ENST00000645284.1	G-rich Pur.	2393	2688
TCEAL9	ENSG00000185222.9	ENST00000646896.1	G-rich Pur.	1102	1310
PNN	ENSG00000100941.8	ENST00000216832.8	Pur. + C	1710	2012
TSKS	ENSG00000126467.10	ENST00000246801.7	Pur. + C	721	965
SAFB2	ENSG00000130254.11	ENST00000252542.8	Pur. + C	2212	2463
GSE1	ENSG00000131149.18	ENST00000253458.11	Pur. + C	1102	1431
MYH7B	ENSG00000078814.15	ENST00000262873.11	Pur. + C	3545	3910
GIGYF1	ENSG00000146830.10	ENST00000275732.5	Pur. + C	3259	3418
PHLDB3	ENSG00000176531.10	ENST00000292140.9	Pur. + C	729	920
DBN1	ENSG00000113758.13	ENST00000292385.9	Pur. + C	1141	1377
PIEZO1	ENSG00000103335.22	ENST00000301015.14	Pur. + C	4620	4760
ASPSCR1	ENSG00000169696.15	ENST00000306729.11	Pur. + C	897	1118
LRCH4	ENSG00000077454.15	ENST00000310300.10	Pur. + C	1186	1340
AKAP17A	ENSG00000197976.11	ENST00000313871.8	Pur. + C	994	1528
DEF6	ENSG00000023892.10	ENST00000316637.6	Pur. + C	953	1221
PLEC	ENSG00000178209.15	ENST00000322810.8	Pur. + C	4614	4918
PLEC	ENSG00000178209.15	ENST00000322810.8	Pur. + C	5097	5788
PLEC	ENSG00000178209.15	ENST00000322810.8	Pur. + C	6386	7090
PLEC	ENSG00000178209.15	ENST00000322810.8	Pur. + C	7572	7725
RERE	ENSG00000142599.17	ENST00000337907.7	Pur. + C	4083	4324
HDAC4	ENSG00000068024.16	ENST00000345617.7	Pur. + C	1155	1278
PPL	ENSG00000118898.15	ENST00000345988.6	Pur. + C	4241	4364
ARHGEF18	ENSG00000104880.17	ENST00000359920.10	Pur. + C	2824	3106
LZTS2	ENSG00000107816.17	ENST00000370220.1	Pur. + C	4730	4891
MAP7D1	ENSG00000116871.15	ENST00000373151.6	Pur. + C	1783	2335
SRSF4	ENSG00000116350.16	ENST00000373795.6	Pur. + C	903	1442
CROCC	ENSG00000058453.16	ENST00000375541.9	Pur. + C	1912	2034
CROCC	ENSG00000058453.16	ENST00000375541.9	Pur. + C	2521	2691
CROCC	ENSG00000058453.16	ENST00000375541.9	Pur. + C	5805	5979
FLOT1	ENSG00000137312.14	ENST00000376389.7	Pur. + C	958	1098
CTTN	ENSG00000085733.15	ENST00000376561.7	Pur. + C	1116	1271
CDK11A	ENSG00000008128.22	ENST00000378633.5	Pur. + C	343	720
FAM50B	ENSG00000145945.6	ENST00000380274.2	Pur. + C	628	780
MRPS26	ENSG00000125901.5	ENST00000380325.3	Pur. + C	451	587
ITSN1	ENSG00000205726.14	ENST00000381318.7	Pur. + C	1417	1606
USP49	ENSG00000164663.14	ENST00000394253.7	Pur. + C	806	947
INCENP	ENSG00000149503.12	ENST00000394818.7	Pur. + C	2008	2567
CCDC157	ENSG00000187860.10	ENST00000405659.5	Pur. + C	1803	2009
CDK11B	ENSG00000248333.8	ENST00000407249.7	Pur. + C	544	784
CACTIN	ENSG00000105298.13	ENST00000429344.6	Pur. + C	722	849
TNIK	ENSG00000154310.16	ENST00000436636.6	Pur. + C	1524	1679
MXD3	ENSG00000213347.10	ENST00000439742.6	Pur. + C	806	935
CAMSAP3	ENSG00000076826.9	ENST00000446248.4	Pur. + C	2875	3043
ZC3H18	ENSG00000158545.15	ENST00000452588.6	Pur. + C	1388	1732
CIZ1	ENSG00000148337.20	ENST00000538431.5	Pur. + C	1152	1323
KIAA2012	ENSG00000182329.12	ENST00000541917.6	Pur. + C	2956	3135
ARHGEF28	ENSG00000214944.9	ENST00000545377.5	Pur. + C	4482	4663
SAFB	ENSG00000160633.12	ENST00000588852.1	Pur. + C	1986	2154
MYO9B	ENSG00000099331.13	ENST00000595618.5	Pur. + C	3294	3428
TCHH	ENSG00000159450.12	ENST00000614923.1	Pur. + C	809	2193
HDGFL2	ENSG00000167674.14	ENST00000616600.4	Pur. + C	953	1250
MAP7	ENSG00000135525.18	ENST00000617204.4	Pur. + C	1892	2101
FBF1	ENSG00000188878.19	ENST00000636174.1	Pur. + C	3187	3310
HOXA11	ENSG00000005073.5	ENST00000006015.3	G-rich G/C	508	781
YBX2	ENSG00000006047.12	ENST00000007699.9	G-rich G/C	4	321
RANBP9	ENSG00000010017.12	ENST00000011619.5	G-rich G/C	1	473
BOD1L1	ENSG00000038219.12	ENST00000040738.9	G-rich G/C	56	355
TARBP1	ENSG00000059588.9	ENST00000040877.1	G-rich G/C	116	864
PPP1R3F	ENSG00000049769.12	ENST00000055335.10	G-rich G/C	82	362
GSC2	ENSG00000063515.2	ENST00000086933.2	G-rich G/C	60	338
KCNQ1	ENSG00000053918.16	ENST00000155840.10	G-rich G/C	152	424
OTUD5	ENSG00000068308.13	ENST00000156084.8	G-rich G/C	34	556
NTN1	ENSG00000065320.8	ENST00000173229.6	G-rich G/C	46	257
PTPN18	ENSG00000072135.12	ENST00000175756.9	G-rich G/C	1115	1345
DRD4	ENSG00000069696.6	ENST00000176183.5	G-rich G/C	1	216
DRD4	ENSG00000069696.6	ENST00000176183.5	G-rich G/C	633	1027
TBX21	ENSG00000073861.2	ENST00000177694.1	G-rich G/C	419	592
FGF20	ENSG00000078579.8	ENST00000180166.5	G-rich G/C	180	398
CDK13	ENSG00000065883.15	ENST00000181839.9	G-rich G/C	1039	1331
CDK13	ENSG00000065883.15	ENST00000181839.9	G-rich G/C	1432	1680
DMRT3	ENSG00000064218.4	ENST00000190165.2	G-rich G/C	247	500
EPDR1	ENSG00000086289.11	ENST00000199448.8	G-rich G/C	406	532
EPS8L1	ENSG00000131037.14	ENST00000201647.10	G-rich G/C	1644	1804
LAG3	ENSG00000089692.8	ENST00000203629.2	G-rich G/C	1772	1970
LAG3	ENSG00000089692.8	ENST00000203629.2	G-rich G/C	495	691
PDCD7	ENSG00000090470.14	ENST00000204549.8	G-rich G/C	42	511
DLL3	ENSG00000090932.10	ENST00000205143.4	G-rich G/C	1183	1360
NAT14	ENSG00000090971.4	ENST00000205194.4	G-rich G/C	475	903
MYO15A	ENSG00000091536.17	ENST00000205890.10	G-rich G/C	2205	2549
MYO15A	ENSG00000091536.17	ENST00000205890.10	G-rich G/C	2665	2953
PRRT1	ENSG00000204314.11	ENST00000211413.9	G-rich G/C	133	632
SIRT1	ENSG00000096717.11	ENST00000212015.10	G-rich G/C	93	410
EFNA2	ENSG00000099617.3	ENST00000215368.3	G-rich G/C	1	155
MMP11	ENSG00000099953.9	ENST00000215743.7	G-rich G/C	1	207
PDXP	ENSG00000241360.1	ENST00000215904.6	G-rich G/C	19	534
SRRD	ENSG00000100104.13	ENST00000215917.11	G-rich G/C	1	231
CHADL	ENSG00000100399.15	ENST00000216241.13	G-rich G/C	923	1296
PABPN1	ENSG00000100836.10	ENST00000216727.8	G-rich G/C	81	529
PCSK1N	ENSG00000102109.8	ENST00000218230.5	G-rich G/C	69	687
MLNR	ENSG00000102539.5	ENST00000218721.1	G-rich G/C	540	736
MMP15	ENSG00000102996.4	ENST00000219271.3	G-rich G/C	2520	2690
FA2H	ENSG00000103089.8	ENST00000219368.7	G-rich G/C	27	197
WFDC1	ENSG00000103175.10	ENST00000219454.9	G-rich G/C	429	622
USP31	ENSG00000103404.14	ENST00000219689.11	G-rich G/C	15	447
MAZ	ENSG00000103495.13	ENST00000219782.10	G-rich G/C	1	666
MAZ	ENSG00000103495.13	ENST00000219782.10	G-rich G/C	773	934
HNRNPL	ENSG00000104824.17	ENST00000221419.9	G-rich G/C	333	703
CLASRP	ENSG00000104859.14	ENST00000221455.7	G-rich G/C	1107	1768
AMH	ENSG00000104899.7	ENST00000221496.4	G-rich G/C	1258	1458
TBC1D17	ENSG00000104946.12	ENST00000221543.9	G-rich G/C	2008	2261
FIZ1	ENSG00000179943.7	ENST00000221665.4	G-rich G/C	487	997
CCDC9	ENSG00000105321.13	ENST00000221922.10	G-rich G/C	495	636
ICAM5	ENSG00000105376.4	ENST00000221980.4	G-rich G/C	2474	2874
DBP	ENSG00000105516.10	ENST00000222122.9	G-rich G/C	600	996
RASIP1	ENSG00000105538.9	ENST00000222145.8	G-rich G/C	816	1053
KCNN1	ENSG00000105642.15	ENST00000222249.13	G-rich G/C	1775	1977
PIK3R2	ENSG00000105647.16	ENST00000222254.12	G-rich G/C	1120	1445
PIK3R2	ENSG00000105647.16	ENST00000222254.12	G-rich G/C	775	973
GSK3A	ENSG00000105723.11	ENST00000222330.7	G-rich G/C	1	409
CADM4	ENSG00000105767.2	ENST00000222374.2	G-rich G/C	1	154
HOXA2	ENSG00000105996.6	ENST00000222718.6	G-rich G/C	474	690
LFNG	ENSG00000106003.12	ENST00000222725.9	G-rich G/C	1	411
GLCCI1	ENSG00000106415.12	ENST00000223145.9	G-rich G/C	380	1004
PPIF	ENSG00000108179.13	ENST00000225174.7	G-rich G/C	17	216
TBC1D12	ENSG00000108239.8	ENST00000225235.4	G-rich G/C	538	685
C1QBP	ENSG00000108561.8	ENST00000225698.8	G-rich G/C	69	228
KAT2A	ENSG00000108773.10	ENST00000225916.9	G-rich G/C	6	330
NAGLU	ENSG00000108784.9	ENST00000225927.6	G-rich G/C	39	437
HSD17B1	ENSG00000108786.10	ENST00000225929.5	G-rich G/C	821	1008
PHOX2B	ENSG00000109132.6	ENST00000226382.3	G-rich G/C	917	1245
ZPR1	ENSG00000109917.10	ENST00000227322.7	G-rich G/C	18	196
MLEC	ENSG00000110917.7	ENST00000228506.7	G-rich G/C	408	614
FANCE	ENSG00000112039.4	ENST00000229769.2	G-rich G/C	178	402
CDX1	ENSG00000113722.16	ENST00000231656.12	G-rich G/C	68	523
HES1	ENSG00000114315.3	ENST00000232424.3	G-rich G/C	659	890
INO80B	ENSG00000115274.14	ENST00000233331.11	G-rich G/C	746	976
MOGS	ENSG00000115275.12	ENST00000233616.8	G-rich G/C	142	347
IGFBP2	ENSG00000115457.9	ENST00000233809.8	G-rich G/C	1	427
WNT6	ENSG00000115596.3	ENST00000233948.3	G-rich G/C	548	775
SLC1A4	ENSG00000115902.10	ENST00000234256.3	G-rich G/C	286	440
KISS1R	ENSG00000116014.9	ENST00000234371.9	G-rich G/C	1080	1327
GRIN3B	ENSG00000116032.5	ENST00000234389.3	G-rich G/C	8	321
VAX2	ENSG00000116035.3	ENST00000234392.2	G-rich G/C	23	158
PKD2	ENSG00000118762.7	ENST00000237596.6	G-rich G/C	70	590
RARRES1	ENSG00000118849.9	ENST00000237696.9	G-rich G/C	269	452
TMEM214	ENSG00000119777.19	ENST00000238788.13	G-rich G/C	20	199
LRP11	ENSG00000120256.10	ENST00000239367.6	G-rich G/C	329	494
FAM117A	ENSG00000121104.7	ENST00000240364.6	G-rich G/C	2	267
MAPK8IP1	ENSG00000121653.11	ENST00000241014.6	G-rich G/C	398	669
GJA3	ENSG00000121743.3	ENST00000241125.3	G-rich G/C	888	1052
TRIR	ENSG00000123144.10	ENST00000242784.4	G-rich G/C	115	286
EBPL	ENSG00000123179.13	ENST00000242827.10	G-rich G/C	21	232
HOXC13	ENSG00000123364.4	ENST00000243056.4	G-rich G/C	140	501
HOXC12	ENSG00000123407.3	ENST00000243103.3	G-rich G/C	368	586
FAAH	ENSG00000117480.15	ENST00000243167.8	G-rich G/C	82	276
RRP36	ENSG00000124541.6	ENST00000244496.5	G-rich G/C	1	169
SOX4	ENSG00000124766.6	ENST00000244745.3	G-rich G/C	2155	3022
SOX9	ENSG00000125398.6	ENST00000245479.2	G-rich G/C	1306	1577
SH2D3A	ENSG00000125731.12	ENST00000245908.10	G-rich G/C	1369	1512
SCRT2	ENSG00000215397.3	ENST00000246104.6	G-rich G/C	835	1131
S1PR4	ENSG00000125910.5	ENST00000246115.4	G-rich G/C	73	252
MMP24	ENSG00000125966.9	ENST00000246186.7	G-rich G/C	1	374
NECAB3	ENSG00000125967.16	ENST00000246190.10	G-rich G/C	8	216
CAPNS1	ENSG00000126247.10	ENST00000246533.7	G-rich G/C	564	856
NOP53	ENSG00000105373.18	ENST00000246802.9	G-rich G/C	1094	1292
TRAP1	ENSG00000126602.10	ENST00000246957.9	G-rich G/C	49	174
ABHD8	ENSG00000127220.5	ENST00000247706.3	G-rich G/C	560	706
IDUA	ENSG00000127415.12	ENST00000247933.8	G-rich G/C	1590	1721
IDUA	ENSG00000127415.12	ENST00000247933.8	G-rich G/C	23	246
KLF2	ENSG00000127528.5	ENST00000248071.5	G-rich G/C	225	905
GALR3	ENSG00000128310.2	ENST00000249041.2	G-rich G/C	577	1100
CCDC117	ENSG00000159873.9	ENST00000249064.8	G-rich G/C	168	324
VGF	ENSG00000128564.6	ENST00000249330.2	G-rich G/C	1067	2304
HOXD11	ENSG00000128713.13	ENST00000249504.6	G-rich G/C	197	769
FOXA1	ENSG00000129514.5	ENST00000250448.2	G-rich G/C	819	1003
KLF16	ENSG00000129911.8	ENST00000250916.5	G-rich G/C	674	859
KLF16	ENSG00000129911.8	ENST00000250916.5	G-rich G/C	88	516
CNGB1	ENSG00000070729.13	ENST00000251102.12	G-rich G/C	3526	3731
HCN2	ENSG00000099822.2	ENST00000251287.2	G-rich G/C	1	594
ESYT2	ENSG00000117868.15	ENST00000251527.9	G-rich G/C	27	383
ADAMTS2	ENSG00000087116.15	ENST00000251582.11	G-rich G/C	29	319
KRT1	ENSG00000167768.4	ENST00000252244.3	G-rich G/C	1735	1943
FAM155B	ENSG00000130054.4	ENST00000252338.4	G-rich G/C	218	461
COLGALT1	ENSG00000130309.10	ENST00000252599.8	G-rich G/C	87	282
CACNG6	ENSG00000130433.7	ENST00000252729.6	G-rich G/C	600	764
JUND	ENSG00000130522.5	ENST00000252818.4	G-rich G/C	1	853
TAF4	ENSG00000130699.18	ENST00000252996.8	G-rich G/C	89	1280
GATA5	ENSG00000130700.6	ENST00000252997.2	G-rich G/C	261	410
LAMA5	ENSG00000130702.15	ENST00000252999.7	G-rich G/C	39	279
ZC3H4	ENSG00000130749.9	ENST00000253048.9	G-rich G/C	1	248
ZC3H4	ENSG00000130749.9	ENST00000253048.9	G-rich G/C	2992	3127
ZC3H4	ENSG00000130749.9	ENST00000253048.9	G-rich G/C	701	888
MAP3K10	ENSG00000130758.7	ENST00000253055.7	G-rich G/C	2188	2985
ANGPTL6	ENSG00000130812.10	ENST00000253109.4	G-rich G/C	450	724
PKDREJ	ENSG00000130943.6	ENST00000253255.6	G-rich G/C	51	631
C1QL1	ENSG00000131094.3	ENST00000253407.3	G-rich G/C	114	389
DCAF15	ENSG00000132017.10	ENST00000254337.10	G-rich G/C	1	185
SLC6A11	ENSG00000132164.9	ENST00000254488.6	G-rich G/C	49	237
EMILIN2	ENSG00000132205.10	ENST00000254528.3	G-rich G/C	2484	2767
GRSF1	ENSG00000132463.13	ENST00000254799.10	G-rich G/C	150	467
TRIM47	ENSG00000132481.6	ENST00000254816.5	G-rich G/C	191	562
KDM6B	ENSG00000132510.10	ENST00000254846.9	G-rich G/C	5297	5423
GUCY2D	ENSG00000132518.6	ENST00000254854.4	G-rich G/C	132	377
TERF2	ENSG00000132604.10	ENST00000254942.7	G-rich G/C	29	342
ZBED3	ENSG00000132846.5	ENST00000255198.2	G-rich G/C	388	1025
RFXAP	ENSG00000133111.3	ENST00000255476.2	G-rich G/C	128	260
BTBD2	ENSG00000133243.8	ENST00000255608.8	G-rich G/C	1	359
KMT5C	ENSG00000133247.13	ENST00000255613.7	G-rich G/C	1075	1340
MACROD1	ENSG00000133315.10	ENST00000255681.6	G-rich G/C	146	352
MKRN1	ENSG00000133606.10	ENST00000255977.6	G-rich G/C	249	401
MBD2	ENSG00000134046.11	ENST00000256429.7	G-rich G/C	179	706
SORT1	ENSG00000134243.11	ENST00000256637.7	G-rich G/C	1	326
CMPK2	ENSG00000134326.11	ENST00000256722.9	G-rich G/C	126	379
CABLES1	ENSG00000134508.12	ENST00000256925.11	G-rich G/C	1	408
CARS2	ENSG00000134905.16	ENST00000257347.8	G-rich G/C	46	258
HRK	ENSG00000135116.9	ENST00000257572.5	G-rich G/C	1	410
DTX1	ENSG00000135144.7	ENST00000257600.3	G-rich G/C	1071	1462
MDFIC	ENSG00000135272.10	ENST00000257724.7	G-rich G/C	323	684
PRPH	ENSG00000135406.13	ENST00000257860.8	G-rich G/C	1893	2020
GDF11	ENSG00000135414.9	ENST00000257868.9	G-rich G/C	1	270
HTRA2	ENSG00000115317.11	ENST00000258080.7	G-rich G/C	920	1072
FHOD1	ENSG00000135723.13	ENST00000258201.8	G-rich G/C	1344	1499
CCDC102A	ENSG00000135736.5	ENST00000258214.2	G-rich G/C	280	807
LAMC1	ENSG00000135862.5	ENST00000258341.4	G-rich G/C	209	413
WNT10A	ENSG00000135925.8	ENST00000258411.7	G-rich G/C	1512	1639
NKX2-8	ENSG00000136327.6	ENST00000258829.5	G-rich G/C	711	882
ABHD17C	ENSG00000136379.11	ENST00000258884.4	G-rich G/C	1	444
ALPK3	ENSG00000136383.6	ENST00000258888.5	G-rich G/C	575	921
ECPAS	ENSG00000136813.14	ENST00000259335.8	G-rich G/C	404	563
FAM8A1	ENSG00000137414.5	ENST00000259963.3	G-rich G/C	95	316
ITPKA	ENSG00000137825.10	ENST00000260386.6	G-rich G/C	24	310
PLCB2	ENSG00000137841.11	ENST00000260402.7	G-rich G/C	2909	3124
LRPPRC	ENSG00000138095.18	ENST00000260665.11	G-rich G/C	74	213
SLFN12L	ENSG00000205045.8	ENST00000260908.11	G-rich G/C	1724	1965
HS3ST2	ENSG00000122254.6	ENST00000261374.3	G-rich G/C	595	724
XYLT1	ENSG00000103489.11	ENST00000261381.6	G-rich G/C	1	478
HEXB	ENSG00000049860.13	ENST00000261416.11	G-rich G/C	111	281
SLC7A5	ENSG00000103257.8	ENST00000261622.4	G-rich G/C	66	194
CYBA	ENSG00000051523.10	ENST00000261623.7	G-rich G/C	582	708
TTC19	ENSG00000011295.15	ENST00000261647.9	G-rich G/C	455	650
CUX2	ENSG00000111249.13	ENST00000261726.10	G-rich G/C	1663	1831
ALDH2	ENSG00000111275.12	ENST00000261733.6	G-rich G/C	26	157
LACTB	ENSG00000103642.11	ENST00000261893.8	G-rich G/C	96	340
HCN4	ENSG00000138622.3	ENST00000261917.3	G-rich G/C	1355	1592
HCN4	ENSG00000138622.3	ENST00000261917.3	G-rich G/C	3759	3883
SEMA7A	ENSG00000138623.10	ENST00000261918.9	G-rich G/C	14	207
KCNH2	ENSG00000055118.14	ENST00000262186.9	G-rich G/C	3044	3291
KCNH2	ENSG00000055118.14	ENST00000262186.9	G-rich G/C	839	1057
YY1	ENSG00000100811.12	ENST00000262238.8	G-rich G/C	699	902
PKD1	ENSG00000008710.19	ENST00000262304.8	G-rich G/C	11776	11954
GLIS2	ENSG00000126603.8	ENST00000262366.7	G-rich G/C	1882	2057
FOXF1	ENSG00000103241.6	ENST00000262426.5	G-rich G/C	1	208
MLYCD	ENSG00000103150.5	ENST00000262430.5	G-rich G/C	29	211
SLC12A2	ENSG00000064651.13	ENST00000262461.6	G-rich G/C	361	615
SETD1A	ENSG00000099381.17	ENST00000262519.13	G-rich G/C	4658	5004
CCM2L	ENSG00000101331.15	ENST00000262659.12	G-rich G/C	525	932
PHLPP1	ENSG00000081913.13	ENST00000262719.9	G-rich G/C	1329	1510
PHLPP1	ENSG00000081913.13	ENST00000262719.9	G-rich G/C	218	766
PHLPP1	ENSG00000081913.13	ENST00000262719.9	G-rich G/C	908	1219
CELSR1	ENSG00000075275.16	ENST00000262738.7	G-rich G/C	1	730
MAST3	ENSG00000099308.10	ENST00000262811.10	G-rich G/C	3299	3734
ZFR2	ENSG00000105278.10	ENST00000262961.8	G-rich G/C	626	800
CCDC6	ENSG00000108091.10	ENST00000263102.6	G-rich G/C	230	412
NOVA2	ENSG00000104967.6	ENST00000263257.5	G-rich G/C	835	1451
FAM83E	ENSG00000105523.3	ENST00000263266.3	G-rich G/C	1044	1273
GRIN2D	ENSG00000105464.3	ENST00000263269.3	G-rich G/C	2711	3480
GRIN2D	ENSG00000105464.3	ENST00000263269.3	G-rich G/C	3639	4005
GRIN2D	ENSG00000105464.3	ENST00000263269.3	G-rich G/C	59	367
ITPKC	ENSG00000086544.2	ENST00000263370.2	G-rich G/C	19	301
NOTCH3	ENSG00000074181.8	ENST00000263388.6	G-rich G/C	4036	4257
NOTCH3	ENSG00000074181.8	ENST00000263388.6	G-rich G/C	6265	6398
PPP1R12C	ENSG00000125503.12	ENST00000263433.7	G-rich G/C	1	356
PARP12	ENSG00000059378.12	ENST00000263549.7	G-rich G/C	915	1146
PDZRN3	ENSG00000121440.14	ENST00000263666.8	G-rich G/C	505	706
LTK	ENSG00000062524.15	ENST00000263800.10	G-rich G/C	646	1156
STRN	ENSG00000115808.11	ENST00000263918.8	G-rich G/C	53	176
EFHD1	ENSG00000115468.11	ENST00000264059.7	G-rich G/C	481	702
AGPS	ENSG00000018510.14	ENST00000264167.8	G-rich G/C	111	277
FGF2	ENSG00000138685.15	ENST00000264498.7	G-rich G/C	22	519
SHC2	ENSG00000129946.10	ENST00000264554.10	G-rich G/C	1	448
PHRF1	ENSG00000070047.11	ENST00000264555.9	G-rich G/C	2270	2395
IL11	ENSG00000095752.6	ENST00000264563.6	G-rich G/C	415	632
LYL1	ENSG00000104903.4	ENST00000264824.4	G-rich G/C	1014	1167
SLC9A3	ENSG00000066230.11	ENST00000264938.7	G-rich G/C	1	180
BST1	ENSG00000109743.10	ENST00000265016.8	G-rich G/C	176	347
GOLPH3	ENSG00000113384.13	ENST00000265070.6	G-rich G/C	319	503
NPR3	ENSG00000113389.15	ENST00000265074.12	G-rich G/C	327	529
MSH3	ENSG00000113318.9	ENST00000265081.6	G-rich G/C	161	387
APBA1	ENSG00000107282.7	ENST00000265381.6	G-rich G/C	1081	1299
NRXN2	ENSG00000110076.18	ENST00000265459.10	G-rich G/C	4742	4914
CHKA	ENSG00000110721.11	ENST00000265689.8	G-rich G/C	74	353
SLC2A4RG	ENSG00000125520.13	ENST00000266077.4	G-rich G/C	1	342
SLC2A4RG	ENSG00000125520.13	ENST00000266077.4	G-rich G/C	816	1042
SLC15A4	ENSG00000139370.11	ENST00000266771.9	G-rich G/C	1	234
RB1	ENSG00000139687.15	ENST00000267163.5	G-rich G/C	111	345
SRRM4	ENSG00000139767.9	ENST00000267260.4	G-rich G/C	1936	2271
ZIC5	ENSG00000139800.8	ENST00000267294.4	G-rich G/C	562	1604
DISP2	ENSG00000140323.5	ENST00000267889.4	G-rich G/C	1962	2178
ADAMTS17	ENSG00000140470.13	ENST00000268070.8	G-rich G/C	167	430
ADAD2	ENSG00000140955.10	ENST00000268624.7	G-rich G/C	196	350
GID4	ENSG00000141034.9	ENST00000268719.8	G-rich G/C	15	515
GATA6	ENSG00000141448.8	ENST00000269216.7	G-rich G/C	891	1377
TRIM65	ENSG00000141569.11	ENST00000269383.7	G-rich G/C	201	444
ZCCHC2	ENSG00000141664.9	ENST00000269499.9	G-rich G/C	971	1186
KRT10	ENSG00000186395.7	ENST00000269576.5	G-rich G/C	1322	1761
PRDM15	ENSG00000141956.13	ENST00000269844.4	G-rich G/C	1	499
DMWD	ENSG00000185800.11	ENST00000270223.6	G-rich G/C	1	439
DMWD	ENSG00000185800.11	ENST00000270223.6	G-rich G/C	1388	1524
LMTK3	ENSG00000142235.9	ENST00000270238.3	G-rich G/C	3334	4104
ARHGEF19	ENSG00000142632.16	ENST00000270747.7	G-rich G/C	1011	1195
EVA1B	ENSG00000142694.6	ENST00000270824.1	G-rich G/C	399	586
GDF7	ENSG00000143869.6	ENST00000272224.4	G-rich G/C	1468	1680
C1QL2	ENSG00000144119.3	ENST00000272520.3	G-rich G/C	834	1056
DGKQ	ENSG00000145214.13	ENST00000273814.7	G-rich G/C	3	309
NFKBIE	ENSG00000146232.16	ENST00000275015.9	G-rich G/C	73	229
SLC22A3	ENSG00000146477.5	ENST00000275300.2	G-rich G/C	301	427
NACC2	ENSG00000148411.7	ENST00000277554.3	G-rich G/C	1770	1905
PROSER2	ENSG00000148426.12	ENST00000277570.9	G-rich G/C	974	1190
GLUD1	ENSG00000148672.8	ENST00000277865.4	G-rich G/C	118	262
OCSTAMP	ENSG00000149635.2	ENST00000279028.2	G-rich G/C	1114	1294
CABLES2	ENSG00000149679.11	ENST00000279101.9	G-rich G/C	1	386
CTF1	ENSG00000150281.6	ENST00000279804.2	G-rich G/C	202	751
ADRA2A	ENSG00000150594.6	ENST00000280155.3	G-rich G/C	1540	2005
NOCT	ENSG00000151014.5	ENST00000280614.3	G-rich G/C	171	383
BTBD11	ENSG00000151136.14	ENST00000280758.9	G-rich G/C	1283	1605
PLBD2	ENSG00000151176.7	ENST00000280800.4	G-rich G/C	44	217
SLC2A13	ENSG00000151229.12	ENST00000280871.8	G-rich G/C	104	271
MYCN	ENSG00000134323.11	ENST00000281043.3	G-rich G/C	665	1058
POU4F2	ENSG00000151615.3	ENST00000281321.3	G-rich G/C	304	556
TMEM163	ENSG00000152128.13	ENST00000281924.6	G-rich G/C	3	262
TMEM178A	ENSG00000152154.10	ENST00000281961.2	G-rich G/C	184	378
SETBP1	ENSG00000152217.18	ENST00000282030.5	G-rich G/C	4754	5035
ZFP36L2	ENSG00000152518.7	ENST00000282388.3	G-rich G/C	1069	1670
BMP6	ENSG00000153162.8	ENST00000283147.6	G-rich G/C	43	564
FEZF2	ENSG00000153266.12	ENST00000283268.7	G-rich G/C	502	751
HOXA10	ENSG00000253293.4	ENST00000283921.4	G-rich G/C	81	522
HS3ST3A1	ENSG00000153976.2	ENST00000284110.1	G-rich G/C	912	1109
JPH3	ENSG00000154118.12	ENST00000284262.2	G-rich G/C	1593	1787
OTULIN	ENSG00000154124.4	ENST00000284274.4	G-rich G/C	54	275
NRGN	ENSG00000154146.12	ENST00000284292.10	G-rich G/C	337	486
CCSAP	ENSG00000154429.10	ENST00000284617.6	G-rich G/C	196	504
USP43	ENSG00000154914.16	ENST00000285199.11	G-rich G/C	28	411
CYP26C1	ENSG00000187553.8	ENST00000285949.5	G-rich G/C	933	1116
LSM11	ENSG00000155858.5	ENST00000286307.5	G-rich G/C	167	415
KCNMA1	ENSG00000156113.22	ENST00000286628.13	G-rich G/C	47	397
WHAMM	ENSG00000156232.7	ENST00000286760.5	G-rich G/C	271	594
ANKRD9	ENSG00000156381.8	ENST00000286918.8	G-rich G/C	1136	1338
GDF6	ENSG00000156466.9	ENST00000287020.6	G-rich G/C	961	1146
TYSND1	ENSG00000156521.13	ENST00000287078.6	G-rich G/C	796	940
FZD1	ENSG00000157240.3	ENST00000287934.3	G-rich G/C	577	861
GATAD1	ENSG00000157259.7	ENST00000287957.4	G-rich G/C	326	544
DGKI	ENSG00000157680.15	ENST00000288490.9	G-rich G/C	1	379
SMAD6	ENSG00000137834.14	ENST00000288840.9	G-rich G/C	1093	1750
DUSP2	ENSG00000158050.4	ENST00000288943.4	G-rich G/C	162	383
CNOT11	ENSG00000158435.7	ENST00000289382.7	G-rich G/C	200	378
SIM2	ENSG00000159263.15	ENST00000290399.10	G-rich G/C	2209	2637
ISL2	ENSG00000159556.9	ENST00000290759.8	G-rich G/C	524	736
TNFRSF13C	ENSG00000159958.6	ENST00000291232.4	G-rich G/C	134	376
HAPLN4	ENSG00000187664.8	ENST00000291481.7	G-rich G/C	1100	1291
UBE2Q1	ENSG00000160714.9	ENST00000292211.4	G-rich G/C	1	285
PPP1R35	ENSG00000160813.6	ENST00000292330.2	G-rich G/C	235	511
PTGER1	ENSG00000160951.3	ENST00000292513.3	G-rich G/C	205	943
LTC4S	ENSG00000213316.9	ENST00000292596.14	G-rich G/C	381	548
MAML1	ENSG00000161021.12	ENST00000292599.3	G-rich G/C	110	628
CELF5	ENSG00000161082.12	ENST00000292672.6	G-rich G/C	1	149
GRIN2C	ENSG00000161509.13	ENST00000293190.9	G-rich G/C	2878	3187
GRIN2C	ENSG00000161509.13	ENST00000293190.9	G-rich G/C	3336	3485
HCRT	ENSG00000161610.1	ENST00000293330.1	G-rich G/C	319	501
NAGS	ENSG00000161653.10	ENST00000293404.7	G-rich G/C	134	348
SHANK1	ENSG00000161681.15	ENST00000293441.5	G-rich G/C	1500	1698
SHANK1	ENSG00000161681.15	ENST00000293441.5	G-rich G/C	3307	3776
SHANK1	ENSG00000161681.15	ENST00000293441.5	G-rich G/C	4044	4448
FAM171A2	ENSG00000161682.14	ENST00000293443.11	G-rich G/C	1423	1610
FAM171A2	ENSG00000161682.14	ENST00000293443.11	G-rich G/C	1772	2067
FAM171A2	ENSG00000161682.14	ENST00000293443.11	G-rich G/C	2176	2802
GRASP	ENSG00000161835.10	ENST00000293662.8	G-rich G/C	85	264
GRASP	ENSG00000161835.10	ENST00000293662.8	G-rich G/C	857	1205
LEMD2	ENSG00000161904.11	ENST00000293760.9	G-rich G/C	120	313
LEMD2	ENSG00000161904.11	ENST00000293760.9	G-rich G/C	439	667
ZNF653	ENSG00000161914.9	ENST00000293771.9	G-rich G/C	66	314
CHRNE	ENSG00000108556.8	ENST00000293780.4	G-rich G/C	985	1148
TNFSF12-TNFSF13	ENSG00000248871.1	ENST00000293826.4	G-rich G/C	23	203
SOX8	ENSG00000005513.9	ENST00000293894.3	G-rich G/C	29	356
NTN3	ENSG00000162068.1	ENST00000293973.1	G-rich G/C	1592	1944
TAF6L	ENSG00000162227.7	ENST00000294168.7	G-rich G/C	1699	1835
TAL1	ENSG00000162367.11	ENST00000294339.3	G-rich G/C	768	1000
USP24	ENSG00000162402.13	ENST00000294383.6	G-rich G/C	100	345
ZNF281	ENSG00000162702.7	ENST00000294740.3	G-rich G/C	86	317
C1orf115	ENSG00000162817.6	ENST00000294889.5	G-rich G/C	584	834
PKDCC	ENSG00000162878.12	ENST00000294964.5	G-rich G/C	1	648
EN1	ENSG00000163064.6	ENST00000295206.6	G-rich G/C	994	1265
INHBB	ENSG00000163083.5	ENST00000295228.3	G-rich G/C	20	254
LRRC58	ENSG00000163428.3	ENST00000295628.3	G-rich G/C	168	310
FEV	ENSG00000163497.2	ENST00000295727.1	G-rich G/C	915	1305
NKX6-1	ENSG00000163623.9	ENST00000295886.4	G-rich G/C	266	804
SYN1	ENSG00000008056.13	ENST00000295987.12	G-rich G/C	278	437
BSN	ENSG00000164061.4	ENST00000296452.4	G-rich G/C	1	412
PRSS12	ENSG00000164099.3	ENST00000296498.3	G-rich G/C	362	613
SAP30	ENSG00000164105.3	ENST00000296504.3	G-rich G/C	227	504
ANKRD33B	ENSG00000164236.11	ENST00000296657.6	G-rich G/C	983	1282
TCERG1	ENSG00000113649.11	ENST00000296702.9	G-rich G/C	512	856
FOXQ1	ENSG00000164379.6	ENST00000296839.4	G-rich G/C	402	668
FOXQ1	ENSG00000164379.6	ENST00000296839.4	G-rich G/C	842	1458
RP9	ENSG00000164610.8	ENST00000297157.7	G-rich G/C	20	163
ADCY1	ENSG00000164742.15	ENST00000297323.11	G-rich G/C	1	323
EN2	ENSG00000164778.4	ENST00000297375.4	G-rich G/C	238	702
GBX1	ENSG00000164900.4	ENST00000297537.4	G-rich G/C	92	485
TMEM65	ENSG00000164983.7	ENST00000297632.7	G-rich G/C	488	735
CNTNAP3	ENSG00000106714.17	ENST00000297668.10	G-rich G/C	3591	3715
WNK2	ENSG00000165238.16	ENST00000297954.8	G-rich G/C	11	546
FBXO33	ENSG00000165355.7	ENST00000298097.7	G-rich G/C	330	597
PHOX2A	ENSG00000165462.5	ENST00000298231.5	G-rich G/C	680	977
STOX1	ENSG00000165730.15	ENST00000298596.10	G-rich G/C	61	380
STK32C	ENSG00000165752.16	ENST00000298630.7	G-rich G/C	23	304
GAS1	ENSG00000180447.6	ENST00000298743.8	G-rich G/C	1263	1413
AMN	ENSG00000166126.10	ENST00000299155.9	G-rich G/C	1026	1266
HPS6	ENSG00000166189.7	ENST00000299238.6	G-rich G/C	288	456
TAF10	ENSG00000166337.9	ENST00000299424.8	G-rich G/C	412	763
RNF169	ENSG00000166439.5	ENST00000299563.4	G-rich G/C	232	478
ATMIN	ENSG00000166454.9	ENST00000299575.4	G-rich G/C	1	260
CENPV	ENSG00000166582.9	ENST00000299736.4	G-rich G/C	12	423
RRAD	ENSG00000166592.11	ENST00000299759.10	G-rich G/C	235	402
PLIN1	ENSG00000166819.11	ENST00000300055.9	G-rich G/C	1416	1657
MESP1	ENSG00000166823.5	ENST00000300057.4	G-rich G/C	35	358
MESP1	ENSG00000166823.5	ENST00000300057.4	G-rich G/C	599	746
TBC1D2B	ENSG00000167202.11	ENST00000300584.7	G-rich G/C	1	174
MIDN	ENSG00000167470.12	ENST00000300952.6	G-rich G/C	1018	1145
JSRP1	ENSG00000167476.10	ENST00000300961.10	G-rich G/C	274	422
CDC42EP5	ENSG00000167617.2	ENST00000301200.2	G-rich G/C	405	766
ECI1	ENSG00000167969.12	ENST00000301729.8	G-rich G/C	23	246
IRX1	ENSG00000170549.3	ENST00000302006.3	G-rich G/C	31	283
FGA	ENSG00000171560.14	ENST00000302053.7	G-rich G/C	976	1116
NHLH1	ENSG00000171786.5	ENST00000302101.5	G-rich G/C	513	679
IRF2BP1	ENSG00000170604.4	ENST00000302165.4	G-rich G/C	560	721
FNTA	ENSG00000168522.12	ENST00000302279.7	G-rich G/C	165	321
NEUROD2	ENSG00000171532.4	ENST00000302584.4	G-rich G/C	58	602
NEUROD2	ENSG00000171532.4	ENST00000302584.4	G-rich G/C	912	1037
CDK5R2	ENSG00000171450.5	ENST00000302625.5	G-rich G/C	495	729
NLGN2	ENSG00000169992.9	ENST00000302926.6	G-rich G/C	13	424
NLGN2	ENSG00000169992.9	ENST00000302926.6	G-rich G/C	1875	2106
CEBPB	ENSG00000172216.5	ENST00000303004.4	G-rich G/C	132	927
NRTN	ENSG00000171119.2	ENST00000303212.2	G-rich G/C	526	765
COPS6	ENSG00000168090.9	ENST00000303904.7	G-rich G/C	1	129
GPRIN1	ENSG00000169258.6	ENST00000303991.4	G-rich G/C	2959	3179
RIOX1	ENSG00000170468.7	ENST00000304061.7	G-rich G/C	321	508
FAM110A	ENSG00000125898.12	ENST00000304189.6	G-rich G/C	746	974
GPR25	ENSG00000170128.4	ENST00000304244.4	G-rich G/C	347	482
GPR27	ENSG00000170837.2	ENST00000304411.2	G-rich G/C	132	821
UTF1	ENSG00000171794.3	ENST00000304477.2	G-rich G/C	1	220
UTF1	ENSG00000171794.3	ENST00000304477.2	G-rich G/C	422	910
ECEL1	ENSG00000171551.11	ENST00000304546.5	G-rich G/C	264	406
PEX6	ENSG00000124587.13	ENST00000304611.12	G-rich G/C	135	434
KNDC1	ENSG00000171798.17	ENST00000304613.7	G-rich G/C	2404	2612
CTNND2	ENSG00000169862.18	ENST00000304623.12	G-rich G/C	732	1112
MAP6	ENSG00000171533.11	ENST00000304771.7	G-rich G/C	1306	1482
MAP6	ENSG00000171533.11	ENST00000304771.7	G-rich G/C	840	1163
IL17D	ENSG00000172458.4	ENST00000304920.3	G-rich G/C	67	275
CHSY3	ENSG00000198108.3	ENST00000305031.4	G-rich G/C	666	873
NECAB2	ENSG00000103154.9	ENST00000305202.8	G-rich G/C	1	233
PWWP2B	ENSG00000171813.13	ENST00000305233.5	G-rich G/C	246	474
PWWP2B	ENSG00000171813.13	ENST00000305233.5	G-rich G/C	601	752
GRM5	ENSG00000168959.14	ENST00000305447.4	G-rich G/C	2967	3188
SEMA4C	ENSG00000168758.10	ENST00000305476.9	G-rich G/C	2057	2218
CNNM3	ENSG00000168763.15	ENST00000305510.3	G-rich G/C	246	966
BCR	ENSG00000186716.20	ENST00000305877.12	G-rich G/C	943	1209
KCNS1	ENSG00000124134.8	ENST00000306117.5	G-rich G/C	537	696
USP42	ENSG00000106346.11	ENST00000306177.9	G-rich G/C	3396	3588
ATOH8	ENSG00000168874.12	ENST00000306279.3	G-rich G/C	718	891
RETREG1	ENSG00000154153.13	ENST00000306320.9	G-rich G/C	88	377
BPTF	ENSG00000171634.17	ENST00000306378.10	G-rich G/C	1	624
ZNF672	ENSG00000171161.12	ENST00000306562.7	G-rich G/C	1028	1155
ADRA1B	ENSG00000170214.4	ENST00000306675.4	G-rich G/C	1455	1905
AVEN	ENSG00000169857.7	ENST00000306730.7	G-rich G/C	60	433
PAIP1	ENSG00000172239.13	ENST00000306846.7	G-rich G/C	167	488
RBMXL2	ENSG00000170748.6	ENST00000306904.6	G-rich G/C	365	488
NTSR2	ENSG00000169006.6	ENST00000306928.5	G-rich G/C	159	288
PWWP2A	ENSG00000170234.12	ENST00000307063.8	G-rich G/C	218	352
KLF13	ENSG00000169926.10	ENST00000307145.3	G-rich G/C	538	857
INSM2	ENSG00000168348.3	ENST00000307169.3	G-rich G/C	371	595
PANK1	ENSG00000152782.16	ENST00000307534.8	G-rich G/C	346	601
ZRSR2	ENSG00000169249.12	ENST00000307771.7	G-rich G/C	1230	1459
SRP68	ENSG00000167881.14	ENST00000307877.6	G-rich G/C	81	335
SLC16A11	ENSG00000174326.11	ENST00000308009.5	G-rich G/C	1197	1416
COQ10A	ENSG00000135469.13	ENST00000308197.9	G-rich G/C	260	386
PPM1E	ENSG00000175175.5	ENST00000308249.3	G-rich G/C	143	562
PDLIM2	ENSG00000120913.23	ENST00000308354.11	G-rich G/C	207	643
LTBP4	ENSG00000090006.17	ENST00000308370.11	G-rich G/C	5	185
LTBP4	ENSG00000090006.17	ENST00000308370.11	G-rich G/C	658	857
EVX2	ENSG00000174279.4	ENST00000308618.4	G-rich G/C	1111	1533
MAP3K11	ENSG00000173327.7	ENST00000309100.7	G-rich G/C	2442	2619
EHBP1L1	ENSG00000173442.12	ENST00000309295.8	G-rich G/C	3784	4097
SH3RF3	ENSG00000172985.10	ENST00000309415.7	G-rich G/C	534	718
MZT2A	ENSG00000173272.15	ENST00000309451.6	G-rich G/C	1	173
ATG4D	ENSG00000130734.9	ENST00000309469.8	G-rich G/C	178	316
CHST2	ENSG00000175040.5	ENST00000309575.4	G-rich G/C	1647	1792
RCE1	ENSG00000173653.7	ENST00000309657.7	G-rich G/C	26	152
FBXW8	ENSG00000174989.12	ENST00000309909.9	G-rich G/C	109	327
SP3	ENSG00000172845.14	ENST00000310015.10	G-rich G/C	558	713
CYP2S1	ENSG00000167600.13	ENST00000310054.8	G-rich G/C	197	343
INSM1	ENSG00000173404.4	ENST00000310227.2	G-rich G/C	1040	1242
INSM1	ENSG00000173404.4	ENST00000310227.2	G-rich G/C	9	856
ARL10	ENSG00000175414.6	ENST00000310389.5	G-rich G/C	39	359
TNKS	ENSG00000173273.15	ENST00000310430.10	G-rich G/C	44	231
RFNG	ENSG00000169733.11	ENST00000310496.8	G-rich G/C	1	254
NEFH	ENSG00000100285.9	ENST00000310624.6	G-rich G/C	400	732
SFT2D3	ENSG00000173349.5	ENST00000310981.5	G-rich G/C	32	284
SFT2D3	ENSG00000173349.5	ENST00000310981.5	G-rich G/C	447	679
TMEM52	ENSG00000178821.12	ENST00000310991.7	G-rich G/C	1	175
HEG1	ENSG00000173706.13	ENST00000311127.8	G-rich G/C	1	396
TTC9B	ENSG00000174521.7	ENST00000311308.6	G-rich G/C	14	441
COQ2	ENSG00000173085.14	ENST00000311469.9	G-rich G/C	137	289
FGFBP3	ENSG00000174721.9	ENST00000311575.5	G-rich G/C	606	728
FBXO31	ENSG00000103264.17	ENST00000311635.11	G-rich G/C	75	198
MMP14	ENSG00000157227.12	ENST00000311852.10	G-rich G/C	1782	1940
TRIB1	ENSG00000173334.3	ENST00000311922.3	G-rich G/C	669	892
GAL3ST3	ENSG00000175229.6	ENST00000312006.4	G-rich G/C	1100	1345
SPEG	ENSG00000072195.14	ENST00000312358.11	G-rich G/C	1738	1904
SPEG	ENSG00000072195.14	ENST00000312358.11	G-rich G/C	6181	6314
SART1	ENSG00000175467.14	ENST00000312397.9	G-rich G/C	163	398
RMI2	ENSG00000175643.9	ENST00000312499.5	G-rich G/C	42	296
RPS6KB2	ENSG00000175634.14	ENST00000312629.9	G-rich G/C	1341	1488
SIAH2	ENSG00000181788.3	ENST00000312960.3	G-rich G/C	525	785
UTS2R	ENSG00000181408.3	ENST00000313135.3	G-rich G/C	588	921
HOXD8	ENSG00000175879.8	ENST00000313173.5	G-rich G/C	720	1054
NEUROG2	ENSG00000178403.3	ENST00000313341.3	G-rich G/C	390	624
MLXIPL	ENSG00000009950.15	ENST00000313375.7	G-rich G/C	1688	1875
DNAJC25	ENSG00000059769.19	ENST00000313525.3	G-rich G/C	17	243
COL26A1	ENSG00000160963.13	ENST00000313669.11	G-rich G/C	893	1037
FAM20C	ENSG00000177706.8	ENST00000313766.5	G-rich G/C	304	700
HNRNPD	ENSG00000138668.18	ENST00000313899.11	G-rich G/C	210	507
PHLDA2	ENSG00000181649.6	ENST00000314222.4	G-rich G/C	388	577
ZNF575	ENSG00000176472.10	ENST00000314228.9	G-rich G/C	566	759
EXOC3L1	ENSG00000179044.15	ENST00000314586.10	G-rich G/C	2308	2482
HNRNPA0	ENSG00000177733.6	ENST00000314940.6	G-rich G/C	858	1097
GPR88	ENSG00000181656.6	ENST00000315033.4	G-rich G/C	901	1340
SPAST	ENSG00000021574.12	ENST00000315285.8	G-rich G/C	280	469
FZD2	ENSG00000180340.6	ENST00000315323.4	G-rich G/C	686	847
ZFP91	ENSG00000186660.14	ENST00000316059.6	G-rich G/C	320	473
KCNG2	ENSG00000178342.4	ENST00000316249.3	G-rich G/C	281	542
KCNG2	ENSG00000178342.4	ENST00000316249.3	G-rich G/C	64	191
CABP1	ENSG00000157782.9	ENST00000316803.7	G-rich G/C	126	708
C7orf43	ENSG00000146826.16	ENST00000316937.7	G-rich G/C	349	480
SOBP	ENSG00000112320.11	ENST00000317357.9	G-rich G/C	2444	2977
MICU3	ENSG00000155970.11	ENST00000318063.9	G-rich G/C	111	369
MAP6D1	ENSG00000180834.7	ENST00000318631.7	G-rich G/C	248	406
LRRC75B	ENSG00000178026.12	ENST00000318753.12	G-rich G/C	1	198
CYC1	ENSG00000179091.4	ENST00000318911.4	G-rich G/C	29	179
KLHL11	ENSG00000178502.5	ENST00000319121.3	G-rich G/C	7	201
GFRA4	ENSG00000125861.14	ENST00000319242.7	G-rich G/C	105	521
LURAP1L	ENSG00000153714.5	ENST00000319264.3	G-rich G/C	786	951
ZNF771	ENSG00000179965.11	ENST00000319296.9	G-rich G/C	342	660
P3H2	ENSG00000090530.9	ENST00000319332.9	G-rich G/C	174	584
UBE2O	ENSG00000175931.12	ENST00000319380.11	G-rich G/C	1	454
RUFY1	ENSG00000176783.14	ENST00000319449.8	G-rich G/C	15	324
ZFPM1	ENSG00000179588.8	ENST00000319555.7	G-rich G/C	1658	1898
ZFPM1	ENSG00000179588.8	ENST00000319555.7	G-rich G/C	2070	3252
FMN2	ENSG00000155816.19	ENST00000319653.13	G-rich G/C	274	449
TENT5A	ENSG00000112773.15	ENST00000320172.10	G-rich G/C	308	524
ATRIP	ENSG00000164053.20	ENST00000320211.9	G-rich G/C	94	278
FOXL1	ENSG00000176678.5	ENST00000320241.4	G-rich G/C	613	915
KBTBD11	ENSG00000176595.3	ENST00000320248.3	G-rich G/C	1142	1667
KBTBD11	ENSG00000176595.3	ENST00000320248.3	G-rich G/C	1753	2039
FOXC2	ENSG00000176692.6	ENST00000320354.5	G-rich G/C	895	1411
SLC16A8	ENSG00000100156.10	ENST00000320521.9	G-rich G/C	553	836
PACS1	ENSG00000175115.11	ENST00000320580.8	G-rich G/C	6	340
GLS	ENSG00000115419.12	ENST00000320717.7	G-rich G/C	324	486
BLOC1S4	ENSG00000186222.4	ENST00000320776.4	G-rich G/C	25	437
NFATC2IP	ENSG00000176953.12	ENST00000320805.8	G-rich G/C	18	220
DSCAML1	ENSG00000177103.13	ENST00000321322.6	G-rich G/C	1	153
FTMT	ENSG00000181867.2	ENST00000321339.2	G-rich G/C	31	263
PINK1	ENSG00000158828.7	ENST00000321556.4	G-rich G/C	17	295
TTLL11	ENSG00000175764.14	ENST00000321582.9	G-rich G/C	290	622
GLDC	ENSG00000178445.9	ENST00000321612.7	G-rich G/C	203	461
GPR137C	ENSG00000180998.11	ENST00000321662.10	G-rich G/C	2	157
BHLHE22	ENSG00000180828.2	ENST00000321870.2	G-rich G/C	914	1222
CCDC71	ENSG00000177352.9	ENST00000321895.6	G-rich G/C	973	1220
SOX11	ENSG00000176887.6	ENST00000322002.4	G-rich G/C	384	860
GPR62	ENSG00000180929.5	ENST00000322241.5	G-rich G/C	473	938
GIPC3	ENSG00000179855.6	ENST00000322315.5	G-rich G/C	1	245
KCTD2	ENSG00000180901.10	ENST00000322444.6	G-rich G/C	1	248
PRR18	ENSG00000176381.5	ENST00000322583.4	G-rich G/C	191	619
PRR18	ENSG00000176381.5	ENST00000322583.4	G-rich G/C	711	963
BASP1	ENSG00000176788.8	ENST00000322611.3	G-rich G/C	336	711
PLEC	ENSG00000178209.15	ENST00000322810.8	G-rich G/C	13992	14179
PLEC	ENSG00000178209.15	ENST00000322810.8	G-rich G/C	5941	6092
HIC1	ENSG00000177374.12	ENST00000322941.3	G-rich G/C	1054	1218
HIC1	ENSG00000177374.12	ENST00000322941.3	G-rich G/C	412	646
HIC1	ENSG00000177374.12	ENST00000322941.3	G-rich G/C	732	915
PRR7	ENSG00000131188.11	ENST00000323249.7	G-rich G/C	686	943
KDELC2	ENSG00000178202.12	ENST00000323468.9	G-rich G/C	41	195
ZNF513	ENSG00000163795.13	ENST00000323703.10	G-rich G/C	495	641
HSF5	ENSG00000176160.10	ENST00000323777.7	G-rich G/C	510	676
SLC6A18	ENSG00000164363.9	ENST00000324642.3	G-rich G/C	1857	2083
DIAPH2	ENSG00000147202.17	ENST00000324765.12	G-rich G/C	317	440
CREG2	ENSG00000175874.9	ENST00000324768.5	G-rich G/C	367	533
MED14	ENSG00000180182.10	ENST00000324817.5	G-rich G/C	128	279
ARID1A	ENSG00000117713.19	ENST00000324856.12	G-rich G/C	989	1503
AHCYL2	ENSG00000158467.16	ENST00000325006.7	G-rich G/C	138	356
ZNF579	ENSG00000218891.4	ENST00000325421.6	G-rich G/C	1288	1521
ZNF579	ENSG00000218891.4	ENST00000325421.6	G-rich G/C	4	417
ZNF579	ENSG00000218891.4	ENST00000325421.6	G-rich G/C	967	1204
PGR	ENSG00000082175.14	ENST00000325455.9	G-rich G/C	2839	3043
DMRTA1	ENSG00000176399.3	ENST00000325870.2	G-rich G/C	299	524
MAF	ENSG00000178573.6	ENST00000326043.4	G-rich G/C	1167	1646
GTPBP6	ENSG00000178605.13	ENST00000326153.9	G-rich G/C	8	317
NFKBIZ	ENSG00000144802.11	ENST00000326172.9	G-rich G/C	194	365
VGLL2	ENSG00000170162.13	ENST00000326274.5	G-rich G/C	662	1088
C3orf80	ENSG00000180044.5	ENST00000326474.4	G-rich G/C	115	658
AATK	ENSG00000181409.12	ENST00000326724.8	G-rich G/C	1214	1410
AATK	ENSG00000181409.12	ENST00000326724.8	G-rich G/C	3935	4099
GSX2	ENSG00000180613.10	ENST00000326902.6	G-rich G/C	476	888
TMEM151A	ENSG00000179292.4	ENST00000327259.4	G-rich G/C	1260	1436
KHDRBS1	ENSG00000121774.17	ENST00000327300.11	G-rich G/C	247	431
FAM174B	ENSG00000185442.12	ENST00000327355.5	G-rich G/C	225	481
XKR4	ENSG00000206579.8	ENST00000327381.6	G-rich G/C	166	464
FAM110C	ENSG00000184731.5	ENST00000327669.4	G-rich G/C	399	595
FAM110C	ENSG00000184731.5	ENST00000327669.4	G-rich G/C	44	277
BTNL9	ENSG00000165810.16	ENST00000327705.13	G-rich G/C	1389	1517
KCNK12	ENSG00000184261.4	ENST00000327876.4	G-rich G/C	1516	1712
ZAR1	ENSG00000182223.7	ENST00000327939.4	G-rich G/C	812	982
GLUD2	ENSG00000182890.4	ENST00000328078.2	G-rich G/C	101	258
PAPPA	ENSG00000182752.9	ENST00000328252.3	G-rich G/C	319	680
COL7A1	ENSG00000114270.17	ENST00000328333.12	G-rich G/C	6174	6403
POU3F2	ENSG00000184486.9	ENST00000328345.7	G-rich G/C	380	1119
C1QTNF8	ENSG00000184471.7	ENST00000328449.5	G-rich G/C	475	660
SIRT7	ENSG00000187531.13	ENST00000328666.10	G-rich G/C	168	301
CAPN12	ENSG00000182472.8	ENST00000328867.8	G-rich G/C	1440	1623
FOXK1	ENSG00000164916.10	ENST00000328914.4	G-rich G/C	1	371
FAM181B	ENSG00000182103.4	ENST00000329203.4	G-rich G/C	412	822
ALX4	ENSG00000052850.6	ENST00000329255.4	G-rich G/C	297	543
MAPK8IP2	ENSG00000008735.13	ENST00000329492.5	G-rich G/C	1207	1669
ZNF775	ENSG00000196456.11	ENST00000329630.9	G-rich G/C	1130	1363
ZNF775	ENSG00000196456.11	ENST00000329630.9	G-rich G/C	719	969
IRX3	ENSG00000177508.11	ENST00000329734.3	G-rich G/C	1768	2365
B4GALNT4	ENSG00000182272.11	ENST00000329962.10	G-rich G/C	1273	2054
ADRA2C	ENSG00000184160.7	ENST00000330055.6	G-rich G/C	979	1309
HOXB2	ENSG00000173917.10	ENST00000330070.5	G-rich G/C	231	358
FOXL2	ENSG00000183770.6	ENST00000330315.3	G-rich G/C	841	1495
HHIPL1	ENSG00000182218.9	ENST00000330710.9	G-rich G/C	1886	2188
SOX1	ENSG00000182968.4	ENST00000330949.2	G-rich G/C	1	237
SOX1	ENSG00000182968.4	ENST00000330949.2	G-rich G/C	360	1038
ASCL2	ENSG00000183734.4	ENST00000331289.4	G-rich G/C	638	783
ASCL2	ENSG00000183734.4	ENST00000331289.4	G-rich G/C	927	1114
PURA	ENSG00000185129.5	ENST00000331327.4	G-rich G/C	1	302
GLRX5	ENSG00000182512.4	ENST00000331334.4	G-rich G/C	433	702
TMEM121B	ENSG00000183307.3	ENST00000331437.3	G-rich G/C	855	1126
HOXD1	ENSG00000128645.14	ENST00000331462.5	G-rich G/C	301	538
FMNL1	ENSG00000184922.13	ENST00000331495.7	G-rich G/C	1871	2238
ZNF703	ENSG00000183779.6	ENST00000331569.5	G-rich G/C	925	1125
JAG2	ENSG00000184916.8	ENST00000331782.7	G-rich G/C	643	807
NDN	ENSG00000182636.6	ENST00000331837.5	G-rich G/C	249	411
FBXL6	ENSG00000182325.10	ENST00000331890.5	G-rich G/C	158	409
PAXBP1	ENSG00000159086.14	ENST00000331923.8	G-rich G/C	244	483
C2CD4C	ENSG00000183186.7	ENST00000332235.7	G-rich G/C	1006	1133
NSMCE3	ENSG00000185115.5	ENST00000332303.5	G-rich G/C	237	399
WT1	ENSG00000184937.13	ENST00000332351.7	G-rich G/C	542	767
MARCH11	ENSG00000183654.8	ENST00000332432.8	G-rich G/C	1	716
HOXB4	ENSG00000182742.5	ENST00000332503.5	G-rich G/C	1899	2210
MXI1	ENSG00000119950.20	ENST00000332674.9	G-rich G/C	149	393
TBX1	ENSG00000184058.14	ENST00000332710.8	G-rich G/C	1172	1647
TBX1	ENSG00000184058.14	ENST00000332710.8	G-rich G/C	134	477
CYP2U1	ENSG00000155016.17	ENST00000332884.10	G-rich G/C	285	446
FAM43B	ENSG00000183114.7	ENST00000332947.5	G-rich G/C	1122	1686
NPTXR	ENSG00000221890.3	ENST00000333039.2	G-rich G/C	1	496
OLIG2	ENSG00000205927.4	ENST00000333337.3	G-rich G/C	1448	1867
MAFA	ENSG00000182759.3	ENST00000333480.2	G-rich G/C	110	723
MAFA	ENSG00000182759.3	ENST00000333480.2	G-rich G/C	947	1074
PGP	ENSG00000184207.8	ENST00000333503.7	G-rich G/C	1	155
GNAL	ENSG00000141404.15	ENST00000334049.10	G-rich G/C	625	799
SOWAHB	ENSG00000186212.3	ENST00000334306.3	G-rich G/C	537	749
CARMIL2	ENSG00000159753.13	ENST00000334583.10	G-rich G/C	3218	3509
DHRSX	ENSG00000169084.13	ENST00000334651.10	G-rich G/C	9	150
FOXD2	ENSG00000186564.5	ENST00000334793.5	G-rich G/C	2288	2547
FOXD2	ENSG00000186564.5	ENST00000334793.5	G-rich G/C	2785	3193
RAX	ENSG00000134438.9	ENST00000334889.3	G-rich G/C	321	554
RAX	ENSG00000134438.9	ENST00000334889.3	G-rich G/C	776	1116
GGN	ENSG00000179168.14	ENST00000334928.10	G-rich G/C	1516	1711
BMP2K	ENSG00000138756.17	ENST00000335016.9	G-rich G/C	110	359
H1FNT	ENSG00000187166.1	ENST00000335017.1	G-rich G/C	833	970
FOXE3	ENSG00000186790.5	ENST00000335071.3	G-rich G/C	264	536
FOXE3	ENSG00000186790.5	ENST00000335071.3	G-rich G/C	689	1192
TCFL5	ENSG00000101190.12	ENST00000335351.7	G-rich G/C	1	738
KLHDC10	ENSG00000128607.13	ENST00000335420.9	G-rich G/C	98	308
SELENOV	ENSG00000186838.13	ENST00000335426.8	G-rich G/C	151	488
VSTM2B	ENSG00000187135.7	ENST00000335523.7	G-rich G/C	572	809
CENPA	ENSG00000115163.14	ENST00000335756.8	G-rich G/C	141	335
DACT1	ENSG00000165617.14	ENST00000335867.4	G-rich G/C	40	198
PNRC1	ENSG00000146278.10	ENST00000336032.3	G-rich G/C	459	617
SYNM	ENSG00000182253.14	ENST00000336292.10	G-rich G/C	363	953
C6orf223	ENSG00000181577.15	ENST00000336600.5	G-rich G/C	287	519
PNPLA2	ENSG00000177666.16	ENST00000336615.8	G-rich G/C	1555	1714
HDHD5	ENSG00000069998.12	ENST00000336737.8	G-rich G/C	1	159
NXN	ENSG00000167693.16	ENST00000336868.7	G-rich G/C	170	425
AGTPBP1	ENSG00000135049.15	ENST00000337006.8	G-rich G/C	1	222
NPHP3	ENSG00000113971.19	ENST00000337331.9	G-rich G/C	175	307
NIPA1	ENSG00000170113.15	ENST00000337435.8	G-rich G/C	1	179
RTN4	ENSG00000115310.17	ENST00000337526.10	G-rich G/C	248	822
MEN1	ENSG00000133895.14	ENST00000337652.5	G-rich G/C	1844	2031
SPRED3	ENSG00000188766.12	ENST00000338502.8	G-rich G/C	813	1023
KLHL17	ENSG00000187961.13	ENST00000338591.7	G-rich G/C	54	312
ZFP92	ENSG00000189420.8	ENST00000338647.6	G-rich G/C	1105	1281
MTSS1L	ENSG00000132613.14	ENST00000338779.10	G-rich G/C	1876	2053
METTL24	ENSG00000053328.8	ENST00000338882.4	G-rich G/C	22	333
MAP3K15	ENSG00000180815.14	ENST00000338883.8	G-rich G/C	1	289
ERMP1	ENSG00000099219.13	ENST00000339450.9	G-rich G/C	140	375
PRDM8	ENSG00000152784.15	ENST00000339711.8	G-rich G/C	2067	2222
PRDM8	ENSG00000152784.15	ENST00000339711.8	G-rich G/C	2549	2782
PRDM8	ENSG00000152784.15	ENST00000339711.8	G-rich G/C	2941	3114
NCCRP1	ENSG00000188505.4	ENST00000339852.4	G-rich G/C	43	277
GLI4	ENSG00000250571.6	ENST00000340042.1	G-rich G/C	447	569
ENOSF1	ENSG00000132199.19	ENST00000340116.12	G-rich G/C	47	250
SOX18	ENSG00000203883.6	ENST00000340356.8	G-rich G/C	1	396
SOX18	ENSG00000203883.6	ENST00000340356.8	G-rich G/C	902	1119
PDE4D	ENSG00000113448.18	ENST00000340635.10	G-rich G/C	67	550
TMEM221	ENSG00000188051.6	ENST00000341130.5	G-rich G/C	117	422
TOX2	ENSG00000124191.17	ENST00000341197.8	G-rich G/C	1	124
SH2B3	ENSG00000111252.10	ENST00000341259.6	G-rich G/C	568	895
KAT5	ENSG00000172977.12	ENST00000341318.8	G-rich G/C	195	325
MESP2	ENSG00000188095.5	ENST00000341735.4	G-rich G/C	422	712
KRT77	ENSG00000189182.9	ENST00000341809.7	G-rich G/C	1489	1728
KRT77	ENSG00000189182.9	ENST00000341809.7	G-rich G/C	250	422
SBK1	ENSG00000188322.4	ENST00000341901.4	G-rich G/C	1712	2046
EPB41L3	ENSG00000082397.17	ENST00000341928.6	G-rich G/C	337	526
KCNQ5	ENSG00000185760.15	ENST00000342056.6	G-rich G/C	345	590
PEAK3	ENSG00000188305.5	ENST00000342063.4	G-rich G/C	1256	1388
SAMD11	ENSG00000187634.11	ENST00000342066.7	G-rich G/C	1203	1444
SMPD1	ENSG00000166311.9	ENST00000342245.8	G-rich G/C	185	371
NYX	ENSG00000188937.5	ENST00000342595.2	G-rich G/C	496	639
SOX12	ENSG00000177732.8	ENST00000342665.4	G-rich G/C	659	1139
DUSP9	ENSG00000130829.17	ENST00000342782.3	G-rich G/C	367	616
SNX18	ENSG00000178996.13	ENST00000343017.11	G-rich G/C	248	453
RPS2	ENSG00000140988.15	ENST00000343262.8	G-rich G/C	57	254
E2F1	ENSG00000101412.12	ENST00000343380.5	G-rich G/C	7	423
CASKIN1	ENSG00000167971.15	ENST00000343516.7	G-rich G/C	3604	4276
RASAL3	ENSG00000105122.12	ENST00000343625.11	G-rich G/C	1197	1380
SOWAHD	ENSG00000187808.4	ENST00000343905.4	G-rich G/C	226	397
COL9A3	ENSG00000092758.17	ENST00000343916.7	G-rich G/C	3	157
FAM69C	ENSG00000187773.8	ENST00000343998.7	G-rich G/C	1	175
TRIO	ENSG00000038382.19	ENST00000344204.8	G-rich G/C	6807	7280
C7orf26	ENSG00000146576.12	ENST00000344417.9	G-rich G/C	1427	1617
ABCB10	ENSG00000135776.4	ENST00000344517.4	G-rich G/C	142	555
SMARCA4	ENSG00000127616.18	ENST00000344626.9	G-rich G/C	1228	1444
LDLRAD2	ENSG00000187942.11	ENST00000344642.6	G-rich G/C	395	600
UNC119B	ENSG00000175970.10	ENST00000344651.4	G-rich G/C	52	194
ADRB3	ENSG00000188778.5	ENST00000345060.4	G-rich G/C	1533	1683
ARID1B	ENSG00000049618.23	ENST00000346085.10	G-rich G/C	1982	2681
ARID1B	ENSG00000049618.23	ENST00000346085.10	G-rich G/C	824	1862
E2F3	ENSG00000112242.14	ENST00000346618.7	G-rich G/C	102	468
HGH1	ENSG00000235173.6	ENST00000347708.4	G-rich G/C	69	354
ALDH5A1	ENSG00000112294.12	ENST00000348925.2	G-rich G/C	32	256
NXPH4	ENSG00000182379.9	ENST00000349394.5	G-rich G/C	702	865
NKX2-4	ENSG00000125816.4	ENST00000351817.4	G-rich G/C	1414	1655
NKX2-4	ENSG00000125816.4	ENST00000351817.4	G-rich G/C	735	991
SPTBN4	ENSG00000160460.15	ENST00000352632.7	G-rich G/C	1981	2462
SPTBN4	ENSG00000160460.15	ENST00000352632.7	G-rich G/C	7149	7358
ANKS6	ENSG00000165138.17	ENST00000353234.4	G-rich G/C	2	321
COL17A1	ENSG00000065618.19	ENST00000353479.10	G-rich G/C	1515	1683
SLC12A9	ENSG00000146828.17	ENST00000354161.7	G-rich G/C	2423	2642
MAGI2	ENSG00000187391.20	ENST00000354212.8	G-rich G/C	4147	4616
NKX2-1	ENSG00000136352.17	ENST00000354822.6	G-rich G/C	820	1181
ATRNL1	ENSG00000107518.17	ENST00000355044.7	G-rich G/C	85	265
THSD4	ENSG00000187720.14	ENST00000355327.7	G-rich G/C	225	397
C2CD4A	ENSG00000198535.5	ENST00000355522.5	G-rich G/C	429	1054
MXRA7	ENSG00000182534.13	ENST00000355797.7	G-rich G/C	16	426
COL27A1	ENSG00000196739.14	ENST00000356083.7	G-rich G/C	4537	4726
NPAS3	ENSG00000151322.18	ENST00000356141.8	G-rich G/C	2076	2423
FBRS	ENSG00000156860.15	ENST00000356166.10	G-rich G/C	3494	3722
CDAN1	ENSG00000140326.13	ENST00000356231.4	G-rich G/C	273	529
SOWAHC	ENSG00000198142.4	ENST00000356454.4	G-rich G/C	449	607
SON	ENSG00000159140.19	ENST00000356577.8	G-rich G/C	6250	6523
ATN1	ENSG00000111676.14	ENST00000356654.8	G-rich G/C	2582	2812
TMEM259	ENSG00000182087.13	ENST00000356663.7	G-rich G/C	1640	1765
CCDC88B	ENSG00000168071.21	ENST00000356786.9	G-rich G/C	3980	4146
TXNDC11	ENSG00000153066.12	ENST00000356957.7	G-rich G/C	40	250
BCL11B	ENSG00000127152.17	ENST00000357195.7	G-rich G/C	1496	2076
SFPQ	ENSG00000116560.10	ENST00000357214.5	G-rich G/C	205	908
ATP13A1	ENSG00000105726.16	ENST00000357324.10	G-rich G/C	24	153
FRMD4A	ENSG00000151474.22	ENST00000357447.6	G-rich G/C	2675	2913
HMX3	ENSG00000188620.9	ENST00000357878.5	G-rich G/C	13	398
TUSC1	ENSG00000198680.4	ENST00000358022.4	G-rich G/C	125	343
TRIM33	ENSG00000197323.11	ENST00000358465.6	G-rich G/C	1	347
ANKRD17	ENSG00000132466.18	ENST00000358602.8	G-rich G/C	90	538
ZXDA	ENSG00000198205.6	ENST00000358697.5	G-rich G/C	441	568
ZXDA	ENSG00000198205.6	ENST00000358697.5	G-rich G/C	747	879
QSOX2	ENSG00000165661.16	ENST00000358701.9	G-rich G/C	18	295
FUT4	ENSG00000196371.3	ENST00000358752.3	G-rich G/C	598	818
ELN	ENSG00000049540.16	ENST00000358929.8	G-rich G/C	1884	2072
PDE3A	ENSG00000172572.6	ENST00000359062.3	G-rich G/C	257	450
RYR1	ENSG00000196218.12	ENST00000359596.7	G-rich G/C	12690	13385
ZSWIM5	ENSG00000162415.6	ENST00000359600.5	G-rich G/C	515	786
PLPPR3	ENSG00000129951.18	ENST00000359894.6	G-rich G/C	1868	2383
HOXA4	ENSG00000197576.13	ENST00000360046.9	G-rich G/C	114	636
C17orf97	ENSG00000187624.8	ENST00000360127.6	G-rich G/C	602	1140
C17orf97	ENSG00000187624.8	ENST00000360127.6	G-rich G/C	81	216
CUX1	ENSG00000257923.10	ENST00000360264.7	G-rich G/C	4086	4478
LZTS3	ENSG00000088899.15	ENST00000360342.7	G-rich G/C	1808	2039
ANKS1A	ENSG00000064999.14	ENST00000360359.4	G-rich G/C	126	388
SCAF1	ENSG00000126461.14	ENST00000360565.7	G-rich G/C	1287	2018
LONP1	ENSG00000196365.11	ENST00000360614.7	G-rich G/C	319	538
CLIC6	ENSG00000159212.12	ENST00000360731.7	G-rich G/C	7	889
EIF3B	ENSG00000106263.17	ENST00000360876.8	G-rich G/C	20	361
UBE2Z	ENSG00000159202.17	ENST00000360943.9	G-rich G/C	116	417
C11orf80	ENSG00000173715.16	ENST00000360962.9	G-rich G/C	1	198
ENPP1	ENSG00000197594.12	ENST00000360971.6	G-rich G/C	1	189
ASTN2	ENSG00000148219.16	ENST00000361209.6	G-rich G/C	1	528
ZNF318	ENSG00000171467.15	ENST00000361428.2	G-rich G/C	109	437
NRG2	ENSG00000158458.19	ENST00000361474.5	G-rich G/C	2083	2956
SELENON	ENSG00000162430.16	ENST00000361547.6	G-rich G/C	1	270
RUNDC1	ENSG00000198863.7	ENST00000361677.5	G-rich G/C	172	364
TBKBP1	ENSG00000198933.9	ENST00000361722.7	G-rich G/C	1797	2245
ISLR2	ENSG00000167178.15	ENST00000361742.7	G-rich G/C	2228	2351
WHRN	ENSG00000095397.13	ENST00000362057.3	G-rich G/C	135	338
TRIM58	ENSG00000162722.8	ENST00000366481.3	G-rich G/C	206	421
IRF2BP2	ENSG00000168264.10	ENST00000366609.3	G-rich G/C	226	732
MAP3K21	ENSG00000143674.10	ENST00000366624.7	G-rich G/C	481	609
MAP3K21	ENSG00000143674.10	ENST00000366624.7	G-rich G/C	818	1018
EGLN1	ENSG00000135766.8	ENST00000366641.3	G-rich G/C	3357	3528
TRIM67	ENSG00000119283.15	ENST00000366653.5	G-rich G/C	152	302
TRIM67	ENSG00000119283.15	ENST00000366653.5	G-rich G/C	666	916
FAM89A	ENSG00000182118.7	ENST00000366654.4	G-rich G/C	1	279
RHOU	ENSG00000116574.5	ENST00000366691.3	G-rich G/C	630	899
GJC2	ENSG00000198835.3	ENST00000366714.2	G-rich G/C	427	790
GJC2	ENSG00000198835.3	ENST00000366714.2	G-rich G/C	977	1233
STUM	ENSG00000203685.9	ENST00000366788.7	G-rich G/C	29	268
DACT2	ENSG00000164488.11	ENST00000366795.3	G-rich G/C	60	369
AFDN	ENSG00000130396.20	ENST00000366806.6	G-rich G/C	5166	5379
ACBD3	ENSG00000182827.8	ENST00000366812.5	G-rich G/C	113	349
MARC1	ENSG00000186205.12	ENST00000366910.9	G-rich G/C	189	311
MARC2	ENSG00000117791.15	ENST00000366913.7	G-rich G/C	123	357
NENF	ENSG00000117691.9	ENST00000366988.4	G-rich G/C	2	208
LGR6	ENSG00000133067.17	ENST00000367278.7	G-rich G/C	50	250
SAMD5	ENSG00000203727.3	ENST00000367474.1	G-rich G/C	151	378
TRMT1L	ENSG00000121486.11	ENST00000367506.9	G-rich G/C	283	505
EPM2A	ENSG00000112425.14	ENST00000367519.8	G-rich G/C	280	617
IER5	ENSG00000162783.10	ENST00000367577.6	G-rich G/C	310	526
IER5	ENSG00000162783.10	ENST00000367577.6	G-rich G/C	705	937
NPHS2	ENSG00000116218.12	ENST00000367615.8	G-rich G/C	105	294
HECA	ENSG00000112406.4	ENST00000367658.2	G-rich G/C	274	596
COP1	ENSG00000143207.20	ENST00000367669.7	G-rich G/C	575	790
VSIG8	ENSG00000243284.1	ENST00000368100.1	G-rich G/C	940	1109
NES	ENSG00000132688.10	ENST00000368223.3	G-rich G/C	519	736
MAN1A1	ENSG00000111885.6	ENST00000368468.3	G-rich G/C	629	833
NKX6-2	ENSG00000148826.8	ENST00000368592.7	G-rich G/C	1	416
TCERG1L	ENSG00000176769.9	ENST00000368642.4	G-rich G/C	1	471
LOR	ENSG00000203782.5	ENST00000368742.3	G-rich G/C	50	918
MMP21	ENSG00000154485.4	ENST00000368808.3	G-rich G/C	263	520
SEMA6C	ENSG00000143434.15	ENST00000368913.7	G-rich G/C	2528	2839
HTRA1	ENSG00000166033.12	ENST00000368984.7	G-rich G/C	1	454
NSMCE4A	ENSG00000107672.14	ENST00000369023.7	G-rich G/C	45	213
VAX1	ENSG00000148704.12	ENST00000369206.5	G-rich G/C	536	826
PRDM13	ENSG00000112238.11	ENST00000369215.4	G-rich G/C	1238	1543
ADRB1	ENSG00000043591.5	ENST00000369295.3	G-rich G/C	1242	1451
ADRB1	ENSG00000043591.5	ENST00000369295.3	G-rich G/C	798	1074
RBM20	ENSG00000203867.7	ENST00000369519.3	G-rich G/C	87	286
WNT2B	ENSG00000134245.17	ENST00000369684.4	G-rich G/C	509	646
ATP6AP1	ENSG00000071553.16	ENST00000369762.6	G-rich G/C	51	220
ALX3	ENSG00000156150.7	ENST00000369792.4	G-rich G/C	97	333
STRIP1	ENSG00000143093.14	ENST00000369795.7	G-rich G/C	44	196
NEURL1B	ENSG00000214357.8	ENST00000369800.5	G-rich G/C	816	1005
NEURL1B	ENSG00000214357.8	ENST00000369800.5	G-rich G/C	94	238
INA	ENSG00000148798.10	ENST00000369849.8	G-rich G/C	114	294
INA	ENSG00000148798.10	ENST00000369849.8	G-rich G/C	518	681
PITX3	ENSG00000107859.9	ENST00000370002.7	G-rich G/C	691	944
TLX1	ENSG00000107807.12	ENST00000370196.10	G-rich G/C	1180	1507
GFI1	ENSG00000162676.11	ENST00000370332.5	G-rich G/C	737	947
BARHL2	ENSG00000143032.7	ENST00000370445.4	G-rich G/C	271	491
SLC25A28	ENSG00000155287.10	ENST00000370495.5	G-rich G/C	1	255
SOX3	ENSG00000134595.8	ENST00000370536.4	G-rich G/C	664	888
SOX3	ENSG00000134595.8	ENST00000370536.4	G-rich G/C	990	1213
PI4K2A	ENSG00000155252.13	ENST00000370631.3	G-rich G/C	138	323
PPP1R3D	ENSG00000132825.6	ENST00000370996.4	G-rich G/C	411	654
RAVER2	ENSG00000162437.14	ENST00000371072.8	G-rich G/C	1	269
GNAS	ENSG00000087460.24	ENST00000371100.8	G-rich G/C	1801	2009
FOXD3	ENSG00000187140.5	ENST00000371116.3	G-rich G/C	190	456
FOXD3	ENSG00000187140.5	ENST00000371116.3	G-rich G/C	764	1020
CACNA1B	ENSG00000148408.12	ENST00000371372.5	G-rich G/C	2681	3170
FAM210B	ENSG00000124098.9	ENST00000371384.3	G-rich G/C	59	317
DMRTB1	ENSG00000143006.7	ENST00000371445.3	G-rich G/C	194	448
DMRTB1	ENSG00000143006.7	ENST00000371445.3	G-rich G/C	797	999
CPT2	ENSG00000157184.6	ENST00000371486.3	G-rich G/C	488	614
LRRC26	ENSG00000184709.7	ENST00000371542.3	G-rich G/C	651	776
LRRC26	ENSG00000184709.7	ENST00000371542.3	G-rich G/C	883	1156
KCNG1	ENSG00000026559.13	ENST00000371571.4	G-rich G/C	805	927
IL13RA1	ENSG00000131724.10	ENST00000371666.7	G-rich G/C	10	184
DNLZ	ENSG00000213221.4	ENST00000371738.3	G-rich G/C	19	307
PREX1	ENSG00000124126.13	ENST00000371941.3	G-rich G/C	1	215
SURF1	ENSG00000148290.9	ENST00000371974.7	G-rich G/C	16	138
VEGFA	ENSG00000112715.21	ENST00000372055.8	G-rich G/C	1	397
NRG3	ENSG00000185737.12	ENST00000372141.6	G-rich G/C	3	238
GTF3C4	ENSG00000125484.11	ENST00000372146.4	G-rich G/C	548	744
C9orf50	ENSG00000179058.6	ENST00000372478.4	G-rich G/C	273	459
IER5L	ENSG00000188483.7	ENST00000372491.3	G-rich G/C	308	991
ZNF503	ENSG00000165655.16	ENST00000372524.4	G-rich G/C	972	1189
ESX1	ENSG00000123576.5	ENST00000372588.4	G-rich G/C	812	1255
CITED4	ENSG00000179862.6	ENST00000372638.3	G-rich G/C	275	698
ENDOG	ENSG00000167136.6	ENST00000372642.4	G-rich G/C	158	432
KCNK15	ENSG00000124249.6	ENST00000372861.4	G-rich G/C	837	1026
DNM1	ENSG00000106976.20	ENST00000372923.7	G-rich G/C	2389	2671
JPH2	ENSG00000149596.6	ENST00000372980.3	G-rich G/C	1385	1556
JPH2	ENSG00000149596.6	ENST00000372980.3	G-rich G/C	2583	2798
POU3F1	ENSG00000185668.7	ENST00000373012.4	G-rich G/C	1	824
C1orf122	ENSG00000197982.13	ENST00000373042.4	G-rich G/C	200	416
YRDC	ENSG00000196449.3	ENST00000373044.2	G-rich G/C	35	299
EPHA10	ENSG00000183317.16	ENST00000373048.8	G-rich G/C	1132	1259
MCU	ENSG00000156026.14	ENST00000373053.7	G-rich G/C	22	192
SLC25A25	ENSG00000148339.12	ENST00000373069.9	G-rich G/C	37	177
MAP7D1	ENSG00000116871.15	ENST00000373151.6	G-rich G/C	1353	1502
TFAP2E	ENSG00000116819.7	ENST00000373235.3	G-rich G/C	243	654
MAFB	ENSG00000204103.3	ENST00000373313.2	G-rich G/C	752	1017
DLGAP3	ENSG00000116544.11	ENST00000373347.5	G-rich G/C	2452	2589
SLC2A8	ENSG00000136856.17	ENST00000373371.7	G-rich G/C	135	381
CSMD2	ENSG00000121904.17	ENST00000373381.8	G-rich G/C	148	349
MTCH1	ENSG00000137409.19	ENST00000373627.9	G-rich G/C	90	323
CRB2	ENSG00000148204.11	ENST00000373631.7	G-rich G/C	2983	3201
C2orf72	ENSG00000204128.5	ENST00000373640.4	G-rich G/C	1	738
ATOH7	ENSG00000179774.8	ENST00000373673.4	G-rich G/C	401	621
GSN	ENSG00000148180.19	ENST00000373818.8	G-rich G/C	18	243
MEGF9	ENSG00000106780.8	ENST00000373930.3	G-rich G/C	79	377
ZDHHC18	ENSG00000204160.11	ENST00000374142.8	G-rich G/C	28	351
BSPRY	ENSG00000119411.10	ENST00000374183.4	G-rich G/C	1	189
UBXN11	ENSG00000158062.20	ENST00000374222.5	G-rich G/C	1827	2039
SUSD1	ENSG00000106868.16	ENST00000374264.6	G-rich G/C	1	133
FAM110D	ENSG00000197245.5	ENST00000374268.4	G-rich G/C	742	987
TMEM245	ENSG00000106771.12	ENST00000374586.7	G-rich G/C	30	165
RING1	ENSG00000204227.4	ENST00000374656.4	G-rich G/C	762	983
RXRB	ENSG00000204231.10	ENST00000374685.8	G-rich G/C	213	549
AR	ENSG00000169083.16	ENST00000374690.8	G-rich G/C	2367	2634
FZD8	ENSG00000177283.7	ENST00000374694.2	G-rich G/C	1776	2069
FZD8	ENSG00000177283.7	ENST00000374694.2	G-rich G/C	2639	2927
TP53INP2	ENSG00000078804.12	ENST00000374810.7	G-rich G/C	786	986
ZXDB	ENSG00000198455.4	ENST00000374888.2	G-rich G/C	733	904
GALNT12	ENSG00000119514.6	ENST00000375011.3	G-rich G/C	2	326
OTUD3	ENSG00000169914.5	ENST00000375120.3	G-rich G/C	8	174
FOXE1	ENSG00000178919.8	ENST00000375123.4	G-rich G/C	1059	1487
FOXE1	ENSG00000178919.8	ENST00000375123.4	G-rich G/C	660	886
FAM120C	ENSG00000184083.11	ENST00000375180.6	G-rich G/C	312	453
PRXL2C	ENSG00000158122.11	ENST00000375234.7	G-rich G/C	1	178
HABP4	ENSG00000130956.13	ENST00000375249.4	G-rich G/C	162	405
ZNF367	ENSG00000165244.6	ENST00000375256.4	G-rich G/C	515	711
SP5	ENSG00000204335.3	ENST00000375281.3	G-rich G/C	545	904
SIK3	ENSG00000160584.15	ENST00000375300.5	G-rich G/C	1	234
RCC2	ENSG00000179051.13	ENST00000375436.8	G-rich G/C	202	458
TSPYL2	ENSG00000184205.14	ENST00000375442.8	G-rich G/C	105	337
ZBTB12	ENSG00000204366.3	ENST00000375527.2	G-rich G/C	988	1209
CROCC	ENSG00000058453.16	ENST00000375541.9	G-rich G/C	4223	4471
VARS	ENSG00000204394.12	ENST00000375663.7	G-rich G/C	590	720
AGMAT	ENSG00000116771.5	ENST00000375826.3	G-rich G/C	89	295
SHC3	ENSG00000148082.9	ENST00000375835.8	G-rich G/C	526	764
IRS2	ENSG00000185950.8	ENST00000375856.4	G-rich G/C	2514	2719
IRS2	ENSG00000185950.8	ENST00000375856.4	G-rich G/C	3465	3726
IRS2	ENSG00000185950.8	ENST00000375856.4	G-rich G/C	869	1110
EFHD2	ENSG00000142634.12	ENST00000375980.8	G-rich G/C	58	301
KAZN	ENSG00000189337.16	ENST00000376030.6	G-rich G/C	346	527
APBB1IP	ENSG00000077420.15	ENST00000376236.8	G-rich G/C	2015	2406
SHISA7	ENSG00000187902.11	ENST00000376325.8	G-rich G/C	1203	1444
SHISA7	ENSG00000187902.11	ENST00000376325.8	G-rich G/C	14	623
ZIC2	ENSG00000043355.11	ENST00000376335.7	G-rich G/C	654	777
OTUD1	ENSG00000165312.6	ENST00000376495.4	G-rich G/C	1	814
PTF1A	ENSG00000168267.6	ENST00000376504.3	G-rich G/C	375	1030
KIAA2013	ENSG00000116685.15	ENST00000376572.7	G-rich G/C	580	733
TRIM15	ENSG00000204610.12	ENST00000376694.8	G-rich G/C	1465	1608
HS6ST3	ENSG00000185352.8	ENST00000376705.3	G-rich G/C	86	416
FOXB2	ENSG00000204612.1	ENST00000376708.1	G-rich G/C	315	803
CARNMT1	ENSG00000156017.12	ENST00000376834.7	G-rich G/C	174	327
C9orf40	ENSG00000135045.6	ENST00000376854.5	G-rich G/C	508	719
SOX21	ENSG00000125285.5	ENST00000376945.3	G-rich G/C	650	1101
POU4F1	ENSG00000152192.7	ENST00000377208.6	G-rich G/C	489	1068
SF1	ENSG00000168066.20	ENST00000377387.5	G-rich G/C	1857	2015
SF1	ENSG00000168066.20	ENST00000377387.5	G-rich G/C	93	524
CNTNAP3B	ENSG00000154529.14	ENST00000377561.6	G-rich G/C	3890	4064
KLF5	ENSG00000102554.13	ENST00000377687.5	G-rich G/C	606	836
NOL9	ENSG00000162408.10	ENST00000377705.5	G-rich G/C	217	366
SHB	ENSG00000107338.9	ENST00000377707.3	G-rich G/C	901	1086
DCAF10	ENSG00000122741.15	ENST00000377724.7	G-rich G/C	433	628
DPP6	ENSG00000130226.16	ENST00000377770.7	G-rich G/C	175	428
HES2	ENSG00000069812.11	ENST00000377834.8	G-rich G/C	456	651
GPR153	ENSG00000158292.6	ENST00000377893.2	G-rich G/C	1576	2033
HES3	ENSG00000173673.7	ENST00000377898.3	G-rich G/C	398	569
PCDH8	ENSG00000136099.13	ENST00000377942.7	G-rich G/C	1250	1437
PCDH8	ENSG00000136099.13	ENST00000377942.7	G-rich G/C	2508	2665
CKAP4	ENSG00000136026.13	ENST00000378026.4	G-rich G/C	5	516
SPIRE2	ENSG00000204991.10	ENST00000378247.7	G-rich G/C	1	290
LRRC47	ENSG00000130764.9	ENST00000378251.2	G-rich G/C	28	185
AARD	ENSG00000205002.3	ENST00000378279.3	G-rich G/C	186	382
TPRG1L	ENSG00000158109.14	ENST00000378344.6	G-rich G/C	32	277
HES5	ENSG00000197921.5	ENST00000378453.3	G-rich G/C	374	655
SKI	ENSG00000157933.9	ENST00000378536.4	G-rich G/C	1	385
PODXL	ENSG00000128567.16	ENST00000378555.7	G-rich G/C	208	343
SHROOM1	ENSG00000164403.14	ENST00000378679.7	G-rich G/C	1130	1440
SOWAHA	ENSG00000198944.5	ENST00000378693.3	G-rich G/C	820	967
ID4	ENSG00000172201.11	ENST00000378700.7	G-rich G/C	371	612
TMEM88B	ENSG00000205116.3	ENST00000378821.3	G-rich G/C	63	488
CRLS1	ENSG00000088766.11	ENST00000378863.8	G-rich G/C	165	293
C11orf91	ENSG00000205177.6	ENST00000379011.4	G-rich G/C	156	412
ARX	ENSG00000004848.7	ENST00000379044.4	G-rich G/C	1389	1634
ARX	ENSG00000004848.7	ENST00000379044.4	G-rich G/C	399	1052
MCUR1	ENSG00000050393.11	ENST00000379170.8	G-rich G/C	273	417
B3GALT6	ENSG00000176022.5	ENST00000379198.4	G-rich G/C	1	401
B3GALT6	ENSG00000176022.5	ENST00000379198.4	G-rich G/C	485	638
TTLL10	ENSG00000162571.13	ENST00000379290.5	G-rich G/C	1915	2235
AGRN	ENSG00000188157.14	ENST00000379370.6	G-rich G/C	7	179
ADRA1D	ENSG00000171873.7	ENST00000379453.5	G-rich G/C	1405	1601
ADRA1D	ENSG00000171873.7	ENST00000379453.5	G-rich G/C	98	450
MUC3A	ENSG00000169894.17	ENST00000379458.8	G-rich G/C	9697	9876
HGSNAT	ENSG00000165102.14	ENST00000379644.8	G-rich G/C	1	167
TRPC3	ENSG00000138741.10	ENST00000379645.7	G-rich G/C	94	281
ARHGAP44	ENSG00000006740.16	ENST00000379672.9	G-rich G/C	1885	2064
CENPB	ENSG00000125817.7	ENST00000379751.4	G-rich G/C	584	707
TXNDC5	ENSG00000239264.8	ENST00000379757.8	G-rich G/C	1	278
GPR150	ENSG00000178015.4	ENST00000380007.2	G-rich G/C	604	899
EXOC3L4	ENSG00000205436.7	ENST00000380069.7	G-rich G/C	764	914
KL	ENSG00000133116.7	ENST00000380099.3	G-rich G/C	1	181
CCDC85C	ENSG00000205476.8	ENST00000380243.8	G-rich G/C	3	209
CCDC85C	ENSG00000205476.8	ENST00000380243.8	G-rich G/C	446	798
AVP	ENSG00000101200.5	ENST00000380293.3	G-rich G/C	435	595
C2CD4B	ENSG00000205502.3	ENST00000380392.3	G-rich G/C	407	727
EBF4	ENSG00000088881.20	ENST00000380648.8	G-rich G/C	1585	1804
WRNIP1	ENSG00000124535.15	ENST00000380773.8	G-rich G/C	403	860
NKX3-1	ENSG00000167034.9	ENST00000380871.4	G-rich G/C	128	313
FOXC1	ENSG00000054598.7	ENST00000380874.3	G-rich G/C	960	1947
SELENOO	ENSG00000073169.13	ENST00000380903.6	G-rich G/C	146	484
SHROOM2	ENSG00000146950.12	ENST00000380913.7	G-rich G/C	26	241
PAN3	ENSG00000152520.13	ENST00000380958.7	G-rich G/C	406	575
PAN3	ENSG00000152520.13	ENST00000380958.7	G-rich G/C	79	317
CDX2	ENSG00000165556.9	ENST00000381020.7	G-rich G/C	2374	2604
PDX1	ENSG00000139515.5	ENST00000381033.4	G-rich G/C	180	422
PDX1	ENSG00000139515.5	ENST00000381033.4	G-rich G/C	743	965
IGFBP3	ENSG00000146674.14	ENST00000381083.8	G-rich G/C	123	315
ADARB2	ENSG00000185736.15	ENST00000381312.5	G-rich G/C	1004	1167
STK35	ENSG00000125834.12	ENST00000381482.7	G-rich G/C	710	897
NADK2	ENSG00000152620.12	ENST00000381937.8	G-rich G/C	1	228
LCORL	ENSG00000178177.15	ENST00000382226.5	G-rich G/C	44	247
DMRT2	ENSG00000173253.15	ENST00000382251.7	G-rich G/C	388	617
ZNF316	ENSG00000205903.6	ENST00000382252.5	G-rich G/C	1991	2311
ZNF316	ENSG00000205903.6	ENST00000382252.5	G-rich G/C	2412	2647
OLIG1	ENSG00000184221.12	ENST00000382348.1	G-rich G/C	548	802
ONECUT3	ENSG00000205922.4	ENST00000382349.4	G-rich G/C	961	2317
RNF215	ENSG00000099999.14	ENST00000382363.7	G-rich G/C	1	327
NKX3-2	ENSG00000109705.7	ENST00000382438.5	G-rich G/C	1098	1302
LATS2	ENSG00000150457.8	ENST00000382592.4	G-rich G/C	1706	1942
IRX2	ENSG00000170561.12	ENST00000382611.10	G-rich G/C	1036	1164
IRX2	ENSG00000170561.12	ENST00000382611.10	G-rich G/C	1265	1407
CADPS	ENSG00000163618.17	ENST00000383710.8	G-rich G/C	388	698
TRIM71	ENSG00000206557.5	ENST00000383763.5	G-rich G/C	102	688
SPAG1	ENSG00000104450.12	ENST00000388798.6	G-rich G/C	1341	1592
NOX5	ENSG00000255346.9	ENST00000388866.7	G-rich G/C	630	803
FAM83H	ENSG00000180921.6	ENST00000388913.3	G-rich G/C	1158	1340
FAM83H	ENSG00000180921.6	ENST00000388913.3	G-rich G/C	1670	1901
FOXI2	ENSG00000186766.7	ENST00000388920.4	G-rich G/C	166	339
SMTNL2	ENSG00000188176.11	ENST00000389313.8	G-rich G/C	67	476
ZXDC	ENSG00000070476.14	ENST00000389709.7	G-rich G/C	38	649
COL23A1	ENSG00000050767.16	ENST00000390654.7	G-rich G/C	274	652
EID2	ENSG00000176396.10	ENST00000390658.3	G-rich G/C	284	635
PPP2R3B	ENSG00000167393.17	ENST00000390665.8	G-rich G/C	94	337
BHLHA9	ENSG00000205899.3	ENST00000391429.1	G-rich G/C	28	654
DACT3	ENSG00000197380.10	ENST00000391916.6	G-rich G/C	1	358
DACT3	ENSG00000197380.10	ENST00000391916.6	G-rich G/C	1468	1694
DACT3	ENSG00000197380.10	ENST00000391916.6	G-rich G/C	650	1344
MAP3K4	ENSG00000085511.19	ENST00000392142.8	G-rich G/C	112	326
FAM117B	ENSG00000138439.11	ENST00000392238.2	G-rich G/C	107	531
TMEM121	ENSG00000184986.10	ENST00000392519.6	G-rich G/C	946	1175
HOXD13	ENSG00000128714.5	ENST00000392539.3	G-rich G/C	50	307
NT5DC3	ENSG00000111696.11	ENST00000392876.7	G-rich G/C	1	208
LONRF2	ENSG00000170500.12	ENST00000393437.7	G-rich G/C	782	1149
RENBP	ENSG00000102032.12	ENST00000393700.7	G-rich G/C	1215	1384
TBX4	ENSG00000121075.10	ENST00000393853.8	G-rich G/C	192	357
ZNF414	ENSG00000133250.13	ENST00000393927.8	G-rich G/C	1056	1293
ZNF414	ENSG00000133250.13	ENST00000393927.8	G-rich G/C	704	971
SIPA1	ENSG00000213445.9	ENST00000394224.3	G-rich G/C	1961	2108
KIF7	ENSG00000166813.14	ENST00000394412.7	G-rich G/C	1146	1386
IRX5	ENSG00000176842.14	ENST00000394636.8	G-rich G/C	1089	1318
CXXC4	ENSG00000168772.10	ENST00000394767.2	G-rich G/C	620	1016
SP9	ENSG00000217236.1	ENST00000394967.2	G-rich G/C	1405	1661
SP9	ENSG00000217236.1	ENST00000394967.2	G-rich G/C	945	1092
GPR135	ENSG00000181619.11	ENST00000395116.1	G-rich G/C	240	472
PANX2	ENSG00000073150.13	ENST00000395842.2	G-rich G/C	1373	1605
UBFD1	ENSG00000103353.15	ENST00000395878.7	G-rich G/C	450	629
FOXB1	ENSG00000171956.6	ENST00000396057.5	G-rich G/C	1267	1410
JMY	ENSG00000152409.8	ENST00000396137.4	G-rich G/C	587	781
OSBPL10	ENSG00000144645.13	ENST00000396556.6	G-rich G/C	140	370
BICRA	ENSG00000063169.10	ENST00000396720.7	G-rich G/C	4678	4860
NUDT19	ENSG00000213965.3	ENST00000397061.3	G-rich G/C	10	158
JPH4	ENSG00000092051.16	ENST00000397118.7	G-rich G/C	1358	1532
AGAP3	ENSG00000133612.18	ENST00000397238.6	G-rich G/C	1	239
DDX51	ENSG00000185163.9	ENST00000397333.3	G-rich G/C	22	541
CDH24	ENSG00000139880.19	ENST00000397359.7	G-rich G/C	2341	2525
DUSP8	ENSG00000184545.10	ENST00000397374.7	G-rich G/C	1095	1892
AKAP8L	ENSG00000011243.17	ENST00000397410.9	G-rich G/C	1774	2000
CRAMP1	ENSG00000007545.15	ENST00000397412.7	G-rich G/C	152	401
KDM7A	ENSG00000006459.10	ENST00000397560.6	G-rich G/C	68	240
FTCD	ENSG00000160282.13	ENST00000397748.5	G-rich G/C	1025	1168
COL8A2	ENSG00000171812.12	ENST00000397799.1	G-rich G/C	1155	1324
COL8A2	ENSG00000171812.12	ENST00000397799.1	G-rich G/C	1667	1864
ROBO3	ENSG00000154134.14	ENST00000397801.5	G-rich G/C	2736	2931
KIAA1211L	ENSG00000196872.11	ENST00000397899.6	G-rich G/C	1291	1458
KIAA1211L	ENSG00000196872.11	ENST00000397899.6	G-rich G/C	1669	2099
MBLAC1	ENSG00000214309.4	ENST00000398075.3	G-rich G/C	569	733
BCL2	ENSG00000171791.12	ENST00000398117.1	G-rich G/C	1562	1751
KHSRP	ENSG00000088247.17	ENST00000398148.7	G-rich G/C	1767	1976
KHSRP	ENSG00000088247.17	ENST00000398148.7	G-rich G/C	4	354
LONRF1	ENSG00000154359.12	ENST00000398246.7	G-rich G/C	117	354
LONRF1	ENSG00000154359.12	ENST00000398246.7	G-rich G/C	484	654
CABIN1	ENSG00000099991.17	ENST00000398319.6	G-rich G/C	5724	5956
PAX1	ENSG00000125813.13	ENST00000398485.6	G-rich G/C	60	360
DOT1L	ENSG00000104885.17	ENST00000398665.7	G-rich G/C	4345	4468
SHARPIN	ENSG00000179526.16	ENST00000398712.6	G-rich G/C	411	539
TNFSF11	ENSG00000120659.14	ENST00000398795.6	G-rich G/C	153	356
MROH6	ENSG00000204839.8	ENST00000398882.7	G-rich G/C	2204	2447
ALKBH5	ENSG00000091542.8	ENST00000399138.4	G-rich G/C	12	233
NEURL4	ENSG00000215041.9	ENST00000399464.6	G-rich G/C	1	195
MAP3K1	ENSG00000095015.5	ENST00000399503.3	G-rich G/C	27	464
RADIL	ENSG00000157927.16	ENST00000399583.3	G-rich G/C	1257	1397
RUNX3	ENSG00000020633.18	ENST00000399916.5	G-rich G/C	495	668
KDM1A	ENSG00000004487.16	ENST00000400181.8	G-rich G/C	45	248
MAPK4	ENSG00000141639.11	ENST00000400384.6	G-rich G/C	2511	2663
TXNRD2	ENSG00000184470.20	ENST00000400521.6	G-rich G/C	146	360
HMX1	ENSG00000215612.7	ENST00000400677.4	G-rich G/C	1000	1258
HMX1	ENSG00000215612.7	ENST00000400677.4	G-rich G/C	11	820
KIAA1522	ENSG00000162522.10	ENST00000401073.6	G-rich G/C	1	320
GAREM2	ENSG00000157833.12	ENST00000401533.6	G-rich G/C	1157	1430
GAREM2	ENSG00000157833.12	ENST00000401533.6	G-rich G/C	600	805
CHCHD10	ENSG00000250479.8	ENST00000401675.7	G-rich G/C	12	260
GP5	ENSG00000178732.5	ENST00000401815.1	G-rich G/C	1387	1566
RBM33	ENSG00000184863.10	ENST00000401878.7	G-rich G/C	1130	1269
CACNA1I	ENSG00000100346.17	ENST00000402142.3	G-rich G/C	1325	1476
CACNA1I	ENSG00000100346.17	ENST00000402142.3	G-rich G/C	3020	3175
CACNA1I	ENSG00000100346.17	ENST00000402142.3	G-rich G/C	5212	5403
CACNA1I	ENSG00000100346.17	ENST00000402142.3	G-rich G/C	6070	6644
CGREF1	ENSG00000138028.15	ENST00000402394.5	G-rich G/C	994	1119
PDZRN4	ENSG00000165966.15	ENST00000402685.6	G-rich G/C	304	591
[truncated: 948 more rows]
