# Supplementary material for: Collective homeostasis of condensation-prone proteins via their mRNAs
Source: Nature. 2025 Sep 24;647(8090):798–808. doi: 10.1038/s41586-025-09568-w (PMC12629991; doi:10.1038/s41586-025-09568-w)
Supplement: Supplementary file 3 — Supplementary Tables 1–9 and a Supplementary Table guide. [file 41586_2025_9568_MOESM3_ESM.zip › supptable_7.txt]

gene_name	gene_id	transcript_id	prot_start	prot_end	tx_start	tx_end
DVL2	ENSG00000004975.11	ENST00000005340.9	577	713	2012	2425
HOXC8	ENSG00000037965.5	ENST00000040584.5	198	241	771	905
OTUD5	ENSG00000068308.13	ENST00000156084.8	4	168	71	568
ACAP1	ENSG00000072818.11	ENST00000158762.7	522	568	1770	1913
ANO8	ENSG00000074855.10	ENST00000159087.6	508	628	1681	2046
BCL3	ENSG00000069399.14	ENST00000164227.9	16	63	290	436
TBX21	ENSG00000073861.2	ENST00000177694.1	50	113	359	553
TMEM131	ENSG00000075568.16	ENST00000186436.9	1285	1417	4082	4483
SULT2B1	ENSG00000088002.11	ENST00000201586.6	308	362	1100	1267
REM1	ENSG00000088320.3	ENST00000201979.2	241	292	1014	1172
NAT14	ENSG00000090971.4	ENST00000205194.4	135	175	706	831
TGM1	ENSG00000092295.11	ENST00000206765.10	56	108	290	451
SEMA4G	ENSG00000095539.15	ENST00000210633.3	737	782	2287	2427
MADCAM1	ENSG00000099866.14	ENST00000215637.7	219	285	701	904
CBX7	ENSG00000100307.12	ENST00000216133.9	174	216	726	857
ST13	ENSG00000100380.13	ENST00000216218.7	222	322	1146	1451
CHADL	ENSG00000100399.15	ENST00000216241.13	357	407	1122	1277
PABPN1	ENSG00000100836.10	ENST00000216727.8	1	122	182	550
RHOXF1	ENSG00000101883.4	ENST00000217999.2	63	104	262	390
ITIH6	ENSG00000102313.8	ENST00000218436.6	967	1025	2929	3108
USP31	ENSG00000103404.14	ENST00000219689.11	5	137	13	414
PPP1R37	ENSG00000104866.10	ENST00000221462.8	481	662	1805	2353
SNAPC2	ENSG00000104976.11	ENST00000221573.10	155	203	514	663
PIK3R2	ENSG00000105647.16	ENST00000222254.12	75	116	823	951
ZNF574	ENSG00000105732.12	ENST00000222339.7	501	556	1736	1906
GLCCI1	ENSG00000106415.12	ENST00000223145.9	1	149	558	1007
AEBP1	ENSG00000106624.10	ENST00000223357.7	67	195	504	893
CLIP2	ENSG00000106665.15	ENST00000223398.10	21	72	388	546
TBC1D12	ENSG00000108239.8	ENST00000225235.4	147	187	549	674
NUFIP2	ENSG00000108256.8	ENST00000225388.8	1	70	60	272
YBX3	ENSG00000060138.12	ENST00000228251.8	166	206	697	822
MDFI	ENSG00000112559.13	ENST00000230321.10	184	243	767	949
HRG	ENSG00000113905.4	ENST00000232003.4	271	439	891	1400
RRP9	ENSG00000114767.6	ENST00000232888.6	1	108	75	401
NKTR	ENSG00000114857.17	ENST00000232978.12	184	253	738	950
NKTR	ENSG00000114857.17	ENST00000232978.12	656	755	2154	2456
MOGS	ENSG00000115275.12	ENST00000233616.8	1	50	164	316
SOGA1	ENSG00000149639.14	ENST00000237536.8	67	198	541	939
TBX2	ENSG00000121068.13	ENST00000240328.3	362	404	1365	1496
HOXA7	ENSG00000122592.7	ENST00000242159.4	186	229	688	822
SRSF6	ENSG00000124193.14	ENST00000244020.4	71	111	317	442
LIPE	ENSG00000079435.9	ENST00000244289.8	137	183	686	829
HIST1H1D	ENSG00000124575.6	ENST00000244534.6	97	220	289	663
HIST1H1A	ENSG00000124610.4	ENST00000244573.4	1	56	1	171
HIST1H1A	ENSG00000124610.4	ENST00000244573.4	108	214	322	645
CANX	ENSG00000127022.14	ENST00000247461.8	274	317	1020	1154
ABHD8	ENSG00000127220.5	ENST00000247706.3	109	154	565	705
TICAM1	ENSG00000127666.9	ENST00000248244.5	327	395	1209	1418
GALR3	ENSG00000128310.2	ENST00000249041.2	292	350	899	1078
CCDC117	ENSG00000159873.9	ENST00000249064.8	22	62	240	365
SMO	ENSG00000128602.9	ENST00000249373.7	2	54	284	445
FXR2	ENSG00000129245.11	ENST00000250113.11	396	505	1521	1853
CNGB1	ENSG00000070729.13	ENST00000251102.12	1111	1229	3392	3751
CUL9	ENSG00000112659.13	ENST00000252050.8	591	635	1855	1992
KCNA5	ENSG00000130037.4	ENST00000252321.4	53	113	316	501
SAFB2	ENSG00000130254.11	ENST00000252542.8	309	349	1190	1315
NCAN	ENSG00000130287.13	ENST00000252575.10	1266	1318	3895	4056
MNX1	ENSG00000130675.14	ENST00000252971.10	292	366	1175	1402
GATA5	ENSG00000130700.6	ENST00000252997.2	65	116	255	413
TMEM160	ENSG00000130748.6	ENST00000253047.6	8	51	38	172
ZC3H4	ENSG00000130749.9	ENST00000253048.9	1	154	39	503
ANGPTL6	ENSG00000130812.10	ENST00000253109.4	100	142	537	668
PKDREJ	ENSG00000130943.6	ENST00000253255.6	128	174	415	558
BARX1	ENSG00000131668.13	ENST00000253968.10	88	142	488	655
LGALS3	ENSG00000131981.15	ENST00000254301.13	10	118	289	618
KDM6B	ENSG00000132510.10	ENST00000254846.9	1638	1678	5301	5426
TERF2	ENSG00000132604.10	ENST00000254942.7	21	96	78	308
CCNB1	ENSG00000134057.14	ENST00000256442.9	71	133	464	655
CARS2	ENSG00000134905.16	ENST00000257347.8	7	47	83	208
MDFIC	ENSG00000135272.10	ENST00000257724.7	1	133	264	665
MDFIC	ENSG00000135272.10	ENST00000257724.7	308	350	1185	1316
LMO2	ENSG00000135363.11	ENST00000257818.2	8	73	852	1052
TROAP	ENSG00000135451.12	ENST00000257909.7	503	591	1583	1852
KCNH3	ENSG00000135519.7	ENST00000257981.6	749	814	2505	2705
KCNH3	ENSG00000135519.7	ENST00000257981.6	1009	1052	3285	3419
HTRA2	ENSG00000115317.11	ENST00000258080.7	100	146	928	1071
FHOD1	ENSG00000135723.13	ENST00000258201.8	342	420	1272	1511
CCDC102A	ENSG00000135736.5	ENST00000258214.2	18	165	299	745
NUPL2	ENSG00000136243.16	ENST00000258742.9	236	352	965	1318
ECPAS	ENSG00000136813.14	ENST00000259335.8	87	151	259	456
TTBK1	ENSG00000146216.12	ENST00000259750.8	1196	1269	3669	3893
ITPKA	ENSG00000137825.10	ENST00000260386.6	22	151	117	509
NUP133	ENSG00000069248.11	ENST00000261396.5	6	46	108	233
TTC19	ENSG00000011295.15	ENST00000261647.9	55	95	632	757
EIF3J	ENSG00000104131.12	ENST00000261868.9	39	115	253	486
LACTB	ENSG00000103642.11	ENST00000261893.8	22	103	136	384
CCNT1	ENSG00000129315.10	ENST00000261900.7	490	532	1691	1822
SEMA7A	ENSG00000138623.10	ENST00000261918.9	1	53	41	202
LTBP2	ENSG00000119681.11	ENST00000261978.8	95	166	670	888
MEOX2	ENSG00000106511.5	ENST00000262041.5	56	109	576	740
RBL2	ENSG00000103479.15	ENST00000262133.10	1	51	138	293
KCNH2	ENSG00000055118.14	ENST00000262186.9	900	976	3100	3333
KCNH2	ENSG00000055118.14	ENST00000262186.9	1072	1112	3616	3741
YY1	ENSG00000100811.12	ENST00000262238.8	17	101	309	566
PKD1	ENSG00000008710.19	ENST00000262304.8	4239	4294	12924	13094
CREBBP	ENSG00000005339.14	ENST00000262367.9	846	968	3346	3717
SETD1A	ENSG00000099381.17	ENST00000262519.13	1303	1422	4593	4955
RBM42	ENSG00000126254.11	ENST00000262633.8	171	349	616	1155
AJUBA	ENSG00000129474.15	ENST00000262713.6	11	159	407	856
CELSR1	ENSG00000075275.16	ENST00000262738.7	1	243	1	732
MAST3	ENSG00000099308.10	ENST00000262811.10	855	952	2563	2859
ARVCF	ENSG00000099889.13	ENST00000263207.7	183	225	839	970
EP300	ENSG00000100393.12	ENST00000263253.8	831	946	3710	4060
EP300	ENSG00000100393.12	ENST00000263253.8	1832	1925	6713	6997
GRIN2D	ENSG00000105464.3	ENST00000263269.3	1205	1270	3701	3901
ITPKC	ENSG00000086544.2	ENST00000263370.2	10	81	61	279
BRD4	ENSG00000141867.17	ENST00000263377.6	454	604	1582	2037
NOTCH3	ENSG00000074181.8	ENST00000263388.6	1	54	77	241
PPP1R12C	ENSG00000125503.12	ENST00000263433.7	2	92	20	295
POLD3	ENSG00000077514.8	ENST00000263681.6	327	391	1108	1305
FNBP4	ENSG00000109920.12	ENST00000263773.9	25	83	86	265
FNBP4	ENSG00000109920.12	ENST00000263773.9	877	950	2642	2866
EFHD1	ENSG00000115468.11	ENST00000264059.7	4	58	487	654
ADAM23	ENSG00000114948.12	ENST00000264377.7	29	74	413	553
FGF2	ENSG00000138685.15	ENST00000264498.7	44	147	198	512
CASC3	ENSG00000108349.16	ENST00000264645.11	358	403	1298	1438
KCNH4	ENSG00000089558.8	ENST00000264661.3	727	797	2512	2727
ADD1	ENSG00000087274.16	ENST00000264758.11	687	752	2247	2447
COL5A3	ENSG00000080573.6	ENST00000264828.3	228	277	768	920
PDE8B	ENSG00000113231.13	ENST00000264917.9	54	96	205	336
CPEB4	ENSG00000113742.12	ENST00000265085.9	207	321	2073	2420
CCAR1	ENSG00000060339.13	ENST00000265872.10	231	370	810	1232
CCAR1	ENSG00000060339.13	ENST00000265872.10	784	899	2469	2819
ZCRB1	ENSG00000139168.7	ENST00000266529.7	120	170	542	697
RB1	ENSG00000139687.15	ENST00000267163.5	1	59	188	367
DISP2	ENSG00000140323.5	ENST00000267889.4	641	695	2008	2175
ADAMTS17	ENSG00000140470.13	ENST00000268070.8	35	94	209	391
CMTM2	ENSG00000140932.9	ENST00000268595.2	1	48	152	298
CMTM2	ENSG00000140932.9	ENST00000268595.2	203	247	758	895
NCOR1	ENSG00000141027.20	ENST00000268712.7	500	636	1756	2169
GID4	ENSG00000141034.9	ENST00000268719.8	28	104	255	488
SLC39A6	ENSG00000141424.12	ENST00000269187.9	79	145	449	652
SLC39A6	ENSG00000141424.12	ENST00000269187.9	539	581	1829	1960
ZMYND15	ENSG00000141497.13	ENST00000269289.10	705	749	2179	2316
CBX4	ENSG00000141582.14	ENST00000269397.8	358	422	1250	1447
CBX4	ENSG00000141582.14	ENST00000269397.8	482	535	1622	1786
PRDM15	ENSG00000141956.13	ENST00000269844.4	57	126	280	492
SSBP4	ENSG00000130511.15	ENST00000270061.11	234	292	994	1173
DMWD	ENSG00000185800.11	ENST00000270223.6	375	503	1169	1558
NTN5	ENSG00000142233.11	ENST00000270235.8	146	186	532	657
LMTK3	ENSG00000142235.9	ENST00000270238.3	1094	1217	3280	3654
LMTK3	ENSG00000142235.9	ENST00000270238.3	1261	1365	3781	4098
GDF7	ENSG00000143869.6	ENST00000272224.4	303	355	1483	1644
HES6	ENSG00000144485.10	ENST00000272937.9	143	185	646	777
DGKQ	ENSG00000145214.13	ENST00000273814.7	2	64	78	269
MARCH6	ENSG00000145495.15	ENST00000274140.9	184	271	682	948
N4BP3	ENSG00000145911.5	ENST00000274605.5	175	226	882	1040
GNA12	ENSG00000146535.13	ENST00000275364.7	9	63	188	355
NOM1	ENSG00000146909.7	ENST00000275820.3	125	309	388	945
ARHGAP36	ENSG00000147256.11	ENST00000276211.9	148	188	787	912
KIAA1755	ENSG00000149633.11	ENST00000279024.8	524	565	1842	1970
HIRIP3	ENSG00000149929.15	ENST00000279392.7	208	262	1453	1620
NOCT	ENSG00000151014.5	ENST00000280614.3	4	66	203	394
BTBD11	ENSG00000151136.14	ENST00000280758.9	250	357	1276	1602
KHDRBS2	ENSG00000112232.8	ENST00000281156.4	179	264	814	1074
POU4F2	ENSG00000151615.3	ENST00000281321.3	147	211	687	884
JADE2	ENSG00000043143.20	ENST00000282605.8	630	687	1974	2150
ABI3BP	ENSG00000154175.16	ENST00000284322.9	449	575	1455	1838
CCSAP	ENSG00000154429.10	ENST00000284617.6	53	132	235	477
FGD5	ENSG00000154783.11	ENST00000285046.9	90	139	378	530
USP43	ENSG00000154914.16	ENST00000285199.11	1	102	97	405
ODF1	ENSG00000155087.3	ENST00000285402.3	189	249	721	906
LSM11	ENSG00000155858.5	ENST00000286307.5	59	112	231	395
SCAF4	ENSG00000156304.14	ENST00000286835.11	848	1082	2925	3632
GDF6	ENSG00000156466.9	ENST00000287020.6	51	92	251	379
TSPY8	ENSG00000229549.9	ENST00000287721.13	42	85	170	304
FZD1	ENSG00000157240.3	ENST00000287934.3	38	112	629	856
ERC2	ENSG00000187672.12	ENST00000288221.10	914	954	2996	3121
OGFR	ENSG00000060491.16	ENST00000290291.10	501	662	1526	2014
U2AF1	ENSG00000160201.11	ENST00000291552.8	172	239	607	813
NAGS	ENSG00000161653.10	ENST00000293404.7	1	56	119	289
FAM171A2	ENSG00000161682.14	ENST00000293443.11	419	469	1416	1571
FAM171A2	ENSG00000161682.14	ENST00000293443.11	683	745	2208	2399
C6orf136	ENSG00000204564.11	ENST00000293604.10	74	115	413	541
GRASP	ENSG00000161835.10	ENST00000293662.8	289	352	945	1139
LEMD2	ENSG00000161904.11	ENST00000293760.9	154	208	480	647
NTN3	ENSG00000162068.1	ENST00000293973.1	503	568	1710	1910
SLX4	ENSG00000188827.10	ENST00000294008.3	1036	1076	3747	3872
PKDCC	ENSG00000162878.12	ENST00000294964.5	45	138	313	597
IWS1	ENSG00000163166.14	ENST00000295321.8	347	434	1299	1565
ABI2	ENSG00000138443.15	ENST00000295851.9	388	454	1458	1661
CCNL1	ENSG00000163660.11	ENST00000295926.7	1	49	120	269
UCN	ENSG00000163794.6	ENST00000296099.2	42	82	423	548
OTOP1	ENSG00000163982.5	ENST00000296358.4	1	56	26	196
BSN	ENSG00000164061.4	ENST00000296452.4	390	443	1282	1446
BSN	ENSG00000164061.4	ENST00000296452.4	547	657	1753	2088
ICE1	ENSG00000164151.11	ENST00000296564.8	1625	1714	5095	5367
ANKRD33B	ENSG00000164236.11	ENST00000296657.6	379	434	1135	1305
FOXQ1	ENSG00000164379.6	ENST00000296839.4	207	390	884	1438
TRA2A	ENSG00000164548.10	ENST00000297071.8	191	281	788	1063
FNDC1	ENSG00000164694.16	ENST00000297267.13	1126	1174	3576	3725
GBX1	ENSG00000164900.4	ENST00000297537.4	117	232	349	699
TMEM65	ENSG00000164983.7	ENST00000297632.7	2	58	539	712
TMC1	ENSG00000165091.16	ENST00000297784.9	716	758	2686	2817
ZHX1	ENSG00000165156.14	ENST00000297857.3	728	777	2887	3039
WNK2	ENSG00000165238.16	ENST00000297954.8	85	185	253	558
FBXO33	ENSG00000165355.7	ENST00000298097.7	5	73	351	560
HEPACAM	ENSG00000165478.6	ENST00000298251.4	343	400	1433	1609
SNAPC4	ENSG00000165684.4	ENST00000298532.2	496	565	1855	2067
TSC1	ENSG00000165699.14	ENST00000298552.8	1006	1062	3250	3423
STK32C	ENSG00000165752.16	ENST00000298630.7	1	58	108	284
ARHGEF40	ENSG00000165801.9	ENST00000298694.8	960	1013	3005	3169
CENPV	ENSG00000166582.9	ENST00000299736.4	1	113	64	405
PLIN1	ENSG00000166819.11	ENST00000300055.9	422	471	1430	1582
MAP1A	ENSG00000166963.12	ENST00000300231.5	2606	2649	8266	8400
JSRP1	ENSG00000167476.10	ENST00000300961.10	151	290	516	938
PIEZO1	ENSG00000103335.22	ENST00000301015.14	1871	1926	5867	6037
CDT1	ENSG00000167513.8	ENST00000301019.8	11	74	650	844
ANKRD11	ENSG00000167522.15	ENST00000301030.9	2284	2327	7311	7445
KMT2D	ENSG00000167548.15	ENST00000301067.11	1284	1331	3850	3996
KMT2D	ENSG00000167548.15	ENST00000301067.11	1954	1997	5860	5994
ZFP28	ENSG00000196867.7	ENST00000301318.7	10	52	99	230
KIFC2	ENSG00000167702.12	ENST00000301332.3	760	815	2343	2513
SRRM2	ENSG00000167978.16	ENST00000301740.12	1423	1478	4816	4986
HNRNPUL2	ENSG00000214753.3	ENST00000301785.6	39	146	431	757
FOXA3	ENSG00000170608.2	ENST00000302177.2	222	266	861	998
FNTA	ENSG00000168522.12	ENST00000302279.7	1	51	195	350
NEUROD2	ENSG00000171532.4	ENST00000302584.4	16	123	267	593
LETM1	ENSG00000168924.14	ENST00000302787.2	697	738	2386	2514
DONSON	ENSG00000159147.17	ENST00000303071.9	20	99	125	367
NRTN	ENSG00000171119.2	ENST00000303212.2	58	120	536	727
GPR37	ENSG00000170775.2	ENST00000303921.2	77	130	880	1044
HIST1H1E	ENSG00000168298.6	ENST00000304218.5	1	43	38	169
HIST1H1E	ENSG00000168298.6	ENST00000304218.5	94	218	317	694
CHSY3	ENSG00000198108.3	ENST00000305031.4	49	165	503	856
BCR	ENSG00000186716.20	ENST00000305877.12	76	150	977	1204
ZNF608	ENSG00000168916.15	ENST00000306315.9	734	849	2636	2986
RETREG1	ENSG00000154153.13	ENST00000306320.9	1	80	88	330
BPTF	ENSG00000171634.17	ENST00000306378.10	2	202	64	669
ASPSCR1	ENSG00000169696.15	ENST00000306729.11	244	334	827	1102
PAIP1	ENSG00000172239.13	ENST00000306846.7	1	58	234	410
COG8	ENSG00000213380.15	ENST00000306875.9	594	638	1814	1951
RBMXL2	ENSG00000170748.6	ENST00000306904.6	84	230	344	787
RBMXL2	ENSG00000170748.6	ENST00000306904.6	290	353	962	1156
MPLKIP	ENSG00000168303.7	ENST00000306984.7	1	119	86	445
OTUD7A	ENSG00000169918.9	ENST00000307050.5	656	774	2059	2418
PWWP2A	ENSG00000170234.12	ENST00000307063.8	1	154	36	500
KLF13	ENSG00000169926.10	ENST00000307145.3	73	150	575	811
RPL4	ENSG00000174444.14	ENST00000307961.10	347	426	1132	1374
PDLIM2	ENSG00000120913.23	ENST00000308354.11	35	217	142	693
LTBP4	ENSG00000090006.17	ENST00000308370.11	112	155	334	468
RSF1	ENSG00000048649.13	ENST00000308488.10	217	318	952	1260
DHX37	ENSG00000150990.7	ENST00000308736.6	138	239	511	819
TAOK2	ENSG00000149930.17	ENST00000308893.8	1190	1233	4611	4745
REST	ENSG00000084093.16	ENST00000309042.11	720	778	2472	2651
EHBP1L1	ENSG00000173442.12	ENST00000309295.8	1294	1355	4145	4333
BRSK1	ENSG00000160469.16	ENST00000309383.5	466	549	1673	1927
ATG4D	ENSG00000130734.9	ENST00000309469.8	12	61	207	359
CHST2	ENSG00000175040.5	ENST00000309575.4	1	164	1385	1879
INSM1	ENSG00000173404.4	ENST00000310227.2	307	365	1066	1245
MEPCE	ENSG00000146834.13	ENST00000310512.3	357	399	1457	1588
TERT	ENSG00000164362.19	ENST00000310581.9	208	248	680	805
HEG1	ENSG00000173706.13	ENST00000311127.8	1	108	69	395
DENND6A	ENSG00000174839.12	ENST00000311128.9	2	54	75	236
GPR162	ENSG00000250510.7	ENST00000311268.7	512	565	2321	2485
MMP14	ENSG00000157227.12	ENST00000311852.10	519	559	1816	1941
CATSPER1	ENSG00000175294.5	ENST00000312106.5	261	318	919	1095
TMEM70	ENSG00000175606.10	ENST00000312184.5	22	69	137	283
HP1BP3	ENSG00000127483.17	ENST00000312239.9	70	136	348	551
HP1BP3	ENSG00000127483.17	ENST00000312239.9	414	536	1380	1751
SPEG	ENSG00000072195.14	ENST00000312358.11	1909	2032	5857	6231
SART1	ENSG00000175467.14	ENST00000312397.9	23	96	159	383
SEC16A	ENSG00000148396.18	ENST00000313050.11	1342	1389	4098	4244
DVL3	ENSG00000161202.18	ENST00000313143.8	561	696	1915	2325
NEUROG2	ENSG00000178403.3	ENST00000313341.3	5	83	340	579
FAM20C	ENSG00000177706.8	ENST00000313766.5	107	156	550	702
GPR88	ENSG00000181656.6	ENST00000315033.4	159	285	914	1297
FZD2	ENSG00000180340.6	ENST00000315323.4	156	200	696	833
PDS5B	ENSG00000083642.18	ENST00000315596.14	1282	1332	4030	4185
ZFP91	ENSG00000186660.14	ENST00000316059.6	1	99	172	471
MAP7D3	ENSG00000129680.15	ENST00000316077.13	377	444	1350	1556
KCNG2	ENSG00000178342.4	ENST00000316249.3	112	165	334	498
BIN1	ENSG00000136717.14	ENST00000316724.9	443	496	1739	1903
CABP1	ENSG00000157782.9	ENST00000316803.7	144	193	564	716
VCX2	ENSG00000177504.10	ENST00000317103.5	33	124	404	682
SOBP	ENSG00000112320.11	ENST00000317357.9	726	780	2835	3002
FJX1	ENSG00000179431.6	ENST00000317811.5	26	77	294	452
GRAMD1A	ENSG00000089351.14	ENST00000317991.9	316	356	1138	1263
MLXIP	ENSG00000175727.13	ENST00000319080.11	26	78	208	369
GFRA4	ENSG00000125861.14	ENST00000319242.7	144	200	430	603
LURAP1L	ENSG00000153714.5	ENST00000319264.3	20	98	753	992
UBE2O	ENSG00000175931.12	ENST00000319380.11	1165	1205	3558	3683
ZFPM1	ENSG00000179588.8	ENST00000319555.7	51	95	473	610
ZFPM1	ENSG00000179588.8	ENST00000319555.7	599	815	2117	2770
FMN2	ENSG00000155816.19	ENST00000319653.13	324	365	1200	1328
CNGB3	ENSG00000170289.12	ENST00000320005.5	691	756	2119	2319
METRNL	ENSG00000176845.12	ENST00000320095.11	1	52	126	284
KBTBD11	ENSG00000176595.3	ENST00000320248.3	82	132	1210	1365
KBTBD11	ENSG00000176595.3	ENST00000320248.3	267	326	1765	1947
LRRC37A	ENSG00000176681.14	ENST00000320254.5	230	277	691	837
LRRC37A	ENSG00000176681.14	ENST00000320254.5	358	398	1075	1200
RRS1	ENSG00000179041.3	ENST00000320270.3	296	364	990	1199
SLC16A8	ENSG00000100156.10	ENST00000320521.9	195	235	692	817
PACS1	ENSG00000175115.11	ENST00000320580.8	1	102	34	342
RBMX	ENSG00000147274.14	ENST00000320676.11	82	390	399	1328
TSPY2	ENSG00000168757.12	ENST00000320701.8	42	85	170	304
GLS	ENSG00000115419.12	ENST00000320717.7	36	78	364	495
GCFC2	ENSG00000005436.13	ENST00000321027.7	12	52	168	293
RTL3	ENSG00000179300.3	ENST00000321110.1	70	110	504	629
DSCAML1	ENSG00000177103.13	ENST00000321322.6	3	57	9	176
SENP3	ENSG00000161956.12	ENST00000321337.11	57	104	569	715
GJD4	ENSG00000177291.3	ENST00000321660.1	239	360	873	1241
CCDC71	ENSG00000177352.9	ENST00000321895.6	267	382	906	1256
SOX11	ENSG00000176887.6	ENST00000322002.4	120	267	413	859
WDR33	ENSG00000136709.11	ENST00000322313.8	979	1135	3094	3567
GIPC3	ENSG00000179855.6	ENST00000322315.5	4	44	55	180
ZBTB7A	ENSG00000178951.8	ENST00000322357.8	275	316	1102	1230
KCTD2	ENSG00000180901.10	ENST00000322444.6	5	75	19	234
DDX10	ENSG00000178105.10	ENST00000322536.7	734	811	2329	2565
PRR18	ENSG00000176381.5	ENST00000322583.4	55	220	404	904
SH2B1	ENSG00000178188.14	ENST00000322610.12	651	707	2390	2563
BASP1	ENSG00000176788.8	ENST00000322611.3	14	219	300	920
RTBDN	ENSG00000132026.13	ENST00000322912.9	219	260	973	1101
TMEM102	ENSG00000181284.2	ENST00000323206.1	466	507	1669	1797
ACSS1	ENSG00000154930.14	ENST00000323482.8	6	78	96	317
ZNF513	ENSG00000163795.13	ENST00000323703.10	22	155	263	667
SRRM1	ENSG00000133226.16	ENST00000323848.13	492	879	1789	2955
PRX	ENSG00000105227.14	ENST00000324001.7	428	672	1553	2290
PRX	ENSG00000105227.14	ENST00000324001.7	1334	1392	4271	4450
PLXND1	ENSG00000004399.12	ENST00000324093.8	2	47	183	323
TRAPPC12	ENSG00000171853.15	ENST00000324266.9	89	136	460	606
H1FOO	ENSG00000178804.7	ENST00000324382.6	11	51	36	161
H1FOO	ENSG00000178804.7	ENST00000324382.6	149	193	450	587
H1FOO	ENSG00000178804.7	ENST00000324382.6	250	314	753	950
ZNF579	ENSG00000218891.4	ENST00000325421.6	1	61	30	215
ZNF579	ENSG00000218891.4	ENST00000325421.6	148	223	471	701
CABP4	ENSG00000175544.13	ENST00000325656.6	53	96	234	368
YLPM1	ENSG00000119596.17	ENST00000325680.11	323	388	1091	1291
YLPM1	ENSG00000119596.17	ENST00000325680.11	1098	1180	3416	3667
GTPBP6	ENSG00000178605.13	ENST00000326153.9	1	47	33	176
NFKBIZ	ENSG00000144802.11	ENST00000326172.9	33	91	212	391
ABCF1	ENSG00000204574.12	ENST00000326195.12	194	263	692	904
LCE1D	ENSG00000172155.9	ENST00000326233.6	1	113	44	385
TMEM151A	ENSG00000179292.4	ENST00000327259.4	388	431	1306	1440
KHDRBS1	ENSG00000121774.17	ENST00000327300.11	269	415	972	1415
FAM174B	ENSG00000185442.12	ENST00000327355.5	1	74	300	524
DNAH8	ENSG00000124721.17	ENST00000327475.10	2	57	113	283
DZIP1L	ENSG00000158163.14	ENST00000327532.6	569	609	2068	2193
KCNA4	ENSG00000182255.6	ENST00000328224.6	18	164	1286	1729
PAPPA	ENSG00000182752.9	ENST00000328252.3	10	95	397	657
WBP2NL	ENSG00000183066.14	ENST00000328823.13	169	285	536	889
ZGPAT	ENSG00000197114.11	ENST00000328969.5	84	131	377	523
EEF1G	ENSG00000254772.9	ENST00000329251.4	222	281	795	977
MARCKSL1	ENSG00000175130.6	ENST00000329421.7	133	194	743	931
MAPK8IP2	ENSG00000008735.13	ENST00000329492.5	65	135	327	542
MAPK8IP2	ENSG00000008735.13	ENST00000329492.5	221	273	795	956
MAPK8IP2	ENSG00000008735.13	ENST00000329492.5	450	503	1482	1646
MEX3B	ENSG00000183496.5	ENST00000329713.4	7	57	455	610
MEX3B	ENSG00000183496.5	ENST00000329713.4	367	534	1535	2041
IRX3	ENSG00000177508.11	ENST00000329734.3	194	460	1293	2096
B4GALNT4	ENSG00000182272.11	ENST00000329962.10	442	682	1324	2049
ADRA2C	ENSG00000184160.7	ENST00000330055.6	276	366	1035	1310
CEND1	ENSG00000184524.5	ENST00000330106.4	21	73	237	398
ELOA3	ENSG00000183791.4	ENST00000330682.2	118	159	588	716
HHIPL1	ENSG00000182218.9	ENST00000330710.9	599	669	1893	2108
KANK3	ENSG00000186994.11	ENST00000330915.7	54	97	226	360
INPP5J	ENSG00000185133.13	ENST00000331075.9	871	947	2660	2893
ASCL2	ENSG00000183734.4	ENST00000331289.4	115	182	963	1169
HIST1H1B	ENSG00000184357.4	ENST00000331442.4	1	45	1	138
HIST1H1B	ENSG00000184357.4	ENST00000331442.4	97	225	289	678
SPRR3	ENSG00000163209.14	ENST00000331860.7	48	113	292	492
FBXL6	ENSG00000182325.10	ENST00000331890.5	50	112	213	404
PTCH1	ENSG00000185920.15	ENST00000331920.10	4	53	310	462
PAXBP1	ENSG00000159086.14	ENST00000331923.8	14	152	230	649
C14orf180	ENSG00000184601.10	ENST00000331952.6	92	167	530	760
MARCH11	ENSG00000183654.8	ENST00000332432.8	3	140	207	623
OSBP2	ENSG00000184792.15	ENST00000332585.10	52	92	258	383
H1FX	ENSG00000184897.5	ENST00000333762.5	122	212	739	1014
PCLO	ENSG00000186472.19	ENST00000333891.13	651	758	2289	2615
ARHGEF25	ENSG00000240771.6	ENST00000333972.11	63	191	224	613
LCE5A	ENSG00000186207.4	ENST00000334269.2	1	117	177	530
ADGRA3	ENSG00000152990.13	ENST00000334304.9	1	65	271	468
SOWAHB	ENSG00000186212.3	ENST00000334306.3	82	196	542	889
LCE1F	ENSG00000240386.3	ENST00000334371.3	1	111	1	336
HSP90AA1	ENSG00000080824.18	ENST00000334701.11	338	414	1294	1527
RAX	ENSG00000134438.9	ENST00000334889.3	52	123	341	559
RSBN1L	ENSG00000187257.15	ENST00000334955.12	60	263	205	819
H1FNT	ENSG00000187166.1	ENST00000335017.1	129	220	697	975
FOXE3	ENSG00000186790.5	ENST00000335071.3	7	74	263	469
LCE1A	ENSG00000186844.5	ENST00000335123.3	1	109	1	330
PAQR6	ENSG00000160781.16	ENST00000335852.6	300	346	1579	1722
SNTB2	ENSG00000168807.16	ENST00000336278.8	52	119	192	398
SPAG17	ENSG00000155761.13	ENST00000336338.9	1168	1224	3568	3741
SPTY2D1	ENSG00000179119.14	ENST00000336349.5	365	521	1329	1802
C6orf223	ENSG00000181577.15	ENST00000336600.5	110	202	348	629
DHX15	ENSG00000109606.12	ENST00000336812.4	6	114	173	502
EPB41L2	ENSG00000079819.18	ENST00000337057.7	135	182	585	731
CLPTM1	ENSG00000104853.15	ENST00000337392.9	601	664	1951	2145
FIP1L1	ENSG00000145216.15	ENST00000337488.10	349	581	1239	1940
RTN4	ENSG00000115310.17	ENST00000337526.10	11	185	275	802
MEN1	ENSG00000133895.14	ENST00000337652.5	459	508	1879	2031
ZFP92	ENSG00000189420.8	ENST00000338647.6	371	415	1112	1249
METTL24	ENSG00000053328.8	ENST00000338882.4	31	71	91	216
PSPC1	ENSG00000121390.18	ENST00000338910.8	13	63	197	352
PSPC1	ENSG00000121390.18	ENST00000338910.8	298	461	1052	1546
PRRC2C	ENSG00000117523.16	ENST00000338920.8	1025	1101	3310	3543
PRRC2C	ENSG00000117523.16	ENST00000338920.8	1398	1446	4429	4578
RPL14	ENSG00000188846.13	ENST00000338970.10	122	214	433	714
SDC3	ENSG00000162512.15	ENST00000339394.6	1	57	176	349
VMAC	ENSG00000187650.3	ENST00000339485.3	108	149	355	483
DYRK1A	ENSG00000157540.20	ENST00000339659.9	480	679	2908	3510
SPAG8	ENSG00000137098.13	ENST00000340291.6	20	218	183	782
SOX18	ENSG00000203883.6	ENST00000340356.8	165	207	618	749
FSCB	ENSG00000189139.5	ENST00000340446.4	316	389	1238	1462
FSCB	ENSG00000189139.5	ENST00000340446.4	464	704	1682	2407
RANBP3	ENSG00000031823.14	ENST00000340578.10	37	106	167	379
ADGRL1	ENSG00000072071.16	ENST00000340736.10	1294	1417	4178	4552
H1F0	ENSG00000189060.5	ENST00000340857.3	94	193	732	1034
CAPRIN1	ENSG00000135387.20	ENST00000341394.8	1	54	190	354
SKOR1	ENSG00000188779.10	ENST00000341418.9	18	104	52	315
LRRC37B	ENSG00000185158.12	ENST00000341671.11	276	320	831	968
DNER	ENSG00000187957.7	ENST00000341772.4	1	55	136	303
C6orf132	ENSG00000188112.8	ENST00000341865.8	959	1001	2875	3006
EPB41L3	ENSG00000082397.17	ENST00000341928.6	12	53	375	503
SOX12	ENSG00000177732.8	ENST00000342665.4	107	266	649	1131
SYDE1	ENSG00000105137.12	ENST00000342784.6	26	163	107	523
CXorf67	ENSG00000187690.3	ENST00000342995.3	33	92	199	381
CXorf67	ENSG00000187690.3	ENST00000342995.3	253	333	859	1104
RASAL3	ENSG00000105122.12	ENST00000343625.11	90	138	354	503
RASAL3	ENSG00000105122.12	ENST00000343625.11	788	838	2448	2603
HIST1H1C	ENSG00000187837.3	ENST00000343677.3	1	47	1	144
HIST1H1C	ENSG00000187837.3	ENST00000343677.3	97	212	289	639
TMEM198	ENSG00000188760.10	ENST00000344458.6	261	312	1366	1524
ABCB10	ENSG00000135776.4	ENST00000344517.4	45	175	176	571
SPATA31D1	ENSG00000214929.3	ENST00000344803.2	538	588	1659	1814
CACNA1H	ENSG00000196557.12	ENST00000348261.10	3	67	375	572
ZDHHC1	ENSG00000159714.11	ENST00000348579.6	384	448	1492	1689
MYL1	ENSG00000168530.15	ENST00000352451.3	1	54	149	313
SPTBN4	ENSG00000160460.15	ENST00000352632.7	626	710	1962	2219
SPTBN4	ENSG00000160460.15	ENST00000352632.7	2201	2418	6687	7343
FOSB	ENSG00000125740.13	ENST00000353609.7	89	180	857	1135
MAGI2	ENSG00000187391.20	ENST00000354212.8	1308	1445	4176	4592
HRCT1	ENSG00000196196.2	ENST00000354323.2	60	114	274	441
ACAP3	ENSG00000131584.18	ENST00000354700.9	587	657	1962	2177
MYL4	ENSG00000198336.9	ENST00000354968.5	1	56	129	299
SHTN1	ENSG00000187164.19	ENST00000355371.8	272	384	1312	1653
ARID4A	ENSG00000032219.18	ENST00000355431.7	522	576	1937	2104
AC008397.2	ENSG00000285188.1	ENST00000355502.7	647	709	2811	3002
C2CD4A	ENSG00000198535.5	ENST00000355522.5	120	183	499	693
SORBS2	ENSG00000154556.18	ENST00000355634.9	705	757	2827	2988
MBD6	ENSG00000166987.14	ENST00000355673.7	716	898	2502	3053
PCNX3	ENSG00000197136.4	ENST00000355703.3	1864	1963	6129	6431
MXRA7	ENSG00000182534.13	ENST00000355797.7	1	126	10	390
KHDRBS3	ENSG00000131773.13	ENST00000355849.9	181	263	951	1202
FBRS	ENSG00000156860.15	ENST00000356166.10	2	153	1092	1550
CDAN1	ENSG00000140326.13	ENST00000356231.4	108	170	348	539
AMPH	ENSG00000078053.16	ENST00000356264.6	470	529	1624	1806
SOWAHC	ENSG00000198142.4	ENST00000356454.4	101	143	457	588
RSPO1	ENSG00000169218.13	ENST00000356545.6	212	252	1347	1472
SON	ENSG00000159140.19	ENST00000356577.8	957	1282	3344	4324
SON	ENSG00000159140.19	ENST00000356577.8	1344	1470	4505	4888
HVCN1	ENSG00000122986.13	ENST00000356742.9	45	86	887	1015
PPP1R26	ENSG00000196422.10	ENST00000356818.6	669	710	2554	2682
ANK2	ENSG00000145362.17	ENST00000357077.8	2238	2278	6765	6890
ZDHHC9	ENSG00000188706.12	ENST00000357166.10	316	363	1338	1484
BCL11B	ENSG00000127152.17	ENST00000357195.7	503	670	1517	2023
SMC4	ENSG00000113810.15	ENST00000357388.7	8	54	473	616
FXR1	ENSG00000114416.17	ENST00000357559.8	420	478	1642	1821
MYBPC2	ENSG00000086967.9	ENST00000357701.5	1	53	52	213
CREB5	ENSG00000146592.16	ENST00000357727.6	261	347	1171	1434
HMX3	ENSG00000188620.9	ENST00000357878.5	178	224	621	764
CNOT3	ENSG00000088038.18	ENST00000358389.7	314	513	2523	3125
ANKRD17	ENSG00000132466.18	ENST00000358602.8	1	143	118	549
ZXDA	ENSG00000198205.6	ENST00000358697.5	214	268	1040	1207
FAM76B	ENSG00000077458.12	ENST00000358780.9	142	208	737	940
STIP1	ENSG00000168439.16	ENST00000358794.9	237	279	1262	1393
FAM114A1	ENSG00000197712.11	ENST00000358869.4	394	450	1356	1529
AP2A1	ENSG00000196961.12	ENST00000359032.9	699	744	2095	2235
PHF2	ENSG00000197724.10	ENST00000359246.8	471	543	1778	1999
NUP214	ENSG00000126883.16	ENST00000359428.9	1383	1493	4291	4626
NUP214	ENSG00000126883.16	ENST00000359428.9	1581	2089	4885	6414
TCF20	ENSG00000100207.18	ENST00000359486.7	1527	1597	4716	4931
RYR1	ENSG00000196218.12	ENST00000359596.7	4240	4629	12718	13890
ELF3	ENSG00000163435.15	ENST00000359651.7	176	216	3718	3843
G3BP2	ENSG00000138757.14	ENST00000359707.8	182	312	1330	1725
LCE1B	ENSG00000196734.8	ENST00000360090.3	1	117	477	830
MAP4	ENSG00000047849.21	ENST00000360240.10	686	829	2575	3009
SCAF1	ENSG00000126461.14	ENST00000360565.7	164	313	614	1066
CLIC6	ENSG00000159212.12	ENST00000360731.7	1	159	1	480
CLIC6	ENSG00000159212.12	ENST00000360731.7	343	414	1027	1245
ANKHD1	ENSG00000131503.20	ENST00000360839.6	1424	1508	4424	4681
EIF3B	ENSG00000106263.17	ENST00000360876.8	3	113	63	398
C11orf80	ENSG00000173715.16	ENST00000360962.9	604	650	1810	1953
DUSP27	ENSG00000198842.9	ENST00000361200.6	1020	1061	3224	3352
ASTN2	ENSG00000148219.16	ENST00000361209.6	1	126	133	513
DENND4B	ENSG00000198837.9	ENST00000361217.8	283	324	1266	1394
FAM189B	ENSG00000160767.20	ENST00000361361.6	613	667	2347	2514
ZNF318	ENSG00000171467.15	ENST00000361428.2	1	124	79	453
ZNF318	ENSG00000171467.15	ENST00000361428.2	627	672	1957	2097
NRG2	ENSG00000158458.19	ENST00000361474.5	646	804	2161	2640
RUNDC1	ENSG00000198863.7	ENST00000361677.5	2	65	16	210
ISLR2	ENSG00000167178.15	ENST00000361742.7	498	542	2261	2398
KIF1BP	ENSG00000198954.7	ENST00000361983.6	48	88	254	379
ZNF652	ENSG00000198740.8	ENST00000362063.6	190	231	887	1015
RYR2	ENSG00000198626.15	ENST00000366574.6	4409	4467	13542	13721
TRIM67	ENSG00000119283.15	ENST00000366653.5	249	304	745	915
OTX1	ENSG00000115507.9	ENST00000366671.7	99	317	571	1230
RHOU	ENSG00000116574.5	ENST00000366691.3	1	66	667	867
GJC2	ENSG00000198835.3	ENST00000366714.2	117	200	524	778
ACBD3	ENSG00000182827.8	ENST00000366812.5	12	80	89	298
ENAH	ENSG00000154380.17	ENST00000366844.7	130	390	840	1625
FBXO28	ENSG00000143756.11	ENST00000366862.9	13	60	80	226
HLX	ENSG00000136630.12	ENST00000366903.7	343	481	1485	1904
MARC2	ENSG00000117791.15	ENST00000366913.7	3	52	205	357
NENF	ENSG00000117691.9	ENST00000366988.4	1	47	58	201
NUCKS1	ENSG00000069275.12	ENST00000367142.4	186	242	859	1032
LGR6	ENSG00000133067.17	ENST00000367278.7	691	731	2160	2285
SASH1	ENSG00000111961.17	ENST00000367467.7	1	47	476	619
SHCBP1L	ENSG00000157060.15	ENST00000367547.7	63	108	424	564
AXDND1	ENSG00000162779.21	ENST00000367618.7	959	1011	3262	3423
OLIG3	ENSG00000177468.6	ENST00000367734.3	165	205	573	698
NES	ENSG00000132688.10	ENST00000368223.3	1400	1445	4331	4471
UBQLN4	ENSG00000160803.7	ENST00000368309.3	80	179	331	633
HCN3	ENSG00000143630.9	ENST00000368358.3	637	736	1917	2219
SMCP	ENSG00000163206.5	ENST00000368765.3	4	73	160	372
LCE1E	ENSG00000186226.8	ENST00000368770.3	1	117	54	407
C1orf68	ENSG00000198854.5	ENST00000368775.3	184	245	550	738
LCE2A	ENSG00000187173.3	ENST00000368779.1	1	88	52	318
LCE2B	ENSG00000159455.8	ENST00000368780.3	1	78	55	291
LCE2C	ENSG00000187180.3	ENST00000368783.1	1	86	56	316
LCE2D	ENSG00000187223.3	ENST00000368784.1	1	89	56	325
FLG	ENSG00000143631.10	ENST00000368799.1	381	430	1177	1329
FLG	ENSG00000143631.10	ENST00000368799.1	521	631	1597	1932
FLG	ENSG00000143631.10	ENST00000368799.1	688	728	2098	2223
FLG	ENSG00000143631.10	ENST00000368799.1	846	945	2572	2874
FLG	ENSG00000143631.10	ENST00000368799.1	1170	1308	3544	3963
FLG	ENSG00000143631.10	ENST00000368799.1	1354	1394	4096	4221
FLG	ENSG00000143631.10	ENST00000368799.1	1640	1722	4954	5205
FLG	ENSG00000143631.10	ENST00000368799.1	1825	1867	5509	5640
FLG	ENSG00000143631.10	ENST00000368799.1	1964	2030	5926	6129
FLG	ENSG00000143631.10	ENST00000368799.1	2145	2191	6469	6612
FLG	ENSG00000143631.10	ENST00000368799.1	2289	2379	6901	7176
FLG	ENSG00000143631.10	ENST00000368799.1	2500	2548	7534	7683
FLG	ENSG00000143631.10	ENST00000368799.1	2616	2679	7882	8076
FLG	ENSG00000143631.10	ENST00000368799.1	2801	3003	8437	9048
FLG	ENSG00000143631.10	ENST00000368799.1	3125	3242	9409	9765
FLG	ENSG00000143631.10	ENST00000368799.1	3585	3675	10789	11064
FLG	ENSG00000143631.10	ENST00000368799.1	3816	3885	11482	11694
HRNR	ENSG00000197915.5	ENST00000368801.2	160	2834	554	8581
MMP21	ENSG00000154485.4	ENST00000368808.3	106	170	316	513
SLC16A10	ENSG00000112394.16	ENST00000368851.9	26	68	251	382
TACC2	ENSG00000138162.18	ENST00000369005.5	1946	2010	6176	6373
RPRD2	ENSG00000163125.15	ENST00000369068.4	1357	1460	4073	4387
VAX1	ENSG00000148704.12	ENST00000369206.5	179	293	535	882
PNISR	ENSG00000132424.15	ENST00000369239.9	376	416	1331	1456
ADRB1	ENSG00000043591.5	ENST00000369295.3	6	56	93	248
ADRB1	ENSG00000043591.5	ENST00000369295.3	259	319	852	1037
ADAM30	ENSG00000134249.6	ENST00000369400.1	725	774	2332	2484
PRSS35	ENSG00000146250.6	ENST00000369700.3	194	241	757	903
SORCS3	ENSG00000156395.12	ENST00000369701.7	45	85	360	485
RBM15	ENSG00000162775.14	ENST00000369784.7	283	325	1747	1878
LZTS2	ENSG00000107816.17	ENST00000370220.1	155	311	3526	3999
OGFRL1	ENSG00000119900.8	ENST00000370435.4	21	85	195	392
FRAT1	ENSG00000165879.8	ENST00000371021.4	5	112	200	526
CACNA1B	ENSG00000148408.12	ENST00000371372.5	868	993	2747	3127
CACNA1B	ENSG00000148408.12	ENST00000371372.5	2086	2126	6401	6526
NKAP	ENSG00000101882.9	ENST00000371410.4	1	280	168	1010
LRRC26	ENSG00000184709.7	ENST00000371542.3	291	332	979	1107
HSP90AB1	ENSG00000096384.19	ENST00000371554.2	211	282	845	1063
LUZP4	ENSG00000102021.10	ENST00000371920.3	181	240	548	730
PREX1	ENSG00000124126.13	ENST00000371941.3	1	45	24	161
SURF6	ENSG00000148296.6	ENST00000372022.5	56	186	432	827
RALGDS	ENSG00000160271.15	ENST00000372050.7	251	369	773	1132
VEGFA	ENSG00000112715.21	ENST00000372055.8	60	181	178	546
DDX31	ENSG00000125485.17	ENST00000372159.7	34	90	252	425
C9orf50	ENSG00000179058.6	ENST00000372478.4	69	134	407	607
ENDOG	ENSG00000167136.6	ENST00000372642.4	13	75	248	439
SMAP2	ENSG00000084070.11	ENST00000372718.7	308	372	1346	1543
BHLHB9	ENSG00000198908.11	ENST00000372735.1	7	48	604	732
JPH2	ENSG00000149596.6	ENST00000372980.3	614	672	2713	2892
YRDC	ENSG00000196449.3	ENST00000373044.2	11	56	36	176
MAP7D1	ENSG00000116871.15	ENST00000373151.6	2	218	220	873
MAP7D1	ENSG00000116871.15	ENST00000373151.6	425	720	1489	2379
TTC16	ENSG00000167094.15	ENST00000373289.3	549	608	1725	1907
MAFB	ENSG00000204103.3	ENST00000373313.2	123	206	757	1011
DLGAP3	ENSG00000116544.11	ENST00000373347.5	194	264	849	1064
RNF19B	ENSG00000116514.16	ENST00000373456.11	35	129	103	390
NAP1L2	ENSG00000186462.8	ENST00000373517.3	23	86	423	617
TXLNA	ENSG00000084652.15	ENST00000373609.1	18	61	333	467
MEGF9	ENSG00000106780.8	ENST00000373930.3	1	203	113	724
ZWINT	ENSG00000122952.16	ENST00000373944.7	1	43	40	171
SCAND1	ENSG00000171222.10	ENST00000373991.3	36	85	1177	1329
MED12	ENSG00000184634.15	ENST00000374080.7	1727	1791	5211	5408
POLE3	ENSG00000148229.12	ENST00000374171.4	92	146	445	612
PHF1	ENSG00000112511.17	ENST00000374516.7	488	539	1733	1891
STARD8	ENSG00000130052.13	ENST00000374599.7	442	512	1439	1654
SLC39A7	ENSG00000112473.17	ENST00000374677.7	26	125	449	751
SLC39A7	ENSG00000112473.17	ENST00000374677.7	241	283	1094	1225
FZD8	ENSG00000177283.7	ENST00000374694.2	155	240	1312	1572
GALNT12	ENSG00000119514.6	ENST00000375011.3	3	84	7	255
MAGED2	ENSG00000102316.16	ENST00000375068.5	208	267	855	1037
MAGED2	ENSG00000102316.16	ENST00000375068.5	526	605	1809	2051
HABP4	ENSG00000130956.13	ENST00000375249.4	45	101	208	381
HABP4	ENSG00000130956.13	ENST00000375249.4	165	290	568	948
ZBTB12	ENSG00000204366.3	ENST00000375527.2	137	208	585	803
EHMT2	ENSG00000204371.11	ENST00000375528.8	1	55	21	188
CROCC	ENSG00000058453.16	ENST00000375541.9	479	523	1504	1641
SPEN	ENSG00000065526.10	ENST00000375759.7	1760	1804	5482	5619
SHC3	ENSG00000148082.9	ENST00000375835.8	74	142	527	736
IRS2	ENSG00000185950.8	ENST00000375856.4	362	500	1599	2018
BAG6	ENSG00000204463.12	ENST00000375964.10	200	269	912	1124
MYLK2	ENSG00000101306.10	ENST00000375994.6	15	61	316	459
PRRC2A	ENSG00000204469.12	ENST00000376033.2	829	1075	2719	3462
PRRC2A	ENSG00000204469.12	ENST00000376033.2	1380	1460	4372	4617
APBB1IP	ENSG00000077420.15	ENST00000376236.8	125	170	828	968
HNRNPK	ENSG00000165119.20	ENST00000376263.7	233	336	921	1235
GPR158	ENSG00000151025.10	ENST00000376351.3	829	869	2844	2969
DHX16	ENSG00000204560.9	ENST00000376442.7	103	171	503	712
PTF1A	ENSG00000168267.6	ENST00000376504.3	72	178	418	741
MSRB2	ENSG00000148450.12	ENST00000376510.7	2	44	107	238
PPP1R10	ENSG00000204569.9	ENST00000376511.6	306	346	1469	1594
PRR3	ENSG00000204576.11	ENST00000376560.7	51	104	610	774
HS6ST3	ENSG00000185352.8	ENST00000376705.3	37	129	133	414
VSX1	ENSG00000100987.14	ENST00000376709.8	43	132	396	668
MAP3K14	ENSG00000006062.15	ENST00000376926.8	710	810	2359	2664
CASZ1	ENSG00000130940.14	ENST00000377022.7	1601	1758	5119	5595
CNNM4	ENSG00000158158.11	ENST00000377075.2	1	44	99	233
ATXN2	ENSG00000204842.15	ENST00000377617.7	17	251	211	918
SHB	ENSG00000107338.9	ENST00000377707.3	113	175	903	1094
TCOF1	ENSG00000070814.19	ENST00000377797.7	361	467	1189	1512
GPR153	ENSG00000158292.6	ENST00000377893.2	427	598	1539	2057
PRR20B	ENSG00000204918.3	ENST00000377930.1	51	113	384	575
PRR20A	ENSG00000204919.1	ENST00000377931.1	51	113	384	575
PCDH8	ENSG00000136099.13	ENST00000377942.7	776	816	2530	2655
CKAP4	ENSG00000136026.13	ENST00000378026.4	8	127	159	521
AJAP1	ENSG00000196581.10	ENST00000378191.4	98	156	673	852
LRRC47	ENSG00000130764.9	ENST00000378251.2	252	306	782	949
SOWAHA	ENSG00000198944.5	ENST00000378693.3	145	304	468	950
ZFC3H1	ENSG00000133858.15	ENST00000378743.7	32	187	453	923
ARX	ENSG00000004848.7	ENST00000379044.4	72	274	425	1036
ZFX	ENSG00000005889.15	ENST00000379188.7	71	111	310	435
UBAP2	ENSG00000137073.21	ENST00000379238.5	103	158	425	595
TXNDC5	ENSG00000239264.8	ENST00000379757.8	1	60	39	221
ARIH1	ENSG00000166233.14	ENST00000379887.8	1	110	315	647
RREB1	ENSG00000124782.19	ENST00000379938.6	1480	1537	4975	5151
EMILIN1	ENSG00000138080.13	ENST00000380320.8	129	176	884	1030
C2CD4B	ENSG00000205502.3	ENST00000380392.3	114	232	469	828
ZNF768	ENSG00000169957.9	ENST00000380412.6	50	155	324	644
IGSF5	ENSG00000183067.5	ENST00000380588.4	267	328	902	1090
EBF4	ENSG00000088881.20	ENST00000380648.8	446	533	1604	1870
AMELX	ENSG00000125363.14	ENST00000380712.7	105	197	381	662
WRNIP1	ENSG00000124535.15	ENST00000380773.8	142	212	633	848
FOXC1	ENSG00000054598.7	ENST00000380874.3	233	457	1171	1848
STK35	ENSG00000125834.12	ENST00000381482.7	29	144	356	706
NOL10	ENSG00000115761.15	ENST00000381685.9	498	555	1598	1774
CYS1	ENSG00000205795.4	ENST00000381813.4	13	65	225	386
SMARCA2	ENSG00000080503.23	ENST00000382203.5	1490	1557	4677	4883
DMRT2	ENSG00000173253.15	ENST00000382251.7	24	115	399	677
ZNF316	ENSG00000205903.6	ENST00000382252.5	504	577	2066	2290
RNF215	ENSG00000099999.14	ENST00000382363.7	1	64	76	270
C9orf66	ENSG00000183784.7	ENST00000382387.4	57	98	666	794
C9orf66	ENSG00000183784.7	ENST00000382387.4	234	274	1197	1322
RP1L1	ENSG00000183638.5	ENST00000382483.3	863	923	2811	2996
TRIM71	ENSG00000206557.5	ENST00000383763.5	20	60	121	246
FLG2	ENSG00000143520.6	ENST00000388718.5	371	1676	1184	5104
FLG2	ENSG00000143520.6	ENST00000388718.5	1764	1916	5363	5824
FLG2	ENSG00000143520.6	ENST00000388718.5	1991	2256	6044	6844
FAM83H	ENSG00000180921.6	ENST00000388913.3	355	395	1189	1314
FOXI2	ENSG00000186766.7	ENST00000388920.4	33	98	136	336
BORCS6	ENSG00000196544.7	ENST00000389017.5	147	270	1206	1580
RPH3A	ENSG00000089169.14	ENST00000389385.8	266	315	1293	1445
GXYLT2	ENSG00000172986.12	ENST00000389617.8	1	108	162	488
RTF1	ENSG00000137815.14	ENST00000389629.8	126	358	388	1089
ZXDC	ENSG00000070476.14	ENST00000389709.7	2	126	58	435
CCDC88C	ENSG00000015133.18	ENST00000389857.10	1760	1816	5365	5538
AKT1S1	ENSG00000204673.10	ENST00000391835.1	67	138	1572	1790
PTOV1	ENSG00000104960.15	ENST00000391842.5	2	56	174	341
PGBD5	ENSG00000177614.10	ENST00000391860.6	46	107	579	767
DACT3	ENSG00000197380.10	ENST00000391916.6	258	436	846	1385
MAP3K4	ENSG00000085511.19	ENST00000392142.8	1	58	149	325
MAP3K4	ENSG00000085511.19	ENST00000392142.8	1172	1228	3662	3835
TDG	ENSG00000139372.14	ENST00000392872.7	41	81	355	480
ZNF800	ENSG00000048405.9	ENST00000393313.5	153	203	1049	1204
GAP43	ENSG00000172020.12	ENST00000393780.3	115	248	811	1215
RPL24	ENSG00000114391.12	ENST00000394077.7	92	156	380	577
G3BP1	ENSG00000145907.14	ENST00000394123.7	281	321	986	1111
NR2F2	ENSG00000185551.14	ENST00000394166.7	10	77	1417	1623
IRX5	ENSG00000176842.14	ENST00000394636.8	186	338	893	1354
SP9	ENSG00000217236.1	ENST00000394967.2	52	123	301	519
ZBTB46	ENSG00000130584.10	ENST00000395104.5	514	578	1706	1903
BRD2	ENSG00000204256.12	ENST00000395287.5	452	618	1523	2026
MYL3	ENSG00000160808.9	ENST00000395869.5	1	46	53	193
PRR34	ENSG00000182257.7	ENST00000396008.3	2	111	55	387
JMY	ENSG00000152409.8	ENST00000396137.4	48	106	604	783
MIA2	ENSG00000150527.17	ENST00000396158.6	525	568	1909	2043
SLC30A5	ENSG00000145740.18	ENST00000396591.7	534	596	2210	2401
DDX17	ENSG00000100201.20	ENST00000396821.7	12	121	134	466
SFMBT2	ENSG00000198879.11	ENST00000397167.5	748	794	2435	2578
DDX51	ENSG00000185163.9	ENST00000397333.3	12	161	73	525
CDH24	ENSG00000139880.19	ENST00000397359.7	706	749	2376	2510
DUSP8	ENSG00000184545.10	ENST00000397374.7	302	475	1032	1556
AKAP8L	ENSG00000011243.17	ENST00000397410.9	553	632	1788	2030
CRAMP1	ENSG00000007545.15	ENST00000397412.7	3	46	106	240
TMEM80	ENSG00000177042.14	ENST00000397510.7	37	84	290	436
BICDL1	ENSG00000135127.11	ENST00000397558.6	25	89	73	270
ROBO3	ENSG00000154134.14	ENST00000397801.5	1076	1129	3418	3582
ROBO3	ENSG00000154134.14	ENST00000397801.5	1324	1385	4162	4350
POLR3D	ENSG00000168495.12	ENST00000397802.8	10	52	243	374
KIAA1211L	ENSG00000196872.11	ENST00000397899.6	429	576	1617	2063
VGLL3	ENSG00000206538.8	ENST00000398399.6	208	270	986	1177
PAX1	ENSG00000125813.13	ENST00000398485.6	376	418	1180	1311
ZSWIM8	ENSG00000214655.10	ENST00000398706.6	1158	1226	3727	3936
RBM12B	ENSG00000183808.11	ENST00000399300.6	542	842	1838	2743
QSER1	ENSG00000060749.15	ENST00000399302.7	1459	1500	4642	4770
MAP3K1	ENSG00000095015.5	ENST00000399503.3	120	169	358	510
RBMXL1	ENSG00000213516.9	ENST00000399794.6	83	389	963	1886
SEL1L3	ENSG00000091490.10	ENST00000399878.7	1082	1128	3367	3510
SIAH3	ENSG00000215475.4	ENST00000400405.3	51	110	258	440
HMX1	ENSG00000215612.7	ENST00000400677.4	42	204	327	818
FAAP20	ENSG00000162585.16	ENST00000400919.7	4	44	36	161
KIAA1522	ENSG00000162522.10	ENST00000401073.6	34	89	170	340
GP5	ENSG00000178732.5	ENST00000401815.1	444	485	1402	1530
RBM33	ENSG00000184863.10	ENST00000401878.7	302	382	1102	1347
RBM33	ENSG00000184863.10	ENST00000401878.7	469	668	1603	2205
CACNA1I	ENSG00000100346.17	ENST00000402142.3	2032	2178	6094	6537
CGREF1	ENSG00000138028.15	ENST00000402394.5	203	298	876	1166
AKAP12	ENSG00000131016.16	ENST00000402676.6	2	53	244	402
INO80D	ENSG00000114933.15	ENST00000403263.5	524	565	1975	2103
C16orf86	ENSG00000159761.14	ENST00000403458.8	206	280	771	998
MAST4	ENSG00000069020.18	ENST00000403625.6	20	114	353	640
KCTD17	ENSG00000100379.17	ENST00000403888.7	198	294	593	886
SDK1	ENSG00000146555.18	ENST00000404826.6	1	74	140	364
NCOR2	ENSG00000196498.13	ENST00000405201.5	756	912	2267	2740
NOLC1	ENSG00000166197.16	ENST00000405356.5	132	606	629	2056
MEX3C	ENSG00000176624.10	ENST00000406189.3	1	219	1	660
SLC22A23	ENSG00000137266.14	ENST00000406686.7	5	65	13	198
MBD5	ENSG00000204406.13	ENST00000407073.5	565	616	2690	2848
MATN3	ENSG00000132031.12	ENST00000407540.7	2	75	67	291
ARMC5	ENSG00000140691.16	ENST00000408912.7	135	229	720	1007
ARMC5	ENSG00000140691.16	ENST00000408912.7	909	951	3042	3173
CEBPD	ENSG00000221869.4	ENST00000408965.3	8	137	988	1380
CYSRT1	ENSG00000197191.4	ENST00000409414.1	143	183	914	1039
ZC3H12D	ENSG00000178199.13	ENST00000409806.7	296	337	1205	1333
TBC1D10B	ENSG00000169221.13	ENST00000409939.7	646	790	2017	2454
AGFG1	ENSG00000173744.17	ENST00000409979.6	205	259	883	1050
PRPF40A	ENSG00000196504.16	ENST00000410080.6	88	169	612	860
EWSR1	ENSG00000182944.17	ENST00000414183.6	447	660	1360	2004
ARTN	ENSG00000117407.16	ENST00000414809.7	29	149	867	1232
CSTF2	ENSG00000101811.13	ENST00000415585.6	241	292	779	937
CSTF2	ENSG00000101811.13	ENST00000415585.6	362	497	1142	1552
MFSD1	ENSG00000118855.18	ENST00000415822.6	42	82	265	390
E2F5	ENSG00000133740.10	ENST00000416274.6	1	58	35	211
SCAF8	ENSG00000213079.9	ENST00000417268.3	1107	1147	3364	3489
DIP2A	ENSG00000160305.17	ENST00000417564.2	168	218	523	678
SP8	ENSG00000164651.16	ENST00000418710.2	28	190	170	661
SP8	ENSG00000164651.16	ENST00000418710.2	303	348	995	1135
PRR12	ENSG00000126464.13	ENST00000418929.6	1138	1187	3424	3576
PRR12	ENSG00000126464.13	ENST00000418929.6	1679	1746	5047	5253
ZFHX2	ENSG00000136367.13	ENST00000419474.4	1962	2064	6240	6551
KMT2B	ENSG00000272333.5	ENST00000420124.2	259	474	775	1425
CDRT15	ENSG00000223510.6	ENST00000420162.6	80	128	254	403
TMEM200B	ENSG00000253304.1	ENST00000420504.2	3	66	165	359
DDN	ENSG00000181418.7	ENST00000421952.2	106	182	338	571
CLEC2L	ENSG00000236279.6	ENST00000422142.6	1	57	73	246
NT5DC2	ENSG00000168268.10	ENST00000422318.6	2	59	44	220
RPL23A	ENSG00000198242.13	ENST00000422514.6	1	44	614	748
KIAA1549	ENSG00000122778.9	ENST00000422774.1	1	63	50	241
IRGQ	ENSG00000167378.8	ENST00000422989.5	63	119	343	516
KIF26A	ENSG00000066735.14	ENST00000423312.6	1129	1178	3385	3537
EIF4G1	ENSG00000114867.20	ENST00000424196.5	680	720	2427	2552
NPIPB5	ENSG00000243716.10	ENST00000424340.5	1035	1119	3382	3639
TANC2	ENSG00000170921.15	ENST00000424789.6	1354	1404	4064	4219
PLEKHG2	ENSG00000090924.14	ENST00000425673.5	298	352	1742	1909
PUM1	ENSG00000134644.15	ENST00000426105.6	470	782	1499	2440
TSPY4	ENSG00000233803.9	ENST00000426950.6	42	112	170	385
VWA5B2	ENSG00000145198.14	ENST00000426955.6	667	713	2099	2242
HES4	ENSG00000188290.10	ENST00000428771.6	176	246	725	940
TSPY10	ENSG00000236424.7	ENST00000428845.6	42	85	170	304
ITPKB	ENSG00000143772.9	ENST00000429204.5	53	117	497	694
CACTIN	ENSG00000105298.13	ENST00000429344.6	493	545	1530	1691
TSEN34	ENSG00000170892.10	ENST00000429671.6	121	177	460	633
ZBTB10	ENSG00000205189.11	ENST00000430430.5	39	232	894	1478
TNRC18	ENSG00000182095.14	ENST00000430969.5	890	998	3017	3346
TNRC18	ENSG00000182095.14	ENST00000430969.5	2027	2077	6428	6583
ACBD4	ENSG00000181513.14	ENST00000431281.5	254	318	1229	1426
C11orf95	ENSG00000188070.9	ENST00000433688.2	161	265	634	951
C11orf95	ENSG00000188070.9	ENST00000433688.2	371	423	1264	1425
ANKRD63	ENSG00000230778.1	ENST00000434396.1	175	237	523	714
FBRSL1	ENSG00000112787.13	ENST00000434748.2	812	1032	3454	4119
PRR20E	ENSG00000234278.3	ENST00000434815.1	51	113	384	575
AJM1	ENSG00000232434.2	ENST00000436881.2	61	146	181	441
TENT4B	ENSG00000121274.12	ENST00000436909.7	1	154	36	500
ZNF469	ENSG00000225614.2	ENST00000437464.1	957	1033	2869	3102
TAF6	ENSG00000106290.14	ENST00000437822.6	575	641	1818	2021
SNRPB	ENSG00000125835.18	ENST00000438552.6	89	239	428	883
C11orf68	ENSG00000175573.6	ENST00000438576.2	1	54	87	251
PTCHD3	ENSG00000182077.11	ENST00000438700.8	31	106	209	439
ACAN	ENSG00000157766.16	ENST00000439576.6	758	868	2646	2981
PHACTR2	ENSG00000112419.14	ENST00000440869.6	157	283	668	1051
ZNF516	ENSG00000101493.10	ENST00000443185.6	556	608	1984	2145
C16orf96	ENSG00000205832.7	ENST00000444310.4	472	616	1414	1851
TMEM238	ENSG00000233493.3	ENST00000444469.3	103	175	646	867
LAPTM4B	ENSG00000104341.16	ENST00000445593.6	33	75	777	908
CAMSAP3	ENSG00000076826.9	ENST00000446248.4	868	1069	2703	3311
HMGA1	ENSG00000137309.19	ENST00000447654.5	52	93	643	771
SMARCD2	ENSG00000108604.15	ENST00000448276.6	1	86	267	527
SKIDA1	ENSG00000180592.16	ENST00000449193.6	201	471	2854	3669
BBC3	ENSG00000105327.17	ENST00000449228.5	25	201	237	770
B3GNT9	ENSG00000237172.3	ENST00000449549.3	2	81	540	782
WEE1	ENSG00000166483.10	ENST00000450114.6	57	120	422	616
NKX1-2	ENSG00000229544.8	ENST00000451024.4	81	155	482	709
ZNF692	ENSG00000171163.15	ENST00000451251.5	477	518	1775	1903
PPM1N	ENSG00000213889.10	ENST00000451287.6	20	64	58	195
TSPY1	ENSG00000258992.6	ENST00000451548.5	42	85	170	304
PPP1R3E	ENSG00000235194.8	ENST00000452015.8	33	93	369	554
PRR20D	ENSG00000227151.4	ENST00000452123.3	51	113	384	575
TRA2B	ENSG00000136527.17	ENST00000453386.6	201	287	877	1140
DNAJB5	ENSG00000137094.14	ENST00000453597.7	9	50	53	181
MECP2	ENSG00000169057.21	ENST00000453960.6	172	215	613	747
MECP2	ENSG00000169057.21	ENST00000453960.6	349	431	1144	1395
C2CD4D	ENSG00000225556.1	ENST00000454109.1	229	272	1271	1405
SLC4A7	ENSG00000033867.16	ENST00000454389.5	254	306	981	1142
HS3ST6	ENSG00000162040.6	ENST00000454677.2	1	93	118	399
TARS	ENSG00000113407.13	ENST00000455217.6	3	43	129	254
TMEM229A	ENSG00000234224.2	ENST00000455783.2	127	243	399	752
TSPY3	ENSG00000228927.10	ENST00000457222.6	42	85	170	304
TMEM64	ENSG00000180694.13	ENST00000458549.6	8	106	200	499
TSC22D1	ENSG00000102804.14	ENST00000458659.2	50	105	639	809
TSC22D1	ENSG00000102804.14	ENST00000458659.2	190	288	1059	1358
STIM2	ENSG00000109689.15	ENST00000465503.5	523	571	1945	2094
RPL29	ENSG00000162244.11	ENST00000466397.5	117	158	490	618
WDR86	ENSG00000187260.15	ENST00000469830.2	332	465	1036	1440
CACNA2D2	ENSG00000007402.11	ENST00000479441.1	2	61	4	186
ADRM1	ENSG00000130706.12	ENST00000491935.5	141	272	626	1024
RGL2	ENSG00000237441.9	ENST00000497454.5	576	647	2222	2440
RRP1	ENSG00000160214.12	ENST00000497547.1	398	440	1309	1440
KIF1A	ENSG00000130294.16	ENST00000498729.8	881	948	2888	3094
ZCCHC3	ENSG00000247315.3	ENST00000500893.3	52	164	773	1114
BEND4	ENSG00000188848.15	ENST00000502486.5	50	162	728	1069
SH3BP2	ENSG00000087266.15	ENST00000503393.6	2	42	43	168
DLEU7	ENSG00000186047.9	ENST00000504404.1	46	99	186	350
SORCS2	ENSG00000184985.16	ENST00000507866.6	1	130	110	502
HDGFL1	ENSG00000112273.6	ENST00000510882.3	139	211	498	719
KCNN2	ENSG00000080709.15	ENST00000512097.8	196	405	1798	2430
FYB1	ENSG00000082074.16	ENST00000512982.3	384	527	1236	1670
FAM193B	ENSG00000146067.15	ENST00000514747.5	3	69	56	259
AMER2	ENSG00000165566.12	ENST00000515384.1	239	285	1383	1526
MCTP1	ENSG00000175471.19	ENST00000515393.5	128	192	382	579
RAI14	ENSG00000039560.13	ENST00000515799.5	793	839	2869	3012
UBR5	ENSG00000104517.12	ENST00000520539.5	1749	1793	5852	5989
NPIPB13	ENSG00000198064.13	ENST00000520915.5	1040	1136	3193	3486
FBXO41	ENSG00000163013.11	ENST00000521871.5	161	276	897	1247
ZFHX4	ENSG00000091656.16	ENST00000521891.6	3127	3222	9827	10117
TRNP1	ENSG00000253368.3	ENST00000522111.2	13	148	117	527
CCDC71L	ENSG00000253276.2	ENST00000523505.1	101	176	401	631
CLINT1	ENSG00000113282.13	ENST00000523908.5	563	627	1860	2057
TMPRSS13	ENSG00000137747.15	ENST00000524993.5	3	139	65	478
SOGA3	ENSG00000214338.10	ENST00000525778.5	301	357	1647	1820
CREBZF	ENSG00000137504.13	ENST00000527447.1	102	149	531	677
SMTNL1	ENSG00000214872.8	ENST00000527972.5	108	342	324	1031
CKAP5	ENSG00000175216.14	ENST00000529230.5	518	584	1599	1802
CELF1	ENSG00000149187.18	ENST00000531165.5	285	388	1132	1446
ANKHD1-EIF4EBP3	ENSG00000254996.5	ENST00000532219.5	1424	1508	4330	4587
SLC24A4	ENSG00000140090.17	ENST00000532405.5	365	420	1319	1489
MEX3A	ENSG00000254726.2	ENST00000532414.2	405	448	1213	1347
RNPC3	ENSG00000185946.15	ENST00000533099.5	213	254	873	1001
KMT2A	ENSG00000118058.21	ENST00000534358.6	1304	1372	3959	4168
APC2	ENSG00000115266.11	ENST00000535453.5	1060	1113	4891	5055
APC2	ENSG00000115266.11	ENST00000535453.5	1845	1980	7246	7656
APC2	ENSG00000115266.11	ENST00000535453.5	2044	2096	7843	8004
KIAA1147	ENSG00000257093.6	ENST00000536163.5	7	74	19	225
SH2B2	ENSG00000160999.10	ENST00000536178.3	571	651	1715	1960
HMGA2	ENSG00000149948.13	ENST00000536545.5	16	56	857	982
SALL3	ENSG00000256463.8	ENST00000537592.6	81	162	241	489
IQSEC3	ENSG00000120645.11	ENST00000538872.5	535	612	1721	1957
PDE10A	ENSG00000112541.14	ENST00000539869.3	9	265	459	1232
CACFD1	ENSG00000160325.14	ENST00000540581.5	173	232	619	801
SFSWAP	ENSG00000061936.9	ENST00000541286.5	637	808	2002	2520
CCDC166	ENSG00000255181.3	ENST00000542437.1	222	352	664	1059
ZNRF3	ENSG00000183579.15	ENST00000544604.6	1	60	176	358
EGR4	ENSG00000135625.7	ENST00000545030.1	56	103	241	387
ERFE	ENSG00000178752.15	ENST00000546354.5	1	143	1	432
HOXC11	ENSG00000123388.4	ENST00000546378.1	160	216	594	767
AGAP2	ENSG00000135439.11	ENST00000547588.5	211	331	631	996
PRPF40B	ENSG00000110844.13	ENST00000548825.6	715	777	2298	2489
RAX2	ENSG00000173976.15	ENST00000555633.2	93	144	604	762
MAP3K9	ENSG00000006432.15	ENST00000555993.6	1	60	364	546
UBAP1L	ENSG00000246922.8	ENST00000559089.5	96	231	507	917
CCDC9B	ENSG00000188549.12	ENST00000559313.5	493	533	1493	1618
RNF111	ENSG00000157450.15	ENST00000561186.5	693	748	2077	2247
TCF24	ENSG00000261787.1	ENST00000563496.1	2	62	400	585
APOBR	ENSG00000184730.10	ENST00000564831.5	1018	1061	3085	3219
DUX4	ENSG00000260596.5	ENST00000565211.1	300	423	898	1272
TGFBR3L	ENSG00000260001.6	ENST00000565886.1	14	68	163	330
SCX	ENSG00000260428.2	ENST00000567180.2	37	90	163	327
ANKFY1	ENSG00000185722.17	ENST00000570535.5	3	47	124	261
C19orf84	ENSG00000262874.1	ENST00000574814.1	95	146	345	503
CIC	ENSG00000079432.7	ENST00000575354.6	507	573	1559	1762
LRRC37A2	ENSG00000238083.7	ENST00000576629.5	230	277	1183	1329
LRRC37A2	ENSG00000238083.7	ENST00000576629.5	358	398	1567	1692
DDX42	ENSG00000198231.12	ENST00000578681.5	827	867	3080	3205
RASSF5	ENSG00000266094.7	ENST00000579436.6	46	105	209	391
VEZF1	ENSG00000136451.8	ENST00000581208.1	115	156	384	512
TMEM200C	ENSG00000206432.4	ENST00000581347.2	317	370	1595	1759
LRRC37A3	ENSG00000176809.10	ENST00000584306.5	230	277	1219	1365
LRRC37A3	ENSG00000176809.10	ENST00000584306.5	358	398	1603	1728
CCDC106	ENSG00000173581.7	ENST00000586790.5	112	163	1238	1396
MISP3	ENSG00000141854.9	ENST00000587086.2	20	63	594	728
SLC16A2	ENSG00000147100.10	ENST00000587091.5	2	86	181	438
SAFB	ENSG00000160633.12	ENST00000588852.1	310	350	981	1106
ERC1	ENSG00000082805.19	ENST00000589028.5	11	55	188	325
TTN	ENSG00000155657.26	ENST00000589042.5	278	325	1057	1203
TTN	ENSG00000155657.26	ENST00000589042.5	1394	1445	4405	4563
TTN	ENSG00000155657.26	ENST00000589042.5	10185	10261	30778	31011
TTN	ENSG00000155657.26	ENST00000589042.5	10515	11830	31768	35718
TTN	ENSG00000155657.26	ENST00000589042.5	12054	13655	36385	41193
TTN	ENSG00000155657.26	ENST00000589042.5	35225	35277	105898	106059
TTN	ENSG00000155657.26	ENST00000589042.5	35547	35587	106864	106989
TJP3	ENSG00000105289.14	ENST00000589378.5	133	185	553	714
PIP5K1C	ENSG00000186111.9	ENST00000589578.5	591	637	1771	1914
WTIP	ENSG00000142279.12	ENST00000590071.6	3	219	344	997
FHOD3	ENSG00000134775.15	ENST00000590592.5	744	784	2230	2355
PLEKHH3	ENSG00000068137.14	ENST00000591022.5	527	648	1967	2335
RINL	ENSG00000187994.13	ENST00000591812.1	216	259	733	867
RINL	ENSG00000187994.13	ENST00000591812.1	359	409	1162	1317
ZBTB45	ENSG00000119574.12	ENST00000594051.5	122	243	845	1213
PDE4C	ENSG00000105650.22	ENST00000594617.7	647	709	2178	2369
MAGIX	ENSG00000269313.5	ENST00000595224.5	3	73	7	222
DEDD2	ENSG00000160570.13	ENST00000595337.5	148	193	530	670
CCDC61	ENSG00000104983.8	ENST00000595358.5	181	350	590	1102
CCDC61	ENSG00000104983.8	ENST00000595358.5	403	443	1256	1381
MYO9B	ENSG00000099331.13	ENST00000595618.5	1049	1103	3297	3464
SLC35E1	ENSG00000127526.14	ENST00000595753.5	2	114	22	363
NUP62	ENSG00000213024.11	ENST00000596217.1	1	327	1889	2872
SUPT5H	ENSG00000196235.13	ENST00000599117.5	896	936	3053	3178
CCDC177	ENSG00000267909.2	ENST00000599174.2	6	63	340	516
CCDC177	ENSG00000267909.2	ENST00000599174.2	150	272	772	1143
PNMA8B	ENSG00000204851.6	ENST00000599531.1	144	192	1463	1612
PNMA8B	ENSG00000204851.6	ENST00000599531.1	501	631	2534	2929
TEX13A	ENSG00000268629.6	ENST00000600991.5	150	223	560	784
RNF225	ENSG00000269855.2	ENST00000601382.2	12	61	34	186
RNF225	ENSG00000269855.2	ENST00000601382.2	137	210	409	633
LCE1C	ENSG00000197084.5	ENST00000607093.1	1	117	1	354
BHLHA15	ENSG00000180535.3	ENST00000609256.1	26	80	202	369
APBB1	ENSG00000166313.18	ENST00000609360.5	134	198	500	697
U2AF1L5	ENSG00000275895.6	ENST00000610664.4	172	239	542	748
MTHFD1L	ENSG00000120254.15	ENST00000611279.4	2	71	148	360
SRRT	ENSG00000087087.19	ENST00000611405.4	296	421	1045	1425
ATRAID	ENSG00000138085.16	ENST00000611786.4	12	54	207	338
DGKK	ENSG00000274588.1	ENST00000611977.1	1	182	61	609
MARCKS	ENSG00000277443.2	ENST00000612661.1	42	331	508	1380
FADS6	ENSG00000172782.11	ENST00000612771.4	1	47	16	159
CTDP1	ENSG00000060069.16	ENST00000613122.4	444	496	1477	1638
IQSEC1	ENSG00000144711.15	ENST00000613206.1	978	1103	3035	3415
DOC2B	ENSG00000272636.3	ENST00000613549.2	34	85	257	415
CWC25	ENSG00000273559.4	ENST00000614790.4	141	302	719	1207
PRR20C	ENSG00000229665.8	ENST00000614894.4	51	113	384	575
FOXD1	ENSG00000251493.4	ENST00000615637.2	1	137	166	579
EPPK1	ENSG00000261150.2	ENST00000615648.1	2593	2644	7849	8007
EPPK1	ENSG00000261150.2	ENST00000615648.1	3129	3169	9457	9582
EPPK1	ENSG00000261150.2	ENST00000615648.1	4730	4770	14260	14385
SRCIN1	ENSG00000277363.4	ENST00000617146.4	602	648	2029	2172
HYOU1	ENSG00000149428.18	ENST00000617285.4	601	643	1926	2057
RECQL4	ENSG00000160957.12	ENST00000617875.4	270	310	850	975
NR4A3	ENSG00000119508.17	ENST00000618101.4	97	144	1057	1203
GAS2L1	ENSG00000185340.15	ENST00000618518.3	375	439	2171	2368
PRR36	ENSG00000183248.11	ENST00000618550.4	4	113	111	443
ZNF385C	ENSG00000187595.16	ENST00000618554.4	177	221	529	666
OPLAH	ENSG00000178814.16	ENST00000618853.4	1159	1199	3579	3704
IFFO1	ENSG00000010295.19	ENST00000619571.4	16	73	100	276
ACD	ENSG00000102977.14	ENST00000620338.4	32	73	431	559
REC8	ENSG00000100918.12	ENST00000620473.4	372	492	1713	2078
ADRA2B	ENSG00000274286.1	ENST00000620793.1	278	337	928	1110
ELOA3D	ENSG00000274744.1	ENST00000620881.1	118	159	352	480
SHISA8	ENSG00000234965.2	ENST00000621082.1	1	59	1	180
DDX24	ENSG00000089737.16	ENST00000621632.4	815	855	2575	2700
ARHGAP23	ENSG00000275832.4	ENST00000622683.4	1318	1378	4020	4205
SCARF2	ENSG00000244486.8	ENST00000623402.1	569	621	1777	1938
SCARF2	ENSG00000244486.8	ENST00000623402.1	717	777	2221	2406
SYNGAP1	ENSG00000197283.16	ENST00000629380.2	924	1090	2965	3468
BAG1	ENSG00000107262.21	ENST00000634734.1	2	116	4	351
SCN2A	ENSG00000136531.15	ENST00000636071.2	424	531	1647	1973
CACNA1A	ENSG00000141837.19	ENST00000638029.1	951	1035	3087	3344
CACNA1A	ENSG00000141837.19	ENST00000638029.1	2201	2250	6837	6989
ADAMTS19	ENSG00000145808.9	ENST00000638972.1	47	166	139	501
ATG9B	ENSG00000181652.19	ENST00000639579.1	3	135	83	484
HNRNPU	ENSG00000153187.19	ENST00000640218.1	52	252	384	989
ZFHX3	ENSG00000140836.16	ENST00000641206.2	3484	3645	12278	12766
IQSEC2	ENSG00000124313.14	ENST00000642864.1	1221	1333	3888	4229
CHAMP1	ENSG00000198824.6	ENST00000643483.1	136	406	2049	2864
KNG1	ENSG00000113889.13	ENST00000644859.2	427	525	1463	1762
FOXF2	ENSG00000137273.5	ENST00000645481.2	1	105	373	690
SPG7	ENSG00000197912.15	ENST00000645818.1	1	53	297	458
CTCF	ENSG00000102974.15	ENST00000646076.1	607	647	2320	2445
CHD8	ENSG00000100888.13	ENST00000646647.1	2468	2534	7712	7915
USP28	ENSG00000048028.11	ENST00000003302.8	481	521	1510	1635
DVL2	ENSG00000004975.11	ENST00000005340.9	193	233	860	985
CREB3L3	ENSG00000060566.13	ENST00000078445.6	55	99	310	447
CELSR3	ENSG00000008300.16	ENST00000164024.4	2363	2409	7368	7511
CELSR3	ENSG00000008300.16	ENST00000164024.4	3148	3295	9723	10169
BCL3	ENSG00000069399.14	ENST00000164227.9	362	453	1328	1606
REXO1	ENSG00000079313.14	ENST00000170168.8	541	612	1726	1944
TRO	ENSG00000067445.20	ENST00000173898.11	731	966	2303	3013
MICALL1	ENSG00000100139.13	ENST00000215957.10	467	542	1525	1755
ZBED4	ENSG00000100426.6	ENST00000216268.5	349	393	1522	1659
PNN	ENSG00000100941.8	ENST00000216832.8	450	716	1415	2218
MLNR	ENSG00000102539.5	ENST00000218721.1	199	239	595	720
OLFM4	ENSG00000102837.6	ENST00000219022.2	15	88	121	345
USP31	ENSG00000103404.14	ENST00000219689.11	1044	1134	3130	3405
NEFM	ENSG00000104722.13	ENST00000221166.9	11	55	813	950
SP4	ENSG00000105866.14	ENST00000222584.7	104	162	528	707
NUFIP2	ENSG00000108256.8	ENST00000225388.8	371	413	1170	1301
PRDM4	ENSG00000110851.11	ENST00000228437.9	30	70	548	673
GLI1	ENSG00000111087.9	ENST00000228682.6	529	570	1676	1804
ELK3	ENSG00000111145.7	ENST00000228741.7	197	263	915	1118
NUP155	ENSG00000113569.15	ENST00000231498.7	584	624	1954	2079
EIF2AK2	ENSG00000055332.17	ENST00000233057.8	187	228	882	1010
MIIP	ENSG00000116691.10	ENST00000235332.5	27	77	248	403
PRDM2	ENSG00000116731.22	ENST00000235372.11	940	1102	3674	4165
FLVCR2	ENSG00000119686.9	ENST00000238667.8	14	73	396	578
HOXB5	ENSG00000120075.5	ENST00000239151.5	111	155	610	747
ARAP3	ENSG00000120318.15	ENST00000239440.8	1497	1543	4555	4698
FAM53C	ENSG00000120709.10	ENST00000239906.9	219	259	1083	1208
EGR1	ENSG00000120738.7	ENST00000239938.4	151	213	723	914
EGR1	ENSG00000120738.7	ENST00000239938.4	422	523	1536	1844
TSHZ3	ENSG00000121297.6	ENST00000240587.4	119	167	683	832
EGR2	ENSG00000122877.15	ENST00000242480.3	428	471	1608	1742
MAGEA9	ENSG00000123584.7	ENST00000243314.5	28	70	369	500
MAGEA10	ENSG00000124260.11	ENST00000244096.7	18	84	485	688
PSD4	ENSG00000125637.15	ENST00000245796.10	424	481	1465	1641
NR1D1	ENSG00000126368.5	ENST00000246672.3	49	121	776	997
WNK4	ENSG00000126562.16	ENST00000246914.9	795	998	2404	3018
MAGEC2	ENSG00000046774.9	ENST00000247452.3	77	124	577	723
PEX1	ENSG00000127980.15	ENST00000248633.8	1056	1105	3262	3414
SALL1	ENSG00000103449.11	ENST00000251020.8	120	193	392	616
SALL1	ENSG00000103449.11	ENST00000251020.8	264	409	824	1264
VPS35L	ENSG00000103544.14	ENST00000251143.9	142	187	472	612
CORO7	ENSG00000262246.5	ENST00000251166.8	417	475	1395	1574
MAST1	ENSG00000105613.9	ENST00000251472.8	926	967	2815	2943
MAST1	ENSG00000105613.9	ENST00000251472.8	1132	1173	3433	3561
MLLT1	ENSG00000130382.8	ENST00000252674.8	238	404	876	1379
NUTM2F	ENSG00000130950.13	ENST00000253262.8	653	707	1978	2145
GSE1	ENSG00000131149.18	ENST00000253458.11	24	88	246	443
TNS4	ENSG00000131746.12	ENST00000254051.10	279	331	994	1155
ILKAP	ENSG00000132323.8	ENST00000254654.7	25	67	249	380
PER2	ENSG00000132326.11	ENST00000254657.7	1042	1097	3404	3574
AP3B1	ENSG00000132842.13	ENST00000255194.10	662	812	2160	2615
PRPH	ENSG00000135406.13	ENST00000257860.8	4	81	1509	1745
ALPK3	ENSG00000136383.6	ENST00000258888.5	1837	1878	5676	5804
TEX2	ENSG00000136478.7	ENST00000258991.7	113	205	422	703
LMNB1	ENSG00000113368.11	ENST00000261366.9	391	437	1532	1675
CUX2	ENSG00000111249.13	ENST00000261726.10	968	1026	3056	3235
CUX2	ENSG00000111249.13	ENST00000261726.10	1382	1451	4298	4510
TUBGCP3	ENSG00000126216.14	ENST00000261965.7	147	187	626	751
PKMYT1	ENSG00000127564.16	ENST00000262300.12	402	442	1713	1838
RGS9	ENSG00000108370.16	ENST00000262406.9	486	529	1523	1657
SETD1A	ENSG00000099381.17	ENST00000262519.13	244	479	1416	2126
SETD1A	ENSG00000099381.17	ENST00000262519.13	952	1169	3540	4196
ZC3H3	ENSG00000014164.6	ENST00000262577.5	359	401	1107	1238
ZC3H3	ENSG00000014164.6	ENST00000262577.5	838	909	2544	2762
ITCH	ENSG00000078747.14	ENST00000262650.10	233	293	833	1018
ACIN1	ENSG00000100813.14	ENST00000262710.5	549	677	1973	2362
MAST3	ENSG00000099308.10	ENST00000262811.10	1080	1225	3238	3678
TCF3	ENSG00000071564.14	ENST00000262965.9	55	95	232	357
TANC1	ENSG00000115183.14	ENST00000263635.7	1646	1702	5173	5346
ZC2HC1A	ENSG00000104427.11	ENST00000263849.8	176	216	628	753
KIF1B	ENSG00000054523.17	ENST00000263934.10	1466	1527	4549	4737
FARP2	ENSG00000006607.13	ENST00000264042.7	451	495	1521	1658
CCNT2	ENSG00000082258.12	ENST00000264157.9	526	672	1606	2049
FNIP2	ENSG00000052795.12	ENST00000264433.10	76	128	301	462
MXD1	ENSG00000059728.10	ENST00000264444.6	148	188	702	827
KIAA1109	ENSG00000138688.15	ENST00000264501.8	4104	4159	12683	12853
RAD18	ENSG00000070950.9	ENST00000264926.6	407	447	1336	1461
ZFR	ENSG00000056097.15	ENST00000265069.12	425	466	1376	1504
PITX1	ENSG00000069011.15	ENST00000265340.11	188	228	979	1104
AFF4	ENSG00000072364.12	ENST00000265343.9	123	199	747	980
AFF4	ENSG00000072364.12	ENST00000265343.9	402	474	1584	1805
AFF4	ENSG00000072364.12	ENST00000265343.9	824	895	2850	3068
AFF4	ENSG00000072364.12	ENST00000265343.9	1041	1083	3501	3632
DOCK3	ENSG00000088538.12	ENST00000266037.9	1726	1771	5199	5339
TRIP11	ENSG00000100815.12	ENST00000267622.8	1316	1356	4320	4445
LYSMD2	ENSG00000140280.13	ENST00000267838.6	1	48	516	662
TTBK2	ENSG00000128881.16	ENST00000267890.10	1128	1206	3491	3730
PML	ENSG00000140464.19	ENST00000268058.7	544	585	1726	1854
ZCCHC14	ENSG00000140948.11	ENST00000268616.8	702	747	2322	2462
ASXL3	ENSG00000141431.11	ENST00000269197.11	690	762	2467	2688
CTTNBP2NL	ENSG00000143079.14	ENST00000271277.10	389	452	1390	1584
PLEKHA6	ENSG00000143850.14	ENST00000272203.7	678	722	2349	2486
CSRNP1	ENSG00000144655.14	ENST00000273153.9	13	53	215	340
EAF2	ENSG00000145088.8	ENST00000273668.6	153	220	528	734
NAF1	ENSG00000145414.8	ENST00000274054.2	93	170	471	707
ARHGAP26	ENSG00000145819.16	ENST00000274498.9	654	707	2345	2509
FRMPD3	ENSG00000147234.10	ENST00000276185.8	1163	1216	3487	3651
DLC1	ENSG00000164741.14	ENST00000276297.8	726	766	2586	2711
ANK3	ENSG00000151150.21	ENST00000280772.6	1519	1565	4747	4890
BICD1	ENSG00000151746.13	ENST00000281474.9	569	611	1808	1939
MED13L	ENSG00000123066.8	ENST00000281928.8	1530	1623	5176	5460
ZFP36L2	ENSG00000152518.7	ENST00000282388.3	268	493	1096	1776
PLEKHH2	ENSG00000152527.13	ENST00000282406.8	609	667	1935	2114
ZIC1	ENSG00000152977.9	ENST00000282928.4	386	427	1885	2013
PLEKHG4B	ENSG00000153404.14	ENST00000283426.11	1186	1235	3606	3758
JAZF1	ENSG00000153814.12	ENST00000283928.9	85	130	419	559
USP43	ENSG00000154914.16	ENST00000285199.11	714	756	2236	2367
MAGEC1	ENSG00000155495.8	ENST00000285879.4	16	56	332	457
MAGEC1	ENSG00000155495.8	ENST00000285879.4	273	384	1103	1441
MAGEC1	ENSG00000155495.8	ENST00000285879.4	483	523	1733	1858
MAGEC1	ENSG00000155495.8	ENST00000285879.4	611	686	2117	2347
MAGEC1	ENSG00000155495.8	ENST00000285879.4	736	910	2492	3019
KCNMA1	ENSG00000156113.22	ENST00000286628.13	1	82	134	382
MTERF3	ENSG00000156469.8	ENST00000287025.3	63	104	286	414
KAT6B	ENSG00000156650.13	ENST00000287239.9	478	545	1982	2188
FGFR4	ENSG00000160867.14	ENST00000292408.8	419	459	1500	1625
SHANK1	ENSG00000161681.15	ENST00000293441.5	1126	1236	3395	3730
ZNF653	ENSG00000161914.9	ENST00000293771.9	172	235	651	845
BCL6B	ENSG00000161940.10	ENST00000293805.9	146	258	528	869
SLX4	ENSG00000188827.10	ENST00000294008.3	1699	1755	5736	5909
NCKIPSD	ENSG00000213672.7	ENST00000294129.6	197	251	709	876
USP24	ENSG00000162402.13	ENST00000294383.6	1022	1075	3064	3228
C3orf30	ENSG00000163424.8	ENST00000295622.5	217	264	689	835
ABI2	ENSG00000138443.15	ENST00000295851.9	226	336	972	1307
NKX6-1	ENSG00000163623.9	ENST00000295886.4	16	191	268	798
ATXN7	ENSG00000285258.1	ENST00000295900.10	171	234	1061	1255
ATXN7	ENSG00000285258.1	ENST00000295900.10	628	755	2432	2818
IL17RD	ENSG00000144730.17	ENST00000296318.11	666	708	2085	2216
RUBCN	ENSG00000145016.15	ENST00000296343.9	341	383	1021	1152
CCDC136	ENSG00000128596.16	ENST00000297788.8	771	811	2678	2803
SNAPC4	ENSG00000165684.4	ENST00000298532.2	22	62	433	558
TCP11L2	ENSG00000166046.10	ENST00000299045.7	13	56	211	345
C16orf71	ENSG00000166246.13	ENST00000299320.9	383	426	1625	1759
DCHS1	ENSG00000166341.7	ENST00000299441.4	3243	3286	10139	10273
AGFG2	ENSG00000106351.12	ENST00000300176.8	264	304	912	1037
MAP1A	ENSG00000166963.12	ENST00000300231.5	2221	2266	7111	7251
MAPRE2	ENSG00000166974.12	ENST00000300249.9	191	242	751	909
MED1	ENSG00000125686.11	ENST00000300651.10	1064	1303	3414	4136
MED1	ENSG00000125686.11	ENST00000300651.10	1356	1396	4290	4415
TEPSIN	ENSG00000167302.10	ENST00000300714.7	391	437	1229	1372
USP32	ENSG00000170832.12	ENST00000300896.8	1355	1413	4258	4437
ANKRD11	ENSG00000167522.15	ENST00000301030.9	478	519	1893	2021
KMT2D	ENSG00000167548.15	ENST00000301067.11	2588	2630	7762	7893
CDK2AP2	ENSG00000167797.7	ENST00000301488.7	1	49	550	699
KRT16	ENSG00000186832.8	ENST00000301653.8	428	469	1347	1475
SRRM2	ENSG00000167978.16	ENST00000301740.12	2504	2751	8059	8805
DCLK2	ENSG00000170390.15	ENST00000302176.8	289	336	865	1011
BRD3	ENSG00000169925.16	ENST00000303407.11	673	725	2203	2364
LDB2	ENSG00000169744.12	ENST00000304523.9	253	295	1081	1212
SHE	ENSG00000169291.9	ENST00000304760.2	149	203	532	699
IRS1	ENSG00000169047.5	ENST00000305123.5	380	423	2159	2293
KRT74	ENSG00000170484.9	ENST00000305620.2	454	499	1408	1548
ZNF608	ENSG00000168916.15	ENST00000306315.9	158	198	908	1033
ROBO4	ENSG00000154133.14	ENST00000306534.7	524	637	2056	2400
ROBO4	ENSG00000154133.14	ENST00000306534.7	723	798	2653	2883
UBE2E1	ENSG00000170142.11	ENST00000306627.7	6	50	235	372
PITX2	ENSG00000164093.16	ENST00000306732.8	192	268	1212	1445
SYNPO2	ENSG00000172403.10	ENST00000307142.8	1010	1051	3224	3352
PARM1	ENSG00000169116.11	ENST00000307428.7	126	202	588	821
MLLT10	ENSG00000078403.16	ENST00000307729.11	581	623	1919	2050
MLLT10	ENSG00000078403.16	ENST00000307729.11	834	877	2678	2812
ELF4	ENSG00000102034.16	ENST00000308167.9	301	347	1281	1424
PDLIM2	ENSG00000120913.23	ENST00000308354.11	355	407	1102	1263
SNTG2	ENSG00000172554.11	ENST00000308624.9	164	205	619	747
B4GALT2	ENSG00000117411.16	ENST00000309519.8	85	125	329	454
TMEM255A	ENSG00000125355.15	ENST00000309720.9	302	342	1028	1153
TNKS	ENSG00000173273.15	ENST00000310430.10	1	185	27	584
CBX2	ENSG00000173894.10	ENST00000310942.8	75	142	327	533
HEG1	ENSG00000173706.13	ENST00000311127.8	640	833	1986	2570
ZBTB4	ENSG00000174282.11	ENST00000311403.4	48	143	482	772
HSPB7	ENSG00000173641.17	ENST00000311890.13	1	42	828	956
DST	ENSG00000151914.19	ENST00000312431.10	545	598	1759	1923
FGF5	ENSG00000138675.16	ENST00000312465.11	25	91	299	502
NR1D2	ENSG00000174738.12	ENST00000312521.8	3	56	326	490
TNP2	ENSG00000178279.3	ENST00000312693.3	12	80	104	313
FOXG1	ENSG00000176165.10	ENST00000313071.6	422	462	3156	3281
DVL3	ENSG00000161202.18	ENST00000313143.8	173	216	751	885
C7	ENSG00000112936.18	ENST00000313164.9	198	241	951	1085
TACC3	ENSG00000013810.18	ENST00000313288.8	124	164	476	601
NEUROG2	ENSG00000178403.3	ENST00000313341.3	175	247	850	1071
TEX44	ENSG00000177673.3	ENST00000313965.3	312	352	985	1110
TMEM40	ENSG00000088726.15	ENST00000314124.11	27	94	436	642
ZMYM4	ENSG00000146463.11	ENST00000314607.10	622	665	1944	2078
TFE3	ENSG00000068323.16	ENST00000315869.7	69	116	465	611
ING3	ENSG00000071243.15	ENST00000315870.9	276	355	974	1216
USF3	ENSG00000176542.9	ENST00000316407.8	845	900	2944	3114
PLAG1	ENSG00000181690.7	ENST00000316981.7	363	411	1567	1716
PER1	ENSG00000179094.15	ENST00000317276.8	859	1104	2813	3553
RANBP10	ENSG00000141084.10	ENST00000317506.7	380	458	1254	1493
EDEM3	ENSG00000116406.18	ENST00000318130.12	799	842	2662	2796
UBE2O	ENSG00000175931.12	ENST00000319380.11	470	515	1473	1613
SHISA2	ENSG00000180730.4	ENST00000319420.3	162	209	540	686
PACS1	ENSG00000175115.11	ENST00000320580.8	759	807	2308	2457
KIAA1549L	ENSG00000110427.15	ENST00000321505.8	639	680	2095	2223
ULK1	ENSG00000177169.9	ENST00000321867.5	384	425	1501	1629
ULK1	ENSG00000177169.9	ENST00000321867.5	275	322	1174	1320
ULK1	ENSG00000177169.9	ENST00000321867.5	745	785	2584	2709
SOX11	ENSG00000176887.6	ENST00000322002.4	321	383	1016	1207
CD46	ENSG00000117335.19	ENST00000322875.8	286	326	1012	1137
ZNF335	ENSG00000198026.7	ENST00000322927.2	32	79	195	341
ZNF687	ENSG00000143373.17	ENST00000324048.9	285	325	1823	1948
DTX2	ENSG00000091073.19	ENST00000324432.9	271	323	1321	1482
ARID1A	ENSG00000117713.19	ENST00000324856.12	693	733	2448	2573
MTSS1	ENSG00000170873.18	ENST00000325064.9	261	326	1099	1299
SHQ1	ENSG00000144736.13	ENST00000325599.12	390	492	1308	1619
ERICH3	ENSG00000178965.13	ENST00000326665.9	580	620	1957	2082
LENG8	ENSG00000167615.16	ENST00000326764.9	401	453	1680	1841
C11orf87	ENSG00000185742.6	ENST00000327419.6	133	187	800	967
MYT1	ENSG00000196132.12	ENST00000328439.5	682	726	2408	2545
RAB11FIP1	ENSG00000156675.15	ENST00000330843.8	560	600	1691	1816
RIPK4	ENSG00000183421.11	ENST00000332512.7	347	396	1104	1256
RLIM	ENSG00000131263.12	ENST00000332687.10	142	183	643	771
RLIM	ENSG00000131263.12	ENST00000332687.10	420	518	1477	1776
BRWD1	ENSG00000185658.13	ENST00000333229.6	819	874	2783	2953
BRWD1	ENSG00000185658.13	ENST00000333229.6	1520	1585	4886	5086
OLIG2	ENSG00000205927.4	ENST00000333337.3	55	100	1091	1231
PCLO	ENSG00000186472.19	ENST00000333891.13	4634	4693	14238	14420
PPFIA3	ENSG00000177380.13	ENST00000334186.8	636	686	2255	2410
EML1	ENSG00000066629.17	ENST00000334192.8	144	194	564	719
BCL9L	ENSG00000186174.12	ENST00000334801.7	1043	1086	4092	4226
PRR30	ENSG00000186143.11	ENST00000335524.7	29	171	611	1042
TNRC6C	ENSG00000078687.17	ENST00000335749.4	1428	1472	4851	4988
ZNF532	ENSG00000074657.13	ENST00000336078.8	396	436	1962	2087
TMEM39B	ENSG00000121775.17	ENST00000336294.9	16	64	192	341
DNAJB2	ENSG00000135924.15	ENST00000336576.9	128	177	670	822
ASAP3	ENSG00000088280.18	ENST00000336689.7	772	821	2359	2511
ARHGAP6	ENSG00000047648.21	ENST00000337414.8	55	109	1036	1203
HEY1	ENSG00000164683.16	ENST00000337919.9	230	289	882	1064
PUM2	ENSG00000055917.15	ENST00000338086.9	503	660	1530	2006
UBQLN2	ENSG00000188021.8	ENST00000338222.6	121	163	596	727
UBQLN2	ENSG00000188021.8	ENST00000338222.6	315	368	1178	1342
SPRED3	ENSG00000188766.12	ENST00000338502.8	117	161	452	589
MTSS1L	ENSG00000132613.14	ENST00000338779.10	249	306	1020	1196
OTX2	ENSG00000165588.16	ENST00000339475.9	136	180	683	820
DMP1	ENSG00000152592.13	ENST00000339673.10	315	489	1042	1569
TMEM201	ENSG00000188807.12	ENST00000340381.10	492	533	1483	1611
DCAF5	ENSG00000139990.17	ENST00000341516.9	527	581	1727	1894
PKN1	ENSG00000123143.12	ENST00000342216.8	563	603	1718	1843
JPH1	ENSG00000104369.4	ENST00000342232.4	213	253	678	803
CXorf67	ENSG00000187690.3	ENST00000342995.3	425	471	1375	1518
UBE4B	ENSG00000130939.18	ENST00000343090.10	338	408	1087	1302
RGS12	ENSG00000159788.19	ENST00000344733.9	1252	1310	4658	4837
ARID1B	ENSG00000049618.23	ENST00000346085.10	801	872	3327	3545
NFATC3	ENSG00000072736.18	ENST00000346183.7	916	968	2770	2931
HPS5	ENSG00000110756.17	ENST00000349215.7	432	472	1572	1697
MAP4K4	ENSG00000071054.16	ENST00000350878.8	640	691	2296	2454
MAP4K4	ENSG00000071054.16	ENST00000350878.8	829	883	2863	3030
PROSER1	ENSG00000120685.19	ENST00000352251.7	346	582	1870	2583
PROSER1	ENSG00000120685.19	ENST00000352251.7	647	851	2773	3390
ANKS6	ENSG00000165138.17	ENST00000353234.4	702	773	2152	2370
RAI1	ENSG00000108557.18	ENST00000353383.5	1616	1670	5315	5482
NDUFV3	ENSG00000160194.17	ENST00000354250.6	137	184	478	624
BLM	ENSG00000197299.11	ENST00000355112.7	1334	1395	4118	4306
SREBF1	ENSG00000072310.16	ENST00000355815.8	457	497	1539	1664
GTF2E2	ENSG00000197265.8	ENST00000355904.8	21	61	344	469
SH3PXD2A	ENSG00000107957.16	ENST00000355946.6	602	699	1944	2240
NPAS3	ENSG00000151322.18	ENST00000356141.8	452	497	1354	1494
PXK	ENSG00000168297.15	ENST00000356151.6	478	555	1541	1777
MYOM1	ENSG00000101605.12	ENST00000356443.8	35	90	437	607
MYOM1	ENSG00000101605.12	ENST00000356443.8	170	242	842	1063
FABP7	ENSG00000164434.11	ENST00000356535.4	115	164	379	531
SON	ENSG00000159140.19	ENST00000356577.8	726	906	2651	3196
ICK	ENSG00000112144.15	ENST00000356971.3	518	560	2042	2173
ANK2	ENSG00000145362.17	ENST00000357077.8	1833	1910	5550	5786
ELK4	ENSG00000158711.13	ENST00000357992.8	333	374	1337	1465
TMCC2	ENSG00000133069.16	ENST00000358024.7	154	196	849	980
NR3C2	ENSG00000151623.14	ENST00000358102.7	246	330	1099	1356
CDHR5	ENSG00000099834.18	ENST00000358353.7	455	658	1686	2300
TRIM33	ENSG00000197323.11	ENST00000358465.6	710	761	2212	2370
ANKRD17	ENSG00000132466.18	ENST00000358602.8	1597	1640	4906	5040
ANKRD17	ENSG00000132466.18	ENST00000358602.8	1948	2006	5959	6138
ANKRD17	ENSG00000132466.18	ENST00000358602.8	2091	2134	6388	6522
BDP1	ENSG00000145734.18	ENST00000358731.8	81	121	504	629
EDC4	ENSG00000038358.14	ENST00000358933.9	588	660	2001	2222
CACNA1G	ENSG00000006283.17	ENST00000359106.9	1065	1130	3193	3393
CACNA1G	ENSG00000006283.17	ENST00000359106.9	2334	2376	7000	7131
NUP214	ENSG00000126883.16	ENST00000359428.9	426	669	1420	2154
NT5C1B	ENSG00000185013.16	ENST00000359846.6	122	208	442	705
CASS4	ENSG00000087589.16	ENST00000360314.7	384	443	1375	1557
DCLK1	ENSG00000133083.14	ENST00000360631.7	280	360	1050	1295
ITGB1BP1	ENSG00000119185.12	ENST00000360635.7	9	53	922	1059
ADARB1	ENSG00000197381.15	ENST00000360697.4	193	233	592	717
ANKHD1	ENSG00000131503.20	ENST00000360839.6	2037	2085	6263	6412
DENND4B	ENSG00000198837.9	ENST00000361217.8	1100	1144	3717	3854
CTR9	ENSG00000198730.8	ENST00000361367.6	1071	1172	3637	3945
PHLDB1	ENSG00000019144.18	ENST00000361417.6	967	1019	3310	3471
MAGEE1	ENSG00000198934.4	ENST00000361470.3	133	385	604	1365
NRG2	ENSG00000158458.19	ENST00000361474.5	1	103	226	537
MACF1	ENSG00000127603.25	ENST00000361689.6	2	42	56	181
MACF1	ENSG00000127603.25	ENST00000361689.6	5258	5376	15824	16183
DCTN1	ENSG00000204843.12	ENST00000361874.7	152	195	772	906
ARHGEF15	ENSG00000198844.11	ENST00000361926.7	64	135	300	518
NFE2L1	ENSG00000082641.15	ENST00000362042.7	460	545	1994	2254
ARID4B	ENSG00000054267.21	ENST00000366603.6	1270	1310	4185	4310
SIPA1L2	ENSG00000116991.10	ENST00000366630.5	1321	1380	4320	4502
SERTAD4	ENSG00000082497.11	ENST00000367012.3	194	258	810	1007
AVPR1B	ENSG00000198049.6	ENST00000367126.4	361	404	1546	1680
HIVEP2	ENSG00000010818.9	ENST00000367604.6	949	989	3907	4032
HIVEP2	ENSG00000010818.9	ENST00000367604.6	1507	1547	5581	5706
ADGRG6	ENSG00000112414.14	ENST00000367609.7	1140	1189	3819	3971
POU2F1	ENSG00000143190.22	ENST00000367866.6	468	654	1471	2034
UBQLN4	ENSG00000160803.7	ENST00000368309.3	488	539	1555	1713
CRTC2	ENSG00000160741.16	ENST00000368633.1	330	441	1116	1454
DMBT1	ENSG00000187908.17	ENST00000368909.7	51	94	257	391
BAG3	ENSG00000151929.9	ENST00000369085.7	150	204	754	921
HIPK1	ENSG00000163349.21	ENST00000369558.5	584	625	1982	2110
DDX20	ENSG00000064703.11	ENST00000369702.4	645	687	2553	2684
TPBG	ENSG00000146242.8	ENST00000369750.3	14	70	657	830
NEURL1	ENSG00000107954.10	ENST00000369780.8	454	502	1769	1918
EMD	ENSG00000102119.10	ENST00000369842.8	159	208	763	915
GBF1	ENSG00000107862.4	ENST00000369983.3	1773	1819	5577	5720
ARHGAP4	ENSG00000089820.15	ENST00000370028.7	933	974	2855	2983
AFF2	ENSG00000155966.13	ENST00000370460.6	467	527	1878	2063
KANK4	ENSG00000132854.18	ENST00000371153.8	591	632	2150	2278
SORBS1	ENSG00000095637.22	ENST00000371247.6	1018	1059	3242	3370
ADNP	ENSG00000101126.16	ENST00000371602.9	384	434	2712	2867
TNKS2	ENSG00000107854.5	ENST00000371627.4	816	871	2825	2995
NCOA3	ENSG00000124151.18	ENST00000371998.7	631	676	2082	2222
RALGDS	ENSG00000160271.15	ENST00000372050.7	740	781	2240	2368
NUTM2G	ENSG00000188152.12	ENST00000372322.3	638	692	1933	2100
TJAP1	ENSG00000137221.14	ENST00000372445.9	366	413	1472	1618
CAP1	ENSG00000131236.16	ENST00000372797.7	208	258	1183	1338
MTF1	ENSG00000188786.9	ENST00000373036.4	653	695	2098	2229
NAP1L3	ENSG00000186310.9	ENST00000373079.3	6	94	280	549
BRWD3	ENSG00000165288.10	ENST00000373275.4	813	863	2654	2809
TTC16	ENSG00000167094.15	ENST00000373289.3	706	748	2196	2327
ATRX	ENSG00000085224.22	ENST00000373344.10	44	85	345	473
ATRX	ENSG00000085224.22	ENST00000373344.10	1911	1969	5946	6125
BICC1	ENSG00000122870.11	ENST00000373886.7	425	509	1277	1534
TMEM245	ENSG00000106771.12	ENST00000374586.7	293	334	909	1037
KLF4	ENSG00000136826.14	ENST00000374672.4	105	165	787	972
UBR4	ENSG00000127481.14	ENST00000375254.7	2816	2889	8474	8698
UBR4	ENSG00000127481.14	ENST00000375254.7	3310	3386	9956	10189
JCAD	ENSG00000165757.8	ENST00000375377.1	822	879	2566	2742
FBXO42	ENSG00000037637.10	ENST00000375592.7	567	607	1916	2041
FAM131C	ENSG00000185519.8	ENST00000375662.4	199	240	779	907
SPEN	ENSG00000065526.10	ENST00000375759.7	235	331	907	1200
IRS2	ENSG00000185950.8	ENST00000375856.4	920	1064	3273	3710
ABI1	ENSG00000136754.17	ENST00000376142.6	240	309	790	1002
CDSN	ENSG00000204539.3	ENST00000376288.2	48	231	169	723
CDSN	ENSG00000204539.3	ENST00000376288.2	369	464	1132	1422
UBQLN1	ENSG00000135018.13	ENST00000376395.8	120	171	882	1040
UBQLN1	ENSG00000135018.13	ENST00000376395.8	319	372	1479	1643
KIAA1217	ENSG00000120549.17	ENST00000376454.7	1779	1848	5365	5577
TLE1	ENSG00000196781.14	ENST00000376499.7	278	324	1897	2040
TBC1D25	ENSG00000068354.15	ENST00000376771.8	526	575	1917	2069
CASZ1	ENSG00000130940.14	ENST00000377022.7	728	863	2500	2910
SPRY2	ENSG00000136158.11	ENST00000377102.5	89	149	1243	1428
SPATC1	ENSG00000186583.11	ENST00000377470.7	92	176	376	633
LMO7	ENSG00000136153.19	ENST00000377534.7	1509	1550	4525	4653
KLF12	ENSG00000118922.17	ENST00000377669.6	79	159	262	507
RTN3	ENSG00000133318.13	ENST00000377819.9	14	92	194	433
KLHL1	ENSG00000150361.11	ENST00000377844.8	47	113	899	1102
PAK5	ENSG00000101349.16	ENST00000378429.3	367	428	1646	1834
SKI	ENSG00000157933.9	ENST00000378536.4	492	538	1546	1689
PODXL	ENSG00000128567.16	ENST00000378555.7	2	55	252	416
OXER1	ENSG00000162881.6	ENST00000378661.3	27	95	161	370
DVL1	ENSG00000107404.19	ENST00000378888.9	173	217	802	939
MAGEB2	ENSG00000099399.5	ENST00000378988.4	65	107	294	425
PCYT1B	ENSG00000102230.13	ENST00000379144.6	311	363	1062	1223
C4orf46	ENSG00000205208.4	ENST00000379205.4	1	53	246	407
UBAP2	ENSG00000137073.21	ENST00000379238.5	662	791	2102	2494
GATA3	ENSG00000107485.16	ENST00000379328.8	397	441	1797	1934
AGRN	ENSG00000188157.14	ENST00000379370.6	972	1098	2964	3347
E2F4	ENSG00000205250.8	ENST00000379378.7	273	350	876	1112
HIVEP1	ENSG00000095951.16	ENST00000379388.6	1282	1328	4176	4319
MBTPS2	ENSG00000012174.11	ENST00000379484.9	86	160	355	582
KIN	ENSG00000151657.11	ENST00000379562.8	218	259	700	828
DSP	ENSG00000096696.13	ENST00000379802.7	2801	2870	8742	8954
NRBP1	ENSG00000115216.13	ENST00000379863.7	9	61	124	285
ADAM32	ENSG00000197140.14	ENST00000379907.8	713	786	2264	2488
FBXL19	ENSG00000099364.16	ENST00000380310.6	321	363	1119	1250
MLLT3	ENSG00000171843.15	ENST00000380338.8	126	267	663	1091
MLLT3	ENSG00000171843.15	ENST00000380338.8	355	396	1350	1478
CHD3	ENSG00000170004.16	ENST00000380358.8	1578	1622	4733	4870
SLTM	ENSG00000137776.16	ENST00000380516.6	323	399	1055	1288
WWC3	ENSG00000047644.18	ENST00000380861.8	342	395	1415	1579
WWC3	ENSG00000047644.18	ENST00000380861.8	438	489	1703	1861
GREB1	ENSG00000196208.13	ENST00000381486.6	1192	1252	3874	4059
CATSPER2	ENSG00000166762.17	ENST00000381761.6	423	472	1278	1430
TP53BP1	ENSG00000067369.13	ENST00000382044.8	1295	1348	4011	4175
SLC34A2	ENSG00000157765.12	ENST00000382051.7	135	178	453	587
C22orf42	ENSG00000205856.3	ENST00000382097.3	166	214	569	718
OLIG1	ENSG00000184221.12	ENST00000382348.1	26	88	179	370
CHEK2	ENSG00000183765.21	ENST00000382580.6	2	74	80	301
BRPF1	ENSG00000156983.15	ENST00000383829.6	997	1043	3393	3536
LRRK1	ENSG00000154237.12	ENST00000388948.7	1834	1874	5859	5984
TRIP12	ENSG00000153827.13	ENST00000389044.8	207	266	788	970
EP400	ENSG00000183495.13	ENST00000389562.6	646	701	1971	2141
ASH1L	ENSG00000116539.12	ENST00000392403.7	1083	1123	3726	3851
TIRAP	ENSG00000150455.13	ENST00000392678.7	37	83	538	681
BAZ2B	ENSG00000123636.17	ENST00000392783.6	2	49	500	646
BAZ2B	ENSG00000123636.17	ENST00000392783.6	168	304	998	1411
FBXW9	ENSG00000132004.12	ENST00000393261.7	48	88	204	329
RGL3	ENSG00000205517.12	ENST00000393423.7	525	602	1623	1859
ADGRG4	ENSG00000156920.10	ENST00000394143.5	1979	2020	6226	6354
CHD2	ENSG00000173575.20	ENST00000394196.8	4	93	586	858
SYNPO	ENSG00000171992.12	ENST00000394243.5	196	236	960	1085
PNPLA1	ENSG00000180316.12	ENST00000394571.3	357	431	1069	1296
ANKRD13B	ENSG00000198720.12	ENST00000394859.7	437	482	1463	1603
AFF1	ENSG00000172493.20	ENST00000395146.8	427	521	1554	1841
AFF1	ENSG00000172493.20	ENST00000395146.8	829	894	2760	2960
AFF1	ENSG00000172493.20	ENST00000395146.8	1103	1146	3582	3716
POM121	ENSG00000196313.11	ENST00000395270.5	341	898	2062	3738
BRD2	ENSG00000204256.12	ENST00000395287.5	783	835	2516	2677
SEC31A	ENSG00000138674.16	ENST00000395310.6	914	981	2923	3129
ATXN2L	ENSG00000168488.18	ENST00000395547.6	452	497	1521	1661
MPRIP	ENSG00000133030.20	ENST00000395811.9	161	202	570	698
CAST	ENSG00000153113.23	ENST00000395812.6	43	83	313	438
HECW1	ENSG00000002746.14	ENST00000395891.6	655	722	2568	2774
NAV2	ENSG00000166833.20	ENST00000396087.7	936	985	2905	3057
NAV2	ENSG00000166833.20	ENST00000396087.7	1363	1405	4186	4317
UBN1	ENSG00000118900.14	ENST00000396658.8	846	1043	3239	3835
EAF1	ENSG00000144597.13	ENST00000396842.6	126	234	801	1130
MCM3AP	ENSG00000160294.10	ENST00000397708.1	43	86	382	516
MED13	ENSG00000108510.9	ENST00000397786.6	1493	1563	4554	4769
TTC28	ENSG00000100154.14	ENST00000397906.6	2300	2340	7040	7165
NAV3	ENSG00000067798.15	ENST00000397909.6	870	918	2781	2930
NAV3	ENSG00000067798.15	ENST00000397909.6	1270	1311	3981	4109
MUC16	ENSG00000181143.15	ENST00000397910.8	2364	2407	7294	7428
MUC16	ENSG00000181143.15	ENST00000397910.8	4742	4783	14428	14556
MUC16	ENSG00000181143.15	ENST00000397910.8	5320	5399	16162	16404
MUC16	ENSG00000181143.15	ENST00000397910.8	5617	5695	17053	17292
MUC16	ENSG00000181143.15	ENST00000397910.8	5917	5965	17953	18102
MUC16	ENSG00000181143.15	ENST00000397910.8	6218	6261	18856	18990
MUC16	ENSG00000181143.15	ENST00000397910.8	6497	6550	19693	19857
MUC16	ENSG00000181143.15	ENST00000397910.8	7082	7160	21448	21687
MUC16	ENSG00000181143.15	ENST00000397910.8	7378	7431	22336	22500
MUC16	ENSG00000181143.15	ENST00000397910.8	7960	8013	24082	24246
MUC16	ENSG00000181143.15	ENST00000397910.8	8255	8304	24967	25119
MUC16	ENSG00000181143.15	ENST00000397910.8	8547	8591	25843	25980
MUC16	ENSG00000181143.15	ENST00000397910.8	8836	8891	26710	26880
MUC16	ENSG00000181143.15	ENST00000397910.8	9133	9209	27601	27834
MUC16	ENSG00000181143.15	ENST00000397910.8	9413	9473	28441	28626
MUC16	ENSG00000181143.15	ENST00000397910.8	9705	9784	29317	29559
MUC16	ENSG00000181143.15	ENST00000397910.8	10006	10062	30220	30393
USP34	ENSG00000115464.14	ENST00000398571.6	555	615	1740	1925
KSR1	ENSG00000141068.14	ENST00000398988.7	297	354	1334	1510
DOP1B	ENSG00000142197.12	ENST00000399151.3	1865	1911	5678	5821
DSPP	ENSG00000152591.13	ENST00000399271.6	442	1300	1420	3999
QSER1	ENSG00000060749.15	ENST00000399302.7	412	482	1501	1716
HECTD1	ENSG00000092148.12	ENST00000399332.5	1501	1549	4990	5139
BRDT	ENSG00000137948.18	ENST00000399546.6	617	692	2198	2428
USP25	ENSG00000155313.15	ENST00000400183.6	474	514	1789	1914
KIAA1522	ENSG00000162522.10	ENST00000401073.6	373	413	1187	1312
GAREM2	ENSG00000157833.12	ENST00000401533.6	631	700	2021	2233
SETD5	ENSG00000168137.15	ENST00000402198.5	1341	1393	4456	4617
POU6F2	ENSG00000106536.19	ENST00000403058.5	416	476	1400	1585
MAST4	ENSG00000069020.18	ENST00000403625.6	1097	1148	3584	3742
MAST4	ENSG00000069020.18	ENST00000403625.6	1292	1344	4169	4330
WWC2	ENSG00000151718.15	ENST00000403733.7	366	479	1295	1639
CUL4B	ENSG00000158290.16	ENST00000404115.7	44	103	532	714
FAM104A	ENSG00000133193.12	ENST00000405159.7	126	170	441	578
ZDHHC8	ENSG00000099904.15	ENST00000405930.3	622	670	1864	2013
TRIOBP	ENSG00000100106.20	ENST00000406386.8	277	336	1100	1282
TRIOBP	ENSG00000100106.20	ENST00000406386.8	1219	1259	3926	4051
KIF26B	ENSG00000162849.15	ENST00000407071.6	996	1052	3426	3599
MYO18B	ENSG00000133454.15	ENST00000407587.6	62	102	353	478
UMODL1	ENSG00000177398.18	ENST00000408989.6	644	729	1930	2190
TGOLN2	ENSG00000152291.13	ENST00000409232.7	84	126	312	443
MZT2B	ENSG00000152082.13	ENST00000409255.1	108	158	348	503
NCKAP5	ENSG00000176771.16	ENST00000409261.5	1334	1376	4374	4505
FCHSD2	ENSG00000137478.14	ENST00000409418.8	643	684	2311	2439
AFF3	ENSG00000144218.18	ENST00000409579.5	411	492	1464	1712
R3HDM1	ENSG00000048991.16	ENST00000409606.5	377	424	1448	1594
CLEC16A	ENSG00000038532.15	ENST00000409790.5	885	943	2883	3062
ZC3H6	ENSG00000188177.13	ENST00000409871.5	1001	1041	3402	3527
TMEM131L	ENSG00000121210.15	ENST00000409959.7	1295	1338	3932	4066
AGFG1	ENSG00000173744.17	ENST00000409979.6	406	474	1486	1695
CWC22	ENSG00000163510.13	ENST00000410053.7	648	730	2242	2493
RNF10	ENSG00000022840.15	ENST00000413266.6	4	63	10	192
CAMTA2	ENSG00000108509.20	ENST00000414043.7	279	352	989	1213
CAMTA2	ENSG00000108509.20	ENST00000414043.7	847	891	2693	2830
NDRG1	ENSG00000104419.14	ENST00000414097.6	317	372	1817	1987
ARPP21	ENSG00000172995.16	ENST00000417925.5	349	391	1259	1390
ATXN7L1	ENSG00000146776.14	ENST00000419735.7	612	692	1880	2125
KIAA1549	ENSG00000122778.9	ENST00000422774.1	624	700	1919	2152
MRVI1	ENSG00000072952.18	ENST00000423302.6	189	234	715	855
KSR2	ENSG00000171435.13	ENST00000425217.5	476	529	1481	1645
VWA5B2	ENSG00000145198.14	ENST00000426955.6	581	621	1841	1966
NFATC1	ENSG00000131196.17	ENST00000427363.6	157	200	469	603
MYT1L	ENSG00000186487.19	ENST00000428368.7	678	726	2919	3068
UBAP2L	ENSG00000143569.18	ENST00000428931.5	438	583	1479	1919
UBAP2L	ENSG00000143569.18	ENST00000428931.5	666	791	2163	2543
LDB3	ENSG00000122367.19	ENST00000429277.6	119	159	500	625
YY2	ENSG00000230797.2	ENST00000429584.2	120	166	856	999
SIMC1	ENSG00000170085.17	ENST00000429602.6	159	262	493	807
FCHO2	ENSG00000157107.13	ENST00000430046.6	433	536	1413	1727
TNRC18	ENSG00000182095.14	ENST00000430969.5	2533	2752	7946	8608
KANSL3	ENSG00000114982.17	ENST00000431828.5	658	725	2049	2255
ZBTB22	ENSG00000236104.2	ENST00000431845.2	149	228	597	839
RIMBP3C	ENSG00000183246.6	ENST00000433039.1	293	353	1362	1547
PRKD2	ENSG00000105287.12	ENST00000433867.5	208	250	1100	1231
KAT14	ENSG00000149474.13	ENST00000435364.7	311	354	1272	1406
RUNX1T1	ENSG00000079102.16	ENST00000436581.6	125	170	560	700
TNIK	ENSG00000154310.16	ENST00000436636.6	709	770	2470	2658
ZNF469	ENSG00000225614.2	ENST00000437464.1	586	628	1756	1887
SNAP91	ENSG00000065609.14	ENST00000439399.6	641	685	2238	2375
CCDC39	ENSG00000284862.1	ENST00000442201.6	861	940	2701	2943
JMJD6	ENSG00000070495.14	ENST00000445478.6	317	384	1153	1359
PRRT4	ENSG00000224940.8	ENST00000446477.6	765	875	2607	2942
CDK12	ENSG00000167258.13	ENST00000447079.4	265	403	826	1245
PIK3R5	ENSG00000141506.13	ENST00000447110.5	294	385	1010	1288
MUC20	ENSG00000176945.16	ENST00000447234.6	176	218	652	783
PACS2	ENSG00000179364.13	ENST00000447393.5	699	759	2270	2455
CHD9	ENSG00000177200.17	ENST00000447540.5	2112	2224	6543	6884
CHD9	ENSG00000177200.17	ENST00000447540.5	2737	2779	8418	8549
CHD9	ENSG00000177200.17	ENST00000447540.5	2853	2896	8766	8900
SHC1	ENSG00000160691.18	ENST00000448116.6	11	58	252	398
CLMP	ENSG00000166250.11	ENST00000448775.3	274	332	1161	1340
TCEA3	ENSG00000204219.10	ENST00000450454.6	114	173	447	629
INTS12	ENSG00000138785.14	ENST00000451321.6	274	314	1300	1425
INTS12	ENSG00000138785.14	ENST00000451321.6	376	444	1606	1815
SPATA3	ENSG00000173699.16	ENST00000452881.5	11	75	139	336
GTF2IRD1	ENSG00000006704.10	ENST00000455841.6	903	953	2920	3075
BHMG1	ENSG00000237452.2	ENST00000457052.2	422	484	1680	1871
CFAP97	ENSG00000164323.13	ENST00000458385.6	142	218	544	777
RTL9	ENSG00000243978.8	ENST00000465301.2	74	135	466	654
DNAJB8	ENSG00000179407.3	ENST00000469083.1	145	188	2991	3125
ZMYND8	ENSG00000101040.19	ENST00000471951.6	1098	1149	3319	3477
UBN2	ENSG00000157741.14	ENST00000473989.7	882	925	2644	2778
UBN2	ENSG00000157741.14	ENST00000473989.7	1023	1100	3067	3303
PTPRG	ENSG00000144724.19	ENST00000474889.5	463	503	1764	1889
SUPT20H	ENSG00000102710.19	ENST00000475892.5	463	583	1571	1936
FAM199X	ENSG00000123575.8	ENST00000493442.1	256	332	932	1165
MAP3K6	ENSG00000142733.15	ENST00000493901.5	912	952	2974	3099
MLIP	ENSG00000146147.14	ENST00000502396.5	525	567	1605	1736
SAMD14	ENSG00000167100.14	ENST00000503131.1	135	181	781	924
PIEZO2	ENSG00000154864.12	ENST00000503781.7	2091	2138	6271	6417
CDKN2AIP	ENSG00000168564.5	ENST00000504169.1	175	430	730	1500
SMG7	ENSG00000116698.21	ENST00000507469.5	987	1033	3077	3220
NEDD4	ENSG00000069869.16	ENST00000508342.5	152	193	754	882
CCSER1	ENSG00000184305.15	ENST00000509176.5	21	71	349	504
ZCCHC10	ENSG00000155329.11	ENST00000509437.5	88	191	270	584
FAM193B	ENSG00000146067.15	ENST00000514747.5	142	216	473	700
SMAD1	ENSG00000170365.9	ENST00000515385.1	170	225	1050	1220
FAM83A	ENSG00000147689.16	ENST00000518448.5	320	395	2972	3202
EBF2	ENSG00000221818.8	ENST00000520164.5	491	534	2009	2143
UBR5	ENSG00000104517.12	ENST00000520539.5	1515	1683	5150	5659
WWC1	ENSG00000113645.14	ENST00000521089.5	413	468	1240	1410
RNF217	ENSG00000146373.16	ENST00000521654.6	182	222	544	669
ZFHX4	ENSG00000091656.16	ENST00000521891.6	3539	3583	11063	11200
NFRKB	ENSG00000170322.14	ENST00000524794.5	702	742	2225	2350
CFAP54	ENSG00000188596.10	ENST00000524981.8	2	48	27	170
EML3	ENSG00000149499.11	ENST00000529309.5	92	163	347	565
BTBD10	ENSG00000148925.10	ENST00000530907.5	110	154	599	736
ANKHD1-EIF4EBP3	ENSG00000254996.5	ENST00000532219.5	2037	2085	6169	6318
TNKS1BP1	ENSG00000149115.13	ENST00000532437.1	272	313	1126	1254
NT5C1B-RDH14	ENSG00000250741.6	ENST00000532967.5	122	208	458	721
KMT2A	ENSG00000118058.21	ENST00000534358.6	452	601	1403	1855
KMT2A	ENSG00000118058.21	ENST00000534358.6	740	804	2267	2464
KMT2A	ENSG00000118058.21	ENST00000534358.6	2279	2324	6884	7024
KMT2A	ENSG00000118058.21	ENST00000534358.6	3502	3545	10553	10687
MCF2L	ENSG00000126217.20	ENST00000535094.6	1076	1119	3385	3519
AP3B2	ENSG00000103723.13	ENST00000535359.5	686	826	2129	2554
NUP153	ENSG00000124789.11	ENST00000537253.5	904	962	3157	3336
NUP153	ENSG00000124789.11	ENST00000537253.5	1225	1462	4120	4836
SALL3	ENSG00000256463.8	ENST00000537592.6	866	908	2596	2727
GGA3	ENSG00000125447.17	ENST00000537686.5	342	384	1241	1372
ATXN7	ENSG00000163635.18	ENST00000538065.5	171	234	621	815
ATXN7	ENSG00000163635.18	ENST00000538065.5	628	755	1992	2378
ARHGAP45	ENSG00000180448.10	ENST00000539243.6	1045	1098	3236	3400
EVI5	ENSG00000067208.14	ENST00000540033.2	36	92	116	289
PLCB3	ENSG00000149782.11	ENST00000540288.5	895	937	2786	2917
VIM	ENSG00000026025.15	ENST00000544301.6	2	73	417	635
ZNRF3	ENSG00000183579.15	ENST00000544604.6	527	567	1754	1879
ATF7IP	ENSG00000171681.12	ENST00000544627.5	135	294	723	1205
PIAS1	ENSG00000033800.13	ENST00000545237.1	595	639	2524	2661
VDR	ENSG00000111424.10	ENST00000550325.5	226	266	1049	1174
BAZ2A	ENSG00000076108.11	ENST00000551812.5	422	512	1458	1733
KRT8	ENSG00000170421.12	ENST00000552150.5	438	492	1332	1499
C12orf45	ENSG00000151131.10	ENST00000552951.6	118	167	395	547
SPATS2	ENSG00000123352.17	ENST00000553127.5	374	419	1633	1773
PPP4R3A	ENSG00000100796.17	ENST00000554684.5	723	778	2664	2834
MINDY2	ENSG00000128923.10	ENST00000559228.5	147	196	521	673
RNF111	ENSG00000157450.15	ENST00000561186.5	248	289	742	870
RNF111	ENSG00000157450.15	ENST00000561186.5	403	524	1207	1575
INO80E	ENSG00000169592.14	ENST00000563197.5	96	143	1303	1449
RNPS1	ENSG00000205937.11	ENST00000565678.5	19	164	601	1041
ZNF865	ENSG00000261221.3	ENST00000568956.1	59	211	529	990
CORO7-PAM16	ENSG00000103426.12	ENST00000572467.5	417	475	1318	1497
USP6	ENSG00000129204.16	ENST00000574788.5	1152	1211	5684	5866
TMEM200C	ENSG00000206432.4	ENST00000581347.2	101	152	947	1105
TMEM200C	ENSG00000206432.4	ENST00000581347.2	468	525	2048	2224
BAHCC1	ENSG00000266074.8	ENST00000584436.7	55	99	530	667
BAHCC1	ENSG00000266074.8	ENST00000584436.7	2321	2392	7328	7546
PIAS2	ENSG00000078043.15	ENST00000585916.5	568	620	1702	1863
TTN	ENSG00000155657.26	ENST00000589042.5	35806	35878	107641	107862
DYRK1B	ENSG00000105204.13	ENST00000593685.5	434	487	1769	1933
LRIT3	ENSG00000183423.11	ENST00000594814.5	369	442	1105	1329
MAGEA9B	ENSG00000267978.5	ENST00000595065.5	28	70	362	493
ZFP36	ENSG00000128016.5	ENST00000597629.1	14	74	114	299
ZFP36	ENSG00000128016.5	ENST00000597629.1	183	254	621	839
GABRQ	ENSG00000268089.2	ENST00000598523.2	397	459	1209	1400
VRK3	ENSG00000105053.10	ENST00000599538.5	90	139	933	1085
NPAS1	ENSG00000130751.9	ENST00000602212.5	202	242	824	949
NEFL	ENSG00000277586.2	ENST00000610854.1	20	74	653	820
DACH1	ENSG00000276644.4	ENST00000613252.4	434	479	1723	1863
CHD1	ENSG00000153922.10	ENST00000614616.4	1	167	568	1071
RPS6KA5	ENSG00000100784.11	ENST00000614987.4	739	785	2389	2532
BIN2	ENSG00000110934.10	ENST00000615107.4	280	328	838	987
BIN2	ENSG00000110934.10	ENST00000615107.4	432	496	1294	1491
CPEB1	ENSG00000214575.9	ENST00000615198.4	164	224	597	782
POM121C	ENSG00000272391.5	ENST00000615331.4	292	973	1739	3787
PRAG1	ENSG00000275342.4	ENST00000615670.4	541	599	1886	2065
PCGF2	ENSG00000277258.4	ENST00000616199.4	257	321	1471	1668
SRCIN1	ENSG00000277363.4	ENST00000617146.4	288	347	1087	1269
LRRC41	ENSG00000132128.16	ENST00000617190.4	342	398	1310	1483
IFFO1	ENSG00000010295.19	ENST00000619571.4	135	192	457	633
SMTN	ENSG00000183963.18	ENST00000619644.4	401	450	1262	1414
FAM83D	ENSG00000101447.14	ENST00000619850.1	453	501	1374	1523
RIMBP3	ENSG00000275793.1	ENST00000619918.1	293	353	1362	1547
ACD	ENSG00000102977.14	ENST00000620338.4	347	438	1376	1654
CLIP1	ENSG00000130779.20	ENST00000620786.4	285	345	1008	1193
RIMBP3B	ENSG00000274600.1	ENST00000620804.1	293	353	1362	1547
MUC5AC	ENSG00000215182.8	ENST00000621226.2	4732	4782	14241	14396
MLLT6	ENSG00000275023.4	ENST00000621332.4	171	368	602	1198
MLLT6	ENSG00000275023.4	ENST00000621332.4	489	612	1556	1930
MYC	ENSG00000136997.17	ENST00000621592.5	232	276	1219	1356
ARID3B	ENSG00000179361.17	ENST00000622429.1	518	560	1754	1885
DOCK1	ENSG00000150760.12	ENST00000623213.1	1638	1687	4974	5126
TCF7L2	ENSG00000148737.16	ENST00000627217.2	555	596	2013	2141
NFAT5	ENSG00000102908.20	ENST00000627621.2	61	114	275	439
TENT4A	ENSG00000112941.13	ENST00000631941.2	341	384	1209	1343
ZNF385B	ENSG00000144331.19	ENST00000644742.1	226	266	676	801
CHD8	ENSG00000100888.13	ENST00000646647.1	2044	2128	6440	6697
USH1C	ENSG00000006611.15	ENST00000005226.11	554	594	1660	1785
YBX2	ENSG00000006047.12	ENST00000007699.9	304	352	974	1123
RANBP9	ENSG00000010017.12	ENST00000011619.5	1	142	60	488
PSD	ENSG00000059915.16	ENST00000020673.5	423	468	1794	1934
CHPF2	ENSG00000033100.16	ENST00000035307.6	628	672	3395	3532
BOD1L1	ENSG00000038219.12	ENST00000040738.9	1	62	137	325
ARHGEF5	ENSG00000050327.14	ENST00000056217.9	812	856	2608	2745
ANO8	ENSG00000074855.10	ENST00000159087.6	1102	1225	3463	3837
CTTNBP2	ENSG00000077063.10	ENST00000160373.7	384	424	1242	1367
REXO1	ENSG00000079313.14	ENST00000170168.8	436	476	1411	1536
MNT	ENSG00000070444.14	ENST00000174618.4	3	205	413	1024
MNT	ENSG00000070444.14	ENST00000174618.4	352	450	1460	1759
DRD4	ENSG00000069696.6	ENST00000176183.5	230	323	700	984
RBM22	ENSG00000086589.11	ENST00000199814.8	334	408	1122	1349
PPP1R15A	ENSG00000087074.7	ENST00000200453.5	622	670	2133	2282
TRIP6	ENSG00000087077.13	ENST00000200457.8	125	167	733	864
EPS8L1	ENSG00000131037.14	ENST00000201647.10	532	585	1650	1814
GMIP	ENSG00000089639.10	ENST00000203556.8	766	812	2434	2577
PDCD7	ENSG00000090470.14	ENST00000204549.8	1	137	56	469
MYO15A	ENSG00000091536.17	ENST00000205890.10	258	381	1110	1484
MYO15A	ENSG00000091536.17	ENST00000205890.10	639	879	2253	2978
MYO15A	ENSG00000091536.17	ENST00000205890.10	1007	1047	3357	3482
MYO15A	ENSG00000091536.17	ENST00000205890.10	2500	2547	7836	7982
PRRT1	ENSG00000204314.11	ENST00000211413.9	8	167	147	629
VCL	ENSG00000035403.17	ENST00000211998.9	835	887	2597	2758
SF3A1	ENSG00000099995.18	ENST00000215793.12	550	684	1803	2210
ACR	ENSG00000100312.10	ENST00000216139.9	299	393	935	1222
SOS2	ENSG00000100485.11	ENST00000216373.9	1171	1243	3786	4007
RIN3	ENSG00000100599.15	ENST00000216487.11	257	338	928	1176
EFS	ENSG00000100842.12	ENST00000216733.7	278	346	1440	1649
MMP15	ENSG00000102996.4	ENST00000219271.3	298	368	1677	1892
CAPN15	ENSG00000103326.11	ENST00000219611.6	175	215	886	1011
HNRNPL	ENSG00000104824.17	ENST00000221419.9	316	382	1313	1516
SF3A2	ENSG00000104897.9	ENST00000221494.9	212	463	1069	1827
TBC1D17	ENSG00000104946.12	ENST00000221543.9	591	643	2070	2231
DBP	ENSG00000105516.10	ENST00000222122.9	56	188	610	1011
KCNN1	ENSG00000105642.15	ENST00000222249.13	487	531	1778	1915
PIK3R2	ENSG00000105647.16	ENST00000222254.12	229	277	1285	1434
GAPDHS	ENSG00000105679.8	ENST00000222286.8	15	72	159	335
WASL	ENSG00000106299.7	ENST00000223023.4	262	413	1117	1575
AEBP1	ENSG00000106624.10	ENST00000223357.7	248	302	1047	1214
KAT2A	ENSG00000108773.10	ENST00000225916.9	1	90	55	327
ABI3	ENSG00000108798.8	ENST00000225941.5	208	312	1120	1437
FOXN1	ENSG00000109101.7	ENST00000226247.2	390	440	1197	1352
SMR3A	ENSG00000109208.4	ENST00000226460.4	17	133	145	498
GLI1	ENSG00000111087.9	ENST00000228682.6	837	877	2600	2725
PRR4	ENSG00000111215.12	ENST00000228811.8	37	109	147	368
CAP2	ENSG00000112186.11	ENST00000229922.6	204	265	1142	1330
CDX1	ENSG00000113722.16	ENST00000231656.12	49	133	227	484
HES1	ENSG00000114315.3	ENST00000232424.3	147	213	675	878
ZBTB47	ENSG00000114853.13	ENST00000232974.10	686	745	2337	2519
DAZAP1	ENSG00000071626.16	ENST00000233078.8	217	397	810	1355
GORASP2	ENSG00000115806.12	ENST00000234160.4	280	425	1653	2093
VAX2	ENSG00000116035.3	ENST00000234392.2	203	261	639	818
BCL9	ENSG00000116128.10	ENST00000234739.7	231	274	1431	1565
BCL9	ENSG00000116128.10	ENST00000234739.7	1127	1178	4119	4277
MED28	ENSG00000118579.12	ENST00000237380.11	1	44	25	159
IRF2BPL	ENSG00000119669.4	ENST00000238647.4	233	341	1604	1933
ARAP3	ENSG00000120318.15	ENST00000239440.8	103	143	373	498
CPXM2	ENSG00000121898.12	ENST00000241305.3	59	103	330	467
WIPF3	ENSG00000122574.10	ENST00000242140.9	1	52	183	341
WIPF3	ENSG00000122574.10	ENST00000242140.9	142	364	606	1277
SNRPA	ENSG00000077312.8	ENST00000243563.7	134	207	950	1174
SNRPC	ENSG00000124562.9	ENST00000244520.9	55	158	301	615
SPHK2	ENSG00000063176.15	ENST00000245222.8	435	478	1669	1803
VASP	ENSG00000125753.13	ENST00000245932.10	140	244	774	1091
PRRG2	ENSG00000126460.10	ENST00000246794.9	135	198	572	766
WNK4	ENSG00000126562.16	ENST00000246914.9	22	116	85	372
SUGP1	ENSG00000105705.15	ENST00000247001.9	337	379	1357	1488
ELK1	ENSG00000126767.17	ENST00000247161.7	166	206	596	721
ELK1	ENSG00000126767.17	ENST00000247161.7	316	377	1046	1234
KLF2	ENSG00000127528.5	ENST00000248071.5	47	266	246	908
TICAM1	ENSG00000127666.9	ENST00000248244.5	608	684	2052	2285
MEGF8	ENSG00000105429.12	ENST00000251268.10	2512	2574	7534	7725
HCN2	ENSG00000099822.2	ENST00000251287.2	1	169	54	563
HCN2	ENSG00000099822.2	ENST00000251287.2	737	887	2262	2717
SLX1A	ENSG00000132207.17	ENST00000251303.10	144	184	598	723
TSG101	ENSG00000074319.12	ENST00000251968.3	145	216	849	1067
RBBP8NL	ENSG00000130701.3	ENST00000252998.1	512	555	1691	1825
ZC3H4	ENSG00000130749.9	ENST00000253048.9	503	695	1545	2126
ZC3H4	ENSG00000130749.9	ENST00000253048.9	1084	1124	3288	3413
MAP3K10	ENSG00000130758.7	ENST00000253055.7	750	896	2536	2979
NUTM2F	ENSG00000130950.13	ENST00000253262.8	336	385	1027	1179
F12	ENSG00000131187.9	ENST00000253496.3	296	338	935	1066
WDR44	ENSG00000131725.13	ENST00000254029.7	210	273	1023	1217
DCAF15	ENSG00000132017.10	ENST00000254337.10	274	320	841	984
SMARCC1	ENSG00000173473.10	ENST00000254480.9	956	1104	2986	3435
EMILIN2	ENSG00000132205.10	ENST00000254528.3	781	843	2500	2691
PER2	ENSG00000132326.11	ENST00000254657.7	832	906	2774	3001
TRIM47	ENSG00000132481.6	ENST00000254816.5	73	133	244	429
KDM6B	ENSG00000132510.10	ENST00000254846.9	32	72	483	608
KDM6B	ENSG00000132510.10	ENST00000254846.9	214	293	1029	1271
KDM6B	ENSG00000132510.10	ENST00000254846.9	439	613	1704	2231
KDM6B	ENSG00000132510.10	ENST00000254846.9	719	880	2544	3032
KDM6B	ENSG00000132510.10	ENST00000254846.9	1033	1087	3486	3653
IGHMBP2	ENSG00000132740.8	ENST00000255078.7	785	828	2464	2598
ADAM19	ENSG00000135074.15	ENST00000257527.8	853	895	2636	2767
DTX1	ENSG00000135144.7	ENST00000257600.3	222	304	1167	1418
FHOD1	ENSG00000135723.13	ENST00000258201.8	559	627	1923	2132
DAB2IP	ENSG00000136848.17	ENST00000259371.6	872	932	2701	2886
GABBR2	ENSG00000136928.6	ENST00000259455.3	1	65	461	658
PSORS1C2	ENSG00000204538.3	ENST00000259845.4	58	134	496	729
WBP11	ENSG00000084463.7	ENST00000261167.6	380	544	1372	1869
RSBN1	ENSG00000081019.13	ENST00000261441.9	107	185	383	622
BTBD1	ENSG00000064726.9	ENST00000261721.8	1	46	204	344
CUX2	ENSG00000111249.13	ENST00000261726.10	430	561	1442	1840
HCN4	ENSG00000138622.3	ENST00000261917.3	133	185	1391	1552
HCN4	ENSG00000138622.3	ENST00000261917.3	851	1144	3545	4429
LOXL1	ENSG00000129038.15	ENST00000261921.7	225	274	999	1151
RBM25	ENSG00000119707.13	ENST00000261973.11	1	62	286	474
PHF3	ENSG00000118482.11	ENST00000262043.7	1799	1858	5735	5917
KMT2C	ENSG00000055609.17	ENST00000262189.10	7	56	238	390
ADNP2	ENSG00000101544.8	ENST00000262198.8	412	453	1689	1817
PRR11	ENSG00000068489.12	ENST00000262293.8	158	227	784	996
RAB11FIP3	ENSG00000090565.15	ENST00000262305.8	1	122	389	757
CREBBP	ENSG00000005339.14	ENST00000262367.9	1870	1936	6418	6621
RNF167	ENSG00000108523.15	ENST00000262482.10	307	349	1575	1706
SRCAP	ENSG00000080603.16	ENST00000262518.8	1035	1181	3488	3931
SRCAP	ENSG00000080603.16	ENST00000262518.8	1261	1839	4166	5905
SRCAP	ENSG00000080603.16	ENST00000262518.8	2416	2537	7631	7999
SETD1A	ENSG00000099381.17	ENST00000262519.13	573	662	2403	2675
RBM42	ENSG00000126254.11	ENST00000262633.8	48	91	247	381
PHLPP1	ENSG00000081913.13	ENST00000262719.9	247	345	973	1272
ZFR2	ENSG00000105278.10	ENST00000262961.8	185	270	564	824
SMG6	ENSG00000070366.13	ENST00000263073.10	506	560	1567	1734
CCDC6	ENSG00000108091.10	ENST00000263102.6	407	473	1451	1654
PLEKHA4	ENSG00000105559.11	ENST00000263265.10	167	282	1055	1405
GRIN2D	ENSG00000105464.3	ENST00000263269.3	889	944	2753	2923
GRIN2D	ENSG00000105464.3	ENST00000263269.3	1016	1115	3134	3436
BRD4	ENSG00000141867.17	ENST00000263377.6	190	292	790	1101
NOTCH3	ENSG00000074181.8	ENST00000263388.6	2271	2311	6887	7012
FNBP4	ENSG00000109920.12	ENST00000263773.9	680	763	2051	2305
DGKD	ENSG00000077044.10	ENST00000264057.6	1	42	13	141
CBLB	ENSG00000114423.20	ENST00000264122.8	528	590	1904	2095
CNTNAP1	ENSG00000108797.11	ENST00000264638.8	1030	1081	3305	3463
CNTNAP1	ENSG00000108797.11	ENST00000264638.8	1326	1378	4193	4354
CASC3	ENSG00000108349.16	ENST00000264645.11	564	604	1916	2041
RBM27	ENSG00000091009.7	ENST00000265271.6	297	388	1055	1333
B3GAT3	ENSG00000149541.9	ENST00000265471.9	35	75	331	456
PTPN23	ENSG00000076201.14	ENST00000265562.4	895	1127	2760	3461
PTPN23	ENSG00000076201.14	ENST00000265562.4	1505	1590	4590	4850
CHKA	ENSG00000110721.11	ENST00000265689.8	33	98	124	324
DIDO1	ENSG00000101191.16	ENST00000266070.8	1245	1327	4089	4340
SLC2A4RG	ENSG00000125520.13	ENST00000266077.4	256	314	818	997
FBXO7	ENSG00000100225.17	ENST00000266087.11	474	516	1747	1878
MARCH9	ENSG00000139266.5	ENST00000266643.5	60	108	609	758
CPSF6	ENSG00000111605.17	ENST00000266679.8	181	440	572	1354
ESYT1	ENSG00000139641.12	ENST00000267113.4	5	49	66	203
VPS37B	ENSG00000139722.6	ENST00000267202.6	164	281	872	1228
ZIC5	ENSG00000139800.8	ENST00000267294.4	112	196	568	825
PML	ENSG00000140464.19	ENST00000268058.7	1	51	97	252
CBFA2T3	ENSG00000129993.14	ENST00000268679.8	601	650	2198	2350
MED9	ENSG00000141026.5	ENST00000268711.3	9	62	81	245
EPN3	ENSG00000049283.17	ENST00000268933.7	554	619	2239	2439
ASXL3	ENSG00000141431.11	ENST00000269197.11	1995	2067	6382	6603
TP53	ENSG00000141510.17	ENST00000269305.8	47	107	329	514
ZCCHC2	ENSG00000141664.9	ENST00000269499.9	7	100	437	721
ZCCHC2	ENSG00000141664.9	ENST00000269499.9	908	979	3140	3358
DMWD	ENSG00000185800.11	ENST00000270223.6	35	120	149	409
LMTK3	ENSG00000142235.9	ENST00000270238.3	439	491	1315	1476
LMTK3	ENSG00000142235.9	ENST00000270238.3	665	886	1993	2661
PRDM16	ENSG00000142611.16	ENST00000270722.9	490	539	1517	1669
PRCC	ENSG00000143294.14	ENST00000271526.8	25	148	345	719
SF3B4	ENSG00000143368.9	ENST00000271628.8	207	423	1204	1857
POGZ	ENSG00000143442.21	ENST00000271715.6	409	455	1540	1683
POGZ	ENSG00000143442.21	ENST00000271715.6	880	941	2953	3141
SLC10A4	ENSG00000145248.6	ENST00000273861.4	20	91	277	495
NAF1	ENSG00000145414.8	ENST00000274054.2	433	493	1491	1676
RNF44	ENSG00000146083.11	ENST00000274811.8	266	328	1321	1512
PPP1R18	ENSG00000146112.11	ENST00000274853.7	404	444	3087	3212
DOK2	ENSG00000147443.12	ENST00000276420.8	250	290	1007	1132
DOCK5	ENSG00000147459.17	ENST00000276440.11	1782	1822	5388	5513
PROSER2	ENSG00000148426.12	ENST00000277570.9	138	196	566	745
PPRC1	ENSG00000148840.10	ENST00000278070.6	629	686	1924	2100
PPRC1	ENSG00000148840.10	ENST00000278070.6	824	979	2509	2979
MYRF	ENSG00000124920.13	ENST00000278836.9	53	96	253	387
MYRF	ENSG00000124920.13	ENST00000278836.9	155	219	559	756
MYRF	ENSG00000124920.13	ENST00000278836.9	293	333	973	1098
CABLES2	ENSG00000149679.11	ENST00000279101.9	1	115	10	357
PRB4	ENSG00000230657.6	ENST00000279575.5	29	246	122	778
DLAT	ENSG00000150768.15	ENST00000280346.10	177	229	1188	1349
DLAT	ENSG00000150768.15	ENST00000280346.10	307	361	1578	1745
SEC24D	ENSG00000150961.14	ENST00000280551.10	134	256	639	1010
ASAP2	ENSG00000151693.10	ENST00000281419.7	859	899	2915	3040
SETBP1	ENSG00000152217.18	ENST00000282030.5	1497	1578	4785	5033
BMP6	ENSG00000153162.8	ENST00000283147.6	23	134	226	564
UBALD1	ENSG00000153443.12	ENST00000283474.11	87	165	388	627
MMP16	ENSG00000156103.15	ENST00000286614.10	291	333	1153	1284
WHAMM	ENSG00000156232.7	ENST00000286760.5	615	682	1942	2148
SCAF4	ENSG00000156304.14	ENST00000286835.11	647	773	2322	2705
BAG4	ENSG00000156735.10	ENST00000287322.4	4	47	281	415
FMNL2	ENSG00000157827.19	ENST00000288670.13	515	614	1910	2212
NBL1	ENSG00000158747.14	ENST00000289749.6	171	215	591	728
ARHGAP17	ENSG00000140750.16	ENST00000289968.10	634	707	1970	2194
RGL4	ENSG00000159496.14	ENST00000290691.9	126	196	1546	1761
C21orf58	ENSG00000160298.17	ENST00000291691.11	183	314	1684	2082
MAML1	ENSG00000161021.12	ENST00000292599.3	894	936	2943	3074
GRIN2C	ENSG00000161509.13	ENST00000293190.9	922	989	2911	3117
SHANK1	ENSG00000161681.15	ENST00000293441.5	908	1083	2741	3271
SHANK1	ENSG00000161681.15	ENST00000293441.5	1499	1734	4514	5224
SHANK1	ENSG00000161681.15	ENST00000293441.5	1812	1863	5453	5611
C6orf136	ENSG00000204564.11	ENST00000293604.10	212	257	827	967
MAP4K2	ENSG00000168067.11	ENST00000294066.6	404	448	1302	1439
EN1	ENSG00000163064.6	ENST00000295206.6	10	107	539	835
INHBB	ENSG00000163083.5	ENST00000295228.3	2	60	50	229
RNF149	ENSG00000163162.8	ENST00000295317.3	329	370	1093	1221
COL6A3	ENSG00000163359.15	ENST00000295550.8	2849	2995	8998	9441
PTPRN	ENSG00000054356.13	ENST00000295718.6	157	216	710	892
SYN1	ENSG00000008056.13	ENST00000295987.12	25	81	288	461
SYN1	ENSG00000008056.13	ENST00000295987.12	426	637	1491	2129
SHISA5	ENSG00000164054.15	ENST00000296444.6	155	230	800	1030
BSN	ENSG00000164061.4	ENST00000296452.4	286	326	970	1095
PRSS12	ENSG00000164099.3	ENST00000296498.3	29	95	368	571
FNDC1	ENSG00000164694.16	ENST00000297267.13	1226	1272	3876	4019
NOS3	ENSG00000164867.10	ENST00000297494.7	10	51	385	513
MICALL2	ENSG00000164877.18	ENST00000297508.7	635	675	2079	2204
WNK2	ENSG00000165238.16	ENST00000297954.8	699	870	2095	2613
WNK2	ENSG00000165238.16	ENST00000297954.8	920	1086	2758	3261
WNK2	ENSG00000165238.16	ENST00000297954.8	1399	1570	4195	4713
INPPL1	ENSG00000165458.13	ENST00000298229.6	139	180	619	747
INPPL1	ENSG00000165458.13	ENST00000298229.6	927	979	2983	3144
INPPL1	ENSG00000165458.13	ENST00000298229.6	1035	1107	3307	3528
PHOX2A	ENSG00000165462.5	ENST00000298231.5	179	266	707	973
PCF11	ENSG00000165494.11	ENST00000298281.8	1057	1098	3621	3749
MAGEC3	ENSG00000165509.13	ENST00000298296.1	373	426	1117	1281
SNAPC4	ENSG00000165684.4	ENST00000298532.2	1072	1119	3583	3729
FOXN4	ENSG00000139445.17	ENST00000299162.9	354	400	1165	1308
TSC22D4	ENSG00000166925.8	ENST00000300181.6	20	71	813	971
RNF214	ENSG00000167257.10	ENST00000300650.8	499	539	1603	1728
CDT1	ENSG00000167513.8	ENST00000301019.8	372	420	1733	1882
ANKRD11	ENSG00000167522.15	ENST00000301030.9	1996	2036	6447	6572
KMT2D	ENSG00000167548.15	ENST00000301067.11	417	958	1249	2877
KMT2D	ENSG00000167548.15	ENST00000301067.11	1014	1059	3040	3180
KMT2D	ENSG00000167548.15	ENST00000301067.11	2381	2429	7141	7290
KMT2D	ENSG00000167548.15	ENST00000301067.11	4897	4980	14689	14943
CDC42EP5	ENSG00000167617.2	ENST00000301200.2	47	97	481	636
ZNF526	ENSG00000167625.10	ENST00000301215.7	400	458	1423	1602
TMIGD2	ENSG00000167664.8	ENST00000301272.6	227	267	725	850
RCOR2	ENSG00000167771.5	ENST00000301459.4	416	521	1634	1954
VPS37C	ENSG00000167987.10	ENST00000301765.9	164	217	723	887
VPS37C	ENSG00000167987.10	ENST00000301765.9	261	354	1014	1298
BATF2	ENSG00000168062.9	ENST00000301887.8	135	176	534	662
DCLK2	ENSG00000170390.15	ENST00000302176.8	727	777	2179	2334
FOXA3	ENSG00000170608.2	ENST00000302177.2	30	103	285	509
MN1	ENSG00000169184.5	ENST00000302326.4	633	674	2852	2980
CDK5R2	ENSG00000171450.5	ENST00000302625.5	118	185	518	724
NLGN2	ENSG00000169992.9	ENST00000302926.6	611	834	1904	2578
SIX2	ENSG00000170577.7	ENST00000303077.6	209	276	945	1151
BRD3	ENSG00000169925.16	ENST00000303407.11	159	259	661	966
ANTXR1	ENSG00000169604.19	ENST00000303714.8	489	563	1787	2014
HS1BP3	ENSG00000118960.12	ENST00000304031.7	317	365	975	1124
FAM110A	ENSG00000125898.12	ENST00000304189.6	116	184	727	936
UTF1	ENSG00000171794.3	ENST00000304477.2	1	56	16	186
UTF1	ENSG00000171794.3	ENST00000304477.2	211	278	646	852
KNDC1	ENSG00000171798.17	ENST00000304613.7	761	801	2302	2427
CTNND2	ENSG00000169862.18	ENST00000304623.12	207	272	809	1009
FAM84B	ENSG00000168672.3	ENST00000304916.3	36	83	562	708
PWWP2B	ENSG00000171813.13	ENST00000305233.5	79	125	294	437
ATOH8	ENSG00000168874.12	ENST00000306279.3	112	199	630	896
GBX2	ENSG00000168505.6	ENST00000306318.4	44	97	528	692
HOXD4	ENSG00000170166.5	ENST00000306324.3	60	122	590	781
BPTF	ENSG00000171634.17	ENST00000306378.10	2651	2713	8011	8202
FOXD4L1	ENSG00000184492.6	ENST00000306507.6	206	251	1208	1348
SYNPO2	ENSG00000172403.10	ENST00000307142.8	746	797	2432	2590
LTBP4	ENSG00000090006.17	ENST00000308370.11	1133	1181	3397	3546
LTBP4	ENSG00000090006.17	ENST00000308370.11	1405	1483	4213	4452
MAPK7	ENSG00000166484.19	ENST00000308406.9	407	447	1605	1730
MAPK7	ENSG00000166484.19	ENST00000308406.9	495	685	1869	2444
TUT1	ENSG00000149016.15	ENST00000308436.11	267	351	837	1094
MAP3K11	ENSG00000173327.7	ENST00000309100.7	654	796	2446	2877
VCPIP1	ENSG00000175073.7	ENST00000310421.4	1	45	260	397
HCFC1	ENSG00000172534.13	ENST00000310441.11	398	470	2159	2380
ZBTB21	ENSG00000173276.13	ENST00000310826.9	976	1018	3110	3241
MOBP	ENSG00000168314.17	ENST00000311042.10	91	200	420	752
KMT2E	ENSG00000005483.20	ENST00000311117.7	1618	1757	5397	5819
TTC9B	ENSG00000174521.7	ENST00000311308.6	3	65	25	216
ZBTB4	ENSG00000174282.11	ENST00000311403.4	429	565	1625	2038
ZBTB4	ENSG00000174282.11	ENST00000311403.4	956	997	3206	3334
SH3PXD2B	ENSG00000174705.12	ENST00000311601.5	738	778	2383	2508
TRIB1	ENSG00000173334.3	ENST00000311922.3	47	100	721	885
GLIS1	ENSG00000174332.5	ENST00000312233.4	452	523	1921	2139
SPEG	ENSG00000072195.14	ENST00000312358.11	286	338	988	1149
SPEG	ENSG00000072195.14	ENST00000312358.11	2158	2244	6604	6867
SPEG	ENSG00000072195.14	ENST00000312358.11	2774	2953	8452	8994
GPR152	ENSG00000175514.2	ENST00000312457.2	421	469	1266	1415
DRAP1	ENSG00000175550.7	ENST00000312515.6	153	198	702	842
RPS6KB2	ENSG00000175634.14	ENST00000312629.9	414	481	1285	1491
MED25	ENSG00000104973.17	ENST00000312865.10	225	395	726	1241
MED25	ENSG00000104973.17	ENST00000312865.10	575	735	1776	2261
SIAH2	ENSG00000181788.3	ENST00000312960.3	13	73	565	750
SEC16A	ENSG00000148396.18	ENST00000313050.11	1096	1189	3360	3644
SEC16A	ENSG00000148396.18	ENST00000313050.11	1965	2014	5967	6119
FOXG1	ENSG00000176165.10	ENST00000313071.6	16	189	1938	2462
HOXD8	ENSG00000175879.8	ENST00000313173.5	82	141	871	1053
PHF21B	ENSG00000056487.15	ENST00000313237.9	184	230	701	844
GRINA	ENSG00000178719.16	ENST00000313269.5	6	134	294	683
MLXIPL	ENSG00000009950.15	ENST00000313375.7	373	478	1165	1485
MLXIPL	ENSG00000009950.15	ENST00000313375.7	564	615	1738	1896
CTAGE9	ENSG00000236761.5	ENST00000314099.9	706	753	2116	2262
ZNF575	ENSG00000176472.10	ENST00000314228.9	26	67	588	716
SAMD4B	ENSG00000179134.15	ENST00000314471.10	402	443	2239	2367
ARHGAP33	ENSG00000004777.18	ENST00000314737.9	704	745	2194	2322
ARHGAP33	ENSG00000004777.18	ENST00000314737.9	1012	1055	3118	3252
SPAST	ENSG00000021574.12	ENST00000315285.8	1	48	286	432
ZNF843	ENSG00000176723.9	ENST00000315678.9	198	265	1317	1523
UNCX	ENSG00000164853.8	ENST00000316333.8	218	289	763	981
FBN1	ENSG00000166147.13	ENST00000316623.9	388	449	1618	1806
SOBP	ENSG00000112320.11	ENST00000317357.9	435	554	1962	2324
SIX5	ENSG00000177045.8	ENST00000317578.6	407	482	1601	1831
CC2D1A	ENSG00000132024.17	ENST00000318003.11	303	355	1148	1309
MAMSTR	ENSG00000176909.11	ENST00000318083.10	240	393	782	1246
MLXIP	ENSG00000175727.13	ENST00000319080.11	415	475	1375	1560
RAPH1	ENSG00000173166.17	ENST00000319170.9	597	987	2089	3264
GORASP1	ENSG00000114745.13	ENST00000319283.7	203	246	1429	1563
ZFPM1	ENSG00000179588.8	ENST00000319555.7	891	969	2993	3232
FMN2	ENSG00000155816.19	ENST00000319653.13	852	1276	2784	4061
RBBP6	ENSG00000122257.19	ENST00000319715.9	329	373	2028	2165
RBBP6	ENSG00000122257.19	ENST00000319715.9	541	619	2664	2903
ATRIP	ENSG00000164053.20	ENST00000320211.9	2	55	117	281
DSCAML1	ENSG00000177103.13	ENST00000321322.6	2008	2086	6024	6263
CASKIN2	ENSG00000177303.9	ENST00000321617.7	864	956	3177	3458
CASKIN2	ENSG00000177303.9	ENST00000321617.7	1001	1072	3588	3806
TMEM108	ENSG00000144868.13	ENST00000321871.10	129	193	595	792
TPRX1	ENSG00000178928.8	ENST00000322175.7	21	342	217	1185
MYPOP	ENSG00000176182.5	ENST00000322217.5	189	375	652	1215
WDR33	ENSG00000136709.11	ENST00000322313.8	571	906	1870	2880
SF3B2	ENSG00000087365.15	ENST00000322535.10	68	147	251	493
SF3B2	ENSG00000087365.15	ENST00000322535.10	210	258	677	826
ZYX	ENSG00000159840.15	ENST00000322764.9	57	145	514	783
HIC1	ENSG00000177374.12	ENST00000322941.3	247	294	739	885
PRR7	ENSG00000131188.11	ENST00000323249.7	66	143	686	922
WIPF2	ENSG00000171475.13	ENST00000323571.8	223	384	907	1395
TRAPPC12	ENSG00000171853.15	ENST00000324266.9	238	279	907	1035
DIAPH2	ENSG00000147202.17	ENST00000324765.12	532	634	1941	2252
VPS37D	ENSG00000176428.5	ENST00000324941.4	202	246	738	875
ZNF579	ENSG00000218891.4	ENST00000325421.6	464	526	1419	1610
SPATA31E1	ENSG00000177992.9	ENST00000325643.5	184	231	616	762
YLPM1	ENSG00000119596.17	ENST00000325680.11	6	255	140	892
YLPM1	ENSG00000119596.17	ENST00000325680.11	505	663	1637	2116
YLPM1	ENSG00000119596.17	ENST00000325680.11	1499	1578	4619	4861
KHDRBS1	ENSG00000121774.17	ENST00000327300.11	31	95	258	455
FAM110C	ENSG00000184731.5	ENST00000327669.4	145	196	433	591
FAM47B	ENSG00000189132.6	ENST00000329357.6	188	243	598	768
HOXB2	ENSG00000173917.10	ENST00000330070.5	54	124	238	453
SLX1B	ENSG00000181625.17	ENST00000330181.9	144	184	672	797
TGIF1	ENSG00000177426.20	ENST00000330513.9	47	96	442	594
INPP5J	ENSG00000185133.13	ENST00000331075.9	180	229	587	739
CSTF2T	ENSG00000177613.8	ENST00000331173.5	251	300	793	945
HS3ST4	ENSG00000182601.6	ENST00000331351.5	1	116	393	743
FMNL1	ENSG00000184922.13	ENST00000331495.7	503	636	1843	2247
PCARE	ENSG00000179270.6	ENST00000331664.5	1008	1097	3022	3294
AP2A2	ENSG00000183020.13	ENST00000332231.9	638	705	2125	2331
WT1	ENSG00000184937.13	ENST00000332351.7	92	151	559	741
HOXB4	ENSG00000182742.5	ENST00000332503.5	47	126	1931	2173
SPATA31A6	ENSG00000185775.9	ENST00000332857.6	179	229	564	719
FIGN	ENSG00000182263.13	ENST00000333129.3	186	294	871	1200
TSEN54	ENSG00000182173.12	ENST00000333213.10	230	270	724	849
TSSC4	ENSG00000184281.14	ENST00000333256.10	30	75	531	671
STAC2	ENSG00000141750.6	ENST00000333461.5	61	110	551	703
POU6F1	ENSG00000184271.17	ENST00000333640.11	190	275	645	905
POU6F1	ENSG00000184271.17	ENST00000333640.11	382	428	1221	1364
PCLO	ENSG00000186472.19	ENST00000333891.13	947	1005	3177	3356
PCLO	ENSG00000186472.19	ENST00000333891.13	2372	2462	7452	7727
TEX38	ENSG00000186118.8	ENST00000334122.4	124	165	477	605
DLST	ENSG00000119689.14	ENST00000334220.8	131	214	452	706
ZMIZ1	ENSG00000108175.16	ENST00000334512.9	947	1066	3411	3773
CARMIL2	ENSG00000159753.13	ENST00000334583.10	960	1049	3206	3478
CARMIL2	ENSG00000159753.13	ENST00000334583.10	1384	1433	4478	4630
BCL9L	ENSG00000186174.12	ENST00000334801.7	198	381	1557	2111
BCL9L	ENSG00000186174.12	ENST00000334801.7	424	471	2235	2381
RAX	ENSG00000134438.9	ENST00000334889.3	206	317	803	1141
GGN	ENSG00000179168.14	ENST00000334928.10	68	109	335	463
GGN	ENSG00000179168.14	ENST00000334928.10	368	535	1235	1741
FOXE3	ENSG00000186790.5	ENST00000335071.3	160	223	722	916
FMNL3	ENSG00000161791.13	ENST00000335154.9	482	562	1678	1923
WASF3	ENSG00000132970.12	ENST00000335327.5	343	438	1205	1495
SELENOV	ENSG00000186838.13	ENST00000335426.8	1	194	101	685
VWCE	ENSG00000167992.12	ENST00000335613.9	291	360	1258	1470
VWCE	ENSG00000167992.12	ENST00000335613.9	822	878	2851	3024
NCKAP5L	ENSG00000167566.16	ENST00000335999.6	214	254	842	967
NCKAP5L	ENSG00000167566.16	ENST00000335999.6	108	148	524	649
SRA1	ENSG00000213523.10	ENST00000336283.7	53	110	921	1097
RERE	ENSG00000142599.17	ENST00000337907.7	727	1091	2814	3911
UBQLN2	ENSG00000188021.8	ENST00000338222.6	469	558	1640	1912
KLHL17	ENSG00000187961.13	ENST00000338591.7	1	64	108	302
CRTC1	ENSG00000105662.15	ENST00000338797.10	356	442	1091	1354
PRRC2C	ENSG00000117523.16	ENST00000338920.8	1732	1956	5431	6108
[truncated: 4,012 more rows]
