# Supplementary material for: Collective homeostasis of condensation-prone proteins via their mRNAs
Source: Nature. 2025 Sep 24;647(8090):798–808. doi: 10.1038/s41586-025-09568-w (PMC12629991; doi:10.1038/s41586-025-09568-w)
Supplement: Supplementary file 3 — Supplementary Tables 1–9 and a Supplementary Table guide. [file 41586_2025_9568_MOESM3_ESM.zip › supptable_8.xlsx]

## Sheet: SourceData_TranscriptFeatureTab
gene_id	Gene group	CDS length (nt)	Mean exon length (nt)	A-rich multivalency (std. scaled)	CAG-rep multivalency (std. scaled)	CU-rich multivalency (std. scaled)	G-rich Pur. multivalency (std. scaled)	GC-rich multivalency (std. scaled)
ENSG00000000003	control	738	105.429	-0.117124	-0.769617	-0.472156	-0.51078	-1.04843
ENSG00000158109	control	819	163.8	-0.336974	0.118999	-0.685052	-0.386582	1.15756
ENSG00000158050	control	945	236.25	-0.988348	-0.318802	-0.0783125	-0.60757	2.4801
ENSG00000157911	control	1041	173.5	-0.915368	0.131827	-0.207755	0.160038	1.46528
ENSG00000157837	control	1155	105	-0.67316	-0.446246	2.30777	-1.11893	-0.530091
ENSG00000157827	control	3279	126.115	1.15914	-0.00932753	0.837654	0.269991	-0.491312
ENSG00000157570	control	747	106.714	-0.876572	-0.904268	3.43238	-0.449225	-0.0742891
ENSG00000157483	control	3327	118.821	0.46476	-0.0919733	-0.64271	-0.0134119	-0.612389
ENSG00000157470	control	1107	138.375	0.99157	0.48754	-1.17971	0.904861	-0.719217
ENSG00000157450	control	3012	231.692	0.23502	0.131442	1.00432	0.156821	-0.453852
ENSG00000157349	control	1440	120	0.160222	0.603099	-0.93148	0.37809	-0.516004
ENSG00000157193	control	2892	152.211	-0.620088	0.191274	-0.392848	-0.319492	0.653664
ENSG00000158161	control	1722	101.294	0.117697	0.922857	-0.297366	-0.157391	-0.775778
ENSG00000157181	control	1365	105	1.06248	-0.135863	-0.482245	-0.141895	-1.01706
ENSG00000156990	control	1056	117.333	-0.653571	-0.131961	0.727555	-0.603557	0.885016
ENSG00000156970	control	3153	137.087	0.716593	0.00667558	-0.295733	0.565444	-0.953951
ENSG00000156958	control	1377	137.7	-0.345856	-0.542229	-0.892923	0.17942	-0.578248
ENSG00000156928	control	705	176.25	0.00607258	-0.635696	-0.661766	-0.107215	0.0791145
ENSG00000156875	control	1473	122.75	-0.373585	0.122587	-0.435098	-0.651908	-0.746835
ENSG00000156735	control	1374	274.8	0.220842	-0.178022	0.208554	-0.283233	0.0293236
ENSG00000156535	control	4338	131.455	0.350075	-0.180649	-0.294271	-0.459785	-0.94339
ENSG00000156502	control	2361	157.4	0.22923	-0.366131	-0.412122	-0.305408	-0.627082
ENSG00000156374	control	1053	105.3	0.393638	0.0947012	-0.210205	3.81131	0.0871233
ENSG00000156136	control	783	111.857	0.321669	-0.929189	-0.651723	-0.0678468	-1.02608
ENSG00000156110	control	1089	99	0.93086	0.261631	-0.926241	-0.0593818	-0.738656
ENSG00000157045	control	933	93.3	0.42015	-0.0454945	-0.526893	-0.210721	-0.44713
ENSG00000158195	control	1497	187.125	0.429421	-0.460504	6.23244	-0.0417544	0.550808
ENSG00000158290	control	2742	130.571	1.04587	0.545932	0.781719	0.0261852	-0.924758
ENSG00000158411	control	750	107.143	1.77582	0.0723864	-0.803985	0.17728	-0.91875
ENSG00000160113	control	1215	303.75	-0.965838	-0.494687	0.163917	-0.777471	2.82639
ENSG00000160075	control	585	117	0.246443	-0.295846	-0.95219	-0.00101973	-0.371313
ENSG00000160072	control	1947	121.688	-0.753272	0.754294	-0.59339	0.539296	1.05699
ENSG00000160049	control	996	166	-0.574835	0.916798	-0.294702	0.342371	-0.282827
ENSG00000159921	control	2262	188.5	-0.0888494	-0.437863	-0.580077	-0.173229	-0.780143
ENSG00000159873	control	840	168	0.112231	-0.170124	0.172751	1.25629	0.27843
ENSG00000159692	control	1323	147	-0.92421	-0.127934	-0.235098	-0.436172	1.03636
ENSG00000159593	control	1614	80.7	1.06559	-0.321334	-0.628982	-0.0866383	-0.92458
ENSG00000159579	control	1731	123.643	-0.16972	0.433414	-0.524246	-0.393616	-0.790692
ENSG00000159459	control	5250	111.702	0.631303	-0.492185	-0.461392	-0.0755096	-0.908913
ENSG00000159346	control	1128	161.143	-0.735058	-0.608622	1.3063	0.145919	-0.455872
ENSG00000159322	control	1491	213	-0.69372	-0.372249	0.694744	-0.245063	0.0288813
ENSG00000159251	control	1134	189	-0.645176	-0.839579	0.41934	-0.378682	-0.167837
ENSG00000159217	control	1734	115.6	0.0890008	0.617179	-0.615946	0.0508336	-0.112659
ENSG00000159200	control	834	208.5	0.0163079	0.0224243	1.04164	0.462068	-0.407448
ENSG00000159131	control	3033	144.429	0.216845	-0.0270333	-0.545213	-0.143982	-0.7143
ENSG00000159111	control	816	163.2	-0.76672	-0.274624	1.5114	-0.422187	0.530382
ENSG00000159063	control	1581	121.615	-0.314777	-0.813031	0.764608	-1.07868	-0.889129
ENSG00000158941	control	2772	138.6	-0.482599	0.143482	0.752478	0.765693	0.271942
ENSG00000158882	control	927	103	-0.903288	0.124289	-0.350662	-0.188516	-0.0474501
ENSG00000158828	control	1746	218.25	-0.664278	0.12823	0.0043431	-0.48268	1.23715
ENSG00000158796	control	1047	261.75	-0.665138	-0.303055	-0.138808	-0.0822339	-0.041372
ENSG00000158717	control	714	119	-0.668442	1.31584	-0.36136	-0.633533	1.37411
ENSG00000158669	control	1371	114.25	-0.137468	-0.15665	0.117568	0.400573	-0.618233
ENSG00000158417	control	3663	152.625	6.12774	-0.129995	-0.91942	3.86097	-1.06075
ENSG00000155660	control	1938	193.8	0.163126	-0.276936	-0.531282	1.51787	-0.258782
ENSG00000155506	control	3060	161.053	0.0567984	0.0779828	-0.109392	0.443382	-0.0342463
ENSG00000155252	control	1440	160	-0.552657	-0.630698	-0.516966	-0.736172	0.667743
ENSG00000155008	control	807	89.6667	0.960125	1.08378	-0.709082	-0.650691	-0.852377
ENSG00000152492	control	1449	120.75	2.14366	-0.0351754	-0.835316	1.01231	-0.668657
ENSG00000152377	control	1320	132	-0.350509	-0.497009	-0.451263	0.614313	-0.077915
ENSG00000152348	control	663	110.5	0.00254416	-0.0974245	-0.927984	-0.182189	-1.11654
ENSG00000152240	control	837	93	1.35726	0.294559	-0.977148	-0.00148066	-0.962706
ENSG00000152127	control	2226	139.125	0.0976912	0.0818177	-0.44224	-0.576985	-0.647677
ENSG00000152056	control	465	93	0.667413	-1.07693	-0.928397	-0.192638	-0.955885
ENSG00000151923	control	1179	98.25	0.415386	0.041929	-0.427954	-0.859877	-0.839668
ENSG00000151893	control	1110	123.333	-0.123611	-0.223167	-0.363895	0.238187	0.347985
ENSG00000151881	control	648	324	-0.580868	-0.931241	0.222922	-0.87715	-1.00714
ENSG00000151725	control	1257	96.6923	3.05417	-0.344031	-0.619108	0.0970926	-0.737697
ENSG00000151422	control	2469	137.167	1.77975	0.28312	-0.848635	0.199159	-1.09133
ENSG00000151353	control	423	84.6	1.70108	-1.13	0.307292	1.39822	-0.410874
ENSG00000151327	control	711	142.2	2.1731	0.662665	-1.09314	3.23003	-0.593044
ENSG00000151287	control	684	136.8	1.07068	-0.422129	-0.702071	-0.228137	-1.06936
ENSG00000151247	control	747	93.375	0.629047	-0.180486	-0.532422	-0.0663331	-0.849847
ENSG00000151239	control	1074	107.4	1.25173	-0.0363382	-1.00634	0.0695924	-1.02445
ENSG00000151229	control	1947	194.7	-0.424482	-0.208593	0.151352	-0.397445	0.238589
ENSG00000151176	control	1770	147.5	-0.85833	-0.359383	0.794606	-0.652611	0.802952
ENSG00000150977	control	636	159	0.451127	-0.117164	-0.906062	6.63741	0.344818
ENSG00000150961	control	3099	140.864	-0.248029	-0.0465751	0.947579	-0.431564	-0.561627
ENSG00000150938	control	3111	183	-0.42455	-0.467248	-0.448344	-0.465786	-0.0479557
ENSG00000150867	control	1221	122.1	0.911005	-0.593041	-0.710658	0.410078	-0.391671
ENSG00000150776	control	882	176.4	6.75655	0.907596	-0.84213	1.35954	-0.98259
ENSG00000150712	control	2244	140.25	0.434325	-0.33956	0.18376	-0.0707528	-0.714674
ENSG00000150593	control	1410	128.182	0.577413	-0.778623	-1.19866	0.251285	-0.934183
ENSG00000152601	control	1167	145.875	-0.385517	1.47981	-0.953332	-0.944563	-0.361429
ENSG00000160208	control	2277	142.312	0.911562	0.446481	-0.300292	1.74615	-0.0694766
ENSG00000152661	control	1149	1149	-0.0816761	0.33905	0.663447	-0.389561	-0.661232
ENSG00000152952	control	2277	113.85	0.854946	-0.804935	-0.741366	-0.353124	-0.977777
ENSG00000154845	control	2853	142.65	0.150737	-0.346886	-0.451948	-0.113524	-0.805462
ENSG00000154832	control	1983	132.2	-0.526528	1.70003	-0.708759	0.726026	0.404797
ENSG00000154734	control	2904	322.667	-0.400428	-0.0736506	-0.663608	-0.131386	-0.002203
ENSG00000154640	control	891	178.2	1.28933	-0.80544	0.786483	-0.550603	-0.79366
ENSG00000154639	control	1098	156.857	0.525363	-0.69512	0.000441919	-0.309022	-0.923359
ENSG00000154582	control	339	113	0.24087	-1.00961	-0.496795	-0.270533	-0.923283
ENSG00000154556	control	3603	171.571	0.272634	0.234295	0.0527534	-0.216167	-0.131102
ENSG00000154429	control	813	271	1.37148	0.157682	-0.992861	1.33261	1.53717
ENSG00000154370	control	1407	234.5	-0.889094	-0.252848	-0.140741	0.585969	1.66579
ENSG00000154305	control	5724	204.429	1.51478	0.119592	-0.741333	0.944125	-0.698461
ENSG00000154222	control	2577	112.043	-0.461679	0.495037	-0.39402	1.32621	0.549003
ENSG00000154096	control	486	162	-0.743665	-0.0655207	1.99965	-0.985062	0.132511
ENSG00000153956	control	3276	84	0.534205	-0.195234	-1.01738	-0.339144	-0.948986
ENSG00000153944	control	987	75.9231	0.0424293	0.637017	-1.32536	-0.472518	0.0376803
ENSG00000153936	control	1071	153	0.883836	-0.507155	-0.739941	0.0435261	-0.89328
ENSG00000153879	control	453	453	1.25965	2.68919	-1.23153	-0.140478	-0.549018
ENSG00000153774	control	900	128.571	2.33977	-0.118704	-1.00215	4.79953	-0.880894
ENSG00000153561	control	1176	130.667	0.0710925	0.0265959	-0.735491	-0.523869	-0.594371
ENSG00000153283	control	1758	117.2	0.619448	-0.0244007	0.0292722	-0.669996	-0.857917
ENSG00000153179	control	717	143.4	0.311971	0.770853	0.430701	0.92854	-0.513308
ENSG00000153162	control	1542	220.286	-0.748904	2.87547	-0.22306	-0.404178	1.55689
ENSG00000153140	control	576	96	2.94678	-0.37234	-0.817622	2.06976	-1.219
ENSG00000153066	control	2958	227.538	-0.362167	0.810049	0.299609	-0.648196	0.127046
ENSG00000153048	control	444	148	-0.754279	-0.918568	0.270767	-0.467229	0.753106
ENSG00000153006	control	468	93.6	21.0376	0.15048	-0.948263	2.95442	-1.09205
ENSG00000152904	control	903	301	0.981529	-0.267829	-1.04484	-0.439039	-1.12101
ENSG00000150093	control	2397	159.8	0.781814	-0.154069	-1.19713	-0.0598601	-0.973299
ENSG00000160216	control	1131	141.375	-0.397404	-0.598167	1.62377	0.234236	-0.0925144
ENSG00000160613	control	2358	157.2	-0.699779	0.600526	-0.596408	-0.17735	0.153543
ENSG00000164252	control	2145	153.214	2.67785	-0.274677	-0.741461	0.800348	-0.686259
ENSG00000164237	control	738	147.6	0.177238	-0.831029	-1.16196	-0.352636	-0.905768
ENSG00000164221	control	1590	159	6.62775	0.746483	-1.13511	1.08674	-0.745915
ENSG00000164219	control	1134	126	0.0640442	-0.567591	-0.176306	-0.296853	-0.747813
ENSG00000164211	control	618	123.6	0.344071	-0.795334	-0.752508	-0.134832	-0.982811
ENSG00000164209	control	1257	157.125	-0.381968	-0.0939641	0.0680671	-0.574279	-0.380148
ENSG00000164187	control	2088	122.824	0.870433	-0.601989	-0.0673582	-0.0900923	-1.07028
ENSG00000164172	control	567	113.4	1.41911	-0.461583	-1.03539	0.131007	-0.943525
ENSG00000164167	control	243	81	-0.0772296	-0.199729	-0.587675	0.750967	-1.09195
ENSG00000164134	control	2601	130.05	2.07449	-0.356417	-1.04462	0.660562	-1.07189
ENSG00000164105	control	663	165.75	0.493198	0.0808347	-1.2619	0.667517	1.99816
ENSG00000164284	control	678	169.5	0.140677	-0.416069	-0.853108	0.33036	-0.30541
ENSG00000164096	control	600	200	0.442757	-1.17342	-0.77694	0.204637	-0.154657
ENSG00000164070	control	2520	132.632	1.47067	-0.306389	-1.11332	0.0702512	-1.06872
ENSG00000164053	control	2376	182.769	0.147875	0.0816952	0.484329	-0.113765	0.183967
ENSG00000164051	control	1236	412	-0.491553	0.391709	-0.590409	0.587678	-0.0134224
ENSG00000164050	control	6408	178	-0.889265	0.0720983	0.371093	-0.324512	0.749483
ENSG00000164040	control	744	248	0.00179304	0.686594	-1.06461	2.10695	2.3452
ENSG00000163964	control	831	118.714	-0.20057	-0.584456	-0.837661	-0.474491	0.106785
ENSG00000163961	control	1716	286	2.29434	-0.252528	-0.989345	1.05646	-0.890462
ENSG00000163960	control	1470	133.636	0.547463	0.0558192	-0.927992	0.271084	-0.725808
ENSG00000163956	control	1074	134.25	-0.254694	-0.121269	-0.693052	0.882717	0.456718
ENSG00000163950	control	813	101.625	0.344367	-0.668218	-0.892962	0.568753	-0.0479947
ENSG00000163930	control	2190	128.824	-0.673306	0.633427	-0.464406	0.842932	0.0768087
ENSG00000164091	control	942	104.667	-0.391421	-0.327034	-0.542072	-0.772806	-0.924312
ENSG00000164292	control	1836	153	0.225887	-0.433495	-0.572357	-0.350974	-0.791274
ENSG00000164347	control	2340	117	0.437017	-0.457431	-0.869997	-0.278142	-0.930565
ENSG00000164466	control	969	96.9	-0.355968	-0.338831	-0.896522	-0.634021	-0.750234
ENSG00000165792	control	1437	110.538	-0.357243	-0.186564	-0.656663	-0.764415	-0.345919
ENSG00000165782	control	855	122.143	-0.685895	-0.833601	-0.434636	-0.796566	0.486156
ENSG00000165688	control	1578	121.385	-0.531205	-0.617615	-0.28318	-0.275863	-0.0379411
ENSG00000165669	control	702	100.286	4.483	0.472359	-1.21622	1.21958	-0.987053
ENSG00000165650	control	3465	693	0.449497	-0.310554	-0.334101	-0.250431	-0.25831
ENSG00000165632	control	2790	398.571	5.22964	-0.358724	-0.0869654	2.3402	0.107618
ENSG00000165476	control	768	96	1.19251	0.19631	-0.574537	0.20306	-0.927604
ENSG00000165458	control	3777	134.893	-0.746275	-0.0625219	0.155523	-0.0901036	0.859964
ENSG00000165434	control	1869	133.5	0.600392	-0.172519	-0.785219	-0.338851	-0.851106
ENSG00000165417	control	1131	125.667	0.337159	5.09947	-0.231182	2.43152	-0.567124
ENSG00000165355	control	1668	417	-0.532862	0.260641	-0.149578	-0.616027	0.541486
ENSG00000165283	control	1071	107.1	-0.600038	0.406151	-0.455448	-0.299624	0.0088643
ENSG00000164970	control	558	93	-0.551215	0.116763	0.47622	0.0981666	0.311891
ENSG00000164967	control	492	492	-0.842291	-0.0405241	-0.553066	-0.740193	1.0252
ENSG00000164944	control	5439	226.625	0.252137	-0.450137	-0.0976579	1.15506	-0.859723
ENSG00000164933	control	948	135.429	0.0381988	-0.326893	-1.16323	-0.464816	-0.743339
ENSG00000164897	control	741	370.5	-0.89845	0.748653	0.903069	-0.687741	1.89832
ENSG00000164880	control	6573	139.851	-0.861231	0.32362	0.974821	0.0686796	0.964491
ENSG00000164828	control	2358	124.105	-0.331443	0.464054	-0.193301	-0.655727	-0.0740788
ENSG00000164713	control	378	126	-1.01404	-0.901298	2.55129	-0.719008	2.11182
ENSG00000164695	control	702	140.4	1.27455	0.234975	-0.254543	1.72868	-0.75313
ENSG00000164615	control	891	222.75	0.12289	0.759513	-0.541189	-0.0633117	-0.402357
ENSG00000164610	control	666	111	6.07628	1.807	-0.929387	1.21388	0.0548588
ENSG00000164574	control	1812	151	-0.49771	0.00922234	-0.0197609	-0.074781	0.190372
ENSG00000164535	control	2019	134.6	-0.746026	-0.115178	0.310232	-0.668728	0.0520807
ENSG00000163918	control	1092	109.2	0.821783	0.20857	-0.880448	0.0174041	-0.930119
ENSG00000163913	control	3879	125.129	-0.295146	0.00461887	0.0666769	0.0386423	-0.420157
ENSG00000163900	control	795	159	-0.324111	-0.904493	2.30548	-0.878445	-0.044069
ENSG00000163719	control	1953	102.789	-0.704045	0.0332892	1.25078	0.0777835	0.146849
ENSG00000162413	control	1794	448.5	-0.987093	-0.200999	-0.485772	-0.869769	1.77983
ENSG00000162377	control	696	232	-0.0518548	0.105702	-0.995874	0.0260525	-0.605853
ENSG00000162302	control	2319	136.412	-0.825707	-0.592197	0.127818	-0.226997	1.25682
ENSG00000162236	control	1068	106.8	-0.516161	0.971051	1.17444	-0.53231	-0.00639794
ENSG00000162174	control	927	154.5	1.25942	-0.114039	-0.651044	-0.365429	-0.522212
ENSG00000162073	control	822	274	-1.02901	-0.416105	-0.284996	-1.11121	1.71488
ENSG00000162063	control	2361	138.882	-0.729082	0.195295	0.0873947	0.272628	0.193167
ENSG00000162062	control	1302	130.2	-0.768306	-0.158537	-0.123159	-0.242699	1.45379
ENSG00000161999	control	858	95.3333	-0.954103	-0.3864	0.288555	-0.614623	1.59927
ENSG00000161996	control	5247	127.976	-0.979053	-0.0421113	0.817024	-0.895431	0.900802
ENSG00000161956	control	1725	172.5	-0.527354	-0.183396	0.17059	1.70842	0.281283
ENSG00000161888	control	594	118.8	-0.499186	1.04358	-0.648409	1.44356	0.901836
ENSG00000161847	control	2271	174.692	-0.852287	0.749652	0.403006	-0.519698	2.0159
ENSG00000161714	control	2370	158	-0.838171	-0.0731908	-0.266278	0.894535	1.15974
ENSG00000161671	control	789	112.714	-0.904987	0.338874	-0.407528	-0.0842621	1.76088
ENSG00000161638	control	3150	105	-0.776798	-0.0991883	0.145098	-0.498745	0.394718
ENSG00000161036	control	1944	129.6	-0.840754	-0.102654	0.355552	-0.169248	1.15935
ENSG00000160932	control	396	132	-0.917899	-0.686384	0.00165171	-0.913732	1.54515
ENSG00000160796	control	8265	153.056	-0.900633	0.405327	0.146038	-0.59603	0.686349
ENSG00000160767	control	2007	167.25	-0.909211	-0.477901	1.65689	-0.906426	1.48141
ENSG00000160753	control	2709	301	-0.209195	-0.168395	1.15148	-0.0125171	1.24995
ENSG00000160741	control	2082	148.714	-0.896746	0.314125	2.93329	-0.60586	0.880033
ENSG00000160714	control	1269	97.6154	0.28324	2.01927	-0.55418	1.05407	1.249
ENSG00000160710	control	3681	245.4	0.160253	-0.0174221	-0.327306	-0.198674	-0.530734
ENSG00000160688	control	1764	252	-0.774778	-0.495562	0.162398	0.174028	0.131867
ENSG00000162430	control	1773	136.385	-0.848995	-0.139127	1.66867	-0.0186709	1.40311
ENSG00000160221	control	807	115.286	-0.566508	-0.784215	-0.280245	-0.0129013	0.0929421
ENSG00000162433	control	672	134.4	-0.214618	-0.267583	-0.344407	-0.575314	-0.595724
ENSG00000162520	control	1449	289.8	-0.0650344	0.728838	-1.00798	2.00652	0.102289
ENSG00000163636	control	1329	147.667	0.586938	-0.266405	-0.604214	0.303625	-0.669301
ENSG00000163605	control	1254	139.333	2.08076	-0.122809	-0.500196	2.30757	-0.986029
ENSG00000163558	control	1791	99.5	-0.0898408	-0.553958	-0.428909	0.106822	-0.939108
ENSG00000163481	control	1380	138	-0.466192	0.837787	-0.0614128	0.0291849	0.273496
ENSG00000163444	control	1131	141.375	0.233712	-0.0976342	-0.441405	-0.277501	-0.339031
ENSG00000163399	control	3072	133.565	-0.119796	-0.298511	0.48434	-0.267358	-0.643656
ENSG00000163348	control	1221	407	-0.807785	-0.0530438	0.740066	-0.333056	1.2282
ENSG00000163291	control	936	156	-0.807564	-0.322451	0.199339	-0.980253	-0.727321
ENSG00000163249	control	1080	108	-0.0566061	-0.224676	-0.28255	-0.450905	-0.464154
ENSG00000163171	control	765	765	0.243212	-0.0473925	0.212453	-0.49058	-0.230695
ENSG00000163132	control	912	456	-0.757876	-0.651927	0.733584	-0.167603	2.38342
ENSG00000163104	control	3087	134.217	1.61215	-0.310683	-0.901126	0.385262	-1.0923
ENSG00000163069	control	957	159.5	0.616904	0.404345	-0.701685	-0.460837	-0.65275
ENSG00000163029	control	3276	126	2.91523	-0.0135243	-1.03126	0.40665	-1.07654
ENSG00000163001	control	1104	100.364	2.30832	0.346382	-0.890637	2.22973	-0.900025
ENSG00000162972	control	876	175.2	-0.17592	0.54499	-0.322048	-0.435902	-0.114449
ENSG00000162961	control	300	75	1.46476	-0.728563	-1.16083	-0.200894	-0.972667
ENSG00000162769	control	1668	166.8	-0.493732	-0.00731029	0.160874	-0.5895	0.127535
ENSG00000162735	control	900	112.5	0.159944	0.625434	-0.164073	0.722539	-0.306573
ENSG00000162695	control	1131	102.818	-0.544918	-0.175492	0.193289	-0.842756	-0.954229
ENSG00000162639	control	1182	168.857	-0.184181	0.0152883	-0.687306	-0.326226	-0.859559
ENSG00000162636	control	1083	98.4545	0.459082	-0.149383	-0.438313	0.0985623	-0.837164
ENSG00000162627	control	1356	150.667	0.671548	-0.583351	-0.498993	0.228699	-0.487149
ENSG00000162607	control	2358	294.75	2.30497	-0.383307	-0.810388	0.389259	-1.14937
ENSG00000162599	control	1665	138.75	-0.0178624	-0.00588374	0.239067	-0.510064	-0.190886
ENSG00000162441	control	573	95.5	2.22343	0.731897	-1.09276	0.80644	-0.951408
ENSG00000165819	control	1743	158.455	-0.317848	0.286888	-0.305209	-0.192406	-0.616397
ENSG00000149792	control	501	125.25	-0.570823	-0.734667	-0.901738	-0.221861	0.370509
ENSG00000149657	control	1158	144.75	-0.214118	-0.0269325	-0.0288636	0.420071	0.0734175
ENSG00000139372	control	1233	123.3	2.96724	0.326892	-0.882147	0.00562836	-0.890816
ENSG00000139350	control	2004	133.6	0.943416	-0.0513205	-0.573647	-0.683647	-1.03154
ENSG00000139278	control	801	133.5	-0.58866	-0.0811856	-0.837776	-1.0164	-0.816388
ENSG00000139233	control	390	195	8.36347	0.664428	-1.3548	0.6353	-1.0658
ENSG00000139168	control	654	93.4286	5.04875	0.203049	-1.16986	1.71906	-1.06721
ENSG00000139163	control	1359	169.875	-0.407747	-0.825996	-0.182693	-0.352513	-0.071251
ENSG00000138794	control	882	126	0.652831	-0.640112	-0.350697	-0.395459	-0.795639
ENSG00000138785	control	1389	231.5	1.50868	0.311137	-0.526539	-0.51092	-0.858631
ENSG00000138778	control	8106	165.429	4.67661	-0.0707626	-1.20027	0.473055	-1.10467
ENSG00000138674	control	3663	140.885	0.0422115	0.982389	0.630037	-0.486469	-0.587039
ENSG00000138668	control	1068	133.5	0.850834	0.803657	-1.34925	1.41568	0.301598
ENSG00000139405	control	882	294	-0.723704	-0.279325	-0.512095	-0.301115	1.04205
ENSG00000138600	control	1563	104.2	0.109256	-0.151243	0.258947	-0.578922	-0.82062
ENSG00000138442	control	1272	97.8462	0.419394	-0.408579	-0.425577	-0.1159	-0.881249
ENSG00000138386	control	1464	209.143	0.367368	0.24562	-0.890547	0.359616	-0.508967
ENSG00000138231	control	1635	204.375	0.152405	-0.412961	-0.72932	0.525196	-0.605509
ENSG00000138180	control	1395	174.375	3.11004	0.600087	-1.23541	0.98439	-0.994352
ENSG00000138175	control	549	91.5	0.850311	0.135318	-0.613718	0.111602	-0.848911
ENSG00000138160	control	3171	144.136	1.49004	-0.236912	-1.04622	0.230224	-1.04486
ENSG00000138138	control	1086	120.667	1.03789	-0.043737	-0.36852	-0.278873	-0.946123
ENSG00000138078	control	2184	156	1.06927	-0.704643	-0.742646	-0.114394	-1.00513
ENSG00000138050	control	1512	151.2	2.65185	-0.516369	-0.94918	-0.240531	-0.822915
ENSG00000137818	control	345	86.25	-0.0446999	0.561716	0.0556605	0.8638	0.0916232
ENSG00000137814	control	708	118	1.3822	-0.314346	-0.837168	-0.620604	-0.851238
ENSG00000138448	control	3147	104.9	-0.232134	-0.228288	-0.40905	-0.404183	-0.721454
ENSG00000139433	control	630	126	-0.434296	-0.36353	0.992184	-0.19525	-0.00651191
ENSG00000139496	control	1800	112.5	0.6261	1.49651	-0.348126	-0.399257	-0.632099
ENSG00000139624	control	1179	117.9	-0.534301	-0.288132	0.158778	-0.547981	-0.411446
ENSG00000141580	control	1035	103.5	0.28617	-0.516168	-0.305033	-0.436762	-0.783807
ENSG00000141562	control	1371	124.636	-0.126126	-0.503654	-0.657648	0.168066	-0.317278
ENSG00000141504	control	513	85.5	-0.190997	-0.684889	-0.696975	0.63735	-0.44012
ENSG00000141499	control	1647	164.7	-0.604262	-0.540335	1.02343	-0.19772	0.215969
ENSG00000141401	control	867	108.375	-0.311551	-0.459082	-0.715357	-0.386929	0.485426
ENSG00000141385	control	2394	140.824	1.02306	-0.324475	-0.540101	0.516856	-0.501617
ENSG00000141378	control	543	271.5	0.251241	-0.175818	-0.976197	-0.611107	-0.561163
ENSG00000141349	control	1041	173.5	-0.969445	-0.767109	1.72925	-1.14531	0.292666
ENSG00000141279	control	2760	120	0.0489157	-0.627906	0.862325	-0.146928	-0.513375
ENSG00000141232	control	1038	1038	0.0796151	3.44217	0.170826	-0.508113	-0.276003
ENSG00000141098	control	1158	579	-0.827669	-0.346418	-0.412393	0.831269	0.110117
ENSG00000141034	control	903	150.5	-0.564906	-0.19668	1.47443	0.15903	1.61036
ENSG00000140854	control	1968	103.579	-0.773818	0.358385	0.119114	-0.558878	0.596704
ENSG00000140682	control	1386	126	-0.79836	-0.522869	1.682	-0.562661	0.886973
ENSG00000140632	control	1662	103.875	0.211184	0.162346	-0.50884	0.640653	-0.450347
ENSG00000140577	control	1860	124	-0.749547	0.33278	1.09531	-0.62737	0.331768
ENSG00000140564	control	2385	159	-0.865911	0.699059	-0.141866	-0.413752	0.482083
ENSG00000140464	control	2649	294.333	-0.794702	0.712389	0.00768828	-0.0761637	1.33853
ENSG00000140391	control	762	108.857	-0.238355	-0.422239	0.317316	-0.67318	-0.410529
ENSG00000140382	control	1044	130.5	0.474431	1.56171	-1.08051	0.949786	-0.643647
ENSG00000140307	control	330	82.5	0.430147	0.0869686	-1.18711	-0.543554	-0.976332
ENSG00000140299	control	1308	130.8	0.68886	-0.554362	-0.61253	0.468596	-0.0286672
ENSG00000140280	control	648	216	0.0694864	-0.346768	-0.441572	0.0049508	1.31405
ENSG00000139842	control	2280	114	0.417556	0.0366094	-0.784565	0.0722196	-0.379828
ENSG00000139726	control	597	85.2857	3.17112	0.379097	-1.27621	2.9392	-0.916533
ENSG00000137807	control	2883	125.348	0.787979	-0.353183	-0.891224	0.0345948	-0.926746
ENSG00000137801	control	3513	167.286	-0.422066	-0.437557	-0.586836	-0.230961	-0.334215
ENSG00000137764	control	1347	61.2273	-0.0715424	0.4917	-0.499752	-0.0371312	-0.693814
ENSG00000284024	control	432	108	0.121871	1.23031	0.203397	-0.74562	0.299039
ENSG00000135974	control	699	174.75	2.07799	-0.121688	-0.215727	0.357572	-0.530281
ENSG00000135899	control	2142	119	1.66796	-0.630097	-0.11084	0.65229	-0.649614
ENSG00000135823	control	768	96	0.259155	3.03176	0.100655	0.151596	-0.520769
ENSG00000135775	control	2217	123.167	0.402226	0.143707	-0.478431	-0.229948	-0.897005
ENSG00000135750	control	1011	337	-0.445672	0.211515	2.47064	-0.621566	-0.123123
ENSG00000135451	control	2337	166.929	-0.739444	-0.012986	0.609647	-0.486742	0.568653
ENSG00000135392	control	2109	351.5	-0.392556	-0.175598	-0.263666	0.295696	-0.235801
ENSG00000135317	control	2841	97.9655	0.890692	-0.184843	0.0301306	0.000706501	-0.991147
ENSG00000135272	control	1068	213.6	-0.109076	-0.36353	-0.513061	1.13196	1.27244
ENSG00000135250	control	2100	131.25	1.72971	-0.154834	-0.0830035	0.928246	-0.429134
ENSG00000135111	control	2232	279	-0.36373	-0.231207	1.00008	-0.532938	1.02911
ENSG00000135052	control	1206	134	0.372611	1.35537	-1.11323	1.98296	0.132961
ENSG00000134905	control	1695	113	-0.389505	0.183137	-0.472196	-0.0686577	0.441486
ENSG00000134851	control	975	162.5	-0.145862	-0.278638	-1.14404	0.0347104	0.197368
ENSG00000134824	control	1335	111.25	-0.733632	-0.647498	1.52863	-0.191527	-0.11288
ENSG00000134758	control	738	105.429	0.0167952	-0.546097	-0.082849	-0.289212	-0.900378
ENSG00000134697	control	2196	137.25	1.58963	0.0751864	-0.792934	1.06804	-0.868488
ENSG00000134684	control	1587	122.077	0.256846	-0.658878	-0.627472	0.847405	-0.605947
ENSG00000134602	control	1251	113.727	1.21759	-0.260405	-0.942456	-0.207997	-0.955518
ENSG00000134574	control	1284	128.4	-0.390133	-0.0876237	-0.0956252	-0.322172	-0.130008
ENSG00000134453	control	1206	109.636	1.40416	0.0696825	-0.657878	0.982307	-0.756302
ENSG00000134371	control	1596	93.8824	0.989412	-0.286407	-0.779981	0.245323	-0.864926
ENSG00000134255	control	1251	156.375	-0.430193	-0.260543	-0.372579	-0.957298	-0.938544
ENSG00000134184	control	657	82.125	-0.142566	-0.709951	-0.484307	0.218092	-0.615182
ENSG00000134109	control	1974	164.5	-0.532125	-0.560157	0.361735	-0.313047	0.0718112
ENSG00000136021	control	2802	155.667	0.830079	-0.0816877	-0.279152	-0.690369	-1.0444
ENSG00000141644	control	1968	131.2	-0.604454	-0.2265	-0.508718	0.0539028	0.659301
ENSG00000136045	control	1506	100.4	0.369398	-0.321188	-0.699111	0.732514	-0.88882
ENSG00000136100	control	1161	82.9286	1.19409	-0.735441	-0.555539	0.50266	-0.869432
ENSG00000137692	control	714	89.25	0.641798	-0.154823	-0.839262	0.393168	-1.03101
ENSG00000137574	control	2562	197.077	1.93769	-0.101089	-0.581474	0.520848	-0.927716
ENSG00000137522	control	984	109.333	-0.663965	0.0270863	0.400539	-0.165704	-0.581698
ENSG00000137492	control	2286	457.2	0.856884	-0.288684	-0.425576	0.0463639	-0.937112
ENSG00000137413	control	933	103.667	-0.315424	0.0395256	-0.0718875	-0.0615568	-0.0569013
ENSG00000137203	control	1314	187.714	-0.0577107	0.523371	-0.0113066	-0.608037	0.565483
ENSG00000137135	control	1008	112	-0.471348	0.236153	0.948234	-0.485413	0.592296
ENSG00000137124	control	1554	1554	-0.524356	0.0897882	-0.222154	-0.152496	0.0889632
ENSG00000137074	control	1029	147	0.567472	0.293711	-0.673624	-0.0209591	-0.58796
ENSG00000137055	control	2388	170.571	-0.0180865	-0.175395	-0.732947	-0.330707	-0.827346
ENSG00000136936	control	822	137	2.89771	-0.0345813	-1.06073	1.79641	-0.0355731
ENSG00000136908	control	255	63.75	-0.728948	-0.022693	3.55453	-0.0799444	-0.276941
ENSG00000136888	control	357	119	1.16957	0.799437	-0.920172	2.01691	-0.458433
ENSG00000136813	control	6054	118.706	0.369083	-0.167925	-0.53102	-0.437567	-0.413064
ENSG00000136770	control	1665	138.75	2.16474	0.102355	-0.950375	0.98682	0.136709
ENSG00000136758	control	2322	116.1	0.858734	-0.383068	-0.00125577	-0.361865	-0.999238
ENSG00000136718	control	876	97.3333	-0.823307	-0.582482	-0.403752	0.203231	0.482981
ENSG00000136603	control	2055	342.5	1.76791	-0.171872	-0.518383	0.272892	-0.942844
ENSG00000136504	control	1836	122.4	0.590255	-0.0978053	-0.539029	-0.290859	-0.792037
ENSG00000136371	control	612	204	-0.134725	0.66063	-0.799934	0.59966	-0.347486
ENSG00000136247	control	1035	172.5	-0.637234	-0.901658	1.16696	-0.755123	-0.799102
ENSG00000136243	control	1272	181.714	0.0860625	2.17991	-0.0762745	-0.558838	-0.734581
ENSG00000136156	control	801	133.5	0.292827	-0.718932	-0.940609	0.27205	-0.806669
ENSG00000136143	control	1392	126.545	0.971265	0.00260205	-0.957281	0.0684639	-0.860066
ENSG00000136104	control	939	85.3636	3.02496	-0.334081	-0.149394	0.090085	-0.921751
ENSG00000136068	control	7902	168.128	-0.505058	-0.136309	-0.668392	-0.0353663	-0.280739
ENSG00000149658	control	1680	336	-0.158613	0.808709	-0.685992	-0.381308	0.105174
ENSG00000141682	control	165	82.5	-0.343734	-0.625609	0.0907211	0.281073	0.0708995
ENSG00000141699	control	1401	155.667	-0.68365	-0.519147	0.0971047	-0.356559	0.227622
ENSG00000146707	control	564	112.8	0.507868	0.404203	0.497651	0.841439	-0.609225
ENSG00000146674	control	894	223.5	-0.45728	-0.124516	-0.480219	-0.577519	1.64932
ENSG00000146648	control	3633	129.75	-0.139812	0.454873	-0.14779	-0.450979	-0.13853
ENSG00000146576	control	1350	225	-0.608806	-0.389413	0.0445377	-0.675879	0.797235
ENSG00000146535	control	1146	286.5	-0.562872	-0.335928	0.954477	-0.330791	0.933544
ENSG00000146457	control	1191	170.143	0.411578	2.78753	-0.779275	0.322259	-0.913143
ENSG00000146433	control	1839	108.176	-0.632883	-0.704127	1.55485	-0.762367	0.190856
ENSG00000146376	control	1992	132.8	1.93577	0.394759	-0.778214	0.497848	-0.780368
ENSG00000146109	control	819	273	-0.558954	0.684765	-0.234375	0.944307	0.293819
ENSG00000146085	control	2253	187.75	0.241246	-0.103772	-0.787777	-0.186752	-0.830204
ENSG00000146083	control	1299	129.9	-1.01888	1.0878	0.649776	-0.867879	2.51866
ENSG00000146733	control	678	135.6	0.330597	0.308568	-0.938145	-0.087473	-0.522722
ENSG00000146054	control	1536	219.429	-0.452982	-0.192249	-0.287411	0.474044	1.72573
ENSG00000145782	control	423	105.75	0.256945	-0.210512	-0.172393	-0.360567	-0.375662
ENSG00000145781	control	609	87	0.831401	1.29161	-0.547812	0.0937943	-0.791274
ENSG00000145743	control	2106	234	-0.35068	0.198801	0.601639	-0.618973	2.09039
ENSG00000145632	control	2058	147	0.374903	0.407854	-0.62837	-0.541816	-0.515755
ENSG00000145495	control	2733	105.115	-0.472557	-0.626842	-0.0383864	-0.0834972	-0.68715
ENSG00000145337	control	345	172.5	-0.353529	-0.401188	-0.917802	0.238388	0.715644
ENSG00000145332	control	1863	207	-0.1997	0.177174	-0.656769	-0.286968	-0.948344
ENSG00000145241	control	2832	149.053	3.08669	-0.2945	-0.954489	0.213583	-1.10253
ENSG00000145220	control	1140	142.5	3.94507	0.817058	-0.865224	2.61629	-0.742567
ENSG00000144746	control	567	189	-0.44599	0.198696	-0.642282	0.17711	-0.724263
ENSG00000144744	control	1392	77.3333	0.293244	-0.737881	-0.572002	0.138991	-0.79659
ENSG00000145833	control	3099	134.739	2.41438	-0.240696	-0.912821	1.46142	-0.883447
ENSG00000147065	control	1734	133.385	0.405999	0.352847	-1.10715	1.81597	-0.296071
ENSG00000147364	control	1104	110.4	1.10254	0.169678	-0.348912	-0.154248	-0.949685
ENSG00000147475	control	1020	92.7273	0.401359	0.227342	-0.767011	1.08345	-0.606474
ENSG00000149600	control	603	67	0.0132143	0.654366	-0.574907	-0.33671	-0.367862
ENSG00000149532	control	1545	171.667	-0.42248	0.529784	3.29151	-0.329261	0.337341
ENSG00000149488	control	2721	136.05	0.107196	-0.319562	0.731642	0.536868	-0.0536276
ENSG00000149483	control	489	122.25	-0.747825	0.656685	5.22584	-1.18436	-0.605251
ENSG00000149428	control	3000	120	-0.129797	0.398365	-0.803539	1.10357	-0.127405
ENSG00000149313	control	930	155	0.666294	-0.810272	-0.90683	-0.104503	-0.7964
ENSG00000149262	control	2892	125.739	-0.259908	0.0823746	-0.395773	-0.262297	-0.634818
ENSG00000149231	control	1635	233.571	2.85528	0.162565	-1.0211	2.47602	-1.12247
ENSG00000149196	control	594	118.8	-0.226477	-0.413864	-0.541442	-0.68277	-0.833348
ENSG00000149187	control	1545	118.846	-0.381424	1.61579	-0.414659	-0.50349	-0.468337
ENSG00000149179	control	1014	112.667	-0.623763	0.00388401	0.500088	-0.47528	-0.22899
ENSG00000149089	control	729	104.143	0.777814	-0.749052	-0.931936	0.366024	-0.806786
ENSG00000148908	control	546	109.2	1.27608	1.27294	-0.717884	1.16922	-0.463168
ENSG00000148848	control	2730	118.696	-0.205403	-0.0800959	-0.459411	-0.179248	-0.0257484
ENSG00000148719	control	1230	153.75	-0.521971	0.350688	0.104854	0.118552	0.288559
ENSG00000148700	control	2121	151.5	0.946994	-0.281482	0.0922163	0.237252	-0.972395
ENSG00000148606	control	4173	134.613	0.115125	0.0492491	-0.414547	-0.0565671	-0.636864
ENSG00000148516	control	3378	375.333	1.39948	0.00290267	-0.657037	1.85443	-0.834969
ENSG00000148358	control	1803	90.15	-0.160475	-0.148446	1.02456	-0.448198	-0.5797
ENSG00000148331	control	1266	211	-0.787578	-0.815609	0.852707	-0.236038	0.409339
ENSG00000148300	control	1269	158.625	1.60646	0.41029	-0.912994	1.09725	-0.0904297
ENSG00000148291	control	771	128.5	-0.0189268	0.0173745	-0.899284	1.86688	0.512415
ENSG00000148229	control	444	111	3.20308	0.372406	-0.768784	5.38985	-0.100059
ENSG00000147813	control	1617	124.385	-0.983895	0.882945	0.643122	-0.691977	1.58897
ENSG00000147654	control	642	107	2.7916	1.28307	-0.833607	1.77958	-1.04735
ENSG00000144677	control	831	103.875	-0.684494	-0.169899	0.691347	-0.390248	-0.135181
ENSG00000144659	control	915	130.714	-0.64564	-0.233392	0.544827	-0.541267	-0.676776
ENSG00000144647	control	1743	1743	-0.904843	-0.170533	0.704762	-0.45807	0.233624
ENSG00000144645	control	2295	191.25	-0.454198	0.694351	-0.37918	0.115304	0.181621
ENSG00000143337	control	1755	175.5	0.470062	0.493199	-0.187195	0.390151	-0.369497
ENSG00000143324	control	2091	139.4	-0.205153	-0.725605	0.0927145	-0.493092	-0.78811
ENSG00000143315	control	1272	1272	-0.702185	-0.942566	1.71443	-1.0878	-0.2675
ENSG00000143294	control	1476	210.857	-0.185319	0.0202486	0.637797	0.520473	0.708371
ENSG00000143207	control	2196	109.8	-0.147064	0.280196	0.200866	-0.268182	-0.27386
ENSG00000143190	control	2301	143.812	-0.501106	3.48405	0.852229	-0.680901	0.108304
ENSG00000143179	control	786	112.286	-0.496912	0.475747	-0.272441	-0.252657	-0.358872
ENSG00000143153	control	912	152	0.04665	-0.314774	-0.482364	0.174557	-0.69786
ENSG00000143033	control	1782	118.8	1.23186	-0.335399	-1.06171	0.0696615	-1.01617
ENSG00000142949	control	5724	178.875	-0.829463	0.308786	-0.203556	-0.403007	0.306474
ENSG00000142892	control	1188	108	0.00468466	-0.43986	-0.405392	-0.537311	-1.02752
ENSG00000142875	control	1197	119.7	0.919098	0.0375904	-1.07309	-0.262294	-1.06184
ENSG00000142871	control	1146	229.2	-0.190907	0.236089	-0.364992	-0.560916	0.121107
ENSG00000142867	control	702	234	1.8067	-0.950319	0.161913	0.191485	-0.92987
ENSG00000142856	control	651	72.3333	3.51699	-0.329439	-0.308152	-0.311544	-1.0246
ENSG00000142634	control	723	180.75	-0.336365	0.847083	-0.392492	1.7547	1.94948
ENSG00000142627	control	2931	172.412	-0.840934	0.17213	-0.506072	-0.198394	0.452971
ENSG00000142546	control	906	113.25	-0.554236	-0.191255	-0.709837	0.179287	0.673878
ENSG00000142444	control	783	391.5	-0.868995	-0.700814	-0.439654	0.0620478	2.28893
ENSG00000142186	control	2427	134.833	-0.73301	0.753046	0.268397	-0.0125013	0.553851
ENSG00000142178	control	2352	180.923	-0.641529	0.305847	0.237802	-0.223943	1.47959
ENSG00000142002	control	2679	133.95	-0.643839	-0.34823	1.14775	-0.249055	0.180282
ENSG00000141905	control	1527	138.818	-0.768257	-0.124887	0.416987	-0.410859	0.980278
ENSG00000141873	control	945	472.5	-0.745418	-0.759676	2.59644	-0.229116	0.776069
ENSG00000141736	control	3768	139.556	-0.757936	-0.473277	-0.192802	-0.410439	0.647802
ENSG00000143363	control	1362	170.25	-0.346511	0.15292	-0.00957449	-0.446604	-0.403715
ENSG00000141696	control	1314	164.25	-0.954118	0.126091	-0.537344	0.183149	1.42491
ENSG00000143373	control	3714	464.25	-0.697602	0.11251	0.751521	-0.136946	0.588677
ENSG00000143393	control	2487	207.25	-0.663048	0.532303	-0.242745	-0.161444	-0.143079
ENSG00000144635	control	1572	120.923	1.21722	-0.500741	-0.360799	0.290719	-0.64677
ENSG00000144597	control	807	134.5	-0.0996386	2.85841	0.647937	-0.172113	0.0733498
ENSG00000144589	control	3267	136.125	-0.805666	0.210988	0.789172	1.6522	0.713318
ENSG00000144567	control	1632	181.333	-0.761694	-0.0558619	0.434179	0.806441	0.998471
ENSG00000144559	control	1014	126.75	0.473988	-0.239377	-0.474746	-0.412066	-0.762725
ENSG00000144401	control	711	177.75	-0.103819	-0.954625	-0.0696376	-0.21122	-0.416069
ENSG00000144231	control	429	107.25	0.171702	1.03118	-0.817983	0.504996	-0.462283
ENSG00000144161	control	876	109.5	4.14648	-0.0279637	-1.24819	0.436448	-1.01327
ENSG00000144034	control	645	129	1.85392	-0.400355	0.161436	-0.400832	-0.965462
ENSG00000144029	control	1293	107.75	1.22562	-0.0855575	-0.561929	1.21924	-0.364864
ENSG00000144028	control	6411	142.467	-0.302145	-0.313123	-0.424557	0.176868	-0.44559
ENSG00000143971	control	2781	463.5	2.21491	-0.0389963	-0.745452	0.102239	-0.937852
ENSG00000143924	control	2946	128.087	1.08071	-0.101995	-0.362212	-0.229105	-0.831341
ENSG00000143799	control	3045	132.391	0.599326	-0.00025308	-0.0901583	0.582017	-0.619808
ENSG00000143793	control	792	99	2.37334	0.00511069	-0.744837	3.90681	1.33555
ENSG00000143756	control	1107	221.4	0.677868	0.189847	-0.0474898	-0.157408	-0.0681504
ENSG00000143753	control	972	324	-0.373742	-0.925791	0.305659	-0.650083	-0.870279
ENSG00000143751	control	1356	193.714	0.898234	0.653969	-1.18185	1.01246	-0.460201
ENSG00000143702	control	4755	250.263	1.39953	0.0723739	-0.406299	0.0687652	-0.879672
ENSG00000143622	control	711	118.5	0.703794	-0.0819115	-1.25815	0.980382	-0.585575
ENSG00000143553	control	411	102.75	-0.390338	0.0136993	-1.26788	-0.715245	0.673739
ENSG00000143545	control	612	76.5	0.0964344	-0.632574	-0.764695	0.58545	-0.58959
ENSG00000143493	control	2889	144.45	-0.315721	1.02244	-0.547893	-0.627724	-0.883424
ENSG00000143457	control	858	214.5	0.939052	0.251607	-0.324368	-0.0801665	-0.907155
ENSG00000143437	control	2370	107.727	-0.448934	1.34136	-0.352049	-0.247664	-0.388567
ENSG00000143390	control	1851	205.667	-0.0162228	0.0718313	-0.378136	0.486342	-0.0470242
ENSG00000134107	control	1239	247.8	-0.0269379	0.567933	0.222258	-0.425763	0.0667938
ENSG00000165886	control	684	228	-0.670789	0.0533079	-0.319779	0.172477	1.27705
ENSG00000165983	control	1050	262.5	0.396547	-0.772422	-0.591467	-0.262715	-0.794215
ENSG00000196323	control	1713	285.5	0.0637724	0.0797108	0.14601	-0.441262	-0.948108
ENSG00000196305	control	3789	114.818	0.277153	-0.349846	-0.507879	-0.170056	-0.906838
ENSG00000196236	control	1524	152.4	-0.272426	-0.420463	-0.267475	-0.569972	-0.656333
ENSG00000196233	control	1302	434	0.906144	0.125072	-0.394387	-0.417576	-0.663597
ENSG00000196227	control	1152	1152	1.65041	0.0601922	0.237835	-0.407516	-0.608218
ENSG00000196199	control	2583	184.5	4.41798	0.11675	-1.04861	1.36106	-0.797819
ENSG00000189306	control	843	120.429	-0.545224	-0.113053	-0.471072	1.99418	0.316446
ENSG00000189060	control	585	585	1.77535	-0.583984	-0.326001	0.739801	-0.182735
ENSG00000189057	control	2205	1102.5	2.02909	-0.410606	-0.960059	-0.272198	-1.11827
ENSG00000188895	control	1056	132	1.82209	-0.735306	0.101187	0.464345	-0.604112
ENSG00000188739	control	1293	117.545	3.84064	-0.488347	-1.06604	0.69469	-0.965335
ENSG00000196352	control	1335	133.5	0.0124786	-0.338455	-0.202439	-0.73181	-0.194583
ENSG00000188636	control	720	720	-0.893976	-0.489441	0.898949	-0.505256	0.724772
ENSG00000188486	control	432	432	-0.733507	0.0268295	-0.486041	-0.45731	2.02646
ENSG00000188483	control	1215	1215	-0.984439	3.36177	0.997028	-0.425506	5.21227
ENSG00000188352	control	5406	125.721	-0.200064	-0.0323434	0.0559815	-0.443965	-0.802699
ENSG00000188343	control	870	96.6667	0.981039	-0.057223	-0.994886	0.485288	-0.951027
ENSG00000188243	control	297	59.4	-0.59579	-0.148911	0.592426	-0.936783	-0.573468
ENSG00000188186	control	300	75	-0.885413	0.470535	-1.10275	0.158206	0.074613
ENSG00000188157	control	6138	170.5	-0.973876	-0.0982856	-0.251332	-0.505434	1.71728
ENSG00000188021	control	1875	1875	-0.363802	1.06146	-0.730762	-0.582286	0.222352
ENSG00000187957	control	2214	170.308	-0.500558	1.68126	-0.351209	-0.644332	0.455514
ENSG00000187778	control	1428	102	-0.719333	0.325471	-0.0360815	0.21873	0.173606
ENSG00000187742	control	2565	150.882	1.25334	0.315813	-0.331537	-0.0609181	-0.58466
ENSG00000188517	control	1965	53.1081	0.829069	-0.701742	-0.0206857	0.986234	0.0316295
ENSG00000196396	control	1308	130.8	0.616509	-0.248296	-0.038561	0.260043	-0.305851
ENSG00000196465	control	627	104.5	-0.38204	0.99078	0.00141816	1.25166	-0.0207522
ENSG00000196507	control	603	603	2.65504	-0.232504	-1.34046	6.18335	-0.190533
ENSG00000198162	control	1926	148.154	1.05876	-0.460088	-0.0670442	0.174026	-0.829698
ENSG00000198142	control	1578	1578	-0.680346	0.0243443	-0.890054	0.460843	2.08727
ENSG00000198130	control	1161	82.9286	0.969827	-0.264462	-0.806137	0.00762673	-1.00077
ENSG00000198113	control	1272	1272	-0.944494	-0.289732	-0.0588235	-0.850343	2.44256
ENSG00000198087	control	1920	106.667	2.0508	-0.497524	-0.518498	1.07786	-0.845318
ENSG00000198060	control	837	139.5	0.0195162	0.859588	-0.718124	-0.276218	-0.912808
ENSG00000198055	control	1770	110.625	-0.351829	-0.0717796	-0.60873	-0.00162649	0.282866
ENSG00000198015	control	429	85.8	0.83053	-0.824699	-0.269869	-0.126826	-1.05303
ENSG00000197969	control	9525	132.292	1.05411	-0.418928	-0.649449	-0.307028	-1.07355
ENSG00000197894	control	1125	125	-0.00692404	-0.703664	-1.17704	-0.0599348	-0.747812
ENSG00000197858	control	1866	155.5	-0.977926	-0.29879	1.58677	-0.896677	1.07557
ENSG00000197746	control	1575	112.5	-0.307156	0.205054	0.451699	-0.129989	-0.292621
ENSG00000197712	control	1692	130.154	1.59028	-0.121645	-0.844798	1.18244	-0.552878
ENSG00000197622	control	240	80	-0.120539	-0.0272692	0	1.70167	-0.551045
ENSG00000197620	control	477	238.5	-0.298099	-0.728228	-0.66922	-0.0325953	-0.253565
ENSG00000197601	control	1548	140.727	0.288295	-0.191703	-0.485468	-0.335221	-1.04295
ENSG00000197345	control	618	88.2857	0.784022	-0.119649	-0.305791	0.0434323	-0.529033
ENSG00000197343	control	1581	527	1.24092	-0.199778	-1.07795	-0.068674	-1.01351
ENSG00000197312	control	1200	133.333	-0.0577307	0.169859	-0.284884	0.235199	-0.541487
ENSG00000196961	control	2934	122.25	-0.69514	0.193112	0.607526	-0.63151	0.654148
ENSG00000196878	control	3519	159.955	-0.775461	0.601922	-0.377027	0.0406036	0.48576
ENSG00000196715	control	534	267	-0.917734	0.0957259	0.500533	-0.972889	0.163522
ENSG00000196678	control	2076	230.667	0.934532	-0.1129	-0.26025	-0.537557	-1.04133
ENSG00000196655	control	660	132	-0.65948	-0.630536	-0.239264	-0.909294	-0.486761
ENSG00000196636	control	378	189	0.958635	0.862985	-1.01658	-0.587357	-0.498407
ENSG00000187735	control	906	90.6	2.13886	-0.3257	-0.693456	0.936362	-1.00884
ENSG00000187634	control	2046	157.385	-0.881267	-0.243284	0.177268	0.348048	2.25206
ENSG00000187607	control	1566	313.2	1.79765	-0.176694	-0.893651	-0.342445	-0.977121
ENSG00000187239	control	1854	109.059	1.13829	0.567284	-0.272505	0.831685	-0.446994
ENSG00000185112	control	1272	1272	-0.861583	0.148475	-1.04534	1.34359	1.74464
ENSG00000185088	control	255	63.75	2.95486	0.288749	-1.16438	0.398343	-1.12419
ENSG00000184792	control	2751	196.5	-0.719351	0.793051	-0.210675	0.184966	0.577511
ENSG00000184640	control	1761	146.75	-0.589138	-0.149983	-0.743849	0.334995	0.728895
ENSG00000184575	control	2889	120.375	0.118224	-0.220393	-0.69487	-0.29204	-0.991532
ENSG00000184545	control	1878	313	-0.908219	-0.076948	0.787616	-0.598746	3.30373
ENSG00000184508	control	540	135	-0.706551	0.162036	-1.40636	0.617872	0.729422
ENSG00000184470	control	1575	92.6471	-0.713789	-0.493271	-0.559166	0.146988	0.561315
ENSG00000184368	control	2322	145.125	2.765	0.550061	-0.0294199	3.13992	-0.208641
ENSG00000184363	control	2394	184.154	-0.851888	0.493632	0.00169947	-0.651572	1.51819
ENSG00000184281	control	990	990	-0.9833	0.0920586	0.666169	0.93595	0.798734
ENSG00000184277	control	744	124	-0.658413	-0.0774793	0.406947	-0.882172	-0.471074
ENSG00000184220	control	840	84	2.15984	0.544987	-0.770993	1.43556	-0.827957
ENSG00000183853	control	2274	151.6	-0.887353	-0.0713086	0.147783	-0.436737	0.360346
ENSG00000183763	control	1410	94	-0.00527188	0.484261	-0.280783	0.525606	-0.26999
ENSG00000183735	control	2190	109.5	1.28768	-0.368897	-0.866582	-0.193212	-1.10667
ENSG00000183628	control	663	132.6	-0.699283	1.25664	-1.27389	0.535862	1.19878
ENSG00000183207	control	1392	92.8	-0.716431	-0.457241	0.20565	0.16632	0.0714153
ENSG00000183155	control	372	186	-0.720113	0.421474	0.116311	-0.702538	-0.165942
ENSG00000183092	control	1782	297	-0.879275	0.286455	0.117841	0.351892	1.69122
ENSG00000183048	control	1221	111	-0.981333	-0.207315	1.53164	-0.518137	0.75028
ENSG00000182979	control	2148	102.286	-0.562139	0.273493	-0.473085	-0.193612	0.64448
ENSG00000182944	control	1986	110.333	-0.593506	1.46521	-0.642301	1.19077	0.072908
ENSG00000182919	control	948	118.5	0.487384	-0.590342	-0.64905	-0.356184	-0.955609
ENSG00000182872	control	2988	124.5	-0.41497	0.809174	-0.551409	1.44036	0.355801
ENSG00000185187	control	1233	137	-0.904814	-0.42658	1.66908	-0.646018	0.714691
ENSG00000198171	control	945	105	-0.348975	-0.126264	-0.621961	5.65167	0.893909
ENSG00000185215	control	1965	178.636	-0.636795	0.29116	-0.58577	1.02063	2.30346
ENSG00000185246	control	2010	154.615	1.72639	-0.385701	-0.754345	-0.108728	-1.10106
ENSG00000187231	control	2091	123	0.560382	0.405856	-0.754123	0.25911	-0.988121
ENSG00000187118	control	321	80.25	4.34908	-0.912521	-1.16284	0.0622335	-1.02667
ENSG00000187098	control	1563	156.3	0.176823	1.74173	-0.197331	-0.214822	-0.374575
ENSG00000187079	control	1281	116.455	0.305643	0.212767	-0.657366	-0.700611	-0.451596
ENSG00000186854	control	1518	216.857	-0.677548	-0.0227922	0.406208	-0.365906	0.170569
ENSG00000186687	control	315	63	3.51177	0.0211555	-0.773899	-0.133984	-1.10813
ENSG00000186591	control	552	78.8571	0.125656	-0.410284	-0.246149	0.689886	-0.800833
ENSG00000186575	control	1788	111.75	0.339228	0.23599	-0.42329	1.72748	-0.4671
ENSG00000186501	control	627	104.5	-0.970658	-0.73459	0.837563	-0.641206	0.203382
ENSG00000186432	control	1566	92.1176	0.542189	-0.271348	-0.268225	0.11636	-0.915917
ENSG00000186350	control	1389	138.9	-0.827503	0.0709	0.86826	-0.437599	0.982433
ENSG00000186318	control	1506	167.333	-0.890667	0.170287	0.163519	-0.128896	0.378054
ENSG00000186193	control	1185	197.5	-0.894627	0.878661	-0.0523647	0.26352	3.8543
ENSG00000186141	control	1605	114.643	0.111742	-0.307235	-0.554894	-0.065186	-0.686565
ENSG00000186063	control	921	92.1	1.49301	-0.593994	-0.565935	0.674191	-0.82332
ENSG00000186001	control	2139	112.579	0.0970748	-0.171859	-0.321905	-0.269723	-0.448031
ENSG00000185989	control	2505	104.375	-0.286158	-0.314798	0.055922	0.474826	-0.16094
ENSG00000185813	control	1224	87.4286	-0.676835	0.0542863	-0.494513	0.0939896	0.300905
ENSG00000185697	control	2259	141.188	1.69826	-0.317517	-0.428098	0.298518	-1.06182
ENSG00000185630	control	1293	143.667	-0.434973	0.477437	-0.695577	0.649067	0.140342
ENSG00000185591	control	2358	393	-0.392833	2.59081	-0.499974	-0.422553	-0.296317
ENSG00000185515	control	951	86.4545	0.0855198	0.403727	-0.501828	0.45855	-0.663457
ENSG00000185379	control	1047	104.7	-0.820521	0.342628	-0.576925	0.529872	-0.203741
ENSG00000185352	control	1416	708	-0.462161	-0.243701	0.0689581	1.60461	1.28069
ENSG00000185324	control	1083	83.3077	-0.761625	-0.261324	0.0617687	-0.0851146	0.24504
ENSG00000185238	control	1596	99.75	0.650311	-0.413783	-0.907214	-0.00529755	-0.86353
ENSG00000182871	control	5265	128.415	-0.778345	-0.329378	0.382353	-0.18765	2.31027
ENSG00000198176	control	1233	112.091	0.159754	0.287888	-0.274383	0.131453	-0.39767
ENSG00000198231	control	2817	165.706	0.394491	0.719018	-0.62288	0.61504	-0.709762
ENSG00000241685	control	1113	123.667	-0.410138	0.335802	-0.733991	-0.860139	-0.657094
ENSG00000241370	control	489	97.8	-0.808887	-0.373583	1.48579	-0.536793	0.50712
ENSG00000241360	control	891	445.5	-1.02473	-0.359219	-0.523068	-0.620142	3.45884
ENSG00000241258	control	447	74.5	1.23942	1.53176	-0.94763	1.04334	-0.399368
ENSG00000240344	control	498	83	-0.255545	-0.353724	0.4442	0.288574	-0.823487
ENSG00000239857	control	984	109.333	-0.714729	-0.173883	-0.00138666	-0.364949	0.977331
ENSG00000237765	control	1974	1974	1.70871	-0.354725	-0.909347	-0.578704	-1.18629
ENSG00000234545	control	744	67.6364	12.4091	0.816708	0.582002	1.4916	-1.10968
ENSG00000233608	control	483	483	-0.6596	0.328216	0.208247	0.134596	1.27038
ENSG00000233276	control	612	306	-0.86619	-0.928656	0.0374096	-0.919293	1.22287
ENSG00000226742	control	225	56.25	0.768435	-0.767813	0	0.288533	0.341678
ENSG00000241973	control	6309	114.709	-0.619449	-0.227971	0.0958622	-0.371082	-0.0512838
ENSG00000225663	control	357	71.4	-0.800691	1.02455	-1.06763	0.521728	1.38862
ENSG00000223496	control	819	819	-1.01281	-0.338009	-0.565708	-0.359053	4.5603
ENSG00000221926	control	1695	282.5	-0.528597	0.24878	-0.440148	0.70867	0.0497644
ENSG00000221914	control	1374	137.4	1.30516	0.880845	-0.949681	-0.00360703	-1.07998
ENSG00000221869	control	810	810	-0.861932	1.3025	-0.251653	-0.715263	4.5342
ENSG00000218739	control	243	81	1.57259	0.51335	-1.08216	-0.659968	-1.08043
ENSG00000217555	control	459	114.75	0.206252	-0.103403	-0.98579	-0.892264	-0.886939
ENSG00000216490	control	753	107.571	-0.748894	-0.679077	0.224949	-0.317988	0.210059
ENSG00000215845	control	348	87	-0.486311	-0.720395	0.805826	-0.225178	0.337177
ENSG00000215784	control	450	112.5	-0.247451	-0.0170214	0.270809	-0.005634	-1.00081
ENSG00000214941	control	423	84.6	-0.229236	0.285872	0.0381731	0.146665	-0.358698
ENSG00000214717	control	2085	1042.5	-0.671133	0.724395	0.293535	0.0793766	0.648521
ENSG00000224531	control	276	138	-0.565321	-1.09986	0.454755	0.307346	-0.238521
ENSG00000242110	control	1185	197.5	-0.348287	-0.287413	-0.906184	-0.0185876	-0.109341
ENSG00000242114	control	501	125.25	-0.927396	-0.566883	0.86437	-0.910157	0.725965
ENSG00000242247	control	1551	96.9375	0.980681	0.21943	-0.531444	-0.35056	-0.822982
ENSG00000280987	control	2544	181.714	1.53779	0.127142	-0.530987	0.534316	-0.969677
ENSG00000276023	control	597	597	-0.810685	-0.556054	0.392343	-0.589778	-0.356568
ENSG00000275700	control	1683	140.25	0.121323	0.185061	-0.83633	3.12974	-0.641421
ENSG00000274523	control	1395	126.818	-0.371234	-0.819471	-0.478401	-0.538941	0.757324
ENSG00000274276	control	1656	110.4	-0.581493	-0.0716899	-0.873511	0.710175	0.362743
ENSG00000273749	control	3762	125.4	-0.334817	0.0128418	-0.397708	-0.158689	-0.241138
ENSG00000273611	control	468	93.6	0.701775	-0.358642	-0.856805	0.619768	-0.674601
ENSG00000272047	control	216	108	0.255884	-0.629088	-0.794117	-0.205511	-0.952178
ENSG00000265491	control	915	101.667	-0.519463	0.351095	-0.342034	-0.207598	-0.494105
ENSG00000265190	control	1098	91.5	-0.364951	0.988306	-0.236243	0.533869	-0.381966
ENSG00000263465	control	849	849	-0.833696	0.570452	0.445768	-0.571406	1.14867
ENSG00000263001	control	2997	90.8182	0.911035	-0.688397	-0.618284	0.210769	-0.905777
ENSG00000259494	control	840	210	0.0751456	0.122473	-0.945019	0.284764	-0.14816
ENSG00000257315	control	2940	2940	0.442095	-0.389199	-0.562448	-0.311263	-0.947944
ENSG00000256537	control	207	207	0	-0.852182	3.4912	-1.26363	1.29053
ENSG00000255112	control	600	600	0.873293	-0.0367672	-1.30359	0.0922298	-0.37656
ENSG00000254505	control	798	133	0.504429	0.519565	-1.08218	3.73657	-0.0626599
ENSG00000253729	control	12387	144.035	0.355945	-0.135967	-0.428093	-0.250389	-0.678206
ENSG00000244687	control	513	128.25	1.47237	-0.0469847	-1.33469	1.10605	-0.986006
ENSG00000244462	control	2799	2799	0.106646	-0.450552	0.168244	-0.573614	-0.265205
ENSG00000243449	control	387	96.75	0	-0.507925	-1.13886	-1.01895	4.75307
ENSG00000243317	control	144	48	2.62773	-0.977612	-0.64733	-0.416814	-0.848451
ENSG00000243147	control	198	49.5	2.84254	-0.474562	1.19419	-0.936796	-0.983164
ENSG00000242616	control	207	103.5	-0.878574	0.562561	-0.113677	-0.278554	0.621896
ENSG00000242498	control	681	113.5	-0.709921	-0.0949324	-0.938	0.759746	0.225837
ENSG00000214413	control	312	78	0.514118	-0.118911	-0.912386	-0.224417	-1.04127
ENSG00000214160	control	1317	146.333	-0.869182	-0.58918	2.94012	-0.952803	0.776443
ENSG00000214113	control	393	131	0.517269	-0.697144	0.709434	-0.797549	-0.618621
ENSG00000214063	control	717	102.429	-0.813154	-0.820485	2.41316	-0.870276	0.555361
ENSG00000203666	control	489	69.8571	1.40736	-0.789402	-0.821567	1.41509	-1.09403
ENSG00000198961	control	2127	236.333	0.629319	0.421304	-0.625839	0.653355	-0.882523
ENSG00000198954	control	1866	266.571	0.634232	-0.745231	-0.750627	0.199172	-0.512042
ENSG00000198952	control	3051	138.682	-0.417175	0.275347	0.490312	0.122718	-0.0428758
ENSG00000198937	control	294	73.5	0.944419	-0.468452	-0.0193164	1.67524	-0.261815
ENSG00000198901	control	1863	124.2	1.44354	0.0659283	-0.658802	0.737928	-0.687716
ENSG00000198900	control	2298	109.429	3.65682	-0.20223	-0.70136	2.08463	-0.916368
ENSG00000198890	control	1128	1128	-0.732186	-0.501738	-0.161359	0.605744	0.887863
ENSG00000198876	control	1362	151.333	-0.291915	0.0221256	-0.337786	-0.451554	-0.532739
ENSG00000198860	control	516	103.2	-0.709784	-0.939546	-0.996406	-0.173525	-0.236164
ENSG00000198836	control	2994	103.241	1.22885	-0.218066	-0.966378	0.208343	-1.03642
ENSG00000198833	control	957	119.625	0.0910812	-0.0844022	-0.6288	-0.274172	-0.795968
ENSG00000198824	control	2439	2439	0.556149	-0.500741	2.10685	-0.58354	-0.516125
ENSG00000198818	control	480	60	-0.442623	0.255197	0.0655435	-0.715229	-0.557545
ENSG00000198816	control	1707	1707	-0.931691	0.214769	0.470113	-0.75315	2.0541
ENSG00000198752	control	5136	138.811	0.226002	0.0203287	-0.532257	0.411109	-0.145316
ENSG00000198700	control	3126	130.25	-0.428569	0.395657	-0.180584	0.442125	-0.456223
ENSG00000198680	control	639	639	-0.828018	0.730783	-0.599205	0.345098	3.04963
ENSG00000198625	control	1473	147.3	0.795247	-0.0227645	-0.960871	0.195036	-0.974053
ENSG00000198612	control	630	78.75	0.0954429	-0.391406	-0.942814	-0.739263	-0.625985
ENSG00000198589	control	8592	150.737	0.0118334	-0.04091	-0.532163	-0.238525	-0.9275
ENSG00000198585	control	684	342	-0.832132	-0.845382	0.586969	-0.776958	0.545168
ENSG00000198420	control	2766	345.75	-0.451952	-0.462147	-0.0252197	-0.182782	-0.228799
ENSG00000198363	control	2277	91.08	1.19443	1.27345	-0.963467	1.54301	-0.670161
ENSG00000198301	control	2064	93.8182	2.74585	0.512246	-0.446505	0.664492	-0.994371
ENSG00000203705	control	846	84.6	0.394251	-0.326349	-0.485557	-0.214434	-0.79343
ENSG00000198218	control	2331	259	-0.457826	3.2046	-0.653266	-0.378465	-0.163061
ENSG00000203880	control	1086	217.2	0.378343	-0.522232	-0.163298	0.563102	-0.717129
ENSG00000204267	control	2061	187.364	-0.835428	-0.336408	0.475201	0.0707128	0.545641
ENSG00000213672	control	2169	166.846	-0.793742	0.381256	0.234146	-0.554816	0.749159
ENSG00000213551	control	783	156.6	1.90536	0.468669	-0.990337	0.993473	-0.583164
ENSG00000213339	control	1212	121.2	-0.862138	-0.0261711	-0.479995	-0.667736	0.344092
ENSG00000213221	control	537	179	-0.807076	-0.759114	-0.894764	0.253537	2.88765
ENSG00000213190	control	273	273	-0.402748	2.3232	0.638043	-0.222931	-0.68971
ENSG00000213145	control	234	58.5	-0.656869	-0.354025	-1.17708	-0.418363	-0.0809666
ENSG00000213123	control	429	85.8	1.27231	-0.600261	-1.00093	-0.0875341	-0.760074
ENSG00000213079	control	4050	192.857	0.604818	0.211035	0.0240735	-0.195696	-0.509287
ENSG00000211456	control	1764	88.2	0.110247	-0.474836	-0.701239	-0.494914	-1.05897
ENSG00000211448	control	930	310	-0.213678	0.147602	1.10014	0.00417037	-0.380435
ENSG00000206527	control	765	109.286	-0.435497	-0.201444	0.161298	-0.305147	-0.0829573
ENSG00000205659	control	351	58.5	0.0989933	-0.70682	-0.501582	0.097454	-0.816792
ENSG00000205629	control	1005	91.3636	-0.292245	0.0659317	-0.377238	-0.202774	-0.624053
ENSG00000205476	control	1260	210	-0.771258	0.757942	-0.857538	0.202089	3.21903
ENSG00000205302	control	1560	104	1.30108	0.769187	-0.428028	0.466765	-0.869787
ENSG00000204713	control	1542	192.75	-0.160561	0.48241	-0.280628	-0.111785	0.116786
ENSG00000204590	control	1824	152	-0.489409	0.711476	-0.313943	2.6915	0.27412
ENSG00000204576	control	567	141.75	-0.365548	0.031649	1.04096	0.147209	0.218456
ENSG00000204569	control	2823	156.833	-0.242407	-0.202378	0.259066	0.694594	0.0160055
ENSG00000204525	control	1101	137.625	-0.795263	-0.0555517	-0.317932	0.372042	0.911552
ENSG00000204387	control	228	114	-0.249663	-0.210713	1.88684	-0.665134	-0.640865
ENSG00000204370	control	480	120	-0.937527	-0.647069	-0.430422	-0.983759	-0.31283
ENSG00000204351	control	3741	133.607	-0.699738	-0.268176	0.33609	-0.0374841	0.189174
ENSG00000204348	control	1191	198.5	-0.750226	-0.744522	0.862818	-0.32104	0.435761
ENSG00000204316	control	1143	127	-0.742985	-0.12164	0.48941	-0.309624	0.84947
ENSG00000204237	control	444	222	-0.826148	-0.447193	-0.382122	-0.0819505	1.47116
ENSG00000165934	control	2349	167.786	1.0505	-0.301053	-0.758103	0.393073	-1.0299
ENSG00000182831	control	828	207	-0.218832	0.569656	-0.427727	0.374574	0.0902585
ENSG00000182704	control	1062	1062	-1.03047	-0.826641	-0.0506129	-0.970575	1.22898
ENSG00000170653	control	1452	132	-0.276889	0.0639964	0.44779	-0.436213	0.17728
ENSG00000170634	control	519	86.5	0.0368118	-0.532001	0.106647	-0.0243712	-0.984772
ENSG00000170558	control	2721	170.062	-0.083607	0.0741384	-0.524722	-0.25586	-0.655628
ENSG00000170310	control	711	88.875	1.22859	0.185049	-0.874314	0.492609	-0.846207
ENSG00000170291	control	951	118.875	-0.566328	-0.212147	0.581859	-0.0589631	-0.0942333
ENSG00000170266	control	2034	127.125	-0.383941	-0.113381	0.102924	-0.646667	-0.304335
ENSG00000170027	control	744	372	-0.144439	0.06734	-0.235523	0.357845	-0.13391
ENSG00000169967	control	1860	116.25	0.205979	-0.372076	-0.950527	-0.118853	-0.891907
ENSG00000169926	control	867	433.5	-0.793298	-0.170435	-0.822381	-0.541889	4.43664
ENSG00000169738	control	735	91.875	-0.926742	-0.415047	-0.6377	-0.726746	0.872191
ENSG00000169733	control	996	124.5	-0.879417	-0.63396	-0.0597694	-0.86247	2.78907
ENSG00000170759	control	2892	115.68	2.31828	0.440485	-1.18181	0.408439	-1.03389
ENSG00000169718	control	1422	109.385	-0.522548	-0.263916	-0.685248	0.76972	0.710688
ENSG00000169612	control	357	178.5	-0.0818219	1.27357	-0.208842	-0.25101	-0.882789
ENSG00000169439	control	606	121.2	0.900629	-0.462012	-0.90264	0.310898	-0.61093
ENSG00000169188	control	1557	259.5	-0.618883	-0.154678	0.839143	-0.234046	-0.00901244
ENSG00000169174	control	2079	173.25	-0.944213	-0.0527269	0.213308	-0.187669	1.13825
ENSG00000169032	control	1182	107.455	-0.094377	-0.277436	-0.63091	0.227217	-0.342839
ENSG00000169021	control	825	412.5	-0.562129	-0.564622	-0.256263	-0.661611	0.00393153
ENSG00000169018	control	1884	942	-0.13864	-0.010848	-0.822388	-0.602972	-0.731865
ENSG00000169016	control	846	120.857	0.527751	0.526606	-0.766377	0.513879	-0.775294
ENSG00000168924	control	2220	158.571	0.0705752	-0.00536002	-0.15651	2.07721	0.320388
ENSG00000168894	control	462	92.4	-0.735956	0.890576	-0.552927	0.133315	-0.204919
ENSG00000168887	control	501	125.25	-0.607916	-0.0572177	-0.764274	0.62949	0.665721
ENSG00000169696	control	1944	114.353	-0.858664	-0.156859	0.0598838	0.0528393	1.25495
ENSG00000170779	control	726	726	-0.737966	0.159073	-0.663655	0.61788	0.344276
ENSG00000170852	control	1872	624	0.276751	-0.272682	-0.921655	-0.491438	-0.943983
ENSG00000170854	control	1398	155.333	0.188151	-0.440224	-0.683225	0.403034	-0.570534
ENSG00000172270	control	1158	144.75	-0.800613	0.109464	0.418004	-0.252666	0.780849
ENSG00000172269	control	1227	136.333	-0.820727	-0.342069	2.05655	-1.01077	-0.233192
ENSG00000172260	control	1065	152.143	-0.178496	-0.442835	0.270606	-0.442029	-0.59293
ENSG00000172239	control	1440	130.909	0.370407	0.0702257	-0.700466	0.0968743	0.335569
ENSG00000172216	control	1038	1038	-0.660142	0.273564	0.998219	-0.710062	4.23603
ENSG00000172113	control	585	97.5	-0.597781	0.174756	-0.491692	-0.00914169	-0.123602
ENSG00000172058	control	333	111	1.8254	-0.428	4.4405	0.574669	-0.409643
ENSG00000171928	control	618	88.2857	0.0959907	0.183828	-0.278403	0.0704157	-1.1337
ENSG00000171843	control	1707	155.182	1.73541	20.8092	-0.61926	0.362785	-0.64742
ENSG00000171840	control	567	189	-0.466189	0.309253	1.01011	-0.400844	-0.00250931
ENSG00000171735	control	5022	218.348	-0.159345	0.927639	0.247013	-0.271861	0.19256
ENSG00000171720	control	1287	85.8	-0.681844	-0.714328	-0.193921	-0.194965	-0.495767
ENSG00000171700	control	654	130.8	-0.83579	-0.113921	1.16564	0.114159	1.18737
ENSG00000171612	control	966	138	-0.424509	-0.359462	-0.361592	-0.400944	-0.699944
ENSG00000171604	control	969	484.5	-0.443829	4.03554	-0.0804996	-0.514398	0.917685
ENSG00000171551	control	2328	136.941	-0.841767	-0.141089	-0.197489	-0.399844	1.02113
ENSG00000171492	control	2577	2577	0.323394	-0.112611	-0.500435	-0.651345	-0.811808
ENSG00000171466	control	1281	256.2	0.623623	-0.381405	-0.652157	-0.323416	-1.01572
ENSG00000171223	control	1044	1044	-0.900278	0.0789526	0.0292294	-0.285819	1.65085
ENSG00000171208	control	1578	175.333	0.479434	-0.328064	-0.135647	-0.400908	-0.850518
ENSG00000171204	control	693	138.6	0.799674	-0.741695	-0.799837	-0.144726	-1.06253
ENSG00000171202	control	588	147	0.839446	-0.749544	-0.728936	-1.09177	-1.08657
ENSG00000171148	control	1299	162.375	-0.0663293	-0.500439	-0.792311	1.09656	0.352403
ENSG00000171004	control	1938	387.6	-0.304174	-0.574969	0.151324	-0.598229	0.238817
ENSG00000170906	control	255	63.75	-0.70791	-0.658775	-0.357852	-0.92188	0.826461
ENSG00000168872	control	1437	119.75	0.11812	0.581345	-0.905625	0.374075	-0.479397
ENSG00000168803	control	1068	106.8	0.85347	-0.0274031	-0.578005	0.0607828	-1.01177
ENSG00000168734	control	231	115.5	-0.742519	0.133318	0.122502	1.92356	0.39068
ENSG00000168615	control	2460	111.818	0.163228	-0.337003	0.0199081	-0.0115999	-0.793925
ENSG00000167186	control	654	109	0.176879	-0.768982	-1.10077	0.161703	0.224041
ENSG00000167173	control	3144	1572	-0.804105	-0.0818386	0.526881	-0.493552	1.65515
ENSG00000167123	control	1788	149	-0.8752	-0.274239	0.0121493	-0.218668	1.10104
ENSG00000166925	control	1188	297	-0.824665	-0.264051	0.486243	-0.070404	2.19451
ENSG00000166887	control	2661	102.346	0.219148	0.0435678	-0.205798	-0.063841	-0.64813
ENSG00000166822	control	435	145	-0.918834	0.253294	2.17177	-0.603507	0.252655
ENSG00000166741	control	795	265	-0.278493	-0.386135	-0.303918	0.186893	-0.198159
ENSG00000166716	control	3804	475.5	-0.534939	0.676953	0.0125743	0.0503569	0.297777
ENSG00000166598	control	2412	134	2.0404	-0.107387	-0.760593	2.05796	-0.999882
ENSG00000166526	control	1341	335.25	0.52913	-0.452743	-0.499004	-0.00669062	-0.67537
ENSG00000166479	control	1365	85.3125	0.695846	-0.166467	-0.77019	0.251548	-0.968679
ENSG00000166454	control	2472	618	0.0102409	-0.0484495	-0.305125	-0.870977	0.0385668
ENSG00000166451	control	1062	106.2	1.08069	-0.67158	-0.518128	-0.389377	-0.904592
ENSG00000166340	control	1692	130.154	-0.897855	0.0454957	0.269034	-0.636033	0.00699419
ENSG00000166337	control	657	131.4	-0.808878	0.227323	-0.0786017	-0.279678	2.81604
ENSG00000166311	control	1896	316	-0.937721	-0.699265	0.0952809	-0.690778	0.75584
ENSG00000166295	control	333	111	-0.240802	-0.1133	0.566421	-0.342772	-0.268393
ENSG00000166275	control	321	64.2	0.1867	0.0239469	-0.953554	0.760913	-0.623236
ENSG00000166250	control	1122	160.286	0.157232	0.255564	1.2805	0.224191	-0.421437
ENSG00000166197	control	2130	163.846	0.811794	5.36612	-0.34743	2.38371	-0.341011
ENSG00000166181	control	1575	112.5	0.81132	0.121596	-0.435366	0.108248	-0.977639
ENSG00000166171	control	612	102	0.413622	0.329332	-0.892757	0.869673	-0.415995
ENSG00000166170	control	1467	733.5	1.29632	-0.00765642	-0.959922	0.434787	-0.804545
ENSG00000166037	control	1503	136.636	2.92644	0.245152	-0.804377	0.157891	-1.00558
ENSG00000165997	control	540	90	0.000221273	-0.483573	0.0557553	-0.370212	-0.984672
ENSG00000167535	control	1455	111.923	-0.696206	0.304762	-0.432015	-0.0943591	0.252242
ENSG00000172301	control	555	138.75	-0.458986	-0.658781	-0.935544	0.903395	0.917762
ENSG00000167536	control	1134	226.8	-0.942491	-0.739682	-0.503819	-0.187601	1.25845
ENSG00000167685	control	984	328	-0.855746	0.259821	-0.470211	-0.11137	3.14673
ENSG00000168610	control	2313	100.565	-0.104574	1.12202	-0.582166	-0.277087	-0.418801
ENSG00000168591	control	966	322	-0.771473	0.126898	0.490087	-0.0460752	0.248046
ENSG00000168569	control	609	304.5	-0.704792	-0.60808	1.16121	-1.01464	0.837329
ENSG00000168566	control	1020	113.333	2.84428	-0.653467	-0.904777	1.92124	-0.692287
ENSG00000168495	control	1197	149.625	0.551669	-0.0377716	0.121814	2.12667	0.214353
ENSG00000168434	control	2313	136.059	-0.435913	0.254838	-0.483849	-0.376717	-0.151029
ENSG00000168303	control	540	270	-0.0660587	1.3712	-0.245867	-0.65248	0.828343
ENSG00000168282	control	1344	1344	-0.184269	-0.670629	-0.334026	-0.731189	-0.301975
ENSG00000168275	control	468	156	1.40495	-0.107177	-0.540718	0.276702	-0.302112
ENSG00000168256	control	576	192	-0.422348	0.262646	-0.631538	0.377381	-0.0215169
ENSG00000168209	control	699	349.5	-0.918772	0.287196	0.542116	-0.361678	0.904451
ENSG00000168172	control	2157	98.0455	2.41226	0.456491	-0.944892	1.13974	-0.900254
ENSG00000168118	control	657	93.8571	0.870793	-0.757271	-0.798409	-0.254554	-0.802945
ENSG00000168101	control	636	212	-0.838242	-0.195972	0.456953	-0.00595384	1.09607
ENSG00000168078	control	1002	143.143	0.821108	-0.74068	-0.649748	0.684166	-1.06616
ENSG00000168077	control	1821	303.5	-0.431695	-0.368917	0.612141	0.21311	0.560602
ENSG00000168061	control	1077	538.5	-0.986197	-0.811756	-0.464244	0.42121	2.53801
ENSG00000168040	control	627	313.5	-0.447857	0.466573	-0.122576	-0.314751	0.931079
ENSG00000168028	control	903	150.5	-0.407801	0.0497937	-0.138689	0.167772	-0.335227
ENSG00000167967	control	2355	168.214	-0.803446	0.471188	-0.478208	-0.0592983	1.06146
ENSG00000167930	control	1659	150.818	-0.216283	0.405057	0.511983	-0.587989	0.324052
ENSG00000167881	control	1884	117.75	-0.0365394	0.333721	-0.478887	0.0528198	-0.151876
ENSG00000167778	control	1329	120.818	-0.749732	0.123911	-0.886861	2.93215	-0.146841
ENSG00000167721	control	2415	161	0.262718	0.0417804	-0.495061	0.933981	-0.703056
ENSG00000167693	control	1308	163.5	-0.755954	-0.428419	-0.481758	0.127052	1.40616
ENSG00000167671	control	1326	120.545	-0.501973	-0.370542	-0.16048	0.288008	1.01673
ENSG00000182749	control	1041	1041	-0.970518	-0.388207	4.13603	-0.992278	0.353887
ENSG00000172331	control	780	390	0.579992	-0.244364	-0.126261	0.276771	-0.911595
ENSG00000172500	control	1095	109.5	-0.451739	-0.608417	0.716714	-0.634201	-0.200874
ENSG00000179270	control	3867	1933.5	-0.299004	0.908456	-0.159883	0.312097	0.630156
ENSG00000179195	control	786	786	0.697028	-0.95286	-0.186427	-0.183643	-0.779506
ENSG00000179151	control	1527	254.5	-0.409843	-0.0581717	-0.515326	-0.0800279	-0.579128
ENSG00000179134	control	2085	173.75	-0.63914	0.543259	0.591492	-0.526707	0.731024
ENSG00000179119	control	2058	343	1.71706	0.508566	-0.69362	1.40763	-0.597631
ENSG00000179083	control	747	747	12.5328	0.25454	0.272273	3.30803	-1.06846
ENSG00000178922	control	909	101	-0.767246	-0.156524	-0.370287	0.475394	1.0117
ENSG00000178913	control	1050	1050	2.1081	0.907871	-0.704964	1.48362	-0.907205
ENSG00000178773	control	1902	111.882	-0.850986	-0.572188	0.096912	-0.177555	0.374295
ENSG00000178467	control	1692	188	-0.94926	-0.0559432	-0.371135	-0.38078	0.624794
ENSG00000178449	control	174	174	-0.637106	0.847579	0.24802	-0.206994	-0.282808
ENSG00000179295	control	1794	119.6	1.35147	-0.21518	-1.10493	-0.0302848	-0.839419
ENSG00000178397	control	780	780	-0.0424964	0.442897	-0.696909	0.00343292	-0.331819
ENSG00000178188	control	2271	283.875	-0.700577	0.412465	1.74009	0.778583	1.19353
ENSG00000178105	control	2628	146	2.4601	0.274707	-0.944216	2.12706	-0.98311
ENSG00000178028	control	1404	140.4	-0.117622	-0.0846641	-0.857383	0.334577	0.131036
ENSG00000177868	control	201	100.5	2.05905	7.10715	-0.534488	0.37759	-0.579964
ENSG00000177683	control	1188	396	2.43881	-0.460018	-0.616313	-0.240014	-1.10793
ENSG00000177576	control	231	115.5	3.85098	0.105143	-0.218781	0	-1.10297
ENSG00000177565	control	1545	110.357	0.0646555	1.64971	-0.980685	-0.527879	-0.923923
ENSG00000177556	control	207	69	-0.117481	0.186457	-1.14959	-0.117663	-0.44703
ENSG00000177370	control	585	146.25	-0.354034	-0.233137	-0.816706	0.0802265	0.23838
ENSG00000177311	control	3588	3588	0.970408	0.174979	-0.83927	-0.206746	-0.736007
ENSG00000177169	control	3153	112.607	-0.814444	0.567469	0.412702	-0.70122	1.4591
ENSG00000178381	control	438	109.5	0.964477	-0.493757	-0.927902	0.341946	-0.689029
ENSG00000179409	control	3177	1588.5	-0.73034	-0.216517	0.777514	-0.200186	-0.130948
ENSG00000179526	control	1164	145.5	-0.85788	0.144966	1.32315	-0.578583	1.98161
ENSG00000179604	control	1071	1071	-0.851209	0.827312	0.666564	1.52242	1.16076
ENSG00000182552	control	567	70.875	1.72	0.133357	-0.566245	0.0187732	-0.974773
ENSG00000182544	control	1674	837	-0.840678	-0.453472	2.61729	-0.718451	0.161876
ENSG00000182512	control	474	237	-0.255008	-0.149699	-0.913291	-0.308937	2.39674
ENSG00000182473	control	2208	110.4	-0.44809	0.230439	-0.195014	0.134667	-0.090732
ENSG00000182247	control	606	121.2	1.20038	0.379553	-0.00174448	-0.252453	-0.838314
ENSG00000182196	control	1266	211	0.215308	-0.236797	5.63944	3.53239	1.04743
ENSG00000182180	control	414	138	0.0247638	-0.473126	0.0100894	-0.702932	-0.401175
ENSG00000182158	control	1563	130.25	0.0875201	0.101212	1.09187	0.240726	0.367964
ENSG00000182154	control	414	414	-0.567953	-0.45782	-0.0340127	-0.594418	0.96065
ENSG00000182149	control	1140	114	0.137133	-0.499182	-0.592022	0.147246	-0.6664
ENSG00000181991	control	585	97.5	-0.310796	0.850328	-0.834923	-0.195173	0.122504
ENSG00000181751	control	621	621	-0.517311	-0.714046	0.0759415	0.163294	-0.23751
ENSG00000181704	control	711	101.571	-0.338835	-0.641365	0.165758	-0.41905	-0.667553
ENSG00000181625	control	828	138	-0.749009	-0.583447	0.959703	-0.0336218	1.55431
ENSG00000181467	control	552	552	-0.760372	-0.413946	-0.256348	0.0300446	0.159387
ENSG00000181192	control	2760	162.353	-0.423708	-0.465516	-0.144839	-0.161399	-0.338468
ENSG00000180818	control	1029	514.5	0.17872	0.00184622	-0.609549	0.078783	0.478584
ENSG00000180776	control	1098	91.5	0.776118	-0.362589	0.118786	-0.744273	-0.763975
ENSG00000180537	control	744	744	-0.655619	-1.04314	0.239661	-0.633585	-0.641703
ENSG00000180398	control	441	147	-0.225948	0.282083	-0.56314	0.791592	-0.335822
ENSG00000180329	control	675	135	1.58697	-0.547962	-0.73941	3.35098	-0.278434
ENSG00000180233	control	729	182.25	-0.737494	1.11402	-0.802258	-0.536044	3.62898
ENSG00000179855	control	939	156.5	-0.655068	0.024166	-0.707912	0.454205	1.69156
ENSG00000179833	control	945	945	-0.387345	-0.192222	1.06947	-0.259189	0.50481
ENSG00000179632	control	771	110.143	-0.721851	0.879268	-0.00737593	1.66391	0.196149
ENSG00000177150	control	819	273	1.83367	-0.127135	-0.939625	-0.4184	-0.940163
ENSG00000177034	control	756	108	0.467889	-0.0653614	1.35555	-0.630454	-0.92197
ENSG00000177030	control	1698	141.5	-0.519538	0.309503	-0.473411	0.051365	1.39097
ENSG00000176973	control	570	285	-0.954683	-0.483192	1.23052	-1.02173	3.20657
ENSG00000173950	control	1182	295.5	-0.949585	-0.350429	0.378765	-0.542228	1.60837
ENSG00000173894	control	1599	319.8	-0.507247	0.474891	1.24017	0.69611	1.06397
ENSG00000173848	control	1791	149.25	0.0481348	0.0777271	-0.234325	0.126305	-0.397988
ENSG00000173653	control	990	123.75	0	-0.674146	1.58329	-0.898892	1.33402
ENSG00000173621	control	1908	954	-0.997422	-0.312992	0.185734	-0.828836	2.16721
ENSG00000173599	control	3537	176.85	-0.758582	-0.615195	-0.377365	-0.150122	0.476456
ENSG00000173598	control	546	109.2	-0.00765202	-0.413995	-0.854821	1.86807	-0.474732
ENSG00000173588	control	2106	140.4	3.94984	0.130449	-1.06617	0.727053	-1.06008
ENSG00000173545	control	1434	239	-0.052491	0.523436	-0.94356	1.98566	-0.248841
ENSG00000173542	control	666	111	0.558783	-0.599941	-0.508634	-0.0989329	-1.0115
ENSG00000173530	control	1161	129	-0.220275	0.753539	-0.27456	0.117881	-0.252729
ENSG00000173517	control	5241	1310.25	0.445796	0.422474	-0.366087	0.0822913	-0.549867
ENSG00000173473	control	3318	118.5	1.25357	0.849987	0.0582253	0.886899	-0.223695
ENSG00000173465	control	600	150	-0.694505	0.57454	0.577857	-0.79876	0.973852
ENSG00000173442	control	4572	240.632	-0.451107	0.171638	-0.970975	1.29569	1.04439
ENSG00000173273	control	3984	147.556	-0.042545	0.481335	0.509197	-0.289139	-0.251898
ENSG00000173166	control	3753	288.692	0.120911	0.67225	2.77358	-0.516263	0.572661
ENSG00000173153	control	1272	212	-0.910635	-0.475637	0.17277	0.300411	1.19751
ENSG00000173020	control	2070	98.5714	-0.504577	0.072347	-0.123444	0.508777	0.0794197
ENSG00000172992	control	696	174	-0.861593	-0.248791	0.0858595	-0.494366	0.224446
ENSG00000172954	control	1245	207.5	0.188286	-0.68921	-0.353337	-0.348591	-0.920635
ENSG00000172893	control	1428	204	-0.921293	-0.487013	1.08352	-0.956624	0.136292
ENSG00000172725	control	1470	147	-0.838927	0.362716	-0.185501	-0.0338932	0.81282
ENSG00000172717	control	1269	211.5	0.784641	-0.36775	0.331726	-0.0853041	-0.788652
ENSG00000172663	control	588	84	-0.924731	1.28625	2.32341	-0.69496	1.18548
ENSG00000174173	control	1212	1212	2.88566	0.136366	-0.969971	-0.068711	-1.11712
ENSG00000172339	control	651	162.75	-0.257905	-0.890984	-0.218997	-1.02397	-0.647155
ENSG00000174231	control	7008	166.857	-0.494509	-0.180377	-0.196342	-0.328987	-0.457893
ENSG00000174574	control	579	115.8	-0.217549	0.369563	-0.126915	-0.678933	1.28448
ENSG00000176953	control	1260	157.5	-0.347312	-0.00887917	-0.310733	0.396214	0.970185
ENSG00000176946	control	1734	289	-0.541504	-0.159339	0.137951	0.262946	0.343276
ENSG00000176907	control	321	321	2.13283	-0.297494	-0.574095	0.980414	-0.924851
ENSG00000176903	control	1062	1062	-0.359788	-0.675374	-0.810112	1.67203	-0.129274
ENSG00000176261	control	540	77.1429	-0.343965	0.488639	-0.927516	1.30157	-1.03149
ENSG00000176209	control	324	108	0.67818	0.417495	-1.20419	-0.41734	-1.02733
ENSG00000176182	control	1200	600	-0.718702	-0.366142	1.48787	-0.263329	3.68468
ENSG00000176105	control	1632	148.364	0.871886	-0.185078	-0.849203	-0.193029	-0.990812
ENSG00000176102	control	2154	102.571	0.772041	-0.36199	-0.639377	0.21869	-0.927597
ENSG00000176095	control	1326	265.2	-0.710617	0.835012	-0.155043	-0.388904	0.0173615
ENSG00000175606	control	783	261	0.110671	-0.411705	-0.250035	-0.292417	-0.23237
ENSG00000175482	control	324	81	0	0.275062	-0.801302	2.50165	1.4288
ENSG00000175376	control	498	99.6	0.037739	0.869302	-1.00273	2.90811	-0.571524
ENSG00000175324	control	402	100.5	0.918617	0.246101	-0.656335	0.776653	-0.914563
ENSG00000175279	control	417	83.4	1.7736	2.15172	-1.36372	1.84023	-0.831874
ENSG00000175110	control	1083	135.375	0.484487	-0.812504	-0.979906	-0.0524563	-0.654972
ENSG00000175066	control	1590	99.375	0.311418	-0.261033	-0.62203	-0.282756	-0.725925
ENSG00000174996	control	1869	124.6	-0.592176	0.539102	-0.807257	0.536486	0.403964
ENSG00000174953	control	3027	121.08	1.64653	-0.551902	-0.936995	0.201852	-0.769013
ENSG00000174938	control	2772	154	-0.916648	-0.640118	0.15154	-0.313208	0.880603
ENSG00000174842	control	1785	99.1667	1.58396	-0.627887	-0.624313	-0.0863894	-1.14626
ENSG00000174775	control	570	142.5	-0.880317	-0.611073	-0.440066	-0.11703	-0.134526
ENSG00000174744	control	873	97	-0.38656	0.311835	0.10368	2.32183	0.432883
ENSG00000174738	control	1740	217.5	0.269097	0.191886	0.0793956	-0.217799	-0.937075
ENSG00000174684	control	1248	624	-0.748425	-0.625352	-0.79293	-0.331554	0.882019
ENSG00000174233	control	3507	167	-0.721614	0.0423857	0.269723	-0.220977	0.383256
ENSG00000134056	control	312	78	1.17506	-0.193821	-0.561487	-0.0564647	-1.05337
ENSG00000137693	control	1527	169.667	-0.579301	1.97186	-0.000514399	-0.219445	0.358733
ENSG00000133983	control	321	80.25	2.45597	0	-0.310594	0.448441	-0.962845
ENSG00000101546	control	1032	147.429	0.179699	-0.398167	-0.648028	0.728791	0.33817
ENSG00000101474	control	1251	139	-0.483299	-0.417171	-0.0341952	-0.353433	-0.19634
ENSG00000101473	control	960	160	-0.866241	-0.380107	-0.248256	-0.469992	0.438349
ENSG00000101407	control	3270	467.143	-0.267061	-0.202931	0.0775887	-0.315147	-0.50805
ENSG00000101311	control	2034	145.286	0.456077	-0.194336	-0.603529	-0.226366	-0.730188
ENSG00000101247	control	1038	94.3636	0.81005	-0.651553	-0.76863	-0.232351	-0.548905
ENSG00000101246	control	606	86.5714	-0.455241	-0.595929	-0.576205	-0.13479	-0.163421
ENSG00000101224	control	1743	108.938	-0.575007	0.0317575	0.642899	0.0177763	0.483456
ENSG00000101189	control	615	123	0.411861	-0.057724	-0.0399052	2.7079	0.435617
ENSG00000101158	control	1800	120	-0.388446	-0.111835	-0.156086	0.0610259	-0.0181187
ENSG00000101152	control	597	149.25	-0.432763	-0.253499	-0.591409	-0.279172	0.899385
ENSG00000100997	control	1215	93.4615	-0.742463	-0.768059	-0.153225	-0.605087	0.0765567
ENSG00000100991	control	2394	126	-0.442794	0.251818	0.707754	-0.240476	-0.150836
ENSG00000100968	control	2895	289.5	-0.872666	-0.0989385	1.56757	0.170877	1.04092
ENSG00000100897	control	1641	117.214	-0.730441	0.235963	-0.221508	0.513479	-0.25008
ENSG00000100865	control	639	127.8	0.775565	0.0613829	-0.936854	0.219268	-0.492426
ENSG00000100796	control	2463	164.2	1.24088	-0.49034	-0.61182	0.950369	-0.945278
ENSG00000100749	control	1191	99.25	2.36409	-0.235991	-0.776914	-0.289178	-1.08172
ENSG00000100664	control	1296	129.6	2.37976	-0.120379	-0.544647	1.21362	-0.798286
ENSG00000100644	control	2553	170.2	0.688532	-0.0314248	-0.755765	-0.368513	-0.972051
ENSG00000100614	control	1368	228	2.33508	-0.364989	-1.29023	2.11423	-0.828788
ENSG00000100580	control	978	163	-0.405414	-0.21683	-0.161646	1.86067	0.119029
ENSG00000100568	control	699	116.5	0.411605	-0.219061	0.545758	0.3788	-0.523997
ENSG00000101856	control	588	196	-0.428689	-0.830271	-0.530899	0.780187	0.935405
ENSG00000101868	control	4407	119.108	1.03813	-0.236245	-0.767403	0.276164	-0.909269
ENSG00000101940	control	1458	162	-0.902527	0.838722	-0.00792407	-0.544362	0.35718
ENSG00000101945	control	1272	212	-0.714815	-0.568451	-0.642478	-0.598315	0.200375
ENSG00000103249	control	2418	96.72	-0.828812	-0.842565	0.512394	-0.484881	0.488714
ENSG00000103226	control	3669	118.355	-0.339981	-0.416154	-0.319727	-0.116497	-0.405732
ENSG00000103202	control	564	112.8	-0.995191	0.2718	-0.117755	-0.104828	1.75592
ENSG00000103168	control	2610	200.769	-0.868987	0.00698556	1.06422	-0.257738	1.38966
ENSG00000103121	control	240	80	1.56733	-0.326164	-0.538163	-0.0891759	-0.957412
ENSG00000103064	control	1548	172	-0.617098	-0.819484	0.841873	-0.730407	-0.261177
ENSG00000103005	control	798	114	-0.697731	-0.0520874	0.467263	-0.0250458	0.0932034
ENSG00000102978	control	828	92	-0.575277	-0.645103	-0.42937	-0.353824	-0.702222
ENSG00000102977	control	1635	136.25	-0.814357	-0.745168	0.446286	-0.526478	1.3277
ENSG00000102897	control	369	123	1.24073	0.0869443	-0.591331	-0.0750262	-0.90107
ENSG00000102858	control	1731	101.824	-0.529553	0.480176	0.473398	-0.445821	0.80399
ENSG00000100523	control	2703	207.923	0.0645382	-0.361506	-0.488245	0.0118403	-0.00817169
ENSG00000102854	control	1893	118.312	-0.873208	-0.326245	0.660731	-0.431363	0.883324
ENSG00000102760	control	414	82.8	-0.261865	2.56173	0.260027	-0.515826	1.96379
ENSG00000102753	control	1566	92.1176	0.732262	1.0695	-0.193093	-0.00807571	-0.909781
ENSG00000102738	control	1188	169.714	1.67079	-0.0719623	-0.794236	0.117255	-0.803774
ENSG00000102554	control	1374	343.5	-0.481857	-0.159177	0.25543	-0.90091	0.683182
ENSG00000102309	control	471	117.75	1.67738	0.206133	-1.2118	0.251333	-0.764916
ENSG00000102225	control	1713	107.062	-0.645332	-0.528214	-0.0392003	-0.383192	-0.308753
ENSG00000102178	control	474	118.5	-0.84311	0.879343	-0.678361	0.164723	0.336549
ENSG00000101997	control	1884	110.824	-0.656838	0.153807	0.313364	0.24849	0.480292
ENSG00000101974	control	3399	117.207	0.763576	-0.389588	0.0090254	-0.403878	-1.0393
ENSG00000101972	control	3807	115.364	0.89029	0.071668	-0.847574	0.505448	-1.07615
ENSG00000101966	control	1494	249	0.484734	-0.200241	-1.16801	0.0464082	-1.08048
ENSG00000102805	control	1224	306	0.3405	-0.617672	-0.746772	-0.544756	-0.0974784
ENSG00000103326	control	3261	296.455	-0.929261	-0.0323736	0.498656	0.230815	1.82509
ENSG00000100461	control	1320	101.538	-0.0321469	0.970108	-0.747092	-0.0777617	-0.152189
ENSG00000100417	control	789	98.625	-0.386236	-0.345798	-0.327446	-0.0425536	-0.116535
ENSG00000096060	control	1374	137.4	1.19003	-0.443092	-1.13467	1.12873	-0.797592
ENSG00000095794	control	903	129	0.960503	0.885523	-0.942269	0.0707091	-0.728158
ENSG00000095574	control	1260	420	0.393861	0.641437	-0.408233	-0.752578	-0.494974
ENSG00000095059	control	1110	123.333	-0.720695	-0.480226	-0.400647	-0.142146	0.0096501
ENSG00000094916	control	576	144	2.95048	0.310322	-0.931463	1.71356	-0.945212
ENSG00000094631	control	3648	130.286	-0.685825	-0.56994	-0.41875	0.255227	0.269883
ENSG00000093183	control	912	152	-0.761418	-0.184928	0.72371	-0.405064	-0.686833
ENSG00000093000	control	1407	201	0.980372	0.476411	-0.658339	0.619507	-0.873404
ENSG00000092978	control	1587	158.7	1.43523	0.218787	-1.06407	0.220541	-0.756051
ENSG00000092964	control	2034	145.286	-0.599014	-0.19467	-0.554287	0.101621	0.0433439
ENSG00000092871	control	1092	182	-0.549587	0.296388	0.711704	0.0910854	-0.063861
ENSG00000092330	control	1356	150.667	-0.320477	0.0434398	0.0540699	-0.0997532	-0.238814
ENSG00000092203	control	1866	207.333	-0.0962583	0.923224	1.08632	-0.353355	-0.12887
ENSG00000092108	control	1929	77.16	0.882227	1.11947	-0.870755	-0.124221	-0.958865
ENSG00000092096	control	1617	179.667	-0.980218	-0.354975	2.92531	-0.53073	0.950951
ENSG00000092036	control	1092	121.333	-0.0667627	1.47278	-0.378738	0.654324	-0.596705
ENSG00000092020	control	1362	104.769	1.7355	-0.328552	-0.438365	-0.125274	-1.0476
ENSG00000091490	control	3399	141.625	-0.150703	0.259858	-0.418213	-0.400979	-0.411476
ENSG00000091009	control	3183	151.571	1.4319	0.37817	0.417491	0.904614	-0.573719
ENSG00000090686	control	3108	115.111	0.973484	-0.145792	-0.942703	0.37381	-0.890854
ENSG00000090520	control	1077	107.7	0.268642	-0.412079	-0.910868	0.558432	-0.691845
ENSG00000090263	control	321	160.5	3.46395	0.0346408	-0.550301	1.00957	-0.964071
ENSG00000090097	control	1212	101	-0.764353	0.0873192	0.703115	-0.320459	0.762714
ENSG00000096696	control	8616	359	0.996482	0.37604	-0.929597	0.927536	-0.590287
ENSG00000097021	control	1143	127	-0.688393	-0.54827	-0.34335	0.637212	0.252582
ENSG00000099203	control	684	171	-0.900747	-0.371309	-0.563981	0.328493	0.518051
ENSG00000099899	control	1932	161	-0.844472	0.386677	-0.201471	-0.173465	0.750618
ENSG00000100416	control	1266	115.091	-0.123305	-0.0868016	-0.61886	0.23323	-0.216492
ENSG00000100403	control	2934	133.364	-0.568562	0.848989	-0.298315	-0.0778676	0.518361
ENSG00000100379	control	966	107.333	-0.79943	1.28491	1.30394	2.19325	1.36431
ENSG00000100364	control	1230	123	-0.710196	-0.155354	0.152812	0.422388	-0.0278184
ENSG00000100354	control	5502	239.217	0.304768	1.80585	-0.140671	-0.0476278	-0.251184
ENSG00000100324	control	1515	137.727	-0.802413	0.383173	0.098081	-0.317014	0.372204
ENSG00000100319	control	513	102.6	-0.724642	-0.201635	0.15837	0.399303	0.546783
ENSG00000100281	control	1806	180.6	2.9103	0.236502	-0.0974551	1.26373	-0.577043
ENSG00000100266	control	1461	146.1	0.136745	1.15244	-0.999488	1.32748	-0.207594
ENSG00000100242	control	2217	130.412	-0.761045	0.759105	0.564844	0.498429	0.501562
ENSG00000100241	control	5682	138.585	-0.860871	0.159178	0.250223	-0.0821467	0.836865
ENSG00000100445	control	882	147	-0.771883	-0.599498	-0.234555	-0.578789	0.433339
ENSG00000100225	control	1569	174.333	-0.211447	-0.720237	0.392328	-0.615549	-0.563193
ENSG00000100154	control	7446	323.739	-0.448408	0.562277	0.107271	-0.367994	0.0502328
ENSG00000100151	control	1248	104	-0.580095	-0.452108	-0.827712	1.99431	-0.0537341
ENSG00000100124	control	903	112.875	-0.870458	0.204585	-0.15469	0.144328	1.3012
ENSG00000100106	control	7098	338	-0.561893	0.318991	1.63346	0.0637889	1.23394
ENSG00000100104	control	1020	145.714	-0.153987	-0.769772	-0.981276	0.264449	0.603109
ENSG00000100065	control	3099	154.95	-0.664135	0.631571	-0.249027	1.17583	1.27399
ENSG00000100034	control	1365	195	-0.712811	-0.167161	-0.045368	1.41266	0.710177
ENSG00000100030	control	1083	135.375	-0.101478	-0.578492	-0.968942	-0.823121	0.00571187
ENSG00000099995	control	2382	148.875	-0.189957	1.14117	0.138015	1.29768	0.59189
ENSG00000099968	control	1530	255	0.0815884	-0.105941	-0.313334	0.570616	-0.0442472
ENSG00000099956	control	1185	131.667	-0.43643	0.37729	-0.66868	0.370972	-0.1877
ENSG00000100221	control	609	152.25	-0.21675	-0.115701	-0.488066	-0.138064	-0.299177
ENSG00000103342	control	1914	127.6	1.12815	0.811989	-1.00284	0.318841	0.412981
ENSG00000103353	control	930	132.857	0.515606	0.28047	-1.05638	0.0873823	0.810485
ENSG00000103429	control	1353	193.286	-0.264249	-0.189604	0.158117	-0.461709	-0.558633
ENSG00000108448	control	1047	261.75	-0.455416	0.0687128	-0.268342	0.559716	-0.401318
ENSG00000108406	control	2340	130	0.554422	-0.120218	-0.987551	0.0912543	-0.878946
ENSG00000108256	control	2088	522	0.940067	1.62818	-0.164883	-0.599875	-0.324142
ENSG00000108176	control	597	119.4	2.35422	-0.372878	-0.824613	1.01244	-0.837135
ENSG00000108094	control	2295	109.286	0.958828	-0.0754189	-1.15179	-0.42071	-1.08707
ENSG00000108091	control	1425	158.333	1.04117	1.05784	0.139346	0.684797	0.305696
ENSG00000108055	control	3654	126	2.68248	0.470042	-1.23288	0.774875	-1.03386
ENSG00000107959	control	3117	115.444	-0.147314	-0.248825	0.257263	-0.22109	-0.511437
ENSG00000107951	control	1749	194.333	0.904427	-0.243175	-0.419328	-0.483033	-0.932264
ENSG00000107758	control	1578	112.714	0.137381	-0.56172	-0.834207	0.025452	-0.260236
ENSG00000107679	control	1215	110.455	0.67145	-0.144038	-0.396071	-0.3931	-0.883143
ENSG00000107643	control	1284	116.727	0.245621	0.451892	-0.492582	-0.341023	-0.917575
ENSG00000107625	control	2214	147.6	1.2166	-0.525001	-0.747862	0.265784	-0.980658
ENSG00000107521	control	2103	116.833	-0.76736	-0.115973	0.745701	0.0858413	0.797036
ENSG00000107372	control	642	128.4	1.94843	0.689823	-1.2533	-0.720202	-0.698032
ENSG00000107341	control	717	143.4	0.239728	-0.120502	-0.370942	2.25939	-0.582537
ENSG00000107331	control	7311	149.204	-0.836249	0.013937	0.684197	-0.498358	0.613251
ENSG00000107262	control	1038	148.286	0.386568	0.353479	-0.982801	1.58184	0.720713
ENSG00000107185	control	1176	147	-0.894649	-0.114616	0.206489	-0.344849	0.102356
ENSG00000107130	control	573	81.8571	-0.503235	-0.164507	-0.671205	1.26041	-0.452582
ENSG00000107021	control	1203	100.25	-0.430894	-0.801313	1.00828	-0.483912	-0.31899
ENSG00000106785	control	1329	221.5	-0.589275	0.206875	0.0184839	-0.431496	1.10977
ENSG00000106780	control	1809	301.5	-0.420975	0.376611	0.279489	-0.775195	1.16725
ENSG00000108468	control	558	139.5	1.96847	-0.431601	-1.03942	4.104	-0.721001
ENSG00000108582	control	4143	197.286	0.0291716	-0.436355	-0.758957	-0.391892	-0.260324
ENSG00000108588	control	1452	121	1.05398	-0.101345	-0.83916	1.95802	-0.879013
ENSG00000108590	control	396	99	0.30419	2.63072	-1.14184	-0.741173	-0.726384
ENSG00000110344	control	3222	169.579	0.0422243	-0.0313545	-0.323775	-0.374214	-0.786083
ENSG00000110315	control	693	138.6	-0.165793	-0.0255891	-0.335147	0.0874352	-0.889248
ENSG00000110200	control	573	143.25	-0.464963	1.24365	-0.0115046	3.58913	-0.609327
ENSG00000110172	control	999	90.8182	2.19659	-0.61404	-1.17858	0.261154	-0.928093
ENSG00000110108	control	732	244	-0.894179	-0.52862	1.39843	-0.194603	0.553297
ENSG00000110104	control	1083	270.75	-0.194967	0.862142	-0.864209	1.09124	0.75882
ENSG00000110074	control	1461	132.818	-0.581036	-0.426002	-0.267941	-0.0944336	-0.212152
ENSG00000110047	control	1647	274.5	-0.398392	0.106105	0.148081	-0.0710298	0.443016
ENSG00000110025	control	1029	128.625	-0.730404	-0.441643	0.0772887	1.57187	1.07157
ENSG00000109805	control	3048	145.143	1.26654	-0.102915	-0.664671	0.170696	-0.969202
ENSG00000109689	control	2265	174.231	1.08857	-0.0304509	-0.085386	0.138755	-0.318402
ENSG00000106692	control	1386	154	0.173866	-0.290734	-0.919225	-0.331178	-1.02356
ENSG00000109686	control	2373	158.2	0.399557	-0.498354	-0.0563532	0.310462	-0.579316
ENSG00000109572	control	2601	200.077	0.0953854	-0.0842781	-0.525654	-0.302659	-0.889925
ENSG00000109534	control	654	109	0.566964	-0.560761	-0.949517	6.20516	0.224967
ENSG00000109445	control	963	107	0.615023	-0.771191	-1.02957	2.224	-0.940443
ENSG00000109381	control	1782	222.75	1.14539	1.08496	-0.495809	-0.169704	-0.864848
ENSG00000109079	control	951	158.5	-0.544369	0.365022	-0.428731	-0.121443	-0.0930017
ENSG00000109016	control	978	139.714	-0.563809	0.0850762	1.15336	-0.443216	-0.0833144
ENSG00000108961	control	561	112.2	-0.632562	0.00272215	-0.202792	-0.801268	0.167009
ENSG00000108825	control	1761	103.588	-0.240769	0.130602	-0.585925	0.222388	-0.226983
ENSG00000108788	control	897	112.125	-0.290103	0.20732	-0.0948677	0.875394	0.125938
ENSG00000108784	control	2232	372	-0.890024	0.129809	0.659308	-0.715256	1.45537
ENSG00000108599	control	1989	132.6	0.271493	-0.0996536	-0.422985	-0.261904	-0.69142
ENSG00000109586	control	1974	164.5	0.437607	-0.687091	-0.51694	-0.11758	-0.853667
ENSG00000106683	control	1944	121.5	-0.772967	-0.68702	-0.193178	-0.119122	0.38688
ENSG00000106608	control	2796	466	-0.285152	0.093557	-0.277515	0.0379505	-0.0588586
ENSG00000106603	control	441	88.2	-0.220027	0.14944	0.196008	-0.278991	-0.761647
ENSG00000104973	control	2244	124.667	-0.855453	1.26284	1.34283	-0.738718	1.96455
ENSG00000104957	control	1191	132.333	-0.269395	0.290501	-0.322072	0.450499	0.490182
ENSG00000104872	control	873	97	-0.663161	0.153658	0.494586	0.077346	0.233355
ENSG00000104824	control	1770	136.154	-0.591006	0.462756	-0.386896	-0.124647	1.22584
ENSG00000104812	control	2214	138.375	-0.806418	-0.0672579	0.554374	-0.0299277	0.210955
ENSG00000104805	control	1386	115.5	-0.447076	2.66537	-0.344572	1.90824	0.778739
ENSG00000104723	control	1047	104.7	-0.224362	-0.140519	0.763033	-0.760422	-0.38972
ENSG00000104613	control	2133	125.471	0.244885	-0.54119	-0.494682	-0.0780343	-0.719003
ENSG00000104611	control	1365	151.667	2.29634	0.192948	-0.251599	1.25029	-0.622421
ENSG00000104472	control	396	132	1.40753	0.599393	-0.495109	1.73375	-0.567125
ENSG00000104447	control	3885	647.5	0.66002	0.13368	-0.529662	-0.0971932	-0.696179
ENSG00000105048	control	837	64.3846	0.107611	0.285985	-0.492581	6.47139	0.467711
ENSG00000104442	control	849	141.5	0.893883	-0.100733	-0.372027	-0.100497	-0.965107
ENSG00000104343	control	576	82.2857	0.408917	-0.970418	0.0331647	-0.216387	-0.793997
ENSG00000104231	control	807	100.875	0.912837	0.128637	-0.968897	-0.388383	-0.897371
ENSG00000104164	control	534	106.8	3.11087	0.75248	-1.311	1.65233	-0.93899
ENSG00000104064	control	1188	148.5	0.517482	1.03421	-0.742738	0.036646	-0.862577
ENSG00000103994	control	5652	297.474	1.11443	-0.0439746	-0.3047	0.0613117	-0.832677
ENSG00000103932	control	4182	174.25	-0.650216	0.124035	1.00831	-0.143921	0.581961
ENSG00000103707	control	1170	130	0.39578	-0.129072	-0.676	-0.532687	-0.490909
ENSG00000103671	control	1746	134.308	0.610403	-0.108229	-0.498282	0.41882	-0.74695
ENSG00000103653	control	1353	112.75	-0.61514	-0.168173	-0.4305	-0.0312996	-0.0515833
ENSG00000103544	control	3159	101.903	-0.111242	-0.53511	0.373006	-0.5054	-0.479877
ENSG00000103485	control	894	223.5	-0.940367	0.239113	-0.458637	-0.0907406	1.41986
ENSG00000104356	control	3075	205	1.10106	-0.292395	-0.711579	0.138584	-0.469265
ENSG00000090061	control	1743	174.3	0.140878	1.42699	2.08651	-0.666337	2.26532
ENSG00000105186	control	3153	112.607	-0.0354829	-0.299195	-0.29976	-0.159463	-0.352687
ENSG00000105323	control	2571	171.4	-0.428395	1.52117	-0.149214	0.372294	0.665961
ENSG00000106415	control	1644	205.5	-0.284006	1.50036	1.91536	-0.527925	1.25918
ENSG00000106348	control	1800	105.882	-0.68441	0.129233	-0.586572	-0.367079	0.233838
ENSG00000106344	control	2280	120	1.62896	0.480759	-0.987535	2.75241	-0.593008
ENSG00000106333	control	1350	150	-0.798278	-0.24776	1.13279	-0.0270642	0.668227
ENSG00000133997	control	774	86	1.12831	0.17669	-0.902152	-0.245426	-0.963891
ENSG00000106263	control	2445	135.833	-0.0765772	-0.313152	-0.604681	0.386662	0.261847
ENSG00000106245	control	435	108.75	1.67976	-0.485297	-0.784684	0.0106563	-0.414581
ENSG00000106080	control	636	159	1.78181	-1.18897	-0.198814	0.75149	-1.03796
ENSG00000106070	control	1785	111.562	-0.351412	0.551645	-0.326435	-0.300815	-0.224582
ENSG00000106009	control	2466	189.692	-0.932445	-0.293742	1.12023	-0.566529	1.15366
ENSG00000105939	control	2709	208.385	0.250345	-0.372128	-0.0531032	-0.325082	-0.577675
ENSG00000105258	control	378	63	-0.565791	0.333242	-1.18065	-0.524328	0.264186
ENSG00000105926	control	1623	147.545	1.03579	-0.764124	-0.920959	0.0295646	-1.03177
ENSG00000105835	control	1476	134.182	1.35397	-0.373039	-0.30734	-0.0831511	-1.03922
ENSG00000105810	control	981	140.143	-0.224407	-0.587273	-0.877313	-0.222665	-0.359051
ENSG00000105723	control	1452	132	-0.753187	-0.579101	0.293733	-0.454074	1.06723
ENSG00000105671	control	1452	111.692	-0.555958	0.0584869	-0.263278	0.295219	0.24217
ENSG00000105619	control	762	127	-0.574535	-0.187594	-0.646014	1.02294	1.01214
ENSG00000105618	control	1500	115.385	-0.546176	0.300962	-0.478187	2.01262	0.272821
ENSG00000105607	control	1317	119.727	-0.784442	-0.131275	-0.651024	-0.2928	0.223196
ENSG00000105447	control	1341	191.571	-0.808647	0.226021	0.09878	1.12128	0.759767
ENSG00000105402	control	888	80.7273	-0.329973	0.686351	-0.423209	-0.129797	-0.0790627
ENSG00000105397	control	3564	154.957	-0.858903	-0.183319	-0.227658	-0.166325	0.497217
ENSG00000105325	control	1491	114.692	-0.670098	-0.160249	-0.545758	-0.686955	0.308148
ENSG00000105879	control	1476	246	-0.18271	-0.166494	1.92865	-0.755743	0.149798
ENSG00000089154	control	8016	138.207	-0.636564	-0.0322701	-0.0123796	0.138038	-0.0365888
ENSG00000089063	control	552	110.4	-0.829594	-0.723307	0.599332	-1.05353	-0.0949827
ENSG00000089048	control	2556	196.615	5.55603	-0.151817	-1.18452	2.91999	-1.13879
ENSG00000042286	control	1122	140.25	-0.626847	0.567172	0.421627	-0.16922	-0.0491728
ENSG00000041988	control	720	144	0.0661653	1.58301	-0.464429	0.00106938	0.182925
ENSG00000040341	control	1713	142.75	1.54197	-0.381887	-0.437628	-0.231918	-0.844868
ENSG00000037757	control	1110	185	-0.864077	-0.500283	-0.463742	-0.431755	1.04803
ENSG00000037637	control	2154	239.333	-0.477628	-0.284192	0.507818	-0.333998	-0.397569
ENSG00000037474	control	2304	121.263	0.468048	0.477282	-0.905023	0.249399	-0.409989
ENSG00000036054	control	2100	110.526	0.463533	-0.0622602	-0.74376	-0.0990378	-1.02116
ENSG00000035862	control	663	132.6	-0.148042	-0.12264	-0.0231284	0.174035	0.622118
ENSG00000035687	control	1371	105.462	0.934885	-0.61956	-1.03717	-0.345805	-0.665543
ENSG00000035499	control	1590	144.545	0.456483	-0.499778	-0.39964	0.191487	-0.777
ENSG00000034677	control	2517	279.667	0.565109	0.0324704	-0.647491	-0.448989	-0.904395
ENSG00000034152	control	1044	87	-0.510423	-0.507934	-0.706357	0.232411	0.123712
ENSG00000033627	control	2517	125.85	-0.295637	-0.667123	0.35734	-0.129897	-0.802608
ENSG00000033178	control	3159	95.7273	0.558076	-0.102007	-0.525993	-0.151897	-1.03664
ENSG00000033011	control	1395	107.308	-0.774003	-0.190862	-0.124703	-0.648718	0.419171
ENSG00000032389	control	1245	124.5	-0.546913	0.542178	-0.66126	-0.285132	-0.293064
ENSG00000031823	control	1704	100.235	-0.0888588	0.921378	0.374214	0.268852	0.280258
ENSG00000031691	control	807	100.875	4.79476	0.380683	-0.535334	0.76803	-1.16983
ENSG00000030110	control	636	127.2	-0.917243	0.283718	-0.32778	-0.383774	-0.0616393
ENSG00000028839	control	561	93.5	0.551871	0.242096	-1.28278	-0.293466	-1.01162
ENSG00000025796	control	2283	108.714	2.01961	0.426863	-0.483997	1.30889	-0.952859
ENSG00000025770	control	1821	91.05	-0.773668	0.3487	-0.270447	0.927001	0.581763
ENSG00000025434	control	1362	151.333	-0.612735	0.483197	-0.24827	-0.34969	0.422982
ENSG00000042429	control	1956	163	0.400118	-0.208489	-0.616471	-0.297147	-0.728058
ENSG00000044459	control	4221	162.346	3.96641	0.760589	-1.10382	0.720638	-0.835549
ENSG00000044574	control	1965	245.625	0.702981	-0.651254	-0.445705	0.594311	-0.717016
ENSG00000047315	control	3525	141	0.399618	-0.777967	-0.874318	0.0877975	-0.97541
ENSG00000058799	control	921	115.125	-0.245493	0.0209705	-0.204163	-0.158025	-0.671446
ENSG00000058729	control	1659	165.9	1.30484	-0.211261	-1.01314	0.301865	-1.07219
ENSG00000058600	control	2127	106.35	-0.556281	0.0225256	-0.399309	0.841961	0.295449
ENSG00000058056	control	2592	123.429	-0.113704	-0.152359	-0.502701	-0.0271551	-0.625329
ENSG00000057935	control	1785	105	0.281555	0.304275	-0.659727	-0.355583	-0.900199
ENSG00000057663	control	828	118.286	0.946233	-0.25856	-0.155141	-0.138125	-1.15925
ENSG00000056097	control	3225	161.25	0.942936	2.55626	-0.405486	0.292076	-0.341205
ENSG00000056050	control	1041	130.125	2.14106	-0.401747	-0.656785	0.372254	-0.914097
ENSG00000055130	control	2331	111	0.778009	-0.22776	-1.00544	-0.125554	-0.905379
ENSG00000054654	control	20724	180.209	1.60179	0.215757	-0.739111	0.349078	-0.7948
ENSG00000054598	control	1662	1662	-0.722463	1.59146	-0.569145	-0.690687	4.01262
ENSG00000024422	control	1632	326.4	-0.78194	-0.484569	0.0418708	0.136354	0.647508
ENSG00000054523	control	5313	115.5	0.0324884	-0.0221684	-0.300429	0.192005	-0.608202
ENSG00000054118	control	2868	286.8	1.74301	-0.00103231	0.00693391	1.32476	-0.554471
ENSG00000053501	control	780	97.5	-0.209715	-0.0186947	0.0368058	-0.00647755	-0.0910104
ENSG00000050820	control	2751	393	-0.888809	0.432368	0.531494	-0.453994	1.39107
ENSG00000050748	control	1275	115.909	0.749068	0.129458	-0.608552	-0.432124	-0.905704
ENSG00000050130	control	978	139.714	-0.139094	-0.738977	0.0711801	-0.841455	-0.994676
ENSG00000049656	control	1617	95.1176	-0.488045	-0.365829	0.365764	-0.199421	-0.133904
ENSG00000048991	control	3303	137.625	0.749058	1.09051	0.587421	-0.29999	-0.362857
ENSG00000048342	control	4863	135.083	0.856065	0.0906921	-0.420054	0.722623	-0.766817
ENSG00000048162	control	699	139.8	-0.100297	-0.651465	-1.15181	0.850516	-0.357593
ENSG00000048140	control	999	111	-0.725383	-0.209262	1.6423	-0.928148	0.153814
ENSG00000047621	control	1659	127.615	1.3459	-0.446991	-0.859924	-0.0904234	-0.923958
ENSG00000054282	control	2142	119	2.04487	1.28436	-1.11838	0.685303	-0.675252
ENSG00000023909	control	825	117.857	0.654564	-0.4463	-0.374455	-0.413364	-0.385024
ENSG00000023902	control	1230	205	0.188023	0.00528833	-0.489864	0.773556	0.394942
ENSG00000023697	control	957	106.333	0.0977625	-0.415832	-0.718363	-0.282859	-0.647401
ENSG00000010292	control	4206	135.677	-0.288183	0.352996	-0.136786	0.126104	-0.404861
ENSG00000010278	control	687	85.875	-0.330114	-0.797653	0.268889	-0.59624	-0.282399
ENSG00000010270	control	705	100.714	0.118891	0.0182642	-0.201829	0.0676985	-0.85211
ENSG00000008324	control	234	78	-0.392412	-0.251315	-1.21165	-0.0517739	-0.569066
ENSG00000008283	control	777	129.5	-0.988165	-0.300359	1.33494	-0.716521	0.548726
ENSG00000007923	control	1680	105	-0.101839	-0.224932	-0.588175	0.915739	-0.486036
ENSG00000007202	control	6708	172	-0.534491	0.264666	-0.212756	-0.278878	-0.446083
ENSG00000007168	control	1233	123.3	0.53318	-0.740824	-0.790818	-0.517709	-0.968232
ENSG00000006634	control	2025	168.75	2.69915	-0.247416	-0.74906	-0.207965	-1.12646
ENSG00000006607	control	3165	121.731	-0.242675	-0.0561054	-0.0245329	-0.260727	-0.0884148
ENSG00000006194	control	2052	342	-0.114195	-0.466722	-0.400534	0.373856	0.0708164
ENSG00000010404	control	1653	183.667	-0.588981	-0.732188	0.404511	-0.773204	-0.46876
ENSG00000006118	control	3075	279.545	-0.945632	-0.314652	0.453015	0.897166	1.63741
ENSG00000005100	control	2124	177	-0.417168	0.114525	0.479011	0.266637	-0.0587619
ENSG00000005075	control	354	88.5	0.224766	-0.425909	-0.339359	-0.0980171	-0.143052
ENSG00000005073	control	942	471	-0.341253	0.809352	0.535229	-0.57169	1.89797
ENSG00000004897	control	2493	131.211	1.0296	-0.244584	-0.52383	-0.459395	-1.0463
ENSG00000004864	control	2031	112.833	-0.107611	-0.511724	-0.814703	-0.527015	-0.676929
ENSG00000004700	control	1950	139.286	1.39102	-0.0737667	-1.11218	-0.259419	-1.09668
ENSG00000003989	control	2097	174.75	-0.349939	-0.240925	0.390025	-0.667998	-0.723953
ENSG00000002919	control	813	135.5	-0.361879	-0.319012	1.87234	0.197589	-0.495081
ENSG00000002549	control	1560	120	0.141805	-0.568142	-0.562228	-0.101619	-0.554315
ENSG00000002330	control	507	169	-0.980821	2.15466	-0.0875229	0.609097	1.20567
ENSG00000001084	control	1914	119.625	0.115173	-0.639412	-0.632632	0.00801354	-0.812227
ENSG00000005448	control	1005	111.667	-0.918783	-0.0767969	-0.59227	-0.643835	0.132485
ENSG00000059691	control	1674	128.769	-0.172974	0.567735	-0.289649	-0.0573967	-0.343145
ENSG00000010803	control	1983	152.538	-0.464458	0.515162	0.305568	-0.605173	-0.155025
ENSG00000011198	control	1050	150	-0.0209548	-0.585999	-0.984455	0.12914	-0.793856
ENSG00000023572	control	498	124.5	1.10153	-0.419095	-0.721819	-0.213135	-0.773939
ENSG00000023516	control	5706	518.727	0.936747	0.245331	-0.429798	-0.0751684	-1.00842
ENSG00000022267	control	972	162	-0.238631	-0.566233	-0.500398	-0.385117	-0.416526
ENSG00000020633	control	1290	215	-0.959186	0.43118	0.834786	-0.928515	1.64867
ENSG00000020129	control	2190	312.857	-0.879001	0.138524	0.517639	-0.237345	0.966668
ENSG00000018408	control	1203	200.5	-0.418718	2.00469	-0.0777932	-0.407252	0.37544
ENSG00000017797	control	1968	218.667	2.98793	0.510159	-0.616508	1.79228	-0.446017
ENSG00000017260	control	2922	104.357	0.208509	0.0324795	-0.604017	-0.187562	-0.937562
ENSG00000015676	control	1086	181	0.0988206	0.0624143	-0.424163	1.5228	-0.0910128
ENSG00000015568	control	5298	230.348	1.26206	-0.370217	-0.724472	-0.058804	-0.992147
ENSG00000015479	control	2544	181.714	1.53779	0.127142	-0.530987	0.534316	-0.969677
ENSG00000011009	control	696	77.3333	-0.718711	-0.356089	0.222474	-0.399227	0.43361
ENSG00000015153	control	615	123	4.2923	0.112896	-0.249768	0.118802	-0.780054
ENSG00000014164	control	2847	237.25	-0.646658	0.766774	2.98269	-0.366272	1.15849
ENSG00000014138	control	1797	99.8333	-0.453207	-0.378787	-0.379459	0.0502397	-0.451211
ENSG00000013561	control	1425	203.571	-0.0674368	-0.753595	-0.0656635	0.0803245	-0.636836
ENSG00000013441	control	1581	121.615	0.759828	-0.204879	-1.21541	0.139591	-0.834704
ENSG00000013375	control	1713	131.769	0.32522	-0.0910832	-1.07673	0.0386246	-0.885206
ENSG00000013364	control	2682	191.571	-0.648179	-0.157689	-0.732383	0.636501	0.457427
ENSG00000011426	control	3375	140.625	1.25006	0.421359	-0.512519	0.0791225	-0.947497
ENSG00000011422	control	1008	144	-0.536193	0.326939	0.616346	-0.0693961	0.5007
ENSG00000011304	control	1674	111.6	-0.632246	0.0565171	0.231352	-0.416267	0.504579
ENSG00000011260	control	1671	128.538	0.7236	-0.618836	-0.404113	1.31395	-0.380558
ENSG00000011243	control	1941	138.643	-0.199246	-0.0329563	-0.557254	2.03233	0.34851
ENSG00000014824	control	1707	94.8333	0.886992	-0.342607	-0.477519	-0.470314	-0.851098
ENSG00000110395	control	2721	170.062	-0.273503	-0.59449	0.588157	-0.00803657	-0.0802488
ENSG00000060339	control	3453	143.875	3.22431	1.18095	-0.786858	1.62978	-0.830105
ENSG00000062725	control	1758	135.231	0.189755	-0.164893	-0.535929	-0.459634	-1.00964
ENSG00000081870	control	435	87	1.11273	-0.630459	-1.17932	-0.16795	-0.959217
ENSG00000081087	control	1005	167.5	0.065712	1.01373	0.32391	-0.7323	0.045577
ENSG00000081059	control	1155	115.5	-0.329768	0.36579	-0.694502	0.204159	2.16195
ENSG00000081019	control	2409	344.143	0.717089	-0.143685	-0.191201	0.105944	0.0938059
ENSG00000080839	control	3207	145.773	0.721487	-0.044191	-0.664995	-0.00813571	-0.858289
ENSG00000080802	control	2142	194.727	0.657684	0.65256	0.728492	-0.76449	-0.342393
ENSG00000079785	control	2223	85.5	1.12172	-0.568403	-0.571969	-0.102353	-0.99398
ENSG00000079616	control	1998	142.714	-0.372066	-0.0507795	0.0268012	0.311921	0.215352
ENSG00000079462	control	696	139.2	-0.826689	0.0958091	-0.437523	-0.804291	0.377897
ENSG00000078747	control	2712	113	0.464025	0.178459	-0.692412	-0.174145	-0.863926
ENSG00000078269	control	4491	166.333	-0.419296	0.251145	-0.0011468	0.0488878	-0.0438277
ENSG00000078246	control	1506	125.5	0.158318	-0.389279	-0.246161	-0.246335	-0.497471
ENSG00000078140	control	603	86.1429	0.935553	-0.0400278	-1.13017	0.306537	-0.809814
ENSG00000077942	control	2112	124.235	-0.829533	0.0538654	-0.0770582	-0.361525	0.525236
ENSG00000077684	control	2529	252.9	-0.0703631	0.448844	-0.336432	0.619669	-0.439249
ENSG00000077514	control	1401	116.75	2.32788	1.36062	0.425766	0.198573	-0.746507
ENSG00000076928	control	2784	99.4286	-0.588699	-0.110969	0.239786	0.339702	0.961573
ENSG00000076685	control	1686	99.1765	-0.00849119	-0.463839	-0.559408	0.264924	-0.884801
ENSG00000076382	control	3582	149.25	0.256578	0.63004	-0.405963	0.230575	-0.547574
ENSG00000075914	control	876	109.5	-0.322511	-0.693092	-0.787788	0.549791	-0.609729
ENSG00000075790	control	1047	130.875	3.35142	-0.47364	-0.64077	-0.0889756	-1.16134
ENSG00000075711	control	2781	111.24	0.800759	0.0845845	-0.406617	-0.00436483	-0.892257
ENSG00000075643	control	2667	177.8	-0.353035	-0.252534	-0.283739	-0.44258	-0.250924
ENSG00000082014	control	1452	111.692	-0.682706	0.12516	-0.300054	0.16334	0.895251
ENSG00000082212	control	1755	117	0.722251	-0.370514	-0.963622	-0.514397	-0.981312
ENSG00000082458	control	2454	129.158	-0.198801	-0.0210091	-0.492857	0.0454151	-0.0493489
ENSG00000082898	control	3216	134	0.717544	-0.446746	-0.743295	-0.488855	-1.06778
ENSG00000089022	control	1422	101.571	0.019077	-0.333146	-1.01269	0.450305	-0.637441
ENSG00000088888	control	1623	270.5	-0.833962	0.768983	0.674637	-0.613256	0.649065
ENSG00000088682	control	957	106.333	-0.650022	2.16026	-0.447407	0.717014	0.0797397
ENSG00000087884	control	444	111	-0.0558155	-0.346801	-0.540218	0.00455344	-0.683635
ENSG00000087365	control	2688	122.182	0.327027	0.871779	-0.270277	2.24736	0.232186
ENSG00000087274	control	2307	164.786	-0.172077	-0.247351	-0.515196	0.831398	-0.169296
ENSG00000087263	control	1629	125.308	0.476458	0.0688731	-0.177639	0.542462	-0.726544
ENSG00000087206	control	2160	154.286	0.976362	-0.173148	-0.6714	1.81095	-0.773022
ENSG00000087077	control	1431	159	-0.92221	-0.353587	0.0310309	0.456753	1.42316
ENSG00000086712	control	1587	158.7	2.50786	1.45945	-1.11248	1.18711	-0.438374
ENSG00000086666	control	627	125.4	1.71044	0.69948	-0.880056	-0.791464	-0.887286
ENSG00000075407	control	1686	421.5	1.38804	-0.653959	-0.969281	-0.264021	-1.04693
ENSG00000086475	control	1179	147.375	-0.283373	0.120588	-0.848008	-0.377792	-0.494946
ENSG00000086200	control	3048	101.6	-0.00456044	-0.119678	-0.517328	-0.134372	-1.01856
ENSG00000086189	control	942	78.5	0.285048	0.283032	-0.83974	-0.674614	-0.518418
ENSG00000085999	control	2244	124.667	-0.552192	-0.143161	0.0516309	-0.0378344	-0.374933
ENSG00000085231	control	519	103.8	0.66177	-0.358253	-0.844367	0.766734	-1.01628
ENSG00000084733	control	603	100.5	1.6488	0.580576	-0.803416	0.461443	-0.813284
ENSG00000084463	control	1926	175.091	0.666739	0.113719	3.11611	0.765258	0.219914
ENSG00000084073	control	1428	142.8	0.427519	-0.627536	0.174389	-0.247901	-0.96904
ENSG00000084072	control	945	94.5	0.538229	-0.578582	-0.475691	0.723447	-0.745764
ENSG00000084070	control	1290	129	0.779983	0.0573727	-0.071849	-0.269609	-0.495648
ENSG00000083857	control	13767	529.5	-0.096871	-0.0450038	-0.548911	-0.487839	-0.833736
ENSG00000083544	control	2235	171.923	1.31752	-0.134879	-0.761375	0.124866	-0.931414
ENSG00000086289	control	675	225	-0.645836	0.450501	-0.189621	-0.347301	0.615206
ENSG00000075336	control	747	124.5	0.645283	-0.358424	-1.15828	0.217055	-0.913668
ENSG00000075239	control	1284	107	0.454293	-0.0124324	-1.11921	0.221965	-0.593376
ENSG00000075234	control	1410	100.714	-0.65731	-0.288215	-0.259517	-0.602185	0.0550425
ENSG00000067533	control	849	169.8	4.04965	0.344779	-1.23496	1.2981	-0.917698
ENSG00000067248	control	4110	152.222	1.77204	0.377543	-0.530662	0.154514	-0.862577
ENSG00000067167	control	1125	102.273	0.432935	-0.342164	0.782543	-0.792573	-0.913575
ENSG00000067064	control	855	171	0.851696	0.0160923	-0.887732	-0.367666	-0.282688
ENSG00000066926	control	1290	117.273	-0.304124	0.213495	-0.209053	-0.199924	-0.216448
ENSG00000066654	control	1062	265.5	1.24502	-0.120038	-1.00147	0.344544	-0.571169
ENSG00000066651	control	1392	107.077	1.22174	-0.516917	-0.650267	-0.0599146	-1.04018
ENSG00000066117	control	1548	119.077	-0.232897	-0.0641152	-0.452686	-0.24767	-0.00291137
ENSG00000066084	control	4731	124.5	-0.303839	-0.337021	0.207853	-0.415773	-0.525732
ENSG00000066027	control	1461	112.385	1.19597	0.0897389	-0.360013	-0.249606	-0.758297
ENSG00000065615	control	1566	97.875	0.978503	-0.338702	-0.481499	-0.27742	-0.986409
ENSG00000068394	control	1431	130.091	-0.224098	-0.0758944	-0.886454	0.912078	0.131627
ENSG00000065613	control	3708	195.158	2.69689	0.806101	-1.13751	1.27608	-0.951548
ENSG00000065308	control	1113	101.182	-0.514447	-0.450731	0.8705	-0.770109	-0.417438
ENSG00000065243	control	2955	134.318	1.18903	-0.236459	-0.726306	-0.0810412	-0.980188
ENSG00000064787	control	1755	159.545	0.922412	0.403669	-0.931321	0.519604	-0.448573
ENSG00000064726	control	1449	181.125	-0.0905418	-0.132871	-0.621036	-0.758973	0.192744
ENSG00000064652	control	510	72.8571	1.05185	-0.601892	-0.456882	-0.32207	-0.820721
ENSG00000064490	control	783	97.875	-0.706104	-0.0886289	0.167999	-0.543063	0.502806
ENSG00000064102	control	2121	132.562	1.41922	0.0152618	-0.75672	0.332547	-1.00214
ENSG00000064042	control	4404	151.862	1.2584	0.648251	-0.30025	1.23781	-0.523363
ENSG00000063978	control	573	81.8571	0.00881484	0.00672558	-0.559482	0.161462	-0.590206
ENSG00000063245	control	1989	180.818	-0.822646	0.112703	0.664844	0.12671	1.62213
ENSG00000063241	control	666	133.2	-0.865307	-0.0764503	1.6038	-0.903204	0.746483
ENSG00000065548	control	1281	128.1	4.47017	0.0776735	-1.07188	2.2254	-0.961252
ENSG00000062194	control	1482	134.727	1.65764	0.100667	-0.283647	0.206037	-1.00888
ENSG00000068400	control	2526	97.1538	0.266755	2.65909	-1.14473	2.01544	0.108857
ENSG00000068724	control	2649	126.143	-0.620917	0.189611	0.0722293	0.511077	0.336062
ENSG00000075131	control	906	129.429	0.932584	-0.11809	-0.787429	1.12419	-0.985138
ENSG00000074181	control	6966	211.091	-0.98256	-0.393945	0.0151313	-0.807056	1.61798
ENSG00000073921	control	1959	97.95	0.373002	0.159876	-0.0465404	-0.639436	-0.863863
ENSG00000073605	control	1251	125.1	0.314872	-0.182147	-0.289587	0.911696	-0.700205
ENSG00000073060	control	1530	127.5	-0.621879	-0.408373	0.579402	-0.703409	0.0348641
ENSG00000073050	control	1902	111.882	-0.512672	0.583369	0.138484	0.956559	0.310091
ENSG00000073008	control	1254	156.75	-0.858242	-0.0644145	-0.0942231	-0.793357	0.304277
ENSG00000072756	control	1305	186.429	1.57138	0.0868003	-0.869755	0.252495	-1.09154
ENSG00000072736	control	3228	322.8	-0.268545	-0.361893	0.93285	-0.62479	-0.608071
ENSG00000072274	control	2283	126.833	0.244817	-0.170613	-0.47821	-0.485467	-0.860195
ENSG00000072210	control	1527	152.7	0.38103	-0.491939	-0.32788	-0.162545	-0.758593
ENSG00000068438	control	990	90	-0.84015	-0.407784	0.0279468	-0.375336	0.538826
ENSG00000071655	control	876	146	-0.623581	0.257421	-0.984338	3.19507	0.837365
ENSG00000071537	control	2385	113.571	0.143046	0.224925	-0.690722	0.0396456	-0.65332
ENSG00000070961	control	3663	183.15	1.39538	-0.39565	-0.629374	0.376985	-1.00761
ENSG00000070761	control	582	97	-0.110468	-0.493455	0.0521453	-0.763487	-0.724344
ENSG00000070614	control	2649	189.214	-0.639112	-0.500434	0.810715	-0.657922	0.0410831
ENSG00000070413	control	1653	165.3	-0.893813	-0.0121731	0.87367	-0.36445	0.707104
ENSG00000070214	control	1974	123.375	-0.212938	0.353201	0.699067	-0.923768	-0.718226
ENSG00000070018	control	4842	210.522	-0.362516	-0.0503195	-0.302118	-0.496897	-0.766935
ENSG00000069399	control	1365	151.667	-0.946963	0.47111	2.50836	-0.859836	2.691
ENSG00000069248	control	3471	133.5	0.0774658	-0.30856	-0.35847	-0.278091	-0.733763
ENSG00000068903	control	1170	73.125	-0.612725	-0.427906	1.66895	0.322105	0.134139
ENSG00000068745	control	1281	256.2	0.357663	-0.109839	-0.892715	0.479761	-0.512528
ENSG00000071564	control	1965	109.167	-0.774316	0.832386	0.863298	0.22342	1.47969
ENSG00000110429	control	1416	128.727	-0.120268	-0.634498	-0.586075	2.60275	-0.827652
ENSG00000106268	control	540	135	-0.633608	-0.175466	0.00528437	0.597924	-0.0254869
ENSG00000110583	control	714	89.25	-0.0594357	0.517985	-0.526493	0.667113	-0.588131
ENSG00000124243	control	636	106	-0.792175	-0.227922	1.88283	-0.250642	0.854438
ENSG00000124226	control	687	114.5	-0.720648	-0.336398	-0.471571	-0.0658022	0.0617362
ENSG00000124214	control	1734	144.5	0.575344	-0.460235	-0.451733	0.0199791	-0.498128
ENSG00000124209	control	585	83.5714	0.57884	-0.378965	-1.20876	-0.52281	-0.817298
ENSG00000124120	control	1029	257.25	0.0700601	-0.460021	0.949428	-0.54762	-0.230322
ENSG00000124107	control	399	99.75	-0.416117	-0.110133	1.06054	-0.332259	-0.467085
ENSG00000124098	control	579	193	-0.170333	0.970761	-0.678246	-0.917243	1.70185
ENSG00000124074	control	1041	148.714	-0.579399	-0.541603	-0.405878	-0.107652	1.35014
ENSG00000123992	control	1482	98.8	-0.894759	-0.0945249	0.583855	-0.711407	0.018764
ENSG00000123983	control	2163	154.5	0.913174	-0.539753	-0.828517	-0.526901	-0.985556
ENSG00000124275	control	2178	145.2	0.234101	0.0971122	-0.0433035	-0.307162	-0.696622
ENSG00000123933	control	630	105	-0.581417	2.63916	-0.533011	-0.588462	1.24773
ENSG00000123739	control	570	142.5	-0.0922012	0.119996	0.786751	-0.737225	-0.227997
ENSG00000123737	control	1371	105.462	2.04141	-0.495873	-0.837355	0.500539	-0.946925
ENSG00000123728	control	552	276	0.330142	-0.541681	-0.656946	-0.113582	-0.904433
ENSG00000123685	control	384	128	0.510554	2.63625	-1.03152	2.51074	1.31539
ENSG00000123684	control	1113	159	0.256782	0.508347	-0.654868	0.409759	-0.933095
ENSG00000123600	control	1224	136	1.35498	-0.43627	-0.403822	-0.275383	-0.963267
ENSG00000123595	control	606	606	-0.0068843	-0.769817	-0.833624	-0.086611	-0.926347
ENSG00000123575	control	1167	194.5	-0.305149	3.12153	0.554268	0.470396	-0.382733
ENSG00000123545	control	528	176	1.46064	-0.294663	0.345301	-0.0763344	-0.748679
ENSG00000123505	control	1005	111.667	-0.29527	0.203235	-0.868999	-0.51596	-0.978723
ENSG00000123908	control	2580	135.789	-0.403415	-0.15162	-0.159689	-0.425478	-0.0365069
ENSG00000123485	control	2247	249.667	0.44701	0.0803004	0.0451707	-0.000461537	-0.530941
ENSG00000124333	control	783	65.25	0.286131	-0.524	0.485755	-0.212062	-0.99843
ENSG00000124357	control	1173	117.3	-0.718057	0.270241	-0.169385	0.797297	0.0761492
ENSG00000125648	control	1407	140.7	-0.814729	-0.12526	-0.429598	-0.382913	0.365685
ENSG00000125633	control	1896	79	1.76507	0.0851108	-0.994296	0.825834	-0.695104
ENSG00000125630	control	3522	220.125	-0.384377	-0.589437	-0.26809	-0.474667	-0.763207
ENSG00000125611	control	333	83.25	-0.971235	1.38474	1.25457	-0.709439	0.684244
ENSG00000125485	control	2556	127.8	0.418085	-0.0284303	-0.385689	-0.276769	-0.231094
ENSG00000125484	control	2469	493.8	-0.123826	0.0505618	-0.330548	0.349396	-0.251488
ENSG00000125459	control	1713	122.357	-0.702253	0.022567	0.490006	-0.272197	0.0302262
ENSG00000125454	control	963	160.5	-0.563556	-0.195861	0.607039	-0.765133	-0.0644084
ENSG00000125450	control	1971	103.737	-0.360773	0.25596	0.130671	-0.496292	-0.412146
ENSG00000125449	control	597	199	-0.883104	-0.0235396	-0.184411	-0.478296	0.662273
ENSG00000124356	control	1275	141.667	0.597123	0.913962	-0.162005	0.412978	-0.650546
ENSG00000125351	control	1452	132	7.89507	0.0227307	-1.33401	3.81354	-0.691318
ENSG00000125170	control	1098	156.857	-0.756776	0.42823	-0.112704	0.0337119	0.123222
ENSG00000124783	control	861	107.625	0.543	-0.494131	0.159847	1.87262	-0.873766
ENSG00000124762	control	495	247.5	-0.875945	0.490607	-0.628906	0.272876	0.607373
ENSG00000124688	control	921	230.25	-0.700717	-0.0325588	0.500022	-0.547674	-0.267728
ENSG00000124596	control	459	91.8	1.10066	0.00892978	-1.02167	0.911879	-0.911894
ENSG00000124588	control	696	116	-0.42521	-0.68331	-0.823372	-0.2864	-0.44333
ENSG00000124587	control	2943	173.118	-0.849011	-0.16482	0.0628858	-0.151518	0.905828
ENSG00000124535	control	1998	285.429	-0.49937	0.665801	-0.621451	0.628708	1.11178
ENSG00000124444	control	513	256.5	-0.756619	-0.0464995	1.76109	-0.0404609	1.30759
ENSG00000124380	control	468	78	4.42024	-0.292541	0.0972638	2.30812	-0.540032
ENSG00000125249	control	552	276	-0.151884	-0.526641	-0.396471	-0.440385	-0.312241
ENSG00000125651	control	1554	119.538	0.113163	1.44124	-0.82119	4.60569	0.180068
ENSG00000123473	control	3867	241.688	0.301576	0.111499	-0.360458	-0.482907	-0.969932
ENSG00000123415	control	813	406.5	-0.843346	0.0507521	0.573233	-0.680319	0.534946
ENSG00000120800	control	8358	134.806	1.00345	-0.44579	-0.406988	-0.0102979	-0.921071
ENSG00000120742	control	201	67	0.0736013	0.49066	-0.879067	-0.624727	-0.626291
ENSG00000120699	control	831	75.5455	0.57374	-0.222825	-0.830262	0.366016	-0.903399
ENSG00000120696	control	2055	2055	-0.707293	1.36453	-0.25793	-0.430092	-0.533504
ENSG00000120533	control	306	61.2	2.48775	-0.217696	-1.16427	1.05207	-0.942226
ENSG00000120334	control	1173	234.6	0.0300114	-0.318246	0.0419754	-0.60501	-0.875426
ENSG00000120063	control	1134	283.5	0.0489617	0.173306	-0.347819	-0.35749	-0.467162
ENSG00000120008	control	3675	126.724	-0.169334	-0.327199	-0.418205	-0.57287	-0.72203
ENSG00000119986	control	444	222	-0.683661	0.378681	-0.207221	0.154248	0.900491
ENSG00000119979	control	1074	119.333	0.788184	-0.0880389	-0.761234	-0.496394	-0.645784
ENSG00000120805	control	546	91	0.22494	-0.187224	-1.30329	-0.158825	-1.10261
ENSG00000119953	control	717	143.4	3.52701	1.08993	-0.884612	1.39288	-0.927591
ENSG00000119878	control	306	61.2	4.27097	-0.886208	-1.24777	-0.72967	-0.983457
ENSG00000119729	control	618	123.6	1.00777	-0.573058	-0.632538	-0.269398	-0.660368
ENSG00000119685	control	3846	124.065	0.345278	0.369376	0.0865343	0.230482	-0.60769
ENSG00000119640	control	390	130	0.277918	-0.63095	-1.07609	-0.213705	0.255213
ENSG00000119559	control	357	178.5	-0.994796	2.06498	-0.315681	0.513485	1.91063
ENSG00000119541	control	1335	121.364	1.23928	0.466445	-0.798445	0.249799	-0.961309
ENSG00000119537	control	999	99.9	0.398286	-0.403044	-0.886311	-0.428406	-0.250056
ENSG00000119408	control	1044	104.4	-0.707843	0.155	-0.373	0.234515	0.0393136
ENSG00000119402	control	1365	227.5	-0.534052	-0.602313	-0.313064	-0.580868	-0.760119
ENSG00000119314	control	1677	119.786	-0.201334	-0.695838	0.741672	-0.774407	-0.811576
ENSG00000119912	control	3060	122.4	0.505093	-0.510196	-0.476776	-0.255679	-0.900224
ENSG00000123444	control	1632	544	-0.468953	-0.623994	-0.327669	-0.172904	-0.458136
ENSG00000120875	control	1185	296.25	-0.881526	0.24606	0.0837264	-0.501018	1.36859
ENSG00000120913	control	1809	180.9	-0.912744	-0.376698	1.42683	-0.444728	2.67367
ENSG00000123358	control	1959	244.875	-0.846166	-0.371756	3.15066	-0.601174	1.25212
ENSG00000123213	control	2115	162.692	0.647113	-0.418758	-0.46441	0.0182033	-0.932679
ENSG00000123144	control	531	177	-0.230381	0.168269	-1.1234	1.69447	1.83056
ENSG00000123104	control	8106	142.211	0.737614	-0.22232	-0.58358	-0.0237289	-0.910371
ENSG00000122952	control	834	104.25	-0.117745	1.37312	-0.633189	1.11799	-0.0971159
ENSG00000122741	control	1680	240	-0.527144	-0.423184	-0.017861	-0.5051	0.382955
ENSG00000122729	control	2670	133.5	-0.0162199	-0.456998	-0.624295	-0.748537	-0.638556
ENSG00000122687	control	741	247	-0.624076	-0.277267	0.306554	0.0531539	-0.290753
ENSG00000122642	control	1872	170.182	-0.458617	-0.700599	-0.473503	-0.105424	-0.320309
ENSG00000122592	control	693	346.5	-0.575408	-0.622077	-0.134877	1.31148	0.841058
ENSG00000120896	control	2016	100.8	-0.608942	-0.387998	0.0778658	-0.259135	1.15794
ENSG00000122386	control	1665	277.5	-0.781065	-0.200278	-0.532389	0.497164	1.17555
ENSG00000122042	control	354	70.8	0.328813	-0.0816312	-0.323406	-0.269057	-1.065
ENSG00000122033	control	837	279	3.14758	-0.0794771	-0.649647	0.43571	-0.830766
ENSG00000121749	control	2076	115.333	1.01654	-0.185253	-0.659333	-0.160152	-1.04344
ENSG00000121644	control	585	117	0.532568	-0.593235	-0.140378	-0.0824049	-0.637258
ENSG00000121481	control	1011	168.5	0.556993	1.41505	-1.10337	-0.398537	-1.0526
ENSG00000121152	control	2226	123.667	0.523328	-0.023314	0.00730676	0.26611	-0.523894
ENSG00000121058	control	1731	247.286	1.58946	-0.179534	-0.240378	0.12167	-0.652652
ENSG00000121022	control	1005	125.625	0.455877	0.268025	-0.859271	-0.421161	-0.84846
ENSG00000120963	control	231	115.5	3.61209	1.98347	-0.22775	-0.87209	-0.785509
ENSG00000120942	control	1017	508.5	-0.809173	-0.353303	1.75792	-0.760444	-0.0247614
ENSG00000122203	control	918	131.143	-0.334292	0.0297596	0.110831	-0.12956	-0.0804657
ENSG00000119285	control	6435	146.25	0.562271	-0.326487	-0.473007	-0.152364	-0.895396
ENSG00000125652	control	666	166.5	-0.892499	-0.6499	0.687691	-0.448721	1.65362
ENSG00000125734	control	1632	90.6667	-0.707287	0.168375	1.26509	-0.116753	0.230465
ENSG00000132313	control	567	141.75	1.11859	-0.478468	0.104102	-0.314998	-0.860661
ENSG00000132294	control	2466	107.217	0.491135	-0.448972	-0.521734	-0.376448	-0.986013
ENSG00000132199	control	1434	95.6	0.00708406	-0.498154	-0.671473	-0.293842	-0.338131
ENSG00000132017	control	1803	138.692	-0.906214	0.205788	0.98241	-0.377384	1.2044
ENSG00000132002	control	1023	341	0.216019	-0.714973	-0.378677	0.566068	-0.0463215
ENSG00000131791	control	819	117	-0.447548	-0.517543	-0.141177	-0.353056	-0.252426
ENSG00000131747	control	4596	131.314	2.53654	-0.431084	-0.767315	0.348375	-1.03143
ENSG00000131732	control	816	163.2	3.27546	-0.235981	-1.27607	0.140819	-1.00168
ENSG00000131669	control	459	153	-0.865763	-0.161821	1.6649	-0.793385	0.641248
ENSG00000131653	control	2013	100.65	-0.750712	-0.156478	-0.205253	-0.328705	0.261898
ENSG00000132330	control	1362	113.5	-0.534183	0.0822994	-0.987919	-0.0997331	0.296926
ENSG00000131591	control	1143	127	-0.837702	-0.142536	1.178	-0.979008	1.30126
ENSG00000131389	control	2166	144.4	-0.703964	-0.71489	0.314904	-0.394952	0.0485074
ENSG00000131165	control	591	84.4286	-0.29667	0.606417	-0.805868	0.962614	0.0629955
ENSG00000130921	control	501	250.5	6.29996	0.159112	-1.19014	0.188048	-0.75675
ENSG00000130844	control	1392	464	0.620973	-0.814475	-1.00813	0.147724	-0.949949
ENSG00000130826	control	1545	103	0.789738	0.350461	-0.899319	1.33257	-0.687655
ENSG00000130818	control	1665	277.5	0.759292	-0.568492	-0.873369	-0.329999	-0.955771
ENSG00000130811	control	963	87.5455	-0.302866	-0.446534	-0.426675	1.12263	0.270747
ENSG00000130762	control	2130	152.143	-0.722139	0.323093	0.716895	0.0163401	0.820377
ENSG00000130724	control	669	133.8	-0.157332	-0.298919	-1.36543	2.98115	-0.262766
ENSG00000130702	control	11088	138.6	-0.978872	0.294823	-0.028267	-0.678745	1.45276
ENSG00000131503	control	7629	224.382	0.841681	0.396741	-0.212003	0.162995	-0.609355
ENSG00000130640	control	2793	155.167	-0.323914	0.41782	0.0506326	-0.123501	0.0964381
ENSG00000132356	control	1725	172.5	0.307778	-0.588424	-0.397522	0.165733	-0.963256
ENSG00000132463	control	1443	160.333	-0.0123372	-0.522973	0.140607	0.0361779	0.640407
ENSG00000133961	control	1956	195.6	0.132623	0.414473	1.0273	-0.21693	-0.236356
ENSG00000133895	control	1848	205.333	-0.781152	-0.0678651	-0.284811	0.056722	0.805573
ENSG00000133884	control	1218	101.5	-0.189552	-0.194776	-0.166625	0.468818	-0.284354
ENSG00000133835	control	2286	91.44	0.142855	-0.179252	-0.722411	0.342779	-0.891812
ENSG00000133818	control	615	102.5	0.385044	0.811124	-0.926306	0.0844703	-0.32064
ENSG00000133706	control	3531	110.344	0.819149	-0.503609	-0.74	0.260483	-0.99036
ENSG00000133641	control	978	139.714	2.0506	-0.230785	-0.7924	-0.450393	-1.03195
ENSG00000133316	control	1158	105.273	-0.449693	0.0511085	-0.465014	-0.266603	0.183374
ENSG00000133193	control	624	156	0.314767	6.20994	0.474012	0.155198	0.663884
ENSG00000133065	control	1542	154.2	-0.906306	-0.584961	1.88946	-0.803417	-0.0846307
ENSG00000132382	control	3999	148.111	-0.380081	0.511045	0.0647263	0.71829	0.609254
ENSG00000133028	control	906	151	0.35725	-0.875528	-0.807497	0.219785	-0.2556
ENSG00000132846	control	705	705	-0.988681	-0.51182	-0.637429	0.219669	5.86617
ENSG00000132842	control	3285	121.667	1.23359	0.511302	-0.574823	0.317094	-0.93327
ENSG00000132824	control	1422	142.2	-0.430332	-0.634373	1.24167	-0.654794	-0.482163
ENSG00000132819	control	720	180	-0.959782	0.447118	-0.733988	-0.924052	2.00229
ENSG00000132661	control	423	423	-0.695214	-0.0984698	-0.575666	-0.653062	-0.360286
ENSG00000132612	control	1314	119.455	0.0468724	0.397786	-0.324222	0.654045	-0.244965
ENSG00000132603	control	543	108.6	-0.231041	-0.81861	-1.04711	-0.236098	-0.821925
ENSG00000132581	control	636	212	-0.651328	0.70547	-0.869686	0.490918	-0.353473
ENSG00000132522	control	984	98.4	0.465358	0.946862	-0.226625	2.29165	0.388348
ENSG00000132481	control	1917	319.5	-0.94415	-0.118335	0.564535	-0.297888	2.01768
ENSG00000132912	control	1404	100.286	0.132864	-0.0415402	-0.389611	-0.32146	-0.706755
ENSG00000125703	control	1377	137.7	1.10063	-0.753955	-0.586251	0.0853662	-1.08427
ENSG00000130635	control	5517	83.5909	-0.324155	-0.542587	0.0330934	0.36662	1.1769
ENSG00000130544	control	1293	215.5	0.538499	-0.04775	-0.450392	-0.00706804	-0.746191
ENSG00000128487	control	3207	229.071	0.715549	0.711261	-0.590061	0.794788	-0.426546
ENSG00000128283	control	1176	588	-0.929467	0.404	0.591679	-0.120199	2.1586
ENSG00000128245	control	741	370.5	0.273745	0.867396	0.151134	0.540496	-0.230114
ENSG00000127993	control	1104	220.8	1.33915	-0.737486	-0.298568	0.176696	-0.94519
ENSG00000127928	control	225	112.5	2.89156	-0.690405	-1.22352	1.88479	-1.13355
ENSG00000127870	control	2058	686	0.440686	0.412388	-0.929699	-0.036867	-1.00313
ENSG00000127580	control	2373	263.667	-0.855212	0.0300754	0.447293	-0.675869	0.534758
ENSG00000127564	control	1500	187.5	-0.981924	0.544053	1.40671	-0.572822	1.6573
ENSG00000127554	control	618	206	-0.713555	-0.222556	0.695902	-0.329228	1.86586
ENSG00000127418	control	1515	252.5	-0.889809	-0.197714	0.114207	-0.406284	1.62165
ENSG00000128534	control	291	72.75	-0.0507328	-0.788773	-1.27652	0.0396979	-1.09284
ENSG00000127337	control	684	97.7143	2.86729	0.578804	-1.34099	-0.0530838	-1.09594
ENSG00000127220	control	1320	330	-0.831116	-0.104348	0.399111	-0.58266	1.04251
ENSG00000126953	control	294	147	-0.467301	1.76661	2.79956	-0.865853	-0.701832
ENSG00000126773	control	3519	351.9	0.0680936	-0.582443	-0.128785	-0.630253	-0.990667
ENSG00000126456	control	1359	194.143	-0.860545	-0.208452	-0.117898	-0.132924	0.544483
ENSG00000126243	control	1887	943.5	-1.01997	-0.28696	0.457825	-1.04608	2.31227
ENSG00000126226	control	1362	97.2857	0.0246951	0.499959	-0.460844	-0.658892	-0.768322
ENSG00000126214	control	1857	123.8	0.757994	1.04874	-1.12778	0.935623	-0.619651
ENSG00000126012	control	4683	180.115	-0.596043	-0.092657	-0.402559	0.81316	0.265346
ENSG00000125885	control	2643	146.833	0.606887	-0.135695	-0.53866	-0.123841	-0.833906
ENSG00000125826	control	1533	127.75	-0.809338	1.80654	-0.769287	0.19349	0.918105
ENSG00000127328	control	1431	130.091	0.955341	0.384975	-0.637663	0.0279471	-0.932614
ENSG00000130558	control	1458	243	-0.429768	0.123105	-0.383392	-0.444678	-0.0888808
ENSG00000128567	control	1677	186.333	-0.435848	0.99709	-0.0583699	-0.0669605	0.316696
ENSG00000128595	control	972	138.857	0.425084	-0.539214	-1.00234	1.11794	-0.925927
ENSG00000130479	control	3180	454.286	-0.823208	-0.00446034	0.357997	-0.610064	1.76131
ENSG00000130309	control	1869	155.75	-0.840184	-0.605356	-0.131168	-0.370116	1.10429
ENSG00000130299	control	1575	196.875	-0.977914	-0.00357263	0.171873	-0.0168857	1.34867
ENSG00000130165	control	252	84	0.283765	-0.0597386	-0.267847	-0.415776	-0.412444
ENSG00000130024	control	1497	124.75	1.03185	0.498164	-1.00354	0.11917	-0.389281
ENSG00000129968	control	1086	217.2	-0.933884	-0.673869	1.36394	-0.896632	1.35025
ENSG00000129911	control	759	379.5	-0.990234	-0.868826	2.32223	-1.1697	5.74227
ENSG00000129680	control	2631	146.167	3.5704	0.135253	-0.896626	0.930368	-0.688183
ENSG00000129657	control	2160	135	-0.0290207	-0.27442	0.0890021	-0.211986	-0.332503
ENSG00000129636	control	1839	102.167	0.0980926	-0.569031	-0.532236	-0.756287	-0.700193
ENSG00000128585	control	2208	122.667	0.586171	-0.359356	-0.444876	-0.226935	-0.94036
ENSG00000129518	control	858	143	1.85344	0.441969	-0.727765	1.13082	-1.00263
ENSG00000129484	control	1752	109.5	0.703637	-0.237334	-0.904291	0.418731	-0.653135
ENSG00000129354	control	1278	106.5	-0.637384	0.0278796	-0.239942	-0.394252	-0.316861
ENSG00000129315	control	2181	242.333	0.267719	0.0344632	0.752149	-0.498084	-0.660147
ENSG00000129197	control	696	116	-0.192977	0.607686	-0.650805	0.516949	-0.493371
ENSG00000129187	control	570	95	0.145106	0.666294	-0.90163	-0.9452	-0.752454
ENSG00000129083	control	2862	136.286	0.592106	-0.350601	-0.518511	-0.14823	-1.00931
ENSG00000128944	control	951	105.667	0.624681	0.572077	-1.06212	0.421474	-0.31419
ENSG00000128923	control	1866	207.333	0.554454	0.834458	0.0156174	0.942677	0.12583
ENSG00000128891	control	585	146.25	-0.105721	1.1105	-0.57629	0.603184	-0.600804
ENSG00000128699	control	462	154	-0.533484	-0.221655	0.595116	-1.15412	-1.06032
ENSG00000129515	control	1257	89.7857	1.73762	-0.440734	-0.68678	0.372422	-0.902661
ENSG00000119138	control	735	367.5	-0.397482	-0.263392	-0.294877	-0.547204	0.220371
ENSG00000284753	control	768	256	-1.02704	-0.706879	1.45385	-0.745355	0.20388
ENSG00000114738	control	1149	114.9	-0.404883	0.0354427	0.00670528	-0.00853513	0.0716884
ENSG00000116754	control	1455	121.25	4.34338	0.169708	-0.068272	1.61336	-0.488389
ENSG00000112541	control	3168	144	-0.126454	-0.320616	0.657734	0.323762	1.32311
ENSG00000115520	control	717	143.4	0.592074	-0.925962	-0.220324	-0.26945	-0.693414
ENSG00000115514	control	681	170.25	2.56096	-0.441221	-0.98834	-0.0956818	-1.01387
ENSG00000112511	control	1704	121.714	-0.767124	0.212441	1.19024	0.515821	0.500924
ENSG00000115504	control	3696	154	1.57375	0.147566	-0.737916	0.781111	-0.923302
ENSG00000112306	control	399	79.8	0.00701812	-0.849057	-1.29822	0.446323	-0.910019
ENSG00000112245	control	522	104.4	0.178511	-0.420769	-1.04045	-0.0144295	-0.957991
ENSG00000113141	control	1674	83.7	1.86689	-0.378422	-0.95567	1.77805	-0.201222
ENSG00000112237	control	852	71	0.631662	-0.484974	-0.934994	-0.348838	-1.0068
ENSG00000112210	control	714	119	1.89283	-0.377111	-1.21814	0.26927	-1.03325
ENSG00000114125	control	342	114	-0.133567	-0.835119	-0.570548	-0.129022	-0.19724
ENSG00000116871	control	2526	148.588	-0.0403664	1.39156	0.337848	1.94581	2.29862
ENSG00000115524	control	3915	156.6	0.451628	-0.0833881	-0.445914	-0.231925	-0.880285
ENSG00000114209	control	639	91.2857	1.64931	-0.591698	-0.7827	-0.213442	-1.07779
ENSG00000119048	control	459	76.5	0.409181	-0.0246193	-1.06743	-0.0997986	-0.767132
ENSG00000116260	control	2244	187	-0.641335	-0.170113	0.142189	-0.363497	0.756905
ENSG00000116874	control	1083	180.5	-0.161571	-0.106595	-0.527163	-0.495845	-0.416827
ENSG00000112130	control	1458	182.25	1.11746	0.334511	-1.05107	1.17	-0.541184
ENSG00000116922	control	612	153	-0.278098	0.911628	0.662738	-0.179007	-0.159697
ENSG00000115414	control	7434	161.609	-0.453	-0.0704412	-0.448681	-0.329285	-0.46719
ENSG00000116954	control	1200	171.429	0.00414676	-0.7411	-0.926029	0.754953	-0.312916
ENSG00000112096	control	669	133.8	-0.294704	0.0780971	-0.918323	-0.417883	-0.312375
ENSG00000116984	control	3798	115.091	0.043333	-0.379736	-0.916524	0.316789	-0.682404
ENSG00000112029	control	1344	268.8	1.14028	0.166303	-0.740883	-0.312983	-0.606631
ENSG00000117054	control	1365	105	0.661215	-0.589917	-0.929476	-0.0848347	-0.904702
ENSG00000113448	control	2430	162	0.123617	0.13966	-0.174787	0.018002	0.571906
ENSG00000117143	control	1569	156.9	0.350766	-0.190403	-0.572244	-0.37245	-0.897576
ENSG00000115947	control	1311	100.846	0.81345	-0.0716641	-1.0779	-0.442605	-1.09319
ENSG00000116752	control	678	96.8571	1.46128	-0.0333085	-1.17859	-0.589364	-0.764733
ENSG00000116750	control	990	90	1.69847	0.380622	-1.29817	0.290347	-0.993794
ENSG00000116717	control	498	124.5	-0.742377	-0.0026991	-0.620426	-0.175099	0.331256
ENSG00000112941	control	1629	135.75	-0.350893	-0.140568	0.101463	-0.285406	-0.295026
ENSG00000112855	control	1521	117	-0.159983	-0.50363	-0.813912	-0.0568256	-0.458469
ENSG00000113851	control	1329	120.818	0.82493	0.203842	-0.219368	-0.145321	-0.888463
ENSG00000116406	control	2799	139.95	0.410175	-0.202704	-0.600803	-0.000166863	-0.786556
ENSG00000116478	control	1449	103.5	0.354165	-0.741351	-0.933053	1.43543	-0.726556
ENSG00000115561	control	669	111.5	1.45986	-0.112753	-1.20165	4.04197	-0.602265
ENSG00000116560	control	2124	212.4	0.5297	1.68764	-0.181755	0.686054	1.27779
ENSG00000115661	control	918	131.143	-0.631952	-0.363833	0.950052	-0.136971	-0.189587
ENSG00000113712	control	1098	99.8182	0.589911	0.516542	-0.64809	-0.305994	-0.925001
ENSG00000112769	control	5472	144	0.420771	0.241675	-0.663104	-0.270719	-0.67149
ENSG00000114019	control	2514	251.4	-0.608409	2.23202	-0.39674	0.143754	1.35873
ENSG00000113643	control	1983	132.2	0.938548	-0.732905	-0.704825	-0.0119679	-0.888347
ENSG00000112759	control	1371	114.25	-0.731767	-0.0598229	1.3756	-0.753521	-0.0558024
ENSG00000115685	control	1083	108.3	0.651981	0.219569	-1.01851	1.12065	-0.391927
ENSG00000112992	control	3261	155.286	-0.27604	-0.283495	-0.78073	-0.631539	-0.66478
ENSG00000116586	control	378	94.5	-1.00352	-1.02087	-1.06879	-0.621566	-0.100033
ENSG00000114098	control	1980	90	-0.0110194	-0.00601567	-0.66291	-0.358225	-0.949522
ENSG00000112742	control	2574	122.571	1.33172	0.0710951	-0.838096	-0.546565	-1.05978
ENSG00000116679	control	1929	148.385	-0.0348759	-0.145593	-0.993784	-0.0340988	-0.921845
ENSG00000116337	control	2640	146.667	-0.841682	-0.268409	-0.0595556	-0.157965	0.520415
ENSG00000113068	control	369	92.25	2.34389	0.959785	-1.22605	1.31173	-0.849948
ENSG00000112739	control	3024	201.6	3.08656	-0.411873	-0.81211	1.05757	-0.996484
ENSG00000112715	control	1239	154.875	0.325931	-0.300853	-0.554598	2.08357	1.39258
ENSG00000112658	control	1527	218.143	-0.843008	2.43657	-0.28637	-0.39743	1.89698
ENSG00000116685	control	1905	635	-0.851456	-0.372672	1.56418	-0.698217	1.71822
ENSG00000116688	control	2274	133.765	-0.575367	0.247801	0.0208239	0.0908587	-0.219393
ENSG00000115762	control	711	88.875	-0.501068	-0.178142	-0.835697	-0.551725	-0.534715
ENSG00000116711	control	2250	132.353	0.362143	-0.354044	-0.856834	-0.0694503	-0.997989
ENSG00000112592	control	1020	145.714	-0.182466	35.0757	-0.553098	-0.753204	-0.514654
ENSG00000115392	control	1143	81.6429	0.154873	-0.502953	0.270303	-0.426604	-0.956105
ENSG00000113812	control	1875	144.231	0.402244	-0.200127	-0.528352	0.0351455	-0.677762
ENSG00000115816	control	3165	197.812	2.54479	-0.160511	-0.954486	1.02299	-1.04037
ENSG00000117222	control	1617	115.5	0.271647	-0.174262	-0.756748	0.814547	-0.800391
ENSG00000117862	control	519	74.1429	0.230864	-0.706185	0.196593	1.2906	-0.670881
ENSG00000114439	control	2826	188.4	2.82593	0.179131	-0.644512	1.00409	-0.91852
ENSG00000117984	control	1239	137.667	-0.899587	-0.328598	0.493122	-0.585759	0.401627
ENSG00000118096	control	1068	97.0909	0.0853711	-0.278644	-0.34307	1.51431	-0.58282
ENSG00000111615	control	1146	114.6	3.59307	-0.545791	-1.0543	0.591239	-1.00877
ENSG00000118260	control	1026	128.25	0.664376	1.53845	-0.573466	0.0665906	-0.520729
ENSG00000118263	control	909	227.25	-0.445079	0.421453	-0.252143	-0.109395	-0.111672
ENSG00000111605	control	1767	176.7	-0.0514687	-0.379129	3.44386	-0.342864	0.0408017
ENSG00000114446	control	1290	117.273	1.17237	0.154056	-1.06717	1.07653	-0.770851
ENSG00000115207	control	2736	152	-0.639728	-0.290638	0.351035	-0.361584	-0.173831
ENSG00000111602	control	3627	129.536	-0.0973955	-0.00467266	-0.0372207	2.11986	-0.224271
ENSG00000111596	control	1623	108.2	0.334201	0.816682	-0.538999	-0.425519	-0.888015
ENSG00000111206	control	2406	267.333	-0.416402	0.0950163	0.558556	-0.0603482	-0.0939918
ENSG00000114956	control	834	119.143	-0.161781	-0.21763	0.002187	-0.0015804	-0.372625
ENSG00000118579	control	537	134.25	0.0906391	0.784427	-0.0809076	-0.536653	-0.169338
ENSG00000110906	control	942	134.571	-0.217374	-0.363398	-0.798875	0.195074	0.216599
ENSG00000116017	control	1782	222.75	-0.758305	2.6143	-0.606924	4.01899	1.84957
ENSG00000116005	control	1518	253	-0.126351	-0.626897	-0.56922	-0.358872	-0.722512
ENSG00000118705	control	1896	111.529	-0.598739	-0.0321409	0.132971	-0.536794	-0.575283
ENSG00000118707	control	714	357	-0.677808	0.574589	-0.383381	-0.209482	0.615974
ENSG00000114904	control	2526	157.875	0.596759	-0.0879191	-0.205244	0.333524	-0.638352
ENSG00000110871	control	984	140.571	-0.0712723	-0.865091	-0.712288	0.822843	-0.426442
ENSG00000114867	control	4821	150.656	-0.125242	0.398534	-0.253535	1.17123	0.147243
ENSG00000116001	control	1161	89.3077	0.148728	0.849426	-1.0798	-0.72177	-1.00834
ENSG00000113282	control	1932	161	0.375376	0.935392	-0.63838	0.104829	-0.772958
ENSG00000118873	control	4182	119.486	0.566764	-0.199863	-0.399457	-0.140607	-0.818617
ENSG00000115993	control	2745	183	0.0547223	0.0784938	0.0209775	0.230545	-0.711272
ENSG00000110811	control	2211	147.4	-0.756066	-0.086067	-0.16124	0.946063	1.72143
ENSG00000110619	control	2496	108.522	0.347625	0.0972843	-0.381454	1.18254	-0.360245
ENSG00000111666	control	1221	135.667	-0.445991	-0.555972	-0.114916	-0.874695	-0.0125217
ENSG00000117155	control	1845	141.923	2.25564	0.252482	-0.465853	0.505772	-0.974508
ENSG00000115239	control	1557	173	-0.092917	-0.538454	-0.810031	-0.597753	-0.880383
ENSG00000115946	control	759	108.429	0.755451	-0.257988	-0.391585	0.431778	-0.514423
ENSG00000111907	control	630	78.75	0.822193	0.782195	-1.11388	0.996061	-0.688135
ENSG00000117408	control	2892	144.6	-0.796538	0.384955	0.499461	-0.418871	0.161998
ENSG00000111897	control	1362	136.2	-0.279237	-0.274732	0.0857333	-0.618378	-0.968748
ENSG00000116133	control	1551	172.333	-0.668746	-0.0719009	0.485652	-0.482488	0.130564
ENSG00000111817	control	2877	575.4	-0.109629	0.373853	-0.140826	-0.267368	-0.710826
ENSG00000117481	control	1155	192.5	-0.685733	-0.461035	0.052004	-0.173635	-0.457836
ENSG00000114353	control	1068	133.5	-0.514177	-0.114062	-0.366536	0.618816	-0.199533
ENSG00000115368	control	2493	118.714	0.961954	0.0338302	-0.817603	-0.257515	-0.915914
ENSG00000117500	control	690	172.5	0.40813	-0.4662	0.33225	0.0495557	-0.558304
ENSG00000117505	control	531	177	1.34411	2.09841	-0.413191	0.507849	-0.738818
ENSG00000111802	control	1089	155.571	0.223223	-0.305391	-0.761727	0.765877	-0.615013
ENSG00000115286	control	642	80.25	-0.938796	-0.290278	-0.801177	-0.495065	0.957826
ENSG00000117616	control	873	218.25	0.870438	0.0823799	-1.16084	-0.0782166	-0.275573
ENSG00000115275	control	2514	628.5	-0.904745	-0.142503	0.274945	-0.281086	0.669191
ENSG00000117676	control	2235	106.429	-0.688471	-0.174298	-0.314166	-0.14042	0.0488003
ENSG00000111670	control	3771	179.571	1.12772	-0.178453	-0.682782	-0.130355	-0.917211
ENSG00000115884	control	933	186.6	-0.68113	0.105613	0.473772	0.723178	1.45772
ENSG00000116044	control	1818	363.6	2.02119	0.0458564	-0.588494	-0.389975	-0.852924
ENSG00000117859	control	2241	93.375	0.539365	-0.213611	-0.293269	0.505841	-0.954142
ENSG00000111707	control	987	82.25	1.6104	0.182039	-0.805677	1.57991	0.112834
ENSG00000117751	control	1056	150.857	-0.173044	-0.0315762	-0.619045	1.29023	-0.396208
ENSG00000117640	control	879	146.5	-0.3447	-0.459716	-0.222387	0.554152	-0.375419
ENSG00000116353	control	1122	112.2	-0.662539	0.134277	-0.0526026	-0.182153	0.0994813
ENSG00000113269	control	1260	140	-0.258358	-0.568962	-0.308126	-0.606662	0.00589953
ENSG00000111790	control	762	127	2.08279	1.43952	-1.03088	0.182845	-1.0823
ENSG00000114383	control	333	111	-0.791872	-0.509148	-0.106976	0.187974	1.00381
ENSG00000114388	control	1143	103.909	-0.57453	0.112165	-0.481726	-0.311264	-0.229023
ENSG00000049759	group1	2928	94.4516	0.213189	-0.479891	-0.0828835	-0.380341	-0.627601
ENSG00000113360	group1	4125	125	0.176591	-0.31999	0.180828	0.106014	-0.463278
ENSG00000198742	group1	2274	119.684	-0.162623	-0.383198	-0.70378	-0.21078	-0.395801
ENSG00000129347	group1	2130	112.105	0.261468	0.518017	-1.03738	4.58623	0.195072
ENSG00000139154	group1	1554	172.667	0.0566207	2.36372	-1.07228	3.76442	1.01873
ENSG00000128563	group1	555	92.5	2.16795	0.652268	-0.905793	2.588	-0.207613
ENSG00000054611	group1	1554	119.538	-0.452049	0.594196	-0.394846	-0.107899	0.0806226
ENSG00000064687	group1	6441	140.022	-0.903712	-0.0911042	0.537488	-0.350463	0.969346
ENSG00000127603	group1	16293	175.194	0.445248	0.547958	-0.727367	0.34905	-0.644265
ENSG00000196535	group1	6165	150.366	-0.16119	0.589415	-0.49232	1.30072	0.455692
ENSG00000196588	group1	2901	223.154	-0.695596	2.45229	0.795493	-0.240396	1.34371
ENSG00000127666	group1	2139	2139	-0.870277	-0.179206	3.22573	-0.51042	1.31309
ENSG00000064313	group1	3600	138.462	0.380017	-0.178035	-0.76179	-0.389352	-0.90155
ENSG00000196792	group1	2394	133	0.863864	-0.0866355	-0.818309	0.455403	-0.526317
ENSG00000140948	group1	2850	219.231	-0.404188	1.34588	0.524038	-0.582453	0.951169
ENSG00000063438	group1	2160	180	-0.683889	0.393443	0.0191853	-0.0405326	1.03065
ENSG00000197063	group1	489	244.5	-0.268755	0.425696	-1.22719	1.49468	1.89054
ENSG00000128191	group1	2322	178.615	-0.00326115	0.131419	-0.453845	0.614456	-0.215601
ENSG00000197530	group1	3213	160.65	-0.917235	-0.118624	-0.678846	-0.468908	1.6301
ENSG00000113742	group1	2190	219	-0.0681085	0.640767	0.0187937	-0.371986	-0.417863
ENSG00000060491	group1	2034	290.571	-0.788414	-0.448979	-0.786611	1.74751	1.46651
ENSG00000060237	group1	7905	282.321	-0.169965	1.01395	0.461014	-0.40932	-0.317155
ENSG00000060069	group1	2886	222	-0.631026	0.381146	-0.355857	1.1498	1.16712
ENSG00000106346	group1	3951	246.938	0.391578	0.0808671	-0.459345	-0.283114	0.42882
ENSG00000198026	group1	4029	149.222	-0.773568	1.15909	0.0584688	0.0167829	0.552181
ENSG00000106571	group1	4743	338.786	-0.428979	1.18994	0.107333	-0.517619	0.280448
ENSG00000165699	group1	3495	166.429	0.131623	1.32435	0.130937	0.011392	-0.463205
ENSG00000140265	group1	2559	511.8	0.299555	-0.0149446	-0.966771	1.18979	-0.479942
ENSG00000128731	group1	14505	157.663	-0.290523	-0.138691	-0.263964	-0.2237	-0.301896
ENSG00000055609	group1	14736	249.763	0.567921	0.678098	0.147339	-0.253157	-0.655894
ENSG00000055483	group1	3372	187.333	0.0860858	0.399647	0.360356	0.575298	0.319659
ENSG00000128908	group1	4671	133.457	0.581419	0.162039	-0.312565	0.37549	-0.573797
ENSG00000198198	group1	10128	142.648	-0.818397	0.0772389	0.795578	-0.399066	0.176638
ENSG00000165891	group1	2736	228	0.812109	-0.174813	-0.0504275	-0.0513467	-0.590454
ENSG00000107186	group1	6213	135.065	0.267515	0.149663	-0.480979	0.147124	-0.810692
ENSG00000100888	group1	7746	209.351	0.137823	0.04143	-0.34861	0.594417	-0.43347
ENSG00000165272	group1	879	146.5	-0.948313	-0.647442	0.163198	-0.75737	0.419758
ENSG00000009954	group1	4452	234.316	1.60786	0.120933	-0.653097	2.23344	-0.701486
ENSG00000135476	group1	6363	212.1	-0.674488	0.00799289	0.375419	-0.157074	0.24937
ENSG00000163946	group1	4539	189.125	0.931667	-0.262261	-0.841041	0.0244337	-0.819126
ENSG00000010322	group1	4515	215	-0.56257	0.253009	0.319525	1.14663	0.501618
ENSG00000132485	group1	993	99.3	2.57879	-0.676469	0.474409	2.01006	-1.00962
ENSG00000135870	group1	3402	179.053	0.0314079	0.793635	0.746649	-0.199955	-0.587457
ENSG00000109670	group1	2124	193.091	0.486331	0.534391	-0.984591	1.46074	-0.882087
ENSG00000011028	group1	4440	148	-0.84196	0.637423	-0.0679588	-0.521756	0.771547
ENSG00000109118	group1	3015	201	-0.286975	0.391757	-0.266655	-0.362549	0.13072
ENSG00000225190	group1	3171	288.273	-0.602555	-0.262351	0.556278	-0.171095	0.371325
ENSG00000109111	group1	5181	143.917	0.0246328	0.540747	-0.662628	1.82609	-0.214987
ENSG00000162104	group1	4062	406.2	-0.435353	0.172646	0.19358	-0.0944907	0.0945106
ENSG00000136231	group1	1740	116	0.577387	-0.344231	-0.532254	-0.234527	-0.531205
ENSG00000164080	group1	4404	209.714	-0.314876	0.357211	0.171315	0.706365	-0.315563
ENSG00000135968	group1	5055	219.783	4.45811	0.535453	-0.949269	0.408646	-1.05597
ENSG00000008128	group1	2352	123.789	1.55939	0.821054	-0.774128	5.33325	0.534882
ENSG00000008083	group1	3741	207.833	0.0880817	0.124734	-0.493905	0.819469	0.00811738
ENSG00000007545	group1	3810	190.5	-0.589809	0.228314	0.708716	-0.0161921	1.06461
ENSG00000163214	group1	4161	180.913	0.642028	-0.21973	-0.537805	0.260718	-0.847521
ENSG00000275023	group1	3282	164.1	-0.567696	2.18905	3.07891	0.287429	1.60928
ENSG00000002822	group1	2157	126.882	-0.317957	1.38386	-0.975362	1.96786	1.03384
ENSG00000110274	group1	4383	141.387	0.20439	1.30838	-0.113721	2.32536	0.160034
ENSG00000004399	group1	5778	160.5	-0.812794	0.13673	0.113087	-0.588313	0.92867
ENSG00000272391	group1	2964	247	-0.453489	1.13848	0.945916	-0.540424	1.13823
ENSG00000004534	group1	3372	168.6	0.807702	-0.0574428	-0.671681	1.35093	-0.646479
ENSG00000133657	group1	3681	118.742	0.101685	-0.471379	-0.251593	-0.503617	-0.977794
ENSG00000110048	group1	2424	173.143	0.323604	0.179489	-0.813865	0.22236	0.238364
ENSG00000005339	group1	7329	236.419	-0.131452	3.44843	-0.147489	-0.417876	0.400818
ENSG00000133030	group1	3117	135.522	-0.18199	2.38108	-0.527627	0.672188	0.439981
ENSG00000248333	group1	2388	125.684	1.43957	0.847087	-0.780721	5.36877	0.497634
ENSG00000163808	group1	4167	119.057	2.40238	-0.0994385	-1.00604	0.400297	-0.909191
ENSG00000163872	group1	4269	142.3	0.0669057	0.535108	-0.284074	0.745646	-0.491345
ENSG00000243156	group1	6009	193.839	-0.246562	-0.0566599	-0.348908	2.1626	0.450262
ENSG00000164086	group1	1260	420	-0.849842	-0.150251	-0.126399	-0.859411	1.58436
ENSG00000048649	group1	4326	270.375	3.22518	-0.0139441	-0.631284	2.18854	-0.822499
ENSG00000131759	group1	1389	173.625	-0.560636	0.213319	0.336466	-0.291974	0.98191
ENSG00000214655	group1	5529	212.654	-0.863944	0.925716	0.303192	-0.127417	0.405409
ENSG00000107957	group1	3318	237	-0.530012	-0.288085	1.28206	0.657411	0.409598
ENSG00000204256	group1	2511	193.154	0.773233	0.362647	0.398432	1.22398	-0.254662
ENSG00000112983	group1	3708	137.333	0.237914	0.100228	-0.390461	0.928222	-0.601235
ENSG00000204120	group1	3963	141.536	1.12929	6.04604	-0.204456	2.82086	-0.58682
ENSG00000038219	group1	9156	352.154	2.99508	0.734594	-0.856107	1.30448	-0.643605
ENSG00000038382	group1	9294	163.053	-0.107451	0.648267	0.0191391	0.0128207	0.229926
ENSG00000137834	group1	1491	372.75	-0.969168	0.200097	-0.243059	-0.787473	3.10229
ENSG00000130254	group1	2862	136.286	0.863969	0.159655	-1.09052	1.38153	0.872983
ENSG00000130164	group1	2583	143.5	-0.676068	-0.0648259	-0.0291492	-0.316425	-0.0195354
ENSG00000107581	group1	4149	188.591	1.89168	-0.246658	-0.84163	2.29799	-0.63018
ENSG00000160584	group1	3966	172.435	-0.48831	2.80454	-0.0267935	-0.406308	0.390318
ENSG00000047410	group1	7092	139.059	2.18116	0.418153	-0.930286	1.24439	-0.875359
ENSG00000160299	group1	10011	213	0.472439	1.2271	-0.813884	0.931693	0.276341
ENSG00000160294	group1	5943	212.25	-0.187202	-0.117047	0.0303049	0.447935	-0.225698
ENSG00000160633	group1	2754	131.143	0.664729	0.281041	-0.908887	1.08089	0.36493
ENSG00000130559	group1	4809	282.882	-0.265867	0.741648	-0.438475	0.72481	0.0617247
ENSG00000130695	group1	2289	176.077	0.417473	1.00756	-0.227285	0.710673	-0.273378
ENSG00000204498	group1	1146	286.5	-0.787652	0.691327	0.0680763	2.10415	1.15268
ENSG00000136802	group1	2433	1216.5	-0.675043	-0.0780892	0.542361	-0.325293	0.275626
ENSG00000136848	group1	3399	199.941	-0.604732	0.419809	0.333887	0.0355307	0.881812
ENSG00000108587	group1	753	83.6667	0.702996	0.774091	-1.05398	-0.332675	-0.904977
ENSG00000108557	group1	5721	1430.25	-0.601407	2.63195	1.02246	0.124624	0.995346
ENSG00000130856	group1	5544	178.839	-0.0333605	0.630525	-0.287309	-0.193816	-0.267471
ENSG00000137075	group1	1548	129	-0.560904	0.566054	1.19542	-0.569334	-0.492752
ENSG00000130803	group1	1788	298	-0.0505128	-0.476881	-0.3559	0.241375	-0.406644
ENSG00000205726	group1	5166	132.462	1.16919	0.425938	-0.561108	0.274992	-0.446131
ENSG00000137497	group1	6348	253.92	-0.199162	2.36495	-0.522069	1.18661	0.646143
ENSG00000137504	group1	1065	1065	-0.620654	1.47018	-0.569901	1.66466	1.31487
ENSG00000130749	group1	3912	279.429	-0.400108	0.608565	0.231946	1.63453	1.86613
ENSG00000196453	group1	2496	499.2	-0.514287	0.139614	-0.0148613	0.726833	0.900943
ENSG00000130703	group1	1443	111	0.0815516	-0.327008	-0.378903	0.702164	-0.0694019
ENSG00000137776	group1	3105	147.857	3.45003	-0.120071	-0.916015	1.7403	-0.757305
ENSG00000204516	group1	1152	192	-0.45595	0.291749	-0.310143	-0.231474	-0.240663
ENSG00000108819	group1	2454	245.4	-0.487733	0.196315	-0.992278	1.5042	1.99214
ENSG00000130723	group1	6690	215.806	-0.257272	0.790091	-0.123677	0.46071	0.361023
ENSG00000142686	group1	690	690	-0.69092	1.55045	-0.014374	0.244451	0.434571
ENSG00000065000	group1	3648	114	0.420629	0.0438584	-0.332627	1.58908	0.254036
ENSG00000169379	group1	1287	128.7	3.12432	0.0664157	-0.734506	0.330755	-0.742436
ENSG00000116809	group1	2433	173.786	-0.533591	0.80036	-0.633499	0.973202	0.523737
ENSG00000177732	group1	948	948	-0.905918	-0.0157716	-1.13719	2.7164	3.26608
ENSG00000090565	group1	2271	162.214	-0.650191	1.26155	-0.35145	1.01659	1.77957
ENSG00000146909	group1	2583	234.818	0.782271	-0.0562489	-0.84325	1.74085	0.0169966
ENSG00000102870	group1	2610	1305	-0.508678	-0.332088	0.0196866	-0.122436	1.11861
ENSG00000147133	group1	5688	145.846	0.431951	0.124507	-0.468886	1.42435	-0.732454
ENSG00000122966	group1	6210	132.128	0.114358	0.343469	-0.621598	0.509728	-0.168275
ENSG00000177200	group1	8694	228.789	1.36377	-0.131744	0.912433	0.199958	-0.973599
ENSG00000122257	group1	5379	298.833	3.98314	0.0728882	0.671288	0.511771	-0.837817
ENSG00000148296	group1	1086	217.2	1.11376	0.696581	-1.09684	3.26345	1.295
ENSG00000176915	group1	2817	216.692	0.510226	0.0209248	-0.564101	0.00292026	0.0832505
ENSG00000153922	group1	5133	146.657	2.1022	0.576869	-0.661926	0.695367	-1.09515
ENSG00000176444	group1	1500	125	-0.317304	0.559137	-0.223547	-0.0811853	-0.382953
ENSG00000176208	group1	5535	240.652	3.46661	-0.197045	-0.668134	-0.0237124	-1.08508
ENSG00000094975	group1	4218	183.391	1.14051	-0.187837	-0.329359	0.128785	-0.804194
ENSG00000122484	group1	1839	141.462	1.87868	-0.126823	-0.798315	0.0733412	-0.90854
ENSG00000090020	group1	2448	204	-0.712436	-0.454367	2.66306	-0.268949	0.172624
ENSG00000178209	group1	14055	439.219	-0.75307	1.19091	-0.341843	1.13689	1.57245
ENSG00000169375	group1	3822	191.1	0.0245012	0.393011	-0.543473	0.468575	-0.36709
ENSG00000180357	group1	4236	529.5	0.452675	1.22986	-0.539907	0.594509	-0.112608
ENSG00000085872	group1	2751	161.824	-0.747016	4.01432	0.365011	-0.276581	1.82544
ENSG00000180104	group1	2238	186.5	-0.142522	0.279918	-0.415751	0.427407	-0.248093
ENSG00000179981	group1	3234	1617	-0.21588	1.07585	-0.341181	0.631082	0.33873
ENSG00000145555	group1	6177	150.659	0.275357	0.0753283	-0.492107	0.7854	-0.344995
ENSG00000103275	group1	477	79.5	0.555197	-0.252482	-1.21279	0.459081	-0.676691
ENSG00000145734	group1	7875	201.923	2.78911	-0.246145	-0.81104	1.16623	-0.966503
ENSG00000179562	group1	2328	1164	-0.0266838	0.980399	-0.795105	1.55391	0.030313
ENSG00000103274	group1	963	87.5455	0.16882	-0.346974	-0.329751	0.0655139	-0.214392
ENSG00000116698	group1	3537	153.783	0.0502149	0.986241	0.736436	-0.464937	-0.521484
ENSG00000087269	group1	2574	143	0.992787	0.382446	-0.493572	1.80455	-0.279472
ENSG00000110514	group1	4944	141.257	-0.355675	0.304519	-0.124449	-0.100802	-0.351717
ENSG00000146112	group1	1842	614	0.0115048	1.50223	-0.49522	1.96431	1.27971
ENSG00000169228	group1	612	76.5	-0.667794	0.651954	-0.806572	-0.106366	-0.421917
ENSG00000123200	group1	5007	278.167	4.13604	0.0886429	-0.0177035	1.22163	-0.472558
ENSG00000169249	group1	1449	131.727	2.52102	0.528665	-1.02399	3.49148	-0.384475
ENSG00000089094	group1	4011	174.391	-0.209774	-0.19702	-0.409174	0.78208	0.407697
ENSG00000153317	group1	3390	116.897	0.722426	-0.215753	-0.308349	-0.0638006	-0.308609
ENSG00000148773	group1	9771	697.929	1.6674	1.004	-0.896558	0.685851	-0.694142
ENSG00000175931	group1	3879	215.5	-0.464257	0.0963757	-0.128204	0.712189	0.567807
ENSG00000153207	group1	6828	189.667	1.11849	-0.0876295	-0.538455	0.0310648	-0.982367
ENSG00000101191	group1	6723	480.214	-0.0379495	0.744732	-0.134924	0.515097	0.498442
ENSG00000150991	group1	2058	2058	0.0256858	0.326871	-0.645743	-0.034671	-0.651021
ENSG00000100425	group1	3570	297.5	-0.206111	0.30285	-0.180855	0.121477	0.282039
ENSG00000100426	group1	3516	3516	-0.284565	-0.258252	0.639867	0.0834782	-0.160428
ENSG00000173230	group1	9810	467.143	2.67203	0.801043	-0.96309	1.20747	-0.927233
ENSG00000100441	group1	2037	291	-0.542524	0.146675	0.394707	1.35429	0.278306
ENSG00000173120	group1	3489	174.45	-0.122579	-0.33145	-0.217935	1.13658	-0.3167
ENSG00000151208	group1	5760	180	-0.457891	0.550808	-0.301315	0.26929	0.375565
ENSG00000100503	group1	6273	224.036	1.71199	0.6256	-0.99754	0.974879	-0.710776
ENSG00000171853	group1	2208	200.727	-0.518868	0.31661	-0.185408	-0.0950267	0.950409
ENSG00000101040	group1	3705	161.087	0.506238	1.96618	-0.230108	0.00159847	-0.197568
ENSG00000171988	group1	7623	293.192	1.7449	0.0896589	-0.370535	-0.0586608	-0.930427
ENSG00000119397	group1	6978	166.143	2.49092	0.963691	-0.762761	0.882135	-0.775762
ENSG00000100697	group1	5769	221.885	0.466479	-0.309349	-0.480061	0.348202	-0.870903
ENSG00000151612	group1	3246	231.857	-0.00450271	0.231381	0.17958	0.367407	-0.0723909
ENSG00000100813	group1	4026	211.895	0.942539	0.631543	0.147323	2.80534	0.073803
ENSG00000118900	group1	3405	200.294	0.85273	-0.195683	0.410829	0.863798	-0.200312
ENSG00000119707	group1	2532	140.667	5.38335	-0.407889	-0.733645	2.82675	-0.371601
ENSG00000116580	group1	6726	216.968	0.419081	0.280216	-0.15029	1.79451	-0.417873
ENSG00000101216	group1	1593	177	-0.801446	0.837414	-0.110197	0.0992095	0.824644
ENSG00000150457	group1	3267	466.714	-0.426016	0.669664	-0.554087	-0.24692	0.927316
ENSG00000175467	group1	2403	120.15	-0.186027	0.40526	-0.920705	2.64926	0.89755
ENSG00000170776	group1	8454	234.833	0.63079	0.521444	-0.440843	0.591496	-0.522385
ENSG00000175265	group1	1812	113.25	1.07337	1.28297	-0.106184	2.2091	0.167697
ENSG00000099331	group1	6069	159.711	-0.187117	0.362917	-0.0669897	0.794068	0.33274
ENSG00000099381	group1	5124	284.667	-0.601473	0.509946	3.8752	1.53088	1.2607
ENSG00000101782	group1	1560	120	1.46596	-0.0751018	-1.06212	0.39107	-0.882804
ENSG00000120738	group1	1632	816	-0.699153	5.00563	3.49141	-0.855416	1.33025
ENSG00000101745	group1	6189	515.75	5.47776	-0.0818969	-0.800134	0.160259	-1.07901
ENSG00000153037	group1	435	87	3.34475	0.0376786	-1.12127	0.300776	-0.781397
ENSG00000149503	group1	2757	153.167	-0.12537	1.9466	-0.660832	3.08651	1.36119
ENSG00000174282	group1	3042	1521	-0.832584	-0.15096	5.78826	1.92592	1.62891
ENSG00000149639	group1	4986	332.4	-0.629919	0.786769	-0.201287	0.580968	1.1164
ENSG00000120318	group1	4635	144.844	-0.771675	0.123166	0.311434	-0.189181	0.758976
ENSG00000171316	group1	8994	243.081	0.862114	0.208615	-0.340519	0.709388	-0.473273
ENSG00000149782	group1	3705	119.516	-0.672078	0.277637	-0.171748	0.662394	0.725741
ENSG00000171456	group1	4626	355.846	-0.0604296	0.526639	0.0801413	0.1953	-0.309546
ENSG00000149930	group1	3708	247.2	-0.591974	0.606523	0.667069	2.00473	1.04941
ENSG00000173575	group1	5487	144.395	1.8768	0.159818	-0.669922	1.43627	-0.783166
ENSG00000166173	group1	1476	492	-0.123632	-0.0551105	-0.487855	1.21663	0.320535
ENSG00000085185	group1	5136	428	-0.422706	0.306036	0.710543	0.274142	0.480647
ENSG00000156030	group1	3138	285.273	-0.453394	3.79977	0.0952336	0.993458	0.855782
ENSG00000070047	group1	4950	291.176	-0.487801	0.312343	-0.470009	1.23608	0.891656
ENSG00000186716	group1	3816	165.913	-0.500898	0.400031	-0.162311	0.0923624	0.607754
ENSG00000070444	group1	1749	291.5	-0.692524	1.02379	0.864141	0.26546	2.6679
ENSG00000070610	group1	2784	163.765	-0.633814	0.344437	-0.591845	-0.136866	-0.26099
ENSG00000186566	group1	4509	563.625	0.744603	0.963677	-0.421719	0.786628	-0.145376
ENSG00000125817	group1	1800	1800	-0.787361	-0.447347	-0.407395	9.84501	1.0087
ENSG00000105298	group1	2277	227.7	-0.647552	0.362522	-0.303952	1.62071	1.36956
ENSG00000069493	group1	585	97.5	0.25333	-0.938016	-0.706269	-0.730016	-0.954463
ENSG00000105287	group1	2637	146.5	-0.711183	-0.34817	0.847747	-0.310248	0.499323
ENSG00000167196	group1	1212	173.143	-0.14587	-0.445023	-0.601195	-0.223689	-0.532408
ENSG00000185963	group1	2568	366.857	-0.575926	0.735114	-0.73882	0.874227	0.740761
ENSG00000167258	group1	4473	319.5	0.549149	0.652619	0.326596	0.0588789	-0.212594
ENSG00000185800	group1	2025	405	-0.921032	0.00586849	0.0467562	-0.00615731	2.21165
ENSG00000072786	group1	2907	153	-0.0842685	1.73297	-0.358537	1.28832	0.250115
ENSG00000072864	group1	1008	126	0.487058	0.684724	-0.681905	0.547757	-0.194909
ENSG00000167522	group1	7992	726.545	2.04628	0.149575	0.061428	1.37754	0.40539
ENSG00000157985	group1	2574	143	-0.39363	0.239154	-0.434301	-0.266477	0.0847865
ENSG00000142599	group1	4701	213.682	-0.239125	0.456547	0.607945	0.266557	1.88851
ENSG00000126001	group1	7329	229.031	0.173787	1.67928	-0.970881	2.0301	0.362469
ENSG00000069020	group1	7872	271.448	0.0216034	0.441893	0.279008	-0.0412052	0.281571
ENSG00000114857	group1	4389	274.312	2.92414	0.561941	-0.336909	0.481196	-0.935832
ENSG00000127511	group1	3489	174.45	-0.600219	0.2523	0.0776614	0.357522	0.598877
ENSG00000065526	group1	10995	733	0.842653	0.470912	-0.0363368	-0.00525187	-0.119409
ENSG00000141456	group1	3543	208.412	-0.522368	-0.16739	1.14481	4.66078	1.25025
ENSG00000114933	group1	3084	342.667	-0.192924	0.90114	0.317498	-0.133258	-0.227033
ENSG00000141577	group1	3252	130.08	-0.478943	2.40969	-0.876181	1.68946	1.50641
ENSG00000066135	group1	3195	152.143	-0.181332	-0.36495	-0.319176	0.942853	-0.59177
ENSG00000126870	group1	3201	128.04	2.24011	0.385505	-0.671883	1.28681	-0.536028
ENSG00000126822	group1	3660	228.75	-0.524892	1.21902	-0.00999217	0.378296	0.578506
ENSG00000126464	group1	6111	436.5	-0.755184	-0.460414	1.74304	-0.0276354	2.40059
ENSG00000141867	group1	4089	215.211	0.649275	4.42944	0.522189	0.367197	2.12462
ENSG00000126461	group1	3939	393.9	-0.610378	0.150373	1.89172	2.9142	2.62334
ENSG00000067606	group1	1779	98.8333	-0.654846	-0.423101	0.198501	0.247755	-0.226459
ENSG00000068383	group1	1239	82.6	-0.191608	-0.795727	-0.669639	-0.3836	-0.434541
ENSG00000105808	group1	2412	114.857	-0.726346	-0.278364	0.512358	-0.191383	0.883965
ENSG00000141956	group1	4524	145.935	-0.430244	0.896616	-0.50266	0.0113121	0.514787
ENSG00000158545	group1	2934	163	0.394068	0.425498	0.230965	2.16714	1.15425
ENSG00000157933	group1	2187	312.429	-0.610501	-0.030737	0.349697	0.296155	2.14652
ENSG00000167670	group1	2871	191.4	0.461574	0.165491	-0.194377	3.07872	0.327509
ENSG00000073614	group1	5073	181.179	1.16564	-0.198784	-0.686845	0.340105	-0.739587
ENSG00000185298	group1	870	145	1.23039	2.82056	-0.807906	1.84906	0.824504
ENSG00000124201	group1	5757	442.846	-0.0368389	-0.0938751	-0.307973	0.687623	-0.420577
ENSG00000124177	group1	8148	226.333	0.595841	-0.0829254	-0.505166	0.893167	-0.486869
ENSG00000124126	group1	4980	124.5	-0.664272	0.117008	0.125642	0.238974	0.438223
ENSG00000182606	group1	2862	178.875	-0.405883	0.0898533	0.0877604	0.578026	0.183632
ENSG00000156650	group1	6222	388.875	0.967174	0.642803	-0.255327	3.10758	-0.482481
ENSG00000116350	group1	1485	247.5	0.637763	3.13169	-1.18807	2.65103	0.164931
ENSG00000168395	group1	765	109.286	0.795016	0.337161	1.1335	1.47108	-0.298422
ENSG00000124006	group1	5691	271	-0.910871	-0.502618	-0.51457	-0.0632032	1.23783
ENSG00000082701	group1	1302	108.5	-0.380838	0.425808	-0.331363	-0.874361	-0.622801
ENSG00000082805	group1	3351	186.167	1.42555	0.451236	-0.660445	1.55034	-0.655782
ENSG00000083168	group1	6021	376.312	0.600628	1.96997	-0.0642636	1.3934	-0.362485
ENSG00000083223	group1	4488	172.615	1.6111	-0.341266	-0.86915	1.10775	-0.970944
ENSG00000144674	group1	6732	292.696	4.23679	0.632332	-1.05031	0.977776	-1.02207
ENSG00000083642	group1	4344	127.765	1.58608	-0.0601083	-0.775072	0.243578	-0.99578
ENSG00000181555	group1	7695	366.429	1.32571	0.480741	-0.273103	0.177716	-0.837705
ENSG00000145041	group1	4524	196.696	-0.322948	-0.144682	-0.276417	0.936446	-0.578775
ENSG00000181090	group1	3897	144.333	-0.218574	0.183648	-0.496684	0.414695	0.230895
ENSG00000080603	group1	9693	302.906	-0.734382	0.00350891	1.74163	0.554808	0.606666
ENSG00000155744	group1	1593	159.3	-0.278105	0.30767	-0.32339	-0.203335	-0.921721
ENSG00000116198	group1	2778	132.286	0.92112	0.159387	-0.523768	0.18961	-0.581397
ENSG00000183020	group1	2823	128.318	-0.35158	0.172928	-0.0460999	-0.60206	0.119822
ENSG00000125386	group1	3798	211	0.414012	0.97222	-0.169529	1.01935	0.0122042
ENSG00000074755	group1	8886	161.564	-0.209047	0.123021	-0.185048	-0.0304191	-0.286815
ENSG00000167716	group1	5826	582.6	-0.85109	0.0242699	0.248464	0.476106	0.831338
ENSG00000184863	group1	3513	195.167	0.173159	2.26318	0.076632	0.888394	0.877869
ENSG00000184677	group1	3720	218.824	0.181147	0.311	-0.217173	0.292291	-0.325895
ENSG00000075391	group1	3843	213.5	0.072307	0.77636	-0.496179	-0.147754	-0.510235
ENSG00000124782	group1	5229	522.9	-0.478488	0.390977	0.0385721	0.27266	1.01856
ENSG00000104728	group1	4107	141.621	-0.139767	0.286469	-0.378647	0.325715	-0.237321
ENSG00000076108	group1	5718	197.172	0.0200767	0.28213	0.413145	0.671085	-0.074384
ENSG00000104714	group1	1332	222	1.61059	0.878096	-0.518188	3.50764	-0.187809
ENSG00000143740	group1	1395	279	-0.43198	0.189865	-0.782781	0.330473	0.101391
ENSG00000184205	group1	2082	297.429	0.144304	0.786552	-0.298543	3.2313	0.342116
ENSG00000168096	group1	1971	131.4	-0.729181	1.7516	-0.233456	0.00368586	0.604165
ENSG00000183495	group1	9372	180.231	-0.387011	3.97644	-0.282033	0.280317	0.786033
ENSG00000156983	group1	3663	281.769	-0.411612	1.05752	-0.728969	0.509569	0.128456
ENSG00000168137	group1	4329	206.143	0.277785	0.294636	0.0387788	0.107564	-0.565026
ENSG00000079313	group1	3666	229.125	-0.639635	-0.298153	1.21497	0.257403	1.80474
ENSG00000124222	group1	978	108.667	-0.235454	0.0362295	-0.668649	0.0453025	-0.339303
ENSG00000178951	group1	1755	877.5	-0.770131	0.16711	-0.711685	-0.0804527	2.41685
ENSG00000000005		954	136.286	1.12032	-0.359273	-0.764261	0.365936	-1.0096
ENSG00000000419		864	86.4	0.646193	-0.63924	-0.237208	-0.225905	-0.833631
ENSG00000000457		2229	171.462	0.068672	-0.22588	-0.300334	0.155939	-0.805541
ENSG00000000460		2562	116.455	-0.18769	-0.484121	0.134758	-0.55957	-0.869602
ENSG00000000938		1590	144.545	-0.683568	-0.233673	-0.526042	-0.214831	0.059924
ENSG00000000971		3696	168	0.593468	-0.539277	-0.688345	-0.155033	-0.998846
ENSG00000001036		1404	200.571	-0.383842	-0.461889	-0.808488	-0.376729	-0.259103
ENSG00000001167		1044	116	-0.424222	3.66168	-0.932762	-0.211747	-0.415624
ENSG00000001460		1005	125.625	0.498923	-0.370573	0.0671322	-1.05599	-0.740419
ENSG00000001461		1221	111	-0.569816	-0.150654	0.9207	-0.795935	-0.372971
ENSG00000001497		2205	157.5	-0.120968	0.902176	-0.908962	2.74075	-0.368034
ENSG00000001561		1362	454	0.37149	-0.67919	-0.51917	-0.568197	-1.05475
ENSG00000001617		2358	131	-0.864032	-0.279559	0.331534	-0.641824	0.590633
ENSG00000001626		4443	164.556	0.69228	-0.124774	0.0344961	-0.148677	-0.979438
ENSG00000001629		3270	172.105	0.433985	-0.00499483	-0.424194	-0.0850221	-0.763229
ENSG00000001630		1530	153	0.858711	-0.598506	-0.542265	-0.610848	-0.527515
ENSG00000001631		2211	138.188	1.58142	-0.0854132	-0.578195	-0.330349	-1.06725
ENSG00000002016		1257	114.273	-0.187582	1.60373	-0.251839	0.463407	-0.221294
ENSG00000002586		558	27.9	0.79937	-0.776338	-0.68797	0.926665	0.522383
ENSG00000002587		924	924	-0.754415	-0.554931	0.180103	-0.898557	0.432737
ENSG00000002726		2313	578.25	-0.762915	-0.141353	0.742736	-0.431471	0.603244
ENSG00000002745		1098	274.5	0.885177	-0.0758849	-0.662437	-0.0809173	0.108
ENSG00000002746		4821	172.179	-0.453141	0.465621	0.116514	0.570572	-0.00764396
ENSG00000002834		786	112.286	-0.335508	2.92431	-0.935106	-0.0107898	0.318425
ENSG00000002933		708	118	-0.537525	0.293985	0.125315	-0.273596	0.68177
ENSG00000003056		834	139	0.175944	0.12003	-0.674195	0.261663	-0.557846
ENSG00000003096		1977	247.125	-0.113238	-0.46203	-0.67534	-0.265575	-0.887267
[truncated: 16,875 more rows]
