# Supplementary material for: Collective homeostasis of condensation-prone proteins via their mRNAs
Source: Nature. 2025 Sep 24;647(8090):798–808. doi: 10.1038/s41586-025-09568-w (PMC12629991; doi:10.1038/s41586-025-09568-w)
Supplement: Supplementary file 4 — Source Data Figs. 1, 3–6 and Source Data Extended Data Figs. 1, 3, 6–10. [file 41586_2025_9568_MOESM4_ESM.xlsx]

## Sheet: Main Figures
Figure	Panel	Comparison (if multiple)	Statistical test	p-value	Multiple testing correction
1	e	-	Welch t-test (two tailed)	1.0239e-204	N/A
1	f	-	Welch t-test (two tailed)	4.20075e-230	N/A
1	g	non-LCD (native vs shuffled)	Welch t-test (two tailed)	1.00181157e-316_	BH (FDR)
1	g	LCD (native vs shuffled)	Welch t-test (two tailed)	1.38188e-287	BH (FDR)
3	c	bottom 90%, 0 vs 4	Welch t-test (two tailed)	1	BH (FDR)
3	c	bottom 90%, 0 vs 8	Welch t-test (two tailed)	1	BH (FDR)
3	c	bottom 90%, 0 vs 12	Welch t-test (two tailed)	0.0384526	BH (FDR)
3	c	top 10%, 0 vs 4	Welch t-test (two tailed)	0.568882	BH (FDR)
3	c	top 10%, 0 vs 8	Welch t-test (two tailed)	0.00328223	BH (FDR)
3	c	top 10%, 0 vs 12	Welch t-test (two tailed)	1.18e-05	BH (FDR)
3	c	top 2%, 0 vs 4	Welch t-test (two tailed)	0.810587	BH (FDR)
3	c	top 2%, 0 vs 8	Welch t-test (two tailed)	0.0415874	BH (FDR)
3	c	top 2%, 0 vs 12	Welch t-test (two tailed)	8.29e-05	BH (FDR)
3	d	bottom 90% vs top 10%	Welch t-test (two tailed)	0.743452	BH (FDR)
3	d	bottom 90% vs top 2%	Welch t-test (two tailed)	0.0011799	BH (FDR)
3	d	top 10% vs top 2%	Welch t-test (two tailed)	0.0011799	BH (FDR)
4	a	-	Welch t-test (two tailed)	3.59835e-22	N/A
4	b	-	Welch t-test (two tailed)	4.16805e-53	N/A
4	c	-	Welch t-test (two tailed)	3.4567e-28	N/A
4	g	>90th percentile, 4hr vs 12hr	Welch t-test (two tailed)	0.000524	BH (FDR)
4	g	>90th percentile, 8hr vs 12hr	Welch t-test (two tailed)	0.000601	BH (FDR)
4	g	60th - 90th percentile, 4hr vs 12hr	Welch t-test (two tailed)	0.00500283	BH (FDR)
4	g	60th - 90th percentile, 8hr vs 12hr	Welch t-test (two tailed)	0.0137051	BH (FDR)
4	g	30th - 60th percentile, 4hr vs 12hr	Welch t-test (two tailed)	0.149412	BH (FDR)
4	g	30th - 60th percentile, 8hr vs 12hr	Welch t-test (two tailed)	0.149412	BH (FDR)
4	g	10th - 30th percentile, 4hr vs 12hr	Welch t-test (two tailed)	0.00229853	BH (FDR)
4	g	10th - 30th percentile, 8hr vs 12hr	Welch t-test (two tailed)	0.00500283	BH (FDR)
4	g	<10th percentile, 4hr vs 12hr	Welch t-test (two tailed)	0.000524	BH (FDR)
4	g	<10th percentile, 8hr vs 12hr	Welch t-test (two tailed)	0.000601	BH (FDR)
4	h	low multivalency, 4hr, 1-4 exons vs 5-6 exons	Welch t-test (two tailed)	0.277078	BH (FDR)
4	h	low multivalency, 4hr, 1-4 exons vs 7+ exons	Welch t-test (two tailed)	0.0873724	BH (FDR)
4	h	low multivalency, 4hr, 5-6 exons vs 7+ exons	Welch t-test (two tailed)	0.277078	BH (FDR)
4	h	low multivalency, 8hr, 1-4 exons vs 5-6 exons	Welch t-test (two tailed)	0.232632	BH (FDR)
4	h	low multivalency, 8hr, 1-4 exons vs 7+ exons	Welch t-test (two tailed)	0.112257	BH (FDR)
4	h	low multivalency, 8hr, 5-6 exons vs 7+ exons	Welch t-test (two tailed)	0.382054	BH (FDR)
4	h	low multivalency, 12hr, 1-4 exons vs 5-6 exons	Welch t-test (two tailed)	0.0775276	BH (FDR)
4	h	low multivalency, 12hr, 1-4 exons vs 7+ exons	Welch t-test (two tailed)	0.00411937	BH (FDR)
4	h	low multivalency, 12hr, 5-6 exons vs 7+ exons	Welch t-test (two tailed)	0.0200355	BH (FDR)
4	h	high multivalency, 4hr, 1-4 exons vs 5-6 exons	Welch t-test (two tailed)	0.0105646	BH (FDR)
4	h	high multivalency, 4hr, 1-4 exons vs 7+ exons	Welch t-test (two tailed)	0.00411937	BH (FDR)
4	h	high multivalency, 4hr, 5-6 exons vs 7+ exons	Welch t-test (two tailed)	0.15216	BH (FDR)
4	h	high multivalency, 8hr, 1-4 exons vs 5-6 exons	Welch t-test (two tailed)	0.00236523	BH (FDR)
4	h	high multivalency, 8hr, 1-4 exons vs 7+ exons	Welch t-test (two tailed)	0.000456	BH (FDR)
4	h	high multivalency, 8hr, 5-6 exons vs 7+ exons	Welch t-test (two tailed)	0.0111522	BH (FDR)
4	h	high multivalency, 12hr, 1-4 exons vs 5-6 exons	Welch t-test (two tailed)	0.000252	BH (FDR)
4	h	high multivalency, 12hr, 1-4 exons vs 7+ exons	Welch t-test (two tailed)	3.94e-05	BH (FDR)
4	h	high multivalency, 12hr, 5-6 exons vs 7+ exons	Welch t-test (two tailed)	0.000724	BH (FDR)
5	f	low	Welch t-test (two tailed)	0.0457147	BH (FDR)
5	f	medium	Welch t-test (two tailed)	0.140478	BH (FDR)
5	f	high	Welch t-test (two tailed)	0.196643	BH (FDR)
6	c	>90th percentile	Welch t-test (two tailed)	0.0123784	BH (FDR)
6	c	60th - 90th percentile	Welch t-test (two tailed)	0.596217	BH (FDR)
6	c	30th - 60th percentile	Welch t-test (two tailed)	0.00242439	BH (FDR)
6	c	10th - 30th percentile	Welch t-test (two tailed)	0.00265023	BH (FDR)
6	c	<10th percentile	Welch t-test (two tailed)	0.000666	BH (FDR)

## Sheet: Extended Data Figures
Figure	Panel	Comparison (if multiple)	Statistical test	p-value	Multiple testing correction
1	h	non-LCD (native vs shuffled)	Welch t-test (two tailed)	1.05449e-90	BH (FDR)
1	h	LCD (native vs shuffled)	Welch t-test (two tailed)	5.88734e-271	BH (FDR)
3	c	R	Welch t-test (two tailed)	9.1e-05	BH (FDR)
3	c	D	Welch t-test (two tailed)	1.73e-05	BH (FDR)
3	c	E	Welch t-test (two tailed)	0.647366	BH (FDR)
3	c	K	Welch t-test (two tailed)	1e-11	BH (FDR)
3	c	S	Welch t-test (two tailed)	1.89e-09	BH (FDR)
3	c	A	Welch t-test (two tailed)	1.06e-23	BH (FDR)
3	c	G	Welch t-test (two tailed)	0.011654	BH (FDR)
3	c	L	Welch t-test (two tailed)	4.33e-16	BH (FDR)
3	c	P	Welch t-test (two tailed)	4.85e-05	BH (FDR)
3	f	-	Welch t-test (two tailed)	4.2281e-10	N/A
6	a	0-50th	Welch t-test (two tailed)	0.0674801	BH (FDR)
6	a	50-80th	Welch t-test (two tailed)	0.0409693	BH (FDR)
6	a	80-90th	Welch t-test (two tailed)	0.00375144	BH (FDR)
6	a	90-95th	Welch t-test (two tailed)	0.000925	BH (FDR)
6	a	95-100th	Welch t-test (two tailed)	2.33e-05	BH (FDR)
6	b	-	Welch t-test (two tailed)	6.05951e-12	N/A
6	c	-	Welch t-test (two tailed)	5.14613e-15	N/A
6	d	-	Welch t-test (two tailed)	9.2092e-49	N/A
6	e	-	Welch t-test (two tailed)	8.79353e-19	N/A
6	f	-	Welch t-test (two tailed)	8.06822e-13	N/A
6	i	bottom 90% vs top 10%	Welch t-test (two tailed)	1.44e-36	BH (FDR)
6	i	bottom 90% vs top 2%	Welch t-test (two tailed)	3.05e-19	BH (FDR)
6	i	top 10% vs top 2%	Welch t-test (two tailed)	0.00038	BH (FDR)
6	j	-	Welch t-test (two tailed)	0.00246283	N/A
6	l	-	Welch t-test (two tailed)	1.07e-74	N/A
6	m	-	Welch t-test (two tailed)	9.34e-28	N/A
6	n	-	Welch t-test (two tailed)	1.07e-74	N/A
6	o	-	Welch t-test (two tailed)	5.53e-27	N/A
7	a	<10th percentile vs >90th percentile	Welch t-test (two tailed)	7.68e-10	BH (FDR)
7	a	<10th percentile vs 60th - 90th percentile	Welch t-test (two tailed)	6.77e-09	BH (FDR)
7	a	<10th percentile vs 30th - 60th percentile	Welch t-test (two tailed)	6.62e-08	BH (FDR)
7	a	<10th percentile vs 10th - 30th percentile	Welch t-test (two tailed)	8.33e-05	BH (FDR)
7	b	>90th percentile	Welch t-test (two tailed)	0.00858945	BH (FDR)
7	b	60th - 90th percentile	Welch t-test (two tailed)	0.0158483	BH (FDR)
7	b	30th - 60th percentile	Welch t-test (two tailed)	0.476231	BH (FDR)
7	b	10th - 30th percentile	Welch t-test (two tailed)	0.0118112	BH (FDR)
7	b	<10th percentile	Welch t-test (two tailed)	0.00333927	BH (FDR)
7	d	low multivalency, 8hr, 1-4 exons vs 5-6 exons	Welch t-test (two tailed)	1	BH (FDR)
7	d	low multivalency, 8hr, 1-4 exons vs 7+ exons	Welch t-test (two tailed)	1	BH (FDR)
7	d	low multivalency, 8hr, 5-6 exons vs 7+ exons	Welch t-test (two tailed)	1	BH (FDR)
7	d	low multivalency, 24hr, 1-4 exons vs 5-6 exons	Welch t-test (two tailed)	0.0653456	BH (FDR)
7	d	low multivalency, 24hr, 1-4 exons vs 7+ exons	Welch t-test (two tailed)	0.0185988	BH (FDR)
7	d	low multivalency, 24hr, 5-6 exons vs 7+ exons	Welch t-test (two tailed)	0.0653456	BH (FDR)
7	d	high multivalency, 8hr, 1-4 exons vs 5-6 exons	Welch t-test (two tailed)	1	BH (FDR)
7	d	high multivalency, 8hr, 1-4 exons vs 7+ exons	Welch t-test (two tailed)	1	BH (FDR)
7	d	high multivalency, 8hr, 5-6 exons vs 7+ exons	Welch t-test (two tailed)	1	BH (FDR)
7	d	high multivalency, 24hr, 1-4 exons vs 5-6 exons	Welch t-test (two tailed)	0.0653456	BH (FDR)
7	d	high multivalency, 24hr, 1-4 exons vs 7+ exons	Welch t-test (two tailed)	0.0285428	BH (FDR)
7	d	high multivalency, 24hr, 5-6 exons vs 7+ exons	Welch t-test (two tailed)	0.214571	BH (FDR)
8	h	-	Welch t-test (two tailed)	0.0129117	N/A
9	e	3UTR, GA-rich vs GA-poor	Welch t-test (two tailed)	1	BH (FDR)
9	e	Translated, GA-rich vs GA-poor	Welch t-test (two tailed)	1	BH (FDR)
9	e	GA-rich, 3'UTR vs Translated	Welch t-test (two tailed)	4.80481e-08	BH (FDR)
9	e	GA-poor, 3'UTR vs Translated	Welch t-test (two tailed)	4.39295e-08	BH (FDR)
9	e	3UTR GA-rich vs Translated GA-poor	Welch t-test (two tailed)	6.40144e-08	BH (FDR)
9	e	3UTR GA-poor vs Translated GA-rich	Welch t-test (two tailed)	6.40144e-08	BH (FDR)
10	b	0 vs 1	Welch t-test (two tailed)	1	BH (FDR)
10	b	0 vs 3	Welch t-test (two tailed)	0.0372082	BH (FDR)
10	b	0 vs 10	Welch t-test (two tailed)	0.0372082	BH (FDR)
10	c	0 vs 1	Welch t-test (two tailed)	4.38e-10	BH (FDR)
10	c	0 vs 3	Welch t-test (two tailed)	7.15e-11	BH (FDR)
10	c	0 vs 10	Welch t-test (two tailed)	1.88e-13	BH (FDR)
10	e	PSAP	Welch t-test (two tailed)	0.745902	BH (FDR)
10	e	HNRNPDL	Welch t-test (two tailed)	0.284988	BH (FDR)
10	e	BRD4	Welch t-test (two tailed)	0.0389181	BH (FDR)
10	e	EIF3A	Welch t-test (two tailed)	3.03e-06	BH (FDR)
10	g	-	Welch t-test (two tailed)	5.28324e-05	N/A
10	h	-	Welch t-test (two tailed)	0.000720501	N/A
10	i	bottom 90% vs top 10%	Welch t-test (two tailed)	4.96e-18	BH (FDR)
10	i	bottom 90% vs top 2%	Welch t-test (two tailed)	1.38e-06	BH (FDR)
10	i	top 10% vs top 2%	Welch t-test (two tailed)	0.59502	BH (FDR)
